# Supplementary material for: Heterogeneity of the GFP fitness landscape and data-driven protein design
Source: eLife. 2022 May 5;11:e75842. doi: 10.7554/eLife.75842 (PMC9119679; doi:10.7554/eLife.75842)
Supplement: Source data 2. — Data are not filtered according to cell count, number of replicates, etc. One dataframe per gene and machine. [file elife-75842-data2.zip]

Archive with 6 entries (6 files):
- amacGFP__unfiltered_barcodes_to_brightness_machine_A.csv
- amacGFP__unfiltered_barcodes_to_brightness_machine_B.csv
- cgreGFP__unfiltered_barcodes_to_brightness_machine_A.csv
- cgreGFP__unfiltered_barcodes_to_brightness_machine_B.csv
- ppluGFP2__unfiltered_barcodes_to_brightness_machine_A.csv
- ppluGFP2__unfiltered_barcodes_to_brightness_machine_B.csv
