# Supplementary material for: Heterogeneity of the GFP fitness landscape and data-driven protein design
Source: eLife. 2022 May 5;11:e75842. doi: 10.7554/eLife.75842 (PMC9119679; doi:10.7554/eLife.75842)
Supplement: Source data 2. — Data are not filtered according to cell count, number of replicates, etc. One dataframe per gene and machine. [file elife-75842-data2.zip › amacGFP__unfiltered_barcodes_to_brightness_machine_A.csv]

primary_bc	secondary_bc	machine	gene	P3	P4	P5	P6	P7	P8	P9	P10	clone_cell_count	nt_genotype	aa_genotype_pseudo	clone_cdf_fitness
AAAAAAAAAATGAGAACACA	AGTCGAGCGT	A	amacGFP	0.0	0.0	0.0	1.64	9.04	2.39	0.03	0.0	13.1	A30T:A610T	I13F:Q210L	6605.279066134511
AAAAAAAAAATGAGAACACA	ATTAGCGGCG	A	amacGFP	0.0	0.0	0.03	7.1	10.89	2.51	0.26	0.0	20.79	A30T:A610T	I13F:Q210L	5878.564126893827
AAAAAAAAAATGAGAACACA	CACCTGTAGA	A	amacGFP	0.0	0.0	0.0	0.0	1.33	0.28	0.0	0.0	1.61	A30T:A610T	I13F:Q210L	7358.841969237694
AAAAAAAAAATGAGAACACA	TCGGAGGCCG	A	amacGFP	0.0	0.0	0.0	0.0	0.07	0.97	0.0	0.0	1.04	A30T:A610T	I13F:Q210L	8543.1901395372
AAAAAAAAAATTAAAAATCC	ATTTGTGCTA	A	amacGFP	0.99	0.0	0.0	0.0	0.0	2.31	0.0	0.0	3.3	G33T:G97A:C248A:T388A:T434A:G502T:C605A:T661C	V14L:G35D:F85L:F133Y:F148L:R171L:S208R:L228P	6711.6612202356955
AAAAAAAAAATTAAAAATCC	GTCCGTATCA	A	amacGFP	0.02	0.0	0.0	0.0	0.0	1.38	0.0	0.0	1.4	G33T:G97A:C248A:T388A:T434A:G502T:C605A:T661C	V14L:G35D:F85L:F133Y:F148L:R171L:S208R:L228P	8787.559002225302
AAAAAAAAAATTAAAAATCC	TCCGGAACAA	A	amacGFP	0.0	0.0	0.0	0.0	0.0	1.74	0.0	0.0	1.74	G33T:G97A:C248A:T388A:T434A:G502T:C605A:T661C	V14L:G35D:F85L:F133Y:F148L:R171L:S208R:L228P	9275.981729620169
AAAAAAAAACAAAGATAAAA	GAAACAAGGC	A	amacGFP	0.0	0.0	0.0	0.0	0.0	1.9	0.0	0.0	1.9	A153G	K54E	9275.981729620169
AAAAAAAAACAAAGATAAAA	GCTAAGAACG	A	amacGFP	0.0	0.0	0.0	0.0	8.67	8.91	0.84	0.0	18.419999999999998	A153G	K54E	7886.130062800306
AAAAAAAAACAAAGATAAAA	GTTTAGGAGC	A	amacGFP	0.0	0.0	0.0	0.0	0.0	0.36	0.0	0.0	0.36	A153G	K54E	9275.981729620169
AAAAAAAAACAAGACACCAC	ATTATATCTT	A	amacGFP	10.79	0.0	0.0	0.0	0.0	0.0	0.03	0.0	10.819999999999999	G33T:A112C:A552T:A610T	V14L:D40A:N188Y:Q210L	449.0
AAAAAAAAACCAAAAACAAC	GCTAATAAAT	A	amacGFP	0.81	0.0	0.0	0.04	0.0	0.0	0.0	0.0	0.8500000000000001	G33T:A75G:G527T:A552G:A610T:C692A:A709T	V14L:K28E:N188D:Q210L:H238Q:Y244F	449.0
AAAAAAAAACCAAAAACAAC	GGCCATGTTG	A	amacGFP	0.75	0.0	0.0	0.0	0.0	0.0	0.0	0.0	0.75	G33T:A75G:G527T:A552G:A610T:C692A:A709T	V14L:K28E:N188D:Q210L:H238Q:Y244F	595.4508061976833
AAAAAAAAACGTTAACCAAA	TTGTGCGAGG	A	amacGFP	1.07	0.0	0.0	0.0	0.0	0.0	0.0	0.0	1.07	A3G:G57A:C504A:A538G:C575A:T659A	S1G:G22S:H172N:D183G:F227L	595.4508061976833
AAAAAAAAACTATAAACACC	CCGGATTTGT	A	amacGFP	0.0	0.0	0.03	0.0	3.11	8.99	5.78	0.0	17.91	G33T:T382A:A514G	V14L:M131K:E175G	9796.311749846092
AAAAAAAAACTATAAACACC	GCTCGTCTTT	A	amacGFP	0.0	0.0	0.0	3.93	3.7	0.0	0.0	0.0	7.630000000000001	G33T:T382A:A514G	V14L:M131K:E175G	5108.5363275030795
AAAAAAAAACTATAAACACC	TGCTCGGTAG	A	amacGFP	0.0	0.0	0.0	2.48	0.0	0.04	0.0	0.0	2.52	G33T:T382A:A514G	V14L:M131K:E175G	4596.609012814056
AAAAAAAAAGAAAACACATA	GGGGAGGGTG	A	amacGFP	0.0	0.0	0.0	0.0	1.04	0.0	5.91	0.0	6.95	C145A:A186T:C324T:A366G:A461C:T470C:C533A:T556G:T597C	T51N:T65S:R112C:I126V:V189G:Y206H	12458.735810814129
AAAAAAAAAGAAGCAAATCA	CGGTCGTCCG	A	amacGFP	0.73	0.0	0.0	0.0	1.04	0.0	0.0	0.0	1.77	A13G:T114A:T606C:A709T	E7G:Y41N:C209R:Y244F	3668.366604284215
AAAAAAAAAGAAGCAAATCA	CGTTTGTATG	A	amacGFP	1.72	0.0	0.0	0.0	0.0	0.0	0.0	0.0	1.72	A13G:T114A:T606C:A709T	E7G:Y41N:C209R:Y244F	595.4508061976833
AAAAAAAAATAAAAAGAACA	GTTTGGCCTC	A	amacGFP	7.3	0.0	0.0	0.0	0.0	0.0	0.0	0.0	7.3	A73G:T250C:G267C:A465.:A646T:A649G	H27R:F86S:E93Q:K159R:A160L:N161I:N162T:G163A:L164*:K165R:V166*:N167T:F168S:K169R:I170S:R171A:H172T:N173T:I174S:E175R:G176A:G177A:V179C:Q180S:L181S:A182P:D183T:H184T:Y185T:Q186R:T187R:N188T:V189F:L191W:G192A:D193T:G194A:V196C:L197*:I198S:I203S:N204T:H205T:Y206T:L207*:S208A:C209V:Q210R:T211Q:A212P:I213S:S214A:D216T:R217V:N218T:E219R:T221L:R222A:D223F:H224A:M225W:V226S:L228W:E229S:F230S:F231L:S232V:…	595.4508061976833
AAAAAAAAATTCGAAAAAAA	GACCGTGTCA	A	amacGFP	0.0	0.0	3.24	0.0	0.59	0.0	0.0	0.0	3.83	G33T:A307T	V14L:D106V	3226.8303186727885
AAAAAAAAATTCGAAAAAAA	TTCATACGAT	A	amacGFP	0.0	0.0	0.0	0.76	0.0	0.0	0.0	0.0	0.76	G33T:A307T	V14L:D106V	4300.387576439555
AAAAAAAACAAAAAACAACA	AATGGGCGGT	A	amacGFP	0.36	0.0	0.0	0.0	0.0	0.0	0.0	0.0	0.36	C214A:A227G:A229T:G239T:C242T:C272T	A74E:H79L:M82I	595.4508061976833
AAAAAAAACAAAAAACAACA	TCCGTCCGGT	A	amacGFP	0.75	0.0	0.0	0.0	0.0	0.0	0.0	0.0	0.75	C214A:A227G:A229T:G239T:C242T:C272T	A74E:H79L:M82I	595.4508061976833
AAAAAAAACAAAAAACAACA	TGAAAAACAT	A	amacGFP	2.26	0.0	0.0	0.0	0.0	0.85	0.0	0.02	3.13	C214A:A227G:A229T:G239T:C242T:C272T	A74E:H79L:M82I	449.0
AAAAAAAACAAAACAATACA	AAGGGGCGAG	A	amacGFP	0.0	0.0	0.0	0.0	1.78	0.61	0.0	0.04	2.43	A235T:C341T:T589C	K81M:I203T	7440.62241563835
AAAAAAAACAAAACAATACA	TCTCGCTGTT	A	amacGFP	0.0	0.0	0.0	1.97	10.81	3.12	0.06	0.0	15.96	A235T:C341T:T589C	K81M:I203T	6649.862568180722
AAAAAAAACAAAATAAATAA	CCTTGGGCCC	A	amacGFP	0.0	0.0	0.0	0.18	6.52	0.04	0.0	0.0	6.739999999999999	G14A:G128C:T433A:G615A:C690A	E45D:F148Y:A212T:H238N	6267.331759423564
AAAAAAAACAAAGAAATATT	GATTGCGGTT	A	amacGFP	1.54	0.0	0.0	0.0	0.22	0.0	0.0	0.0	1.76	A75G:A244C:C289T:C560T:C569T	K28E:D84A:T100I	449.0
AAAAAAAACAAATAAAAAAC	AGACTGTTTG	A	amacGFP	0.0	0.0	7.97	2.8	0.3	0.0	2.26	0.0	13.329999999999998	G673A:T680A	S232N:C234*	3403.249879535193
AAAAAAAACAACACAATACA	GTTTTCTTAG	A	amacGFP	0.0	0.0	0.0	0.0	1.93	2.15	0.0	0.0	4.08	G33T:C518T	V14L	7801.590159679346
AAAAAAAACAACCCAAACCC	GGATATCATG	A	amacGFP	0.53	0.0	0.0	0.0	3.19	0.0	0.0	0.0	3.7199999999999998	C300A:T426A:C480A:G482A:C494G:A626T:T661A	Q104K:Y146N:L164I:F168L:K215N:L228Q	5936.351946698968
AAAAAAAACAACTAAGAACA	CCGGCTGGTT	A	amacGFP	8.99	0.0	0.0	0.0	0.0	0.0	0.0	0.0	8.99	G286T:C323A:G411T	R99L:G141W	595.4508061976833
AAAAAAAACAACTAAGAACA	GGGGTTTGTC	A	amacGFP	1.5	0.0	0.0	0.0	0.0	0.04	0.0	0.0	1.54	G286T:C323A:G411T	R99L:G141W	449.0
AAAAAAAACAAGAACTAAAA	GCCTCAGTAG	A	amacGFP	1.03	0.0	0.0	0.0	0.0	0.0	0.0	0.0	1.03	G33T:C37A:A453T:T532C	V14L:P15H:I155F:L181P	595.4508061976833
AAAAAAAACAAGAACTAAAA	GTACTCTACC	A	amacGFP	0.2	0.0	0.0	0.0	0.0	0.0	0.0	0.0	0.2	G33T:C37A:A453T:T532C	V14L:P15H:I155F:L181P	595.4508061976833
AAAAAAAACACCACATAACG	AGGGCGTGGT	A	amacGFP	18.51	0.02	0.0	0.0	0.0	0.0	0.03	0.0	18.560000000000002	T31C:T432C	I13T:F148L	449.0
AAAAAAAACACCACATAACG	CACTTGGGAT	A	amacGFP	4.69	0.0	0.0	0.0	0.0	0.0	0.0	0.0	4.69	T31C:T432C	I13T:F148L	595.4508061976833
AAAAAAAACACCACATAACG	CGCGCGCTGA	A	amacGFP	1.68	0.0	0.0	0.0	0.0	0.0	0.0	0.0	1.68	T31C:T432C	I13T:F148L	595.4508061976833
AAAAAAAACACCACATAACG	TGATAGCCTG	A	amacGFP	1.56	0.02	0.0	0.0	0.0	0.0	0.0	0.0	1.58	T31C:T432C	I13T:F148L	606.6240942866017
AAAAAAAACAGAAACAAAAA	GACGGGGGGC	A	amacGFP	0.0	0.0	0.0	0.0	1.19	0.0	0.0	0.0	1.19	G33T:A495T	V14L:K169*	6440.5529375057395
AAAAAAAACATAAACAGCCA	GAAATCGTTA	A	amacGFP	0.67	0.0	0.0	0.0	0.0	0.0	0.03	0.0	0.7000000000000001	G33T:T195C:A489T:C584A	V14L:Y68H:N167Y	449.0
AAAAAAAACATAAACAGCCA	GTTTTCGGTC	A	amacGFP	3.96	0.0	0.03	0.0	0.0	0.0	0.0	0.0	3.9899999999999998	G33T:T195C:A489T:C584A	V14L:Y68H:N167Y	449.0
AAAAAAAACATTAAAAAACC	TTGGTATTGA	A	amacGFP	0.0	11.87	0.0	0.0	1.85	0.0	0.03	0.0	13.75	G33T:A183G:C368T:A672T:T708A	V14L:T64A:S232C:Y244N	1965.2582407576801
AAAAAAAACCACATAAACAA	GTCCAGTCGT	A	amacGFP	0.73	0.0	0.0	0.0	0.0	0.0	0.0	0.0	0.73	G33T:T141C:T421C:G673A	V14L:C50R:L144P:S232N	595.4508061976833
AAAAAAAACCACATAAACAA	TCCAGTCGCG	A	amacGFP	1.03	0.0	0.0	0.0	0.0	0.08	0.0	0.0	1.11	G33T:T141C:T421C:G673A	V14L:C50R:L144P:S232N	449.0
AAAAAAAACCACATAAACAA	TCGTGGCGAG	A	amacGFP	0.0	0.0	0.0	0.0	0.0	3.0	0.0	0.0	3.0	G33T:T141C:T421C:G673A	V14L:C50R:L144P:S232N	9275.981729620169
AAAAAAAACCAGCTACAATA	GCCCTTCATT	A	amacGFP	7.15	0.0	0.03	0.0	0.0	0.0	0.0	0.0	7.180000000000001	T246C:A427G	F85L:Y146C	461.63520915840724
AAAAAAAACCAGCTACAATA	TCGCGAGGGC	A	amacGFP	0.06	0.09	0.0	0.0	0.0	0.0	0.0	0.0	0.15	T246C:A427G	F85L:Y146C	1397.3063108397848
AAAAAAAACCGCAAAACACC	GGCACAGGTT	A	amacGFP	0.0	0.0	0.0	0.0	3.19	2.51	0.0	0.0	5.699999999999999	C705T	wt	7672.4311702444875
AAAAAAAAGAAGAAAACACG	CCACGATCGG	A	amacGFP	0.16	0.0	0.72	2.69	0.0	0.0	0.0	0.0	3.5700000000000003	G33T:T219C	V14L:Y76H	3807.8073046627283
AAAAAAAAGAAGAAAACACG	GGTCTGCAGG	A	amacGFP	1.84	0.0	0.0	0.0	0.0	0.0	0.0	0.0	1.84	G33T:T219C	V14L:Y76H	595.4508061976833
AAAAAAAAGAAGAAAACACG	TTGGCGATCT	A	amacGFP	2.0	0.0	0.0	0.0	0.0	0.0	0.0	0.0	2.0	G33T:T219C	V14L:Y76H	595.4508061976833
AAAAAAAAGAGGTAACACCC	AGACGAGTTG	A	amacGFP	0.0	0.0	0.0	0.04	3.78	6.03	2.03	0.0	11.879999999999999	G33T:C408A	V14L:L140M	8782.201527679747
AAAAAAAAGAGGTAACACCC	AGCCGGGCTA	A	amacGFP	0.0	0.0	0.0	0.0	3.63	3.68	0.0	0.0	7.3100000000000005	G33T:C408A	V14L:L140M	7764.222708230933
AAAAAAAAGAGGTAACACCC	GCGCCATGAT	A	amacGFP	0.0	0.0	0.0	0.0	2.89	3.48	0.52	0.0	6.890000000000001	G33T:C408A	V14L:L140M	8149.081231056105
AAAAAAAAGAGGTAACACCC	GCGTTTCCTT	A	amacGFP	0.0	0.0	0.0	0.0	0.0	5.51	0.0	0.0	5.51	G33T:C408A	V14L:L140M	9275.981729620169
AAAAAAAAGAGGTAACACCC	TGTCGATATG	A	amacGFP	0.0	0.0	0.0	0.0	4.37	0.77	2.26	0.0	7.4	G33T:C408A	V14L:L140M	8287.780969144667
AAAAAAAAGAGGTAACACCC	TTTCCATGTG	A	amacGFP	0.0	0.0	0.0	0.0	0.0	4.66	0.23	0.16	5.05	G33T:C408A	V14L:L140M	10093.014541932518
AAAAAAAAGAGGTAACACCC	TTTTCATCCG	A	amacGFP	0.0	0.0	0.0	0.0	2.74	0.85	0.0	0.0	3.5900000000000003	G33T:C408A	V14L:L140M	7410.830744642002
AAAAAAAAGCAACATAAAAC	AGAGGCGCGC	A	amacGFP	0.0	0.0	0.0	3.02	1.41	6.03	2.62	0.0	13.08	G33T:T339A	V14L:F117I	8528.12580913821
AAAAAAAAGCAACATAAAAC	ATTGGTATAG	A	amacGFP	0.0	0.0	0.0	0.0	7.33	12.06	1.71	0.0	21.1	G33T:T339A	V14L:F117I	8426.608000212169
AAAAAAAAGCAACATAAAAC	CGCTGTTTGC	A	amacGFP	0.0	0.0	0.0	0.0	3.48	4.33	0.32	0.0	8.13	G33T:T339A	V14L:F117I	8031.9004330389225
AAAAAAAAGCAACATAAAAC	GCTCCTGCGT	A	amacGFP	0.02	0.0	0.03	0.04	5.63	12.96	1.39	0.0	20.07	G33T:T339A	V14L:F117I	8599.72770384952
AAAAAAAAGCACCCAACTTA	GTGCGACTTG	A	amacGFP	0.0	0.0	0.0	0.69	0.0	0.0	0.0	0.0	0.69	T273C:C289G:A307T:G399A:T450.:.452G	Y95H:T100S:D106V:G137S:Y154S	4300.387576439555
AAAAAAAAGCACCCAACTTA	TTCACGGATG	A	amacGFP	4.77	0.0	0.0	0.0	0.0	0.0	0.06	0.0	4.829999999999999	T273C:C289G:A307T:G399A:T450.:.452G	Y95H:T100S:D106V:G137S:Y154S	449.0
AAAAAAAAGCATACATCAGT	CCCCGCGTTT	A	amacGFP	0.0	0.0	0.24	0.0	0.0	1.17	0.0	0.0	1.41	G33T:T78C:G108T:A241G:T641A	V14L:F29L:A39S:N83S	8460.799366478888
AAAAAAAAGCATTGCAACCA	ATTACGCAAT	A	amacGFP	0.0	0.0	0.0	0.0	1.41	2.75	1.13	0.0	5.29	G10C:T114A:C372T:T382C	G6A:Y41N:M131T	9112.38585534562
AAAAAAAAGCATTGCAACCA	CGAGTGAATG	A	amacGFP	0.0	0.0	0.0	0.04	1.78	3.89	1.71	0.0	7.42	G10C:T114A:C372T:T382C	G6A:Y41N:M131T	9237.100444143196
AAAAAAAAGTAACAATCACA	CCCAATGGCC	A	amacGFP	0.0	0.0	0.0	0.0	0.0	1.09	0.0	0.0	1.09	G20T:A337G:A381T	K116R:M131L	9275.981729620169
AAAAAAAAGTAACAATCACA	GGGGGTGCTA	A	amacGFP	0.0	0.0	0.0	0.0	2.67	9.03	0.55	0.18	12.43	G20T:A337G:A381T	K116R:M131L	8776.372175351436
AAAAAAAAGTAACAATCACA	TACTAACGGG	A	amacGFP	0.0	0.0	0.0	0.0	1.33	1.3	0.0	0.0	2.63	G20T:A337G:A381T	K116R:M131L	7750.733486818956
AAAAAAAATAAAAAATAAAA	ACCGCTCAGT	A	amacGFP	0.0	0.0	0.0	0.0	3.26	0.0	0.0	0.0	3.26	G33T	V14L	6440.5529375057395
AAAAAAAATAAAAAATAAAA	AGTCCGTGTA	A	amacGFP	0.0	0.0	0.0	0.0	3.48	1.74	0.0	0.0	5.22	G33T	V14L	7531.137889225319
AAAAAAAATAAAAAATAAAA	CCAGGCGCAA	A	amacGFP	0.0	0.0	0.0	0.0	4.07	3.85	0.0	0.09	8.01	G33T	V14L	7739.994707285261
AAAAAAAATAACAAAATATC	GGGTAGTTCC	A	amacGFP	0.0	4.74	0.0	0.0	0.0	0.0	0.0	0.0	4.74	T85C:G208C:T708.:.710G	V31A:C72S:Y244S	1733.5552272575464
AAAAAAAATAACAACACAAT	TGGTTCGGGG	A	amacGFP	0.0	0.0	0.0	0.0	0.0	2.83	0.0	0.0	2.83	G29T:T247A	F85Y	9275.981729620169
AAAAAAAATACACAAACATC	TCTGGAGTGG	A	amacGFP	0.0	0.0	0.0	0.0	3.04	0.0	0.0	0.0	3.04	A427T	Y146F	6440.5529375057395
AAAAAAAATATCGAAAAAAC	ACTGCTTTAG	A	amacGFP	0.0	0.0	0.0	0.0	0.67	0.0	0.0	0.0	0.67	A461C:C584.:T647A	I203S:N204T:H205T:Y206T:L207*:S208A:C209V:Q210R:T211Q:A212P:I213S:S214A:D216T:R217V:N218T:E219R:T221L:R222A:D223N:H224T:M225W:V226S:L228W:E229S:F230S:F231L:S232V:A233P:C234V:H236I:T237L:H238T:G239A:M240W:D241T:E242S:L243C:Y244T:K245S	6440.5529375057395
AAAAAAAATATCGAAAAAAC	TTCGGCTATC	A	amacGFP	0.0	0.0	0.0	0.0	0.0	4.09	0.0	0.0	4.09	A461C:C584.:T647A	I203S:N204T:H205T:Y206T:L207*:S208A:C209V:Q210R:T211Q:A212P:I213S:S214A:D216T:R217V:N218T:E219R:T221L:R222A:D223N:H224T:M225W:V226S:L228W:E229S:F230S:F231L:S232V:A233P:C234V:H236I:T237L:H238T:G239A:M240W:D241T:E242S:L243C:Y244T:K245S	9275.981729620169
AAAAAAAATCACAAATAAGA	ATTCCGGGTG	A	amacGFP	0.0	0.02	0.0	0.0	7.26	14.25	0.03	0.0	21.56	G82T	S30I	8134.926373771761
AAAAAAAATCACAAATAAGA	GCATCGCGTT	A	amacGFP	0.0	0.02	0.59	0.0	6.74	2.39	0.0	1.86	11.6	G82T	S30I	7399.040469840365
AAAAAAAATCAGTAAAACAA	AGAACCCGGG	A	amacGFP	0.0	0.0	0.0	0.0	3.11	0.04	0.0	0.0	3.15	G150T:T647C	G53C	6896.114765937762
AAAAAAAATCAGTAAAACAA	GGGGGCCTCG	A	amacGFP	0.69	0.0	0.0	0.22	0.07	0.0	0.0	0.0	0.98	G150T:T647C	G53C	449.0
AAAAAAAATCAGTAAAACAA	GTTGTCCTAT	A	amacGFP	0.0	0.0	0.0	0.0	0.15	3.04	0.0	0.0	3.19	G150T:T647C	G53C	8611.289808608288
AAAAAAAATGACAAAAAACA	GCGGGCGGCT	A	amacGFP	0.0	0.0	0.0	0.0	1.48	0.89	0.13	0.0	2.5	G33T:G194A:C324A	V14L:R112S	7550.708447383986
AAAAAAAATTACATCACAAA	ATTGATGCCG	A	amacGFP	0.0	0.0	0.0	0.0	1.33	0.32	0.0	0.0	1.6500000000000001	G581A	wt	7377.1044154281335
AAAAAAAATTACCCACACAT	AGGGATTTCT	A	amacGFP	0.0	1.07	0.0	0.0	0.0	0.0	0.0	0.0	1.07	T85C:A508T	V31A:N173I	1733.5552272575464
AAAAAAAATTACTAAGTCCC	TACACTAGGA	A	amacGFP	0.0	0.0	0.0	0.0	4.37	0.0	0.0	0.0	4.37	A24T:G33T:G194A:T262.:T340C:G482T:C566T:T652C	T11S:V14L:M90S:E93K:G94A:Y95T:I96S:Q97R:E98S:R99A:T100P:I101S:F102S:F103S:Q104R:D105T:D106T:G107A:K108S:Y109T:K110R:T111P:R112V:E114R:V115*:K116S:F117P:E118R:G119A:D120T:T121H:L122W:V123*:N124T:R125A:I126S:E127S:L128*:K129R:G130A:M131W:D132T:F133S:K134R:E135R:D136T:G137A:N138T:I139S:L140W:H142T:K143S:L144W:E145S:Y146T:N147T:F148L:N149T:S150A:H151T:N152T:V153S:Y154I:I155S:M156C:P157Q:D158T:K159R:A…	6440.5529375057395
AAAAAAACAAAAAAAAAAAT	TGGAGCTTTG	A	amacGFP	0.0	0.0	0.03	4.37	5.41	0.0	0.0	0.0	9.81	G12A:G33T:C501A	E7K:V14L:R171S	5203.440326434171
AAAAAAACAAAACAAACACC	GCAAGTGGTA	A	amacGFP	0.0	0.0	0.0	0.22	4.0	7.33	0.03	0.0	11.58	G33T	V14L	8141.637924503821
AAAAAAACAAAACAAACACC	GTTGCAGTTA	A	amacGFP	0.0	0.0	0.0	0.0	0.74	1.74	2.13	0.0	4.609999999999999	G33T	V14L	10497.107515302056
AAAAAAACAAACCAAAAATA	AAGATGTCTG	A	amacGFP	0.0	0.0	0.0	0.0	11.93	7.89	3.88	0.0	23.7	G383T:A610G	M131I:Q210R	8065.29334347351
AAAAAAACAAAGGTAAAATA	GGTCCTCTTA	A	amacGFP	5.82	0.0	0.0	1.82	0.0	1.21	0.03	0.0	8.88	G33T:A153T	V14L:K54*	449.0
AAAAAAACAAAGTAAACAAT	GAGTTACACT	A	amacGFP	0.0	0.0	0.0	0.04	2.22	0.0	0.0	0.0	2.2600000000000002	G33T:T135A:C218A:A685G:T689A	V14L:F48I:H236R	5993.874714693075
AAAAAAACAAATAAAAAGAC	CCGTGTGTCA	A	amacGFP	0.0	0.0	0.0	0.0	11.85	0.36	0.06	0.0	12.27	G33T:G513A	V14L:E175K	7012.886316859604
AAAAAAACAAATAAAAAGAC	GCACCCGGAA	A	amacGFP	0.0	0.0	0.0	0.04	1.93	2.19	0.03	0.02	4.21	G33T:G513A	V14L:E175K	7858.753757766238
AAAAAAACAACAAAAAAAAG	ACTGTACCTA	A	amacGFP	0.0	0.27	0.35	0.0	0.0	2.27	0.0	0.0	2.89	A13G:G39A:G225A:G534A	E7G:V16I:E78K:A182T	8474.353166845129
AAAAAAACAACAACACATCC	CCGAGGGTCA	A	amacGFP	2.3	0.0	0.0	0.0	0.0	0.0	0.0	0.0	2.3	G33T:T249A:C266A:C275T:C287T:A453G:C585T:A628T	V14L:F86I:I155V:P199S:D216V	595.4508061976833
AAAAAAACAACACATGAACA	ATTTTTTTGA	A	amacGFP	0.0	0.02	0.0	0.0	1.78	0.0	0.0	0.0	1.8	C257T:A268T:G302C:G423A:C528A:G713.:T713.	E93V:Q104H:E145K:Q180K	6044.475971442243
AAAAAAACAATACATTAACT	GCACGGCCCT	A	amacGFP	1.39	0.0	0.0	0.0	0.0	2.11	0.0	0.0	3.5	T190A:T577C:A588T:A612T	L66Q:V196A:I203F:T211S	5225.42718454849
AAAAAAACAATACATTAACT	GCGTCCAGGG	A	amacGFP	4.79	0.0	0.0	0.0	0.0	0.04	0.03	0.0	4.86	T190A:T577C:A588T:A612T	L66Q:V196A:I203F:T211S	449.0
AAAAAAACAATATAAGATAT	GGTGTGGTCC	A	amacGFP	4.41	0.0	0.0	0.0	0.0	0.04	0.0	0.0	4.45	G33T:T47C:T114A:A220T:T232A:A351G:T373C:A430T:C494A:G520T:C600T	V14L:Y41N:Y76F:M80K:T121A:L128P:N147I:F168L:G177V	449.0
AAAAAAACAATATCACTACC	GCTGCCTACA	A	amacGFP	0.0	5.05	1.1	0.0	0.0	0.0	0.03	0.0	6.180000000000001	T426C:T452C:G513A:G522T	Y146H:E175K:G178W	1997.4716144889944
AAAAAAACAATCACAAAACC	GCCCTGTTGT	A	amacGFP	4.35	0.0	0.0	0.0	0.0	0.0	0.0	0.0	4.35	A132T:T136A:A349T:A435T:C677A:G682T	K47*:F48Y:D120V:N149Y:G235V	595.4508061976833
AAAAAAACACAAACATCCCC	GTTTGTGTGT	A	amacGFP	0.0	0.0	0.0	0.0	0.07	2.47	0.0	0.0	2.54	G33T	V14L	8698.199335943616
AAAAAAACACAAGCAATAAA	TCACGTACCG	A	amacGFP	5.46	0.0	0.0	0.0	0.0	0.0	0.0	0.0	5.46	G134T:T195C	K47N:Y68H	595.4508061976833
AAAAAAACACACAATGAACA	ACAGACAGGC	A	amacGFP	2.77	0.0	0.0	0.0	0.0	2.71	0.0	0.0	5.48	C408A:A595T	L140M:H205L	3082.757140066978
AAAAAAACACACAATGAACA	CCAGGAATAG	A	amacGFP	0.34	2.0	0.0	0.0	0.0	0.0	0.0	0.0	2.34	C408A:A595T	L140M:H205L	1503.812283692034
AAAAAAACACACATATCAAA	TAACGGAACT	A	amacGFP	0.55	0.0	0.0	0.0	0.0	0.0	0.0	0.0	0.55	G33T:G96T:G411T:G486A:G516T	V14L:G35C:G141W:V166M:G176C	595.4508061976833
AAAAAAACACACATATCAAA	TACAAGGGCA	A	amacGFP	0.0	0.0	1.23	0.0	0.0	0.0	0.0	0.0	1.23	G33T:G96T:G411T:G486A:G516T	V14L:G35C:G141W:V166M:G176C	2795.9958551546724
AAAAAAACACATCCAAAGTC	ACATGGGTGT	A	amacGFP	0.0	0.0	0.0	0.0	1.26	0.4	0.0	0.0	1.6600000000000001	G33T	V14L	7402.340103012274
AAAAAAACACATCCAAAGTC	TGACCTGTGA	A	amacGFP	0.0	0.0	0.0	0.0	3.63	7.41	0.1	0.0	11.139999999999999	G33T	V14L	8242.531663366335
AAAAAAACACATCCAAAGTC	TGCACAAGGC	A	amacGFP	0.0	0.0	0.0	0.0	3.85	0.65	1.68	0.0	6.18	G33T	V14L	7964.146933258829
AAAAAAACACATTAAGGCAA	GCTACAGGGG	A	amacGFP	0.0	0.0	0.0	4.99	1.93	0.04	0.0	0.0	6.96	T34A	V14E	4955.144221010857
AAAAAAACACATTAAGGCAA	TAGTGCGCGG	A	amacGFP	0.0	0.0	0.0	0.0	2.44	0.0	0.0	0.0	2.44	T34A	V14E	6440.5529375057395
AAAAAAACACATTAAGGCAA	TCCTTCAAGT	A	amacGFP	0.0	0.0	0.0	0.0	9.26	0.65	0.0	0.0	9.91	T34A	V14E	7132.063440679723
AAAAAAACACTTACCAGACC	CGATTGAGTG	A	amacGFP	0.0	0.0	0.0	0.0	0.0	4.49	0.0	0.0	4.49	A24G:A375G:C476T:A568G	T11A:K129E:D193G	9275.981729620169
AAAAAAACAGAAAACAAAAC	CATCGTGTGG	A	amacGFP	4.85	0.0	0.0	0.0	0.0	0.0	0.0	0.0	4.85	G9A:G33T:A147G:C152A:T295C:A343G:A360T:A465.:C494T:T532A:A603G:G653.:A664T:G683T	G6S:V14L:T52A:F102S:E118G:N124Y:K159R:A160L:N161I:N162T:G163A:L164*:K165R:V166*:N167T:F168L:K169R:I170S:R171A:H172T:N173T:I174S:E175R:G176A:G177A:V179C:Q180S:L181T:A182P:D183T:H184T:Y185T:Q186R:T187R:N188T:V189F:L191W:G192A:D193T:G194A:V196C:L197*:I198S:I203S:N204T:H205T:Y206T:L207W:S208A:C209V:Q210R:T211Q:A212P:I213S:S214A:D216T:R217V:N218T:E219R:T221L:R222A:D223I:H224T:M225C:V226L:F227S:L228G:E…	595.4508061976833
AAAAAAACAGAACTAAAAGC	GAATATGGTG	A	amacGFP	0.0	0.0	0.0	0.0	1.85	0.0	1.39	0.0	3.24	G33T:G86A:A237T:A268T:A353T:G447A:A614C	V14L:M82L:E93V:V153I	9027.02478890948
AAAAAAACAGAGTTAAACCA	CACCTTCTCT	A	amacGFP	1.13	0.0	0.0	0.0	0.0	0.0	0.0	0.0	1.13	G12A:G33T:T190A:G258T:G302T:C372T	E7K:V14L:L66Q:A89S:Q104H	595.4508061976833
AAAAAAACAGAGTTAAACCA	GTGCTTTGAT	A	amacGFP	0.0	0.0	0.0	0.0	0.0	0.2	0.0	0.0	0.2	G12A:G33T:T190A:G258T:G302T:C372T	E7K:V14L:L66Q:A89S:Q104H	9275.981729620169
AAAAAAACAGCAAAACTCCC	GTTACGGGTG	A	amacGFP	4.0	0.0	0.0	0.76	0.0	0.0	0.0	0.0	4.76	G33T:G155A:T340A:G423T:T457C:A465T	V14L:F117Y:E145*:M156T:K159*	449.0
AAAAAAACAGTATACCCACT	TACGGTTTTT	A	amacGFP	1.54	0.0	0.0	0.0	0.0	0.0	0.0	0.0	1.54	T135C:C528A:T666G	F48L:Q180K:F230V	595.4508061976833
AAAAAAACATAACAGACTAA	ATGACGGGCT	A	amacGFP	0.69	0.0	0.0	0.0	1.7	0.0	0.0	0.0	2.3899999999999997	C36A:C212.:G328C:A475G:C504T:G555A:C593G:A610G	P15T:F73L:A74R:R75A:Y76T:E78N:H79T:M80*:K81R:M82*:N83T:D84T:F85S:F86S:K87S:S88P:A89P:M90C:E93K:G94A:Y95T:I96S:Q97R:E98S:R99A:T100P:I101S:F102S:F103S:Q104R:D105T:D106T:G107A:K108S:Y109T:K110R:T111P:R112V:G113R:E114R:V115*:K116S:F117S:E118R:G119A:D120T:T121H:L122W:V123*:N124T:R125A:I126S:E127S:L128*:K129R:G130A:M131W:D132T:F133S:K134R:E135R:D136T:G137A:N138T:I139S:L140W:H142T:K143S:L144W:E145S:Y146…	4878.924349594127
AAAAAAACATAACAGACTAA	ATTACGCAAT	A	amacGFP	2.95	0.0	0.0	0.0	0.0	0.0	0.03	0.0	2.98	C36A:C212.:G328C:A475G:C504T:G555A:C593G:A610G	P15T:F73L:A74R:R75A:Y76T:E78N:H79T:M80*:K81R:M82*:N83T:D84T:F85S:F86S:K87S:S88P:A89P:M90C:E93K:G94A:Y95T:I96S:Q97R:E98S:R99A:T100P:I101S:F102S:F103S:Q104R:D105T:D106T:G107A:K108S:Y109T:K110R:T111P:R112V:G113R:E114R:V115*:K116S:F117S:E118R:G119A:D120T:T121H:L122W:V123*:N124T:R125A:I126S:E127S:L128*:K129R:G130A:M131W:D132T:F133S:K134R:E135R:D136T:G137A:N138T:I139S:L140W:H142T:K143S:L144W:E145S:Y146…	449.0
AAAAAAACATAACAGACTAA	TTGTCACTTG	A	amacGFP	0.0	0.0	0.0	0.0	0.0	1.13	0.0	0.0	1.13	C36A:C212.:G328C:A475G:C504T:G555A:C593G:A610G	P15T:F73L:A74R:R75A:Y76T:E78N:H79T:M80*:K81R:M82*:N83T:D84T:F85S:F86S:K87S:S88P:A89P:M90C:E93K:G94A:Y95T:I96S:Q97R:E98S:R99A:T100P:I101S:F102S:F103S:Q104R:D105T:D106T:G107A:K108S:Y109T:K110R:T111P:R112V:G113R:E114R:V115*:K116S:F117S:E118R:G119A:D120T:T121H:L122W:V123*:N124T:R125A:I126S:E127S:L128*:K129R:G130A:M131W:D132T:F133S:K134R:E135R:D136T:G137A:N138T:I139S:L140W:H142T:K143S:L144W:E145S:Y146…	9275.981729620169
AAAAAAACATCCACAACACC	TATATATGCG	A	amacGFP	1.98	0.0	0.0	1.24	1.04	0.0	0.0	0.0	4.26	G33T:T432A:A505G:T669.	V14L:F148I:H172R:F231L:S232V:A233P:C234V:H236I:T237L:H238T:G239A:M240W:D241T:E242S:L243C:Y244T:K245S	2518.526939251833
AAAAAAACCAACAAAAAACA	AGTAGCGTCC	A	amacGFP	1.74	0.0	0.0	0.0	0.0	0.0	0.0	0.0	1.74	C322T:A331T:A336G	T111I:E114V:K116E	595.4508061976833
AAAAAAACCACCCAAGCTTA	GGGTCGATCT	A	amacGFP	0.0	0.0	0.0	0.0	1.56	2.15	2.49	0.0	6.2	C684T	H236Y	9969.111599083502
AAAAAAACCACCCAAGCTTA	TGTTTCTGGG	A	amacGFP	0.0	0.0	0.0	0.0	0.15	0.2	0.0	0.0	0.35	C684T	H236Y	7873.684648579124
AAAAAAACCCTCATAAAGAC	GACCCGGCGT	A	amacGFP	0.0	0.0	0.96	4.48	0.0	0.0	0.0	0.0	5.44	G33T:A436G:A703T	V14L:N149S:E242V	3771.2904305244288
AAAAAAACCCTCATAAAGAC	GTGTTGCTGT	A	amacGFP	0.0	0.0	0.0	2.11	3.19	0.0	0.0	0.0	5.3	G33T:A436G:A703T	V14L:N149S:E242V	5223.380837766305
AAAAAAACCCTCATAAAGAC	TGAGGCAGAG	A	amacGFP	0.0	0.0	0.0	3.57	2.81	0.0	0.0	0.0	6.38	G33T:A436G:A703T	V14L:N149S:E242V	5071.6993824514475
AAAAAAACCGAGACAACACC	GGAGTTTTGG	A	amacGFP	0.53	0.0	0.0	0.0	1.78	0.0	0.0	0.0	2.31	T262A:T493C:C617T:C690A	M90K:F168S:H238N	5380.045821127444
AAAAAAACGAAACAAAGTGA	GTTCACGGGC	A	amacGFP	0.0	0.0	0.0	0.0	0.0	2.87	0.0	0.0	2.87	G33T:G84A:G310A:A397G:C575T	V14L:V31M:G107D:D136G	9275.981729620169
AAAAAAACGAACAAAACCAA	CACTCCAGTG	A	amacGFP	0.0	0.0	0.03	0.0	1.11	0.0	0.0	0.0	1.1400000000000001	G33T:G631A:G681.	V14L:R217H:H236I:T237L:H238T:G239A:M240W:D241T:E242S:L243C:Y244T:K245S	5937.028360709834
AAAAAAACGAACAAAACCAA	CCTCCAAGGT	A	amacGFP	2.81	0.84	0.0	0.0	0.0	2.35	0.0	0.0	6.0	G33T:G631A:G681.	V14L:R217H:H236I:T237L:H238T:G239A:M240W:D241T:E242S:L243C:Y244T:K245S	1623.2706050727163
AAAAAAACGAACAAAACCAA	GTCAACTCCT	A	amacGFP	0.0	0.0	0.0	0.0	0.0	0.97	0.55	0.0	1.52	G33T:G631A:G681.	V14L:R217H:H236I:T237L:H238T:G239A:M240W:D241T:E242S:L243C:Y244T:K245S	10570.059770128184
AAAAAAACTCAAAACAAACA	TCCTCTGCTG	A	amacGFP	0.0	2.42	0.0	0.0	3.26	0.0	0.0	0.0	5.68	A7C:G57T:G88C:G150A:A231G:A375T:A394T:A417G:G576A:C690A	K2T:G22C:R32P:G53S:M80V:K129*:E135V:K143E:V196M:H238N	4367.899039850241
AAAAAAACTCCAATACCACA	CTGATGCGGT	A	amacGFP	0.3	0.0	0.0	0.0	0.0	0.0	0.0	0.0	0.3	C322T:G681A	T111I:G235R	595.4508061976833
AAAAAAACTCCAATACCACA	GAACATCATA	A	amacGFP	0.53	0.0	0.0	0.0	0.0	0.0	0.0	0.0	0.53	C322T:G681A	T111I:G235R	595.4508061976833
AAAAAAACTCCAATACCACA	TTTAAGGCTG	A	amacGFP	0.32	0.0	0.0	0.0	0.0	0.0	0.0	0.0	0.32	C322T:G681A	T111I:G235R	595.4508061976833
AAAAAAACTTAAAAGCAAGG	CAGAGGAGTG	A	amacGFP	0.34	0.0	0.0	0.0	0.0	0.0	0.0	0.0	0.34	G33T:A196T:T273A:A435T:T452C:A639G	V14L:Y68F:Y95N:N149Y:T221A	595.4508061976833
AAAAAAACTTAAAAGCAAGG	CCCGGGTTCC	A	amacGFP	0.0	0.0	0.0	1.2	0.0	0.0	0.0	0.0	1.2	G33T:A196T:T273A:A435T:T452C:A639G	V14L:Y68F:Y95N:N149Y:T221A	4300.387576439555
AAAAAAACTTCACATAAACC	GGCCAGACTA	A	amacGFP	0.0	0.0	0.0	0.0	0.0	2.87	0.0	0.0	2.87	G33T:A75G:G306T:A429.	V14L:K28E:D106Y:N147T:F148L:N149T:S150A:H151T:N152T:V153S:Y154I:I155S:M156C:P157Q:D158T:K159R:A160L:N161I:N162T:G163A:L164*:K165R:V166*:N167T:F168S:K169R:I170S:R171A:H172T:N173T:I174S:E175R:G176A:G177A:V179C:Q180S:L181S:A182P:D183T:H184T:Y185T:Q186R:T187R:N188T:V189F:L191W:G192A:D193T:G194A:V196C:L197*:I198S:I203S:N204T:H205T:Y206T:L207*:S208A:C209V:Q210R:T211Q:A212P:I213S:S214A:D216T:R217V:N218T…	9275.981729620169
AAAAAAAGAACGAAAACACC	AACGCGTTTG	A	amacGFP	2.0	0.0	0.0	0.0	0.0	0.04	0.0	0.0	2.04	T79A:A127G:T277C:G281T:G516T	F29Y:E45G:I96T:Q97H:G176C	449.0
AAAAAAAGAATCAAAAACGC	GGGGGGTTCA	A	amacGFP	0.0	2.44	0.0	0.0	0.0	0.0	0.0	0.0	2.44	G33T:A144T:T277G:G412A:A471.	V14L:T51S:I96S:G141E:N161I:N162T:G163A:L164*:K165R:V166*:N167T:F168S:K169R:I170S:R171A:H172T:N173T:I174S:E175R:G176A:G177A:V179C:Q180S:L181S:A182P:D183T:H184T:Y185T:Q186R:T187R:N188T:V189F:L191W:G192A:D193T:G194A:V196C:L197*:I198S:I203S:N204T:H205T:Y206T:L207*:S208A:C209V:Q210R:T211Q:A212P:I213S:S214A:D216T:R217V:N218T:E219R:T221L:R222A:D223I:H224T:M225W:V226S:L228W:E229S:F230S:F231L:S232V:A233P:…	1733.5552272575464
AAAAAAAGACACTAAAAACT	TGACGCTATG	A	amacGFP	1.66	0.0	0.0	0.0	0.0	0.0	0.0	0.0	1.66	C37A:C80A:T139A:C185T:T207C:A301T:C559A:C560T	P15H:F29L:I49N:C72R:Q104L:P190H	595.4508061976833
AAAAAAAGCAAGAGACTAAC	AGCCGGGCTA	A	amacGFP	0.0	0.0	0.0	0.0	0.0	0.85	0.0	0.0	0.85	T203A:C324A:A351G:A603C:C644T	R112S:T121A:S208R	9275.981729620169
AAAAAAAGCAAGAGACTAAC	GACGTCGTCG	A	amacGFP	0.0	0.0	0.0	0.0	4.22	3.04	0.03	0.0	7.29	T203A:C324A:A351G:A603C:C644T	R112S:T121A:S208R	7629.417745278845
AAAAAAAGCAAGAGACTAAC	GGTCTGCAAA	A	amacGFP	0.42	0.0	0.0	3.35	5.48	1.09	1.52	0.0	11.86	T203A:C324A:A351G:A603C:C644T	R112S:T121A:S208R	6250.53902972425
AAAAAAAGCAAGAGACTAAC	GTCTAGCTCG	A	amacGFP	0.0	0.0	0.0	0.0	1.93	1.3	0.0	0.0	3.23	T203A:C324A:A351G:A603C:C644T	R112S:T121A:S208R	7618.466412989159
AAAAAAAGCATCCAACCAAG	GCAATGGAGG	A	amacGFP	0.61	0.0	0.0	0.0	0.0	0.0	0.0	0.0	0.61	T85C:G325T:T367A:A397T:A610T:C623T	V31A:R112L:I126N:D136V:Q210L	595.4508061976833
AAAAAAAGCATCCAACCAAG	GGCAGTAGCT	A	amacGFP	1.58	0.0	0.0	0.04	0.0	0.0	0.0	0.02	1.6400000000000001	T85C:G325T:T367A:A397T:A610T:C623T	V31A:R112L:I126N:D136V:Q210L	449.0
AAAAAAAGCATCCAACCAAG	GTAACCGTGG	A	amacGFP	0.18	0.0	0.0	0.0	0.0	0.0	0.0	0.0	0.18	T85C:G325T:T367A:A397T:A610T:C623T	V31A:R112L:I126N:D136V:Q210L	595.4508061976833
AAAAAAAGCATCCAACCAAG	TGTAGGTGTT	A	amacGFP	0.24	0.0	0.0	0.0	0.0	0.0	0.0	0.0	0.24	T85C:G325T:T367A:A397T:A610T:C623T	V31A:R112L:I126N:D136V:Q210L	595.4508061976833
AAAAAAAGCTACCACCTCAC	TTCGGCTATC	A	amacGFP	0.0	0.0	0.0	0.0	0.0	1.3	0.0	0.0	1.3	G33T:A127G:T556C:T667A	V14L:E45G:V189A:F230Y	9275.981729620169
AAAAAAAGGACTACAGAAAA	GGTCTAAGCG	A	amacGFP	0.12	0.0	0.0	0.0	1.41	2.19	0.1	0.0	3.82	G10A:C146T:T190C:A351T:T367A:T487C:T597C	G6D:L66P:T121S:I126N:V166A:Y206H	8116.781808733425
AAAAAAAGTGAAATAAAACC	CTGACCAAGC	A	amacGFP	2.95	0.0	0.0	0.0	0.0	0.0	0.0	0.0	2.95	T22A:G60T:C71A:A73C:C160A:A241T:C324T:G447T	F10Y:D23Y:H27P:P56H:N83I:R112C:V153F	595.4508061976833
AAAAAAAGTTACGCAACCCC	ACCGTTTAGA	A	amacGFP	0.0	0.0	0.0	0.0	0.89	0.0	0.0	0.0	0.89	G33T:C300T:T409C	V14L:Q104*:L140P	6440.5529375057395
AAAAAAAGTTACGCAACCCC	CGGTGCGGTG	A	amacGFP	0.0	0.0	0.0	0.0	0.0	3.24	0.0	0.0	3.24	G33T:C300T:T409C	V14L:Q104*:L140P	9275.981729620169
AAAAAAATAAAAAGACACCC	GGCTCTTTCA	A	amacGFP	0.0	0.0	0.0	0.0	1.26	0.0	0.0	0.0	1.26	G33T:T64C:G713A	V14L:V24A	6440.5529375057395
AAAAAAATAAAATCATACCG	ATTGGGGTGA	A	amacGFP	1.64	0.0	0.0	0.0	0.0	0.0	0.0	0.0	1.64	C200A:T606C	C209R	595.4508061976833
AAAAAAATAAAATCATACCG	TCCCAGGTAG	A	amacGFP	0.97	0.0	0.0	0.0	0.81	0.04	0.0	0.0	1.82	C200A:T606C	C209R	2092.062884029045
AAAAAAATAAATAACCAAAA	GTCTACGGCG	A	amacGFP	0.16	0.0	0.0	0.87	0.0	19.55	0.0	0.0	20.580000000000002	A129T:A153T:T157C:C242A:T388A:T697C	I46F:K54*:L55P:N83K:F133Y:M240T	8600.964644594358
AAAAAAATAACGCATGCACC	TATTTACCAC	A	amacGFP	0.0	0.0	0.0	0.0	0.0	2.87	0.0	0.0	2.87	A231G:G681T	M80V:G235W	9275.981729620169
AAAAAAATAATCTAAAGAGA	AGCCACTACG	A	amacGFP	1.78	0.0	0.0	0.0	0.0	0.0	0.0	0.0	1.78	A226T:T249C:C572T:G576A:G643T	E78V:F86L:V196M:R222L	595.4508061976833
AAAAAAATAATCTAAAGAGA	CCAAAGCAGT	A	amacGFP	1.68	0.0	0.0	0.0	0.0	0.0	0.0	0.0	1.68	A226T:T249C:C572T:G576A:G643T	E78V:F86L:V196M:R222L	595.4508061976833
AAAAAAATAATCTAAAGAGA	CCGTTTGGAC	A	amacGFP	0.0	0.0	0.0	0.0	2.07	0.0	0.0	0.0	2.07	A226T:T249C:C572T:G576A:G643T	E78V:F86L:V196M:R222L	6440.5529375057395
AAAAAAATAATCTAAAGAGA	GTTTCCACGG	A	amacGFP	0.0	1.55	0.0	0.0	0.0	0.04	0.0	0.0	1.59	A226T:T249C:C572T:G576A:G643T	E78V:F86L:V196M:R222L	1895.0781712984106
AAAAAAATAATCTAAAGAGA	TGGTGTTTAG	A	amacGFP	0.46	0.0	0.0	0.0	0.0	0.0	0.0	0.0	0.46	A226T:T249C:C572T:G576A:G643T	E78V:F86L:V196M:R222L	595.4508061976833
AAAAAAATACAAAAACAATC	AGGGCCGTTT	A	amacGFP	0.18	0.0	0.0	0.0	0.0	0.0	0.0	0.0	0.18	T247C:G486A	F85S:V166M	595.4508061976833
AAAAAAATACAAAAACAATC	CCAAGTACTT	A	amacGFP	0.0	0.0	6.07	0.0	0.0	0.0	0.0	0.0	6.07	T247C:G486A	F85S:V166M	2795.9958551546724
AAAAAAATACAAAATAAAGT	ATTCACGCGG	A	amacGFP	0.0	0.0	0.0	0.58	1.11	1.62	0.06	0.0	3.3700000000000006	G33T:C119T:G164C	V14L	7566.278063322419
AAAAAAATACAAAATAAAGT	GCTCGGATTT	A	amacGFP	0.0	0.0	0.0	0.0	3.41	2.87	0.36	0.0	6.640000000000001	G33T:C119T:G164C	V14L	7736.0860902450295
AAAAAAATACAAAATAAAGT	GTTTAACAGG	A	amacGFP	0.0	0.0	0.0	0.0	5.11	1.05	0.0	0.0	6.16	G33T:C119T:G164C	V14L	7359.841313748368
AAAAAAATACAAAATAAAGT	TAACAAAGTA	A	amacGFP	0.0	0.0	0.0	0.0	0.0	1.46	0.0	0.0	1.46	G33T:C119T:G164C	V14L	9275.981729620169
AAAAAAATACAAAATAAAGT	TACGTGCAGT	A	amacGFP	0.0	0.0	0.0	0.0	0.0	2.55	0.0	0.0	2.55	G33T:C119T:G164C	V14L	9275.981729620169
AAAAAAATACAAAATAAAGT	TGACCCGTTA	A	amacGFP	0.0	0.0	0.0	0.0	3.48	0.04	0.0	0.0	3.52	G33T:C119T:G164C	V14L	6884.962854962229
AAAAAAATACAAAATAAAGT	TGATTGGCGT	A	amacGFP	0.0	0.0	0.0	0.0	2.44	1.5	0.0	0.0	3.94	G33T:C119T:G164C	V14L	7587.632491355495
AAAAAAATACAAAATAAAGT	TGGTACATTG	A	amacGFP	0.0	0.0	0.0	0.0	2.52	1.09	0.0	0.0	3.6100000000000003	G33T:C119T:G164C	V14L	7517.854416474312
AAAAAAATACCCAAATTCAA	AGGTATCTAG	A	amacGFP	0.65	0.0	0.0	2.18	0.0	0.0	0.0	0.0	2.83	G33T:A244G	V14L:D84G	3890.5874146777087
AAAAAAATACCCACAAGATA	CTACTCGAGG	A	amacGFP	0.0	0.0	0.0	0.0	3.78	1.58	0.03	0.0	5.39	G33T	V14L	7476.76076314001
AAAAAAATACCCACAAGATA	TTTGCTTGTG	A	amacGFP	0.0	0.0	0.0	0.0	0.59	5.26	2.58	0.0	8.43	G33T	V14L	10017.194114743104
AAAAAAATAGCTTACCCTTT	CGGCGTTGAT	A	amacGFP	8.04	0.14	0.0	0.0	0.07	0.0	6.23	0.0	14.48	A312G:T326A:A417G:A436T	K108E:K143E:N149I	1755.6873558672503
AAAAAAATAGTCAAAAAAAA	AGGTTCACTC	A	amacGFP	1.15	0.0	0.0	0.0	1.04	0.04	0.0	0.0	2.23	G346T:C347G:G383T:T432A:C587A:A614T	G119V:M131I:F148I	2354.5367565896327
AAAAAAATAGTCAAAAAAAA	GCCTGAGGAA	A	amacGFP	1.33	0.0	0.05	0.0	0.0	0.0	0.0	0.0	1.3800000000000001	G346T:C347G:G383T:T432A:C587A:A614T	G119V:M131I:F148I	449.0
AAAAAAATAGTCAAAAAAAA	GGCTGGCGGA	A	amacGFP	2.1	0.0	0.0	0.0	0.0	0.0	0.0	0.0	2.1	G346T:C347G:G383T:T432A:C587A:A614T	G119V:M131I:F148I	595.4508061976833
AAAAAAATAGTCAAAAAAAA	GGTATCGCAG	A	amacGFP	4.69	0.0	0.0	0.0	0.0	0.0	0.0	0.02	4.71	G346T:C347G:G383T:T432A:C587A:A614T	G119V:M131I:F148I	449.0
AAAAAAATATAAAAGAAACA	TGTTCGGGCT	A	amacGFP	0.0	0.0	2.44	0.0	0.0	0.0	0.0	0.0	2.44	A13T:G33T:A65G:T124A:C146T	E7V:V14L:L44Q	2795.9958551546724
AAAAAAATATTAAACTATTA	AGCTGTCTCG	A	amacGFP	0.0	0.0	0.0	0.04	0.89	0.2	2.91	0.0	4.04	A133G:A709G	K47R:Y244C	11784.373472132216
AAAAAAATATTAAACTATTA	CAGTAATGGC	A	amacGFP	0.0	0.0	0.0	1.38	1.85	2.47	0.06	0.0	5.76	A133G:A709G	K47R:Y244C	7189.963902133074
AAAAAAATATTAAACTATTA	CGGTAGGTTA	A	amacGFP	0.0	0.0	0.0	1.09	0.52	0.89	0.0	0.0	2.5	A133G:A709G	K47R:Y244C	6390.236476868886
AAAAAAATCAAAAAAAAACA	GCGGTTCACA	A	amacGFP	0.0	0.0	0.0	2.62	0.0	0.0	0.0	0.0	2.62	A269G:G371T:A508T:C518T:C684T	E127D:N173I:H236Y	4300.387576439555
AAAAAAATCAAAAAAAAACA	TCGCAGTTAA	A	amacGFP	0.02	0.0	0.0	19.4	2.52	3.4	0.29	0.0	25.63	A269G:G371T:A508T:C518T:C684T	E127D:N173I:H236Y	4824.642154768329
AAAAAAATCAAAAACAACCC	TCCGTCCGGT	A	amacGFP	0.0	0.0	0.0	0.0	7.04	3.08	0.13	0.04	10.290000000000001	G33T:T47C:A394T	V14L:E135V	7487.956891917916
AAAAAAATCAAAAACAACCC	TTGTGCGCGT	A	amacGFP	0.0	0.0	0.0	0.0	1.63	2.51	0.0	0.04	4.18	G33T:T47C:A394T	V14L:E135V	8072.044179882101
AAAAAAATCAAATTAAACCT	TCCACAGAAT	A	amacGFP	3.86	0.0	0.0	0.0	0.0	0.0	0.0	0.0	3.86	G33T:A435G:A568G:C600A:A664T:C690A	V14L:N149D:D193G:L207M:E229V:H238N	595.4508061976833
AAAAAAATCAAATTAAACCT	TGAACGTTGT	A	amacGFP	26.92	0.0	0.0	0.0	0.0	0.04	0.03	0.0	26.990000000000002	G33T:A435G:A568G:C600A:A664T:C690A	V14L:N149D:D193G:L207M:E229V:H238N	449.0
AAAAAAATCAAATTAAACCT	TTACGGCGTC	A	amacGFP	5.8	0.0	0.0	0.0	0.0	0.0	0.0	0.0	5.8	G33T:A435G:A568G:C600A:A664T:C690A	V14L:N149D:D193G:L207M:E229V:H238N	595.4508061976833
AAAAAAATCAAGTACCACCA	ATTTTTTGGC	A	amacGFP	0.0	0.0	0.0	0.0	4.37	3.52	0.03	0.0	7.920000000000001	G9T:A55G:C278T:C440T:A639C	G6C:D21G:T221P	7666.996282603821
AAAAAAATCACACCATTAGT	AGTCTTCAGT	A	amacGFP	0.0	0.0	0.0	0.0	2.52	3.12	0.03	1.35	7.0200000000000005	wt	wt	8746.093590503935
AAAAAAATCACACCATTAGT	CTCTCGTAGG	A	amacGFP	0.02	0.0	0.0	0.0	3.93	2.47	12.47	0.0	18.89	wt	wt	11496.865978442649
AAAAAAATCACACCATTAGT	TTCGGATGCG	A	amacGFP	0.0	0.0	0.0	0.0	0.0	2.75	0.0	0.0	2.75	wt	wt	9275.981729620169
AAAAAAATCACATATACACA	AACTTGGTCG	A	amacGFP	0.97	0.0	0.0	0.0	0.0	0.0	0.0	0.0	0.97	T107C:C259A:C278T:G338A:A394T	A89D:E135V	595.4508061976833
AAAAAAATCACATATACACA	CGCGGACGGG	A	amacGFP	0.46	0.0	0.0	0.0	1.63	0.0	0.0	0.0	2.09	T107C:C259A:C278T:G338A:A394T	A89D:E135V	5464.582030326712
AAAAAAATCACATATACACA	TACTACTTGG	A	amacGFP	1.58	0.0	0.0	0.0	3.04	0.53	0.0	0.0	5.15	T107C:C259A:C278T:G338A:A394T	A89D:E135V	4920.244421746143
AAAAAAATCCAAGACCATCA	GGAATCGTGT	A	amacGFP	0.57	1.21	0.0	0.0	0.0	0.0	0.0	0.0	1.7799999999999998	G33T:G57A:T292C:G631A	V14L:G22S:I101T:R217H	1429.5188654678805
AAAAAAATCCAAGACCATCA	GTATCTGGTT	A	amacGFP	10.43	0.02	0.0	0.66	0.0	0.0	0.0	0.0	11.11	G33T:G57A:T292C:G631A	V14L:G22S:I101T:R217H	449.0
AAAAAAATCCACCCAATAAT	TTCCCGGTGG	A	amacGFP	0.0	0.0	2.94	0.04	0.07	0.0	1.1	0.0	4.15	G33T:T492C	V14L:F168L	3314.5061471320155
AAAAAAATGAACAAAAAACA	CTTTCAGGAG	A	amacGFP	0.0	0.0	0.0	0.0	2.44	0.0	0.0	0.0	2.44	wt	wt	6440.5529375057395
AAAAAAATGAACAAAAAACA	TGCTCGGCGG	A	amacGFP	0.0	0.0	0.0	0.0	3.11	0.32	0.0	0.0	3.4299999999999997	wt	wt	7194.8501898325985
AAAAAAATTAAAAAAAATAA	GTATTCCTGG	A	amacGFP	2.53	0.0	0.0	0.0	0.0	0.0	0.0	0.0	2.53	G33T:C251A:G399A:T532C	V14L:F86L:G137S:L181P	595.4508061976833
AAAAAAATTAAAAAAAATAA	TTTGAGCGTA	A	amacGFP	0.0	0.7	0.0	0.0	0.0	0.0	0.0	0.0	0.7	G33T:C251A:G399A:T532C	V14L:F86L:G137S:L181P	1733.5552272575464
AAAAAAATTAATCACACTCG	CGTTGGGAGT	A	amacGFP	3.7	0.0	0.0	1.27	0.0	0.0	0.0	0.0	4.970000000000001	G310C:A390G:T434C:G467T:C531A:A552T:G604A:A712G	G107A:K134E:K159N:L181I:N188Y:S208N:K245R	449.0
AAAAAAATTACCACAAAGCA	CGTTTGTTGT	A	amacGFP	0.0	0.0	0.0	0.0	2.3	0.0	0.0	0.0	2.3	G33T:T40C:C152A:G328A:A351G:A391T:T580A	V14L:V16A:G113E:T121A:K134M:L197Q	6440.5529375057395
AAAAAACAAAAAAACAAATA	AGGGCGTGGT	A	amacGFP	0.0	0.0	0.0	0.0	0.0	0.97	0.0	0.0	0.97	C690A	H238N	9275.981729620169
AAAAAACAAAAAAACAAATA	GAAAATGAGT	A	amacGFP	0.0	0.0	0.0	0.0	0.0	3.4	0.0	0.0	3.4	C690A	H238N	9275.981729620169
AAAAAACAAAAAAACAAATA	GATCGCCTTT	A	amacGFP	0.0	0.0	0.0	0.0	6.15	1.01	0.61	0.0	7.7700000000000005	C690A	H238N	7361.393481905486
AAAAAACAAAAAAACAAATA	GGCCCGTACC	A	amacGFP	0.0	0.0	0.0	1.02	0.0	0.0	0.0	0.0	1.02	C690A	H238N	4300.387576439555
AAAAAACAAAAAACAACACC	TCCGGCGGGG	A	amacGFP	0.0	0.0	0.0	0.0	4.67	0.04	0.0	0.0	4.71	G33T:A351T:C398A:A483G	V14L:T121S:D136E:K165E	6857.131201558298
AAAAAACAAAAAATTAAATC	GAAGGGAGAC	A	amacGFP	0.0	0.0	0.0	0.0	1.48	0.0	0.0	0.0	1.48	G33T:T141A:C214T:C293T:T298C:A397G:C420A:G534A	V14L:C50S:A74V:F103S:D136G:L144M:A182T	6440.5529375057395
AAAAAACAAAAACCAAACTC	AAGCATCCAG	A	amacGFP	0.0	0.0	0.0	0.04	2.07	9.19	0.0	0.0	11.299999999999999	A445T	N152I	8293.562415753502
AAAAAACAAAACAAAAACCC	GCGGTGTTGG	A	amacGFP	0.0	0.0	0.0	1.24	3.04	7.57	0.0	0.0	11.85	G33T	V14L	8208.033763374824
AAAAAACAAAACAAAAACCC	TGTGCCCAGA	A	amacGFP	0.0	0.0	0.0	0.04	6.0	0.73	0.0	0.0	6.7700000000000005	G33T	V14L	6889.771123367993
AAAAAACAAAACACAAACAA	CACTAGGTCT	A	amacGFP	0.0	0.0	0.0	0.0	0.0	2.51	0.0	0.0	2.51	G33T:T326A:A390T:T448C	V14L:K134*:V153A	9275.981729620169
AAAAAACAAAACACAAACAA	GGTTAGTGTC	A	amacGFP	0.0	0.0	0.0	0.0	0.81	3.4	0.0	0.0	4.21	G33T:T326A:A390T:T448C	V14L:K134*:V153A	8270.998517784108
AAAAAACAAAACACAAGCCC	AGGCCGATTT	A	amacGFP	0.12	0.0	0.0	0.0	0.0	0.53	0.0	0.0	0.65	G33T:G303A:G310C:A591T:C690A	V14L:D105N:G107A:N204Y:H238N	8464.777721816192
AAAAAACAAAACACAAGCCC	TACCCGAGTA	A	amacGFP	2.73	0.0	0.0	0.0	0.0	0.0	0.0	0.0	2.73	G33T:G303A:G310C:A591T:C690A	V14L:D105N:G107A:N204Y:H238N	595.4508061976833
AAAAAACAAAACACAAGCCC	TCATAGTGAG	A	amacGFP	0.87	0.0	0.0	0.0	0.0	0.0	0.0	0.0	0.87	G33T:G303A:G310C:A591T:C690A	V14L:D105N:G107A:N204Y:H238N	595.4508061976833
AAAAAACAAAACATAAAACC	GGTCAGTTGT	A	amacGFP	0.06	8.02	26.92	8.55	0.59	0.0	0.0	0.02	44.16	A313G:A436T:T473A:A514T:A603T	K108R:N149I:N161K:E175V:S208C	2840.8790847367077
AAAAAACAAAACATAAAACC	TGTAGTCCGA	A	amacGFP	0.0	0.0	1.69	0.0	0.0	0.0	0.0	0.0	1.69	A313G:A436T:T473A:A514T:A603T	K108R:N149I:N161K:E175V:S208C	2795.9958551546724
AAAAAACAAAACCAAGAACC	ATCCCTCCCC	A	amacGFP	0.04	0.0	0.0	0.0	3.85	10.12	0.1	0.0	14.109999999999998	C51T:A634G	N218S	8353.899203839297
AAAAAACAAAAGATAAAATT	CCACCTCAGC	A	amacGFP	1.92	0.0	0.0	0.0	0.0	0.0	0.0	0.0	1.92	wt	wt	595.4508061976833
AAAAAACAAAAGGCACTTCA	GCCTCGGCAC	A	amacGFP	0.0	0.0	0.0	0.58	0.0	0.0	0.0	0.0	0.58	G33T:C110T:T387A	V14L:F133I	4300.387576439555
AAAAAACAAAAGGCACTTCA	GTTTAGAAGT	A	amacGFP	0.0	0.0	0.0	0.0	2.74	1.34	0.0	0.0	4.08	G33T:C110T:T387A	V14L:F133I	7524.4659912639445
AAAAAACAAAATAAAAACCA	TGGCCTTGTA	A	amacGFP	0.0	0.0	0.0	0.0	3.56	6.76	1.32	0.0	11.64	A55C:A138G:A276G:G643A	D21A:I49V:I96V:R222H	8662.599094211417
AAAAAACAAAATGAAACAGA	ACTGGGTAAA	A	amacGFP	0.0	0.0	0.0	0.0	3.04	2.15	0.23	0.33	5.75	G33T:C617T	V14L	7738.364361337184
AAAAAACAAAATGAAACAGA	GTGAATTCGG	A	amacGFP	0.0	0.0	0.0	0.0	0.0	0.4	0.0	0.0	0.4	G33T:C617T	V14L	9275.981729620169
AAAAAACAAAATGAAACAGA	TGGTTGGGGA	A	amacGFP	0.0	0.0	0.0	0.0	4.0	3.2	0.03	0.0	7.23	G33T:C617T	V14L	7663.8291004567445
AAAAAACAAAATTACAAACA	GCATTAATTG	A	amacGFP	6.83	0.0	0.0	0.0	0.0	0.0	3.71	0.0	10.54	C172A:A268G:A489T:A538T:C599A	P60H:E93G:N167Y:D183V:Y206*	449.0
AAAAAACAAACAACAGCATA	AAAAGCAGGT	A	amacGFP	0.0	0.0	3.45	0.0	0.0	0.0	0.0	0.0	3.45	G369T	E127*	2795.9958551546724
AAAAAACAAACAACAGCATA	TATTCGGAGT	A	amacGFP	0.02	0.0	6.56	0.0	3.26	0.04	0.0	0.0	9.879999999999999	G369T	E127*	3676.798179625186
AAAAAACAAACAATCAAAAA	GGGTGCTATG	A	amacGFP	0.02	0.0	0.0	0.0	6.37	0.0	0.0	0.0	6.39	T292A	I101N	6155.031554253778
AAAAAACAAACAATCAAAAA	GTACCTCTAG	A	amacGFP	0.0	3.46	0.05	0.0	1.56	0.0	0.0	0.0	5.07	T292A	I101N	2700.646099418659
AAAAAACAAACAATCAAAAA	TGGATCACAG	A	amacGFP	0.32	0.73	0.03	0.0	0.0	0.0	0.0	0.0	1.08	T292A	I101N	1519.7006056354242
AAAAAACAAACCAAAACACA	CCGAAACATG	A	amacGFP	0.12	0.0	0.0	0.0	0.0	0.0	0.0	0.0	0.12	G33T:A61T:C87T:G96T	V14L:D23V:R32C:G35C	595.4508061976833
AAAAAACAAACCAAAACACA	CTTCGTCATC	A	amacGFP	1.25	0.0	0.0	0.0	0.0	1.34	0.0	0.0	2.59	G33T:A61T:C87T:G96T	V14L:D23V:R32C:G35C	3586.189688065726
AAAAAACAAACCAAAACACA	GGATGTGGAG	A	amacGFP	2.67	0.0	0.0	0.0	0.0	0.0	0.0	0.0	2.67	G33T:A61T:C87T:G96T	V14L:D23V:R32C:G35C	595.4508061976833
AAAAAACAAACCAAAGTAAA	TCAGTAGGGG	A	amacGFP	0.0	0.0	0.0	3.53	2.44	0.0	0.0	0.0	5.97	G63C:C264A:C690A	V24L:P92T:H238N	5041.996934768057
AAAAAACAAACCACACCACC	ACGGTTGTGC	A	amacGFP	8.45	0.0	0.0	0.0	0.0	0.0	0.03	0.04	8.52	G33T:T46C:A94T:G378A:G379T:G422A:A427T:C512G:A703G	V14L:I18T:E34V:G130I:Y146F:I174M:E242G	449.0
AAAAAACAAAGCAAAAAATC	ATTCATTTGG	A	amacGFP	0.0	0.0	0.0	0.0	0.0	1.58	0.0	0.0	1.58	A319G:T388C:T481C:G713C	K110R:F133S:L164P:K245N	9275.981729620169
AAAAAACAAAGCAAAAAATC	CCTAGTGGTT	A	amacGFP	1.58	0.0	0.0	0.0	0.0	0.0	0.0	0.0	1.58	A319G:T388C:T481C:G713C	K110R:F133S:L164P:K245N	595.4508061976833
AAAAAACAAAGCAAAAAATC	CTGGTGCTAT	A	amacGFP	0.0	0.0	0.0	0.0	0.0	1.38	0.0	0.0	1.38	A319G:T388C:T481C:G713C	K110R:F133S:L164P:K245N	9275.981729620169
AAAAAACAAAGCAAAAAATC	TAAGGGCAGA	A	amacGFP	0.0	2.85	0.0	0.0	0.0	0.0	0.0	0.0	2.85	A319G:T388C:T481C:G713C	K110R:F133S:L164P:K245N	1733.5552272575464
AAAAAACAAAGCAATAAACC	AGATCTAATT	A	amacGFP	0.38	0.04	0.0	0.0	0.0	0.0	0.0	0.0	0.42	G33T:G213A:A234G:A483G:C566A:C620A	V14L:A74T:K81E:K165E	1010.5552791786968
AAAAAACAAAGCAATAAACC	AGTCTGTCAA	A	amacGFP	0.67	0.0	0.0	0.0	0.67	0.0	0.0	0.0	1.34	G33T:G213A:A234G:A483G:C566A:C620A	V14L:A74T:K81E:K165E	2574.287392775748
AAAAAACAAAGCAATAAACC	GCAGTGTTCG	A	amacGFP	0.65	0.02	0.0	0.0	0.0	0.04	0.0	0.0	0.7100000000000001	G33T:G213A:A234G:A483G:C566A:C620A	V14L:A74T:K81E:K165E	449.0
AAAAAACAAAGCAATAAACC	GGTGGACTTA	A	amacGFP	0.14	0.0	0.0	0.0	0.0	0.0	0.0	0.0	0.14	G33T:G213A:A234G:A483G:C566A:C620A	V14L:A74T:K81E:K165E	595.4508061976833
AAAAAACAAAGTACCAACAT	GCACCCGGAA	A	amacGFP	0.0	0.0	0.0	0.0	0.0	0.0	2.65	0.0	2.65	G33T:G329T:G563A	V14L	13409.183606720258
AAAAAACAAATAAGAAAAAC	CCCATGAAAG	A	amacGFP	16.84	0.02	0.0	0.0	0.0	0.0	0.0	0.0	16.86	T292C:G467A	I101T	561.8724077313251
AAAAAACAAATAAGAAAAAC	CCTGCGCATG	A	amacGFP	2.14	0.0	0.0	0.0	0.0	0.0	0.0	0.0	2.14	T292C:G467A	I101T	595.4508061976833
AAAAAACAAATAAGAAAAAC	GCCGTTATTA	A	amacGFP	3.8	0.0	0.0	0.0	0.0	0.0	0.03	0.0	3.8299999999999996	T292C:G467A	I101T	449.0
AAAAAACAAATACAAAAATC	GTTCACTGTG	A	amacGFP	0.1	0.0	0.0	0.0	0.0	0.0	0.0	0.0	0.1	A366T:A415T:A624T:T678A	I126F:H142L:K215*:C234S	595.4508061976833
AAAAAACAAATACAAAAATC	GTTCCGATGC	A	amacGFP	0.0	0.0	0.0	0.0	4.0	0.89	0.0	0.0	4.89	A366T:A415T:A624T:T678A	I126F:H142L:K215*:C234S	7375.903185183938
AAAAAACAAATACAAAAATC	TGTCGAGGGT	A	amacGFP	1.66	0.0	0.0	0.0	0.0	0.0	0.0	0.0	1.66	A366T:A415T:A624T:T678A	I126F:H142L:K215*:C234S	595.4508061976833
AAAAAACAAATCAAAACAAC	GAGTTACCGA	A	amacGFP	0.0	0.0	0.0	0.55	7.93	5.63	6.75	0.93	21.79	G33T:G125T:A484G	V14L:K165R	9309.621217248136
AAAAAACAAATCATAACACA	GAGAGTAATA	A	amacGFP	0.0	0.0	0.0	0.0	2.3	0.04	0.0	0.0	2.34	G33T:G378T:T706G	V14L:G130C:L243R	6927.5212936691905
AAAAAACAAATCATAACACA	TTGATGGGGG	A	amacGFP	0.0	0.0	0.0	0.0	10.0	0.85	0.0	0.0	10.85	G33T:G378T:T706G	V14L:G130C:L243R	7141.556203461786
AAAAAACAACAAAAAAACAA	CCATATAGTA	A	amacGFP	0.0	0.0	0.0	0.0	12.89	1.5	3.0	0.0	17.39	G33T:T450A	V14L:Y154N	7409.126976756177
AAAAAACAACAAAAAAACAA	CCTTCTGTCG	A	amacGFP	0.0	0.0	0.0	0.0	1.48	0.32	5.04	0.0	6.84	G33T:T450A	V14L:Y154N	11926.588150905174
AAAAAACAACAAAAAACTCC	CGAGGTTACT	A	amacGFP	0.0	0.0	0.0	0.0	7.63	9.6	0.0	0.0	17.23	C59T:C179T:A240T:T326C:G570A	N83Y:G194S	7850.2798966489845
AAAAAACAACAAAAAACTCC	CTACATTGCC	A	amacGFP	0.0	0.0	0.0	0.0	1.63	1.86	0.0	0.0	3.49	C59T:C179T:A240T:T326C:G570A	N83Y:G194S	7811.145774076274
AAAAAACAACAAAATAAACC	ACTACCGTGG	A	amacGFP	0.0	0.0	0.0	0.0	9.85	6.84	5.46	0.0	22.15	wt	wt	8614.067300464865
AAAAAACAACAAAATAAACC	GACACCCGGA	A	amacGFP	0.0	0.0	0.0	0.0	2.52	3.72	0.0	0.11	6.3500000000000005	wt	wt	8080.866175079186
AAAAAACAACACTGGTCTGT	TGTTTAGAGC	A	amacGFP	0.0	0.0	0.0	0.0	2.89	3.24	0.0	0.0	6.130000000000001	G33T	V14L	7801.860479029549
AAAAAACAACAGGACCAACA	ATTCAGTTCG	A	amacGFP	0.0	0.02	0.0	0.0	0.0	3.64	4.23	0.0	7.890000000000001	C656A:C690A	H238N	10894.36370834548
AAAAAACAACAGGACCAACA	CAATGAGTTG	A	amacGFP	0.0	0.0	0.0	0.0	2.44	4.21	0.0	0.0	6.65	C656A:C690A	H238N	7986.190222221421
AAAAAACAACAGGACCAACA	GTGGTTCAGG	A	amacGFP	0.0	0.0	0.0	0.0	0.0	1.86	3.46	0.0	5.32	C656A:C690A	H238N	11080.202702709064
AAAAAACAACATAAAAGTAC	AGGCCAATCT	A	amacGFP	3.25	0.0	0.0	0.0	0.0	0.0	0.0	0.0	3.25	G33T:G54T:C83T:T294A:A568G:A595G	V14L:D21Y:F102I:D193G:H205R	595.4508061976833
AAAAAACAACCAATACGATT	CGGTAGGTCG	A	amacGFP	5.36	3.76	0.0	0.0	0.07	0.08	0.0	0.0	9.270000000000001	A252G:C407A:C531A	K87E:L181I	1276.641563507016
AAAAAACAACCAATACGATT	GGGACCAGTT	A	amacGFP	6.75	0.0	0.0	0.0	0.0	0.0	0.0	0.0	6.75	A252G:C407A:C531A	K87E:L181I	595.4508061976833
AAAAAACAACTAAAAACCAA	CCACCACAGG	A	amacGFP	0.0	0.0	0.0	3.79	1.78	0.0	0.0	0.0	5.57	T43C:A651T	L17P:M225L	4991.3433063647835
AAAAAACAACTAGAAAAAGA	ACAGGCTGAT	A	amacGFP	0.0	0.0	0.0	0.0	0.0	0.89	0.0	0.0	0.89	A81T:A115T:A252G:A394T:C479T:A618T	S30C:Y41F:K87E:E135V:I213F	9275.981729620169
AAAAAACAAGACAAAAAAAG	CATCTTGGAA	A	amacGFP	3.88	0.0	0.0	0.0	0.0	0.0	0.0	0.0	3.88	A24T:T107C:C179T:A291T:A405G:A541T	T11S:I101F:I139V:H184L	595.4508061976833
AAAAAACAAGACACAGCATA	ATTTGAGTCG	A	amacGFP	0.02	0.0	0.0	0.0	7.7	3.16	1.97	0.09	12.94	C533T	wt	7492.283845016166
AAAAAACAAGACACAGCATA	TCCGCTTCGT	A	amacGFP	0.0	0.0	0.0	0.0	0.0	4.41	0.0	0.0	4.41	C533T	wt	9275.981729620169
AAAAAACAAGACACAGCATA	TCGCGGCAAA	A	amacGFP	0.0	0.0	0.0	0.0	1.26	0.77	1.91	0.0	3.9400000000000004	C533T	wt	10220.911501957356
AAAAAACAAGACTAACAAGC	AGGCCTAATT	A	amacGFP	1.46	0.0	0.0	0.0	0.0	0.0	2.39	0.0	3.85	G134A:T141C:G169T:G399T:A403T:G422T:A553C:T608C	C50R:W59L:G137C:N138I:N188T	7632.734221509489
AAAAAACAAGACTAACAAGC	CGGCTTTGTG	A	amacGFP	3.84	0.0	0.0	0.0	0.0	0.04	0.0	0.0	3.88	G134A:T141C:G169T:G399T:A403T:G422T:A553C:T608C	C50R:W59L:G137C:N138I:N188T	449.0
AAAAAACAAGACTAACAAGC	GCGCTTTGAA	A	amacGFP	2.49	0.0	0.0	0.0	0.0	0.0	0.0	0.0	2.49	G134A:T141C:G169T:G399T:A403T:G422T:A553C:T608C	C50R:W59L:G137C:N138I:N188T	595.4508061976833
AAAAAACAAGACTTCAATCC	CGTGACTCCA	A	amacGFP	0.0	0.0	0.0	0.0	2.37	0.73	0.0	0.0	3.1	A471G	N161D	7409.1159419987025
AAAAAACAAGCATCGACAAT	GTGTACTGGG	A	amacGFP	0.0	0.0	0.0	0.0	2.15	3.52	0.0	0.0	5.67	A313G:A456T	K108R:M156L	7965.553396793474
AAAAAACAAGTTATGCAAGA	CTTCGACTCG	A	amacGFP	0.04	0.0	0.0	2.77	0.0	0.0	0.0	0.0	2.81	A3T:G33T:T141C:A227T:A301G	S1C:V14L:C50R:E78D:Q104R	4036.6612143328734
AAAAAACAAGTTATGCAAGA	GCTATGGTGT	A	amacGFP	0.89	0.0	0.0	0.0	0.0	0.0	0.0	0.0	0.89	A3T:G33T:T141C:A227T:A301G	S1C:V14L:C50R:E78D:Q104R	595.4508061976833
AAAAAACAATAACAGTCCAC	AAGGAGTATG	A	amacGFP	0.04	0.0	0.0	0.0	0.0	5.06	0.42	0.0	5.52	T641A	wt	9672.381355126321
AAAAAACAATAACAGTCCAC	CCTAAGTCGG	A	amacGFP	0.0	0.0	0.0	0.0	0.0	0.0	1.68	0.0	1.68	T641A	wt	13409.183606720258
AAAAAACAATAACAGTCCAC	GGCGGTTGCC	A	amacGFP	0.0	0.0	0.0	0.0	0.0	3.12	1.71	0.0	4.83	T641A	wt	10557.655222080839
AAAAAACAATAACAGTCCAC	TAGATGTTCA	A	amacGFP	0.02	0.0	0.03	0.0	2.67	9.88	46.12	0.0	58.72	T641A	wt	12135.539376441184
AAAAAACAATACAAAATAAA	TGCGGCGGGC	A	amacGFP	0.0	0.0	0.0	0.0	1.56	1.17	0.0	0.0	2.73	G33T	V14L	7655.58405536054
AAAAAACAATACGCAAACCC	AGTTAATAGA	A	amacGFP	0.0	0.0	0.0	0.0	2.89	6.36	1.49	0.0	10.74	A391T:T526A	K134M:V179E	8862.161259988336
AAAAAACAATACGCAAACCC	GCAAGTCGCA	A	amacGFP	0.0	0.0	0.0	0.0	5.41	1.94	0.0	0.0	7.35	A391T:T526A	K134M:V179E	7448.33338674576
AAAAAACAATACGCAAACCC	GCTGTGGTTG	A	amacGFP	0.0	0.0	0.0	0.0	0.0	0.89	0.0	0.0	0.89	A391T:T526A	K134M:V179E	9275.981729620169
AAAAAACAATAGAAAACATA	AAGTGTCTGT	A	amacGFP	0.0	0.0	0.0	0.0	0.0	0.81	0.03	0.0	0.8400000000000001	A106T:G396T:C690A	D38V:D136Y:H238N	9927.265953790291
AAAAAACAATAGAAAACATA	ATGCTGGTTT	A	amacGFP	0.0	0.0	0.0	6.01	4.15	2.27	0.0	0.0	12.43	A106T:G396T:C690A	D38V:D136Y:H238N	5600.395706939635
AAAAAACAATAGAAAACATA	GGGTTAGCGT	A	amacGFP	0.0	0.0	0.0	0.0	2.07	0.24	0.23	0.0	2.5399999999999996	A106T:G396T:C690A	D38V:D136Y:H238N	7326.56267482807
AAAAAACACAACAAACAAAT	ACGAAACACC	A	amacGFP	0.0	0.0	3.02	0.0	0.0	0.0	0.0	0.0	3.02	C265T:A336T:T473C:C650A	P92L:K116*:H224Q	2795.9958551546724
AAAAAACACAACAAACAAAT	CGCGCCTGGA	A	amacGFP	0.87	0.0	0.0	0.0	0.0	0.0	0.0	0.0	0.87	C265T:A336T:T473C:C650A	P92L:K116*:H224Q	595.4508061976833
AAAAAACACAACACAAAATT	GGGCGTCATG	A	amacGFP	0.0	0.04	0.0	0.47	0.0	0.0	0.0	0.0	0.51	G33T:T493A	V14L:F168Y	3874.895616769894
AAAAAACACAACACAAAATT	GGTTGACGTT	A	amacGFP	0.0	0.25	0.0	0.0	0.0	0.0	0.0	0.0	0.25	G33T:T493A	V14L:F168Y	1733.5552272575464
AAAAAACACAACACAAAATT	TTTGGTTCCT	A	amacGFP	0.0	0.0	3.1	0.0	0.0	0.0	0.0	0.0	3.1	G33T:T493A	V14L:F168Y	2795.9958551546724
AAAAAACACAACTAAAAAGG	GCCTTTAGTG	A	amacGFP	0.0	0.0	0.0	0.0	2.67	0.0	0.0	0.0	2.67	C200A:G270T:A276G:T388A:G525A:A672G	G94C:I96V:F133Y:V179M:S232G	6440.5529375057395
AAAAAACACAAGTAGACCAC	ACCAATTGTC	A	amacGFP	4.28	0.0	0.0	0.04	0.0	0.0	0.0	0.0	4.32	C71A:C72T:C175T:T473C:A685T	H27Y:T61I:H236L	449.0
AAAAAACACACCATTATCTA	TGTGGTGGGA	A	amacGFP	6.31	0.0	0.0	0.0	0.0	0.0	0.0	0.0	6.31	A186G:C300A:A403G:A429T	T65A:Q104K:N138S:N147Y	595.4508061976833
AAAAAACACCTACGCCAGCC	TTTGCTTCTG	A	amacGFP	4.35	0.0	0.0	0.0	0.0	0.0	0.0	0.0	4.35	A183G:T297A:G328A:T487C	T64A:F103I:G113E:V166A	595.4508061976833
AAAAAACACCTCAAAAACCA	AGGACCCACC	A	amacGFP	0.0	0.0	0.0	0.0	0.0	3.56	0.0	0.0	3.56	G33T:A343C:T674C	V14L:E118A	9275.981729620169
AAAAAACACCTCAAAAACCA	ATTCTTGGGG	A	amacGFP	0.0	0.0	0.0	0.0	6.81	0.69	0.0	0.0	7.5	G33T:A343C:T674C	V14L:E118A	7192.3030314469715
AAAAAACACCTCAAAAACCA	CTGGTTTAGG	A	amacGFP	0.0	0.0	0.0	0.0	0.0	3.6	0.0	0.0	3.6	G33T:A343C:T674C	V14L:E118A	9275.981729620169
AAAAAACACCTCAAAAACCA	GGGCAGGTCT	A	amacGFP	0.0	0.0	0.0	0.0	9.04	2.83	0.1	0.0	11.969999999999999	G33T:A343C:T674C	V14L:E118A	7430.765747292029
AAAAAACACGAATGCGAACA	GTGTTTCATG	A	amacGFP	0.0	0.0	0.0	0.0	2.3	0.0	0.0	0.0	2.3	C109A:A121G:G208A:T273A:G335A:T562C:G570A	A39D:K43R:C72Y:Y95N:L191S:G194S	6440.5529375057395
AAAAAACACGGCACTAGCCC	CTCGGAGATG	A	amacGFP	0.0	0.0	0.0	0.0	2.74	0.04	7.56	0.0	10.34	G33T:C404T	V14L	11753.949771373682
AAAAAACACGGCACTAGCCC	TGCGGATTCG	A	amacGFP	0.0	0.0	0.0	0.0	1.26	6.28	2.75	0.0	10.29	G33T:C404T	V14L	9737.217592686276
AAAAAACACGGCACTAGCCC	TGTTTTGAGG	A	amacGFP	0.0	0.0	0.0	0.0	1.48	6.6	0.1	0.63	8.81	G33T:C404T	V14L	9002.200655302331
AAAAAACACTTAAAAAAATA	TTACAGCCCG	A	amacGFP	0.0	0.0	0.0	0.0	0.0	1.26	0.0	0.0	1.26	G33T	V14L	9275.981729620169
AAAAAACAGGTCACAACCCC	CGTTAGGCGT	A	amacGFP	0.0	3.19	0.0	0.0	0.0	0.0	0.0	0.0	3.19	G12A:T205A:A274T:G302A:C460A:T556C:C575A:C599T:C660T	E7K:L71*:Y95F:P157Q:V189A	1733.5552272575464
AAAAAACAGTTAAAAAACGA	CAGACGTCCG	A	amacGFP	0.0	0.0	6.29	0.0	0.0	0.0	0.0	0.0	6.29	G33T:G462T:C480T:T666C	V14L:D158Y:F230L	2795.9958551546724
AAAAAACAGTTAAAAAACGA	GAGGATGGCT	A	amacGFP	0.0	0.0	2.19	0.0	0.0	0.0	0.0	0.0	2.19	G33T:G462T:C480T:T666C	V14L:D158Y:F230L	2795.9958551546724
AAAAAACATAAACGAACAAA	TGCATAGCGA	A	amacGFP	1.23	0.0	0.0	0.0	0.0	0.0	0.0	0.0	1.23	G33T:A61G:G88A:A115G:A154T:A444G:T606C	V14L:D23G:R32H:Y41C:K54M:N152D:C209R	595.4508061976833
AAAAAACATAAACGAACAAA	TTTGCTATGA	A	amacGFP	1.76	3.32	0.0	0.0	0.0	0.0	0.0	0.0	5.08	G33T:A61G:G88A:A115G:A154T:A444G:T606C	V14L:D23G:R32H:Y41C:K54M:N152D:C209R	1419.064820943814
AAAAAACATACGTACATATG	ATTCGTTGGT	A	amacGFP	7.48	0.0	0.0	0.0	0.0	0.0	0.0	0.0	7.48	G33T:C285T:G392A	V14L:R99C	595.4508061976833
AAAAAACATACGTACATATG	TGACCTATTA	A	amacGFP	3.17	0.0	0.0	0.0	0.0	0.04	0.0	0.0	3.21	G33T:C285T:G392A	V14L:R99C	449.0
AAAAAACATAGCAAAACTGC	TGCCCGTCTG	A	amacGFP	0.0	0.0	0.0	0.0	4.52	1.13	1.91	0.0	7.56	G33T	V14L	7995.294224039924
AAAAAACATTAGCAAAACAA	GACCGTTGTG	A	amacGFP	0.0	0.0	0.0	0.0	0.15	2.71	0.0	0.0	2.86	wt	wt	8591.498731724074
AAAAAACATTAGCAAAACAA	TTGTGCCTGC	A	amacGFP	0.0	0.0	0.0	0.0	4.37	2.51	1.52	0.02	8.42	wt	wt	8066.352959314467
AAAAAACCAAAAAAAAACCC	CCCGGATCGC	A	amacGFP	0.0	0.0	0.0	0.0	2.37	2.35	3.29	0.0	8.010000000000002	wt	wt	9892.15174406588
AAAAAACCAAAACACAGAAA	ATTTGTGCCT	A	amacGFP	0.0	0.0	0.0	3.31	0.0	0.0	0.0	0.0	3.31	G33T:T107C:T210C:A471.:A651T	V14L:F73L:N161I:N162T:G163A:L164*:K165R:V166*:N167T:F168S:K169R:I170S:R171A:H172T:N173T:I174S:E175R:G176A:G177A:V179C:Q180S:L181S:A182P:D183T:H184T:Y185T:Q186R:T187R:N188T:V189F:L191W:G192A:D193T:G194A:V196C:L197*:I198S:I203S:N204T:H205T:Y206T:L207*:S208A:C209V:Q210R:T211Q:A212P:I213S:S214A:D216T:R217V:N218T:E219R:T221L:R222A:D223I:H224T:M225W:V226S:L228W:E229S:F230S:F231L:S232V:A233P:C234V:H236I…	4300.387576439555
AAAAAACCAAAACACAGAAA	GCCATGGTCT	A	amacGFP	0.49	0.0	0.0	0.0	0.0	1.86	0.0	0.0	2.35	G33T:T107C:T210C:A471.:A651T	V14L:F73L:N161I:N162T:G163A:L164*:K165R:V166*:N167T:F168S:K169R:I170S:R171A:H172T:N173T:I174S:E175R:G176A:G177A:V179C:Q180S:L181S:A182P:D183T:H184T:Y185T:Q186R:T187R:N188T:V189F:L191W:G192A:D193T:G194A:V196C:L197*:I198S:I203S:N204T:H205T:Y206T:L207*:S208A:C209V:Q210R:T211Q:A212P:I213S:S214A:D216T:R217V:N218T:E219R:T221L:R222A:D223I:H224T:M225W:V226S:L228W:E229S:F230S:F231L:S232V:A233P:C234V:H236I…	8472.351796035238
AAAAAACCAAACAAATTAGA	CGAATGACAG	A	amacGFP	0.0	0.0	0.0	0.0	0.74	0.0	0.0	0.0	0.74	G96A:A496T:C640T:G683A	G35S:K169M:T221I	6440.5529375057395
AAAAAACCAAACAAATTAGA	TTTTATGGCG	A	amacGFP	1.19	1.23	0.0	0.0	0.0	0.0	0.0	0.0	2.42	G96A:A496T:C640T:G683A	G35S:K169M:T221I	1357.5844447982022
AAAAAACCAAACCTCCAACA	GAGGGTGGTT	A	amacGFP	11.4	0.0	0.0	0.0	0.0	0.0	0.0	0.0	11.4	G33T:A253G:C264T:A456G:A595G	V14L:K87R:P92S:M156V:H205R	595.4508061976833
AAAAAACCAACCAAACAAAC	CACCTCAAGG	A	amacGFP	0.0	0.0	0.0	0.0	3.48	0.0	0.03	0.0	3.51	wt	wt	6830.1744896478785
AAAAAACCAACCAAACAAAC	CTTAATGCAC	A	amacGFP	0.0	0.0	0.0	0.0	0.0	0.97	0.0	0.0	0.97	wt	wt	9275.981729620169
AAAAAACCAACCAAACAAAC	TGCGCTTTTC	A	amacGFP	0.0	0.0	0.0	0.0	0.0	7.33	0.52	0.0	7.85	wt	wt	10036.445217478282
AAAAAACCAATTAAAAGAAC	ACCAGATCCA	A	amacGFP	0.0	0.0	0.0	0.0	0.0	1.42	0.0	0.0	1.42	C575A:C690A	H238N	9275.981729620169
AAAAAACCAATTAAAAGAAC	ATCACGAGCG	A	amacGFP	0.0	0.0	0.0	0.0	2.52	6.11	3.59	0.0	12.22	C575A:C690A	H238N	9595.432955744327
AAAAAACCAATTAAAAGAAC	GAGCTGGGCG	A	amacGFP	0.0	0.0	0.0	0.0	0.0	1.94	0.0	0.0	1.94	C575A:C690A	H238N	9275.981729620169
AAAAAACCAATTAAAAGAAC	TCGCTATTAT	A	amacGFP	0.0	0.0	0.0	0.0	0.67	1.05	0.0	0.0	1.7200000000000002	C575A:C690A	H238N	7947.914971239369
AAAAAACCAATTAAAAGAAC	TGGTTCAGGT	A	amacGFP	0.0	0.0	0.0	0.0	0.0	1.17	0.0	0.0	1.17	C575A:C690A	H238N	9275.981729620169
AAAAAACCACACCAATATAC	TGACGAGCGG	A	amacGFP	0.0	0.0	0.0	0.0	1.48	0.0	0.0	0.0	1.48	C311T:A402G:G523T:T583C	N138D:G178V:I198T	6440.5529375057395
AAAAAACCACCCAAAAAACC	GAGGGGTGGC	A	amacGFP	9.78	0.0	0.0	0.0	0.0	0.0	0.0	0.0	9.78	A3G:G194A:C260T:G342A:A442C:C569G	S1G:E118K:H151P:D193E	595.4508061976833
AAAAAACCACCCAAAAAACC	GTCGCATCCA	A	amacGFP	0.85	0.0	0.0	0.0	0.07	0.0	0.0	0.0	0.9199999999999999	A3G:G194A:C260T:G342A:A442C:C569G	S1G:E118K:H151P:D193E	449.0
AAAAAACCACCCACAACTGA	GGCTGCGTTA	A	amacGFP	0.0	5.54	0.0	0.0	0.0	0.0	0.0	0.0	5.54	G33T:C167A:T255A:A430T:C690A	V14L:S88T:N147I:H238N	1733.5552272575464
AAAAAACCAGCCACGTCCCC	GTCCTCTCGG	A	amacGFP	3.31	0.0	0.0	0.0	0.0	0.0	0.03	0.0	3.34	G33T:G53T:G281T:G522T:T669C	V14L:Q97H:G178W:F231L	449.0
AAAAAACCATACACAACACT	CCATTTGCGG	A	amacGFP	0.0	0.0	0.0	0.0	0.0	4.13	0.26	0.0	4.39	A268T:C365A	E93V	10014.769283497626
AAAAAACCATACACAACACT	CGAATGAATC	A	amacGFP	0.0	0.0	0.0	0.0	2.0	1.86	0.0	0.0	3.8600000000000003	A268T:C365A	E93V	7732.48457258144
AAAAAACCCAACAACACCCC	AAGTGACTGT	A	amacGFP	0.0	0.0	0.0	0.0	0.0	4.37	0.0	0.0	4.37	T19A:G258A:G267A	L9Q:A89T:E93K	9275.981729620169
AAAAAACCCAACAACACCCC	GGAAAGTTTC	A	amacGFP	0.0	0.0	0.0	3.53	3.26	6.15	0.9	0.0	13.84	T19A:G258A:G267A	L9Q:A89T:E93K	7511.521371333878
AAAAAACCCAACAACACCCC	GTGAAGGCCG	A	amacGFP	0.0	0.0	0.0	0.0	1.19	0.0	0.0	0.0	1.19	T19A:G258A:G267A	L9Q:A89T:E93K	6440.5529375057395
AAAAAACCCAACAACACCCC	TAAGCTGGCA	A	amacGFP	0.0	0.0	0.0	0.0	0.0	1.9	0.0	0.0	1.9	T19A:G258A:G267A	L9Q:A89T:E93K	9275.981729620169
AAAAAACCCCACATAAACAC	AACGACTTTT	A	amacGFP	1.37	0.0	0.0	0.0	0.0	0.0	0.0	0.0	1.37	G33T:G70A:T292G	V14L:G26D:I101S	595.4508061976833
AAAAAACCCCACATAAACAC	AGGTGTGTAG	A	amacGFP	0.3	0.0	0.0	0.0	0.0	0.0	0.0	0.0	0.3	G33T:G70A:T292G	V14L:G26D:I101S	595.4508061976833
AAAAAACCCCACATAAACAC	GTAGTATGGG	A	amacGFP	0.12	0.64	0.0	0.04	0.0	0.0	0.0	0.0	0.8	G33T:G70A:T292G	V14L:G26D:I101S	1647.3823756671445
AAAAAACCCCGAATTATTCA	ACTGGTCTTG	A	amacGFP	0.12	1.59	13.17	0.0	0.07	0.04	0.0	0.02	15.01	C140T:A276T:T457A:T526A	I96F:M156K:V179E	2574.5264494827475
AAAAAACCTCAAAACTCGTA	AGTGGTTTGG	A	amacGFP	0.0	0.0	0.0	0.0	0.0	0.61	0.0	0.0	0.61	A61G:A639G	D23G:T221A	9275.981729620169
AAAAAACCTCAAAACTCGTA	CACAACTACC	A	amacGFP	0.0	0.0	0.0	0.0	0.0	1.38	0.0	0.0	1.38	A61G:A639G	D23G:T221A	9275.981729620169
AAAAAACCTCAAAACTCGTA	CATCTACTCT	A	amacGFP	0.0	0.0	0.0	0.0	1.19	0.04	0.0	0.0	1.23	A61G:A639G	D23G:T221A	7005.070027703993
AAAAAACCTCAAAACTCGTA	GGCTCAATGG	A	amacGFP	0.0	0.0	0.0	0.0	0.0	1.9	0.0	0.0	1.9	A61G:A639G	D23G:T221A	9275.981729620169
AAAAAACCTCCCAGAAAAAA	CGACCGTGTG	A	amacGFP	3.35	0.0	0.0	0.0	0.0	0.0	0.0	0.0	3.35	G33T:A61G:T168C:C266T:A381G:A505T:T671C	V14L:D23G:W59R:M131V:H172L	595.4508061976833
AAAAAACCTTCCAAACAAGC	AGCTCACATG	A	amacGFP	4.1	0.0	0.0	0.0	0.0	0.0	0.0	0.0	4.1	C98A:T107A:T192G:T204A:T207G:A253T:C347T:A424T:T493C:G537A:T557A:A592G:C690T	D38E:S67A:L71M:C72G:K87M:E145V:F168S:D183N:N204S:H238Y	595.4508061976833
AAAAAACCTTCCAAACAAGC	ATACGCTTAG	A	amacGFP	0.1	0.62	0.0	0.0	0.0	0.0	0.0	0.0	0.72	C98A:T107A:T192G:T204A:T207G:A253T:C347T:A424T:T493C:G537A:T557A:A592G:C690T	D38E:S67A:L71M:C72G:K87M:E145V:F168S:D183N:N204S:H238Y	1507.0204482819684
AAAAAACCTTCCAAACAAGC	CGGCCTCTAG	A	amacGFP	6.63	0.0	0.0	0.0	0.0	0.0	3.26	0.0	9.89	C98A:T107A:T192G:T204A:T207G:A253T:C347T:A424T:T493C:G537A:T557A:A592G:C690T	D38E:S67A:L71M:C72G:K87M:E145V:F168S:D183N:N204S:H238Y	449.0
AAAAAACGAAAAACAAACCA	GGGCTGTACG	A	amacGFP	0.0	2.94	0.0	0.0	0.0	0.0	0.0	0.0	2.94	G33T:G267T:C512T	V14L:E93*	1733.5552272575464
AAAAAACGAAACAAAACTCC	ATTGTATGCG	A	amacGFP	0.02	0.0	0.0	0.0	5.85	0.69	0.03	0.0	6.589999999999999	A121T:A147G	K43M:T52A	6942.7020762344555
AAAAAACGAAACAAAACTCC	GAATGACGCG	A	amacGFP	0.0	0.0	0.0	0.0	2.74	2.02	1.13	0.04	5.93	A121T:A147G	K43M:T52A	8356.963895688743
AAAAAACGCAAGAAGAACCT	AAGTTCTTTG	A	amacGFP	10.15	0.0	0.0	0.0	0.0	0.0	0.0	0.0	10.15	A361G:G622A:A664T:T680A	N124S:S214N:E229V:C234*	595.4508061976833
AAAAAACGCAAGAAGAACCT	GCGCATAGCC	A	amacGFP	1.07	0.0	0.0	0.0	0.0	0.04	0.0	0.0	1.11	A361G:G622A:A664T:T680A	N124S:S214N:E229V:C234*	449.0
AAAAAACGCAAGAAGAACCT	TGTAGGGTTT	A	amacGFP	2.45	0.0	0.0	0.0	0.0	0.0	0.0	0.0	2.45	A361G:G622A:A664T:T680A	N124S:S214N:E229V:C234*	595.4508061976833
AAAAAACGGATCACCAAAGC	GGCGCACATG	A	amacGFP	0.18	0.0	0.0	1.67	0.0	0.0	0.0	0.0	1.8499999999999999	A121G:T163A:T190A:G208A:C416G:T647C	K43R:V57E:L66Q:C72Y:H142Q	3874.7222951039475
AAAAAACGGATCACCAAAGC	GGTGCGGTTA	A	amacGFP	2.28	0.0	0.0	0.0	0.0	0.0	0.42	0.0	2.6999999999999997	A121G:T163A:T190A:G208A:C416G:T647C	K43R:V57E:L66Q:C72Y:H142Q	449.0
AAAAAACGTACCACCTCCAC	CGACTTGGTC	A	amacGFP	0.73	0.25	0.0	0.0	0.0	0.0	0.0	0.0	0.98	G33T:T433C:A582G:T674C	V14L:F148S:I198V	1212.716739275737
AAAAAACGTACCACCTCCAC	CGCAATTAAA	A	amacGFP	0.1	0.0	0.0	0.0	0.0	0.0	0.0	0.0	0.1	G33T:T433C:A582G:T674C	V14L:F148S:I198V	595.4508061976833
AAAAAACGTACCACCTCCAC	GACGGGATGA	A	amacGFP	0.12	0.0	0.0	0.0	0.0	0.0	0.0	0.0	0.12	G33T:T433C:A582G:T674C	V14L:F148S:I198V	595.4508061976833
AAAAAACTAAAAAACAGTCA	CGCCGACTTT	A	amacGFP	0.38	0.0	0.0	0.0	0.0	0.0	0.0	0.0	0.38	T21C:G400A:A628T	F10L:G137D:D216V	595.4508061976833
AAAAAACTAAAAAACAGTCA	TGCGGCGGGC	A	amacGFP	0.02	0.0	0.0	0.0	0.0	3.2	0.0	0.0	3.22	T21C:G400A:A628T	F10L:G137D:D216V	8880.569880516863
AAAAAACTAAAACAAATCCT	CAGCCGAGCT	A	amacGFP	3.82	0.0	0.43	0.11	0.0	0.0	0.0	0.0	4.359999999999999	G33T:G213A:T250C	V14L:A74T:F86S	449.0
AAAAAACTAAAACAAATCCT	CGTGTGTTCT	A	amacGFP	2.89	0.0	0.0	0.62	0.0	0.0	0.0	0.0	3.5100000000000002	G33T:G213A:T250C	V14L:A74T:F86S	449.0
AAAAAACTAAACAAATCTAA	CCATCGGCAT	A	amacGFP	0.0	0.0	0.0	0.0	0.0	4.17	0.0	0.0	4.17	wt	wt	9275.981729620169
AAAAAACTAAACAAATCTAA	CTACTCGAGG	A	amacGFP	0.0	0.0	0.0	0.0	3.11	0.0	0.0	0.0	3.11	wt	wt	6440.5529375057395
AAAAAACTAAACACCAAGAC	GGGTCCGTGT	A	amacGFP	2.51	0.05	0.0	0.0	0.0	0.0	0.0	0.0	2.5599999999999996	G33T:C224G:C279T:C347T:A351G:G422T:T433C:C446T:T457C:A549G:G555C:G665C	V14L:Q97*:T121A:F148S:M156T:T187A:V189L:E229D	699.9900224317964
AAAAAACTAAACAGCAACCA	AGATGAAACC	A	amacGFP	1.01	0.0	0.0	0.0	0.0	0.0	0.0	0.0	1.01	G33T:A237T:A349G:C594A:C609A	V14L:M82L:D120G:H205N:Q210K	595.4508061976833
AAAAAACTAAACAGCAACCA	AGTGCGTCCT	A	amacGFP	0.0	0.0	1.47	0.0	0.0	0.0	0.0	0.0	1.47	G33T:A237T:A349G:C594A:C609A	V14L:M82L:D120G:H205N:Q210K	2795.9958551546724
AAAAAACTAAACAGCAACCA	ATTGTACGAC	A	amacGFP	6.53	0.0	0.0	0.0	0.0	0.0	0.0	0.0	6.53	G33T:A237T:A349G:C594A:C609A	V14L:M82L:D120G:H205N:Q210K	595.4508061976833
AAAAAACTAAACAGCAACCA	CGCACTGATA	A	amacGFP	5.19	0.0	0.0	0.25	0.0	0.0	0.0	0.0	5.44	G33T:A237T:A349G:C594A:C609A	V14L:M82L:D120G:H205N:Q210K	449.0
AAAAAACTAAACAGCAACCA	CTCGTCCAGT	A	amacGFP	0.0	0.0	3.13	0.04	0.0	0.0	0.0	0.0	3.17	G33T:A237T:A349G:C594A:C609A	V14L:M82L:D120G:H205N:Q210K	3032.5343779816553
AAAAAACTAAACAGCAACCA	GACTCGTTGC	A	amacGFP	0.28	0.0	0.0	0.0	3.04	0.0	0.0	0.0	3.3200000000000003	G33T:A237T:A349G:C594A:C609A	V14L:M82L:D120G:H205N:Q210K	5938.669189630206
AAAAAACTAAATACGAACCC	GATCCATGGC	A	amacGFP	0.0	0.0	0.0	0.0	1.48	3.24	0.0	0.0	4.720000000000001	G33T:A115T:A381G:G527T:A618T:A709G	V14L:Y41F:M131V:I213F:Y244C	8072.7229249816455
AAAAAACTACAAACAACCAA	GTCTACGGCG	A	amacGFP	0.0	0.0	0.0	0.0	0.0	0.93	0.0	0.0	0.93	C323A:G555A:A568C:G622A	V189I:D193A:S214N	9275.981729620169
AAAAAACTATACAAAAACAG	TTAATTGGAT	A	amacGFP	0.0	0.0	0.0	0.0	9.41	10.77	3.62	0.0	23.8	C71T:A496T:A711G	K169M:K245E	8458.653486701965
AAAAAACTCGACAAAACCAC	AGGTTTTTCC	A	amacGFP	0.4	0.0	0.0	0.0	0.0	0.0	0.0	0.0	0.4	A6.:C300A	K2R:G6A:E7R:E8S:L9C:F10S:T11P:I13S:V14C:V16S:L17*:I18L:E19S:L20W:D21T:G22A:D23T:V24Y:H25T:G26A:H27T:K28S:F29S:S30A:V31C:R32A:G33A:E34R:G35A:E36R:G37A:D38M:A39P:D40T:Y41T:G42A:K43S:L44W:E45R:I46S:K47S:F48S:I49S:C50A:T51P:T52P:G53A:K54S:L55C:V57C:W59G:T61P:L62S:V63*:T64P:T65P:L66C:S67R:Y68T:G69A:I70F:L71C:C72A:F73S:A74R:R75A:Y76T:E78N:H79T:M80*:K81R:M82*:N83T:D84T:F85S:F86S:K87S:S88P:A89P:M90C:E93K…	595.4508061976833
AAAAAACTCGACAAAACCAC	TGGATGAACG	A	amacGFP	0.51	0.02	0.0	0.0	0.0	0.0	0.0	0.0	0.53	A6.:C300A	K2R:G6A:E7R:E8S:L9C:F10S:T11P:I13S:V14C:V16S:L17*:I18L:E19S:L20W:D21T:G22A:D23T:V24Y:H25T:G26A:H27T:K28S:F29S:S30A:V31C:R32A:G33A:E34R:G35A:E36R:G37A:D38M:A39P:D40T:Y41T:G42A:K43S:L44W:E45R:I46S:K47S:F48S:I49S:C50A:T51P:T52P:G53A:K54S:L55C:V57C:W59G:T61P:L62S:V63*:T64P:T65P:L66C:S67R:Y68T:G69A:I70F:L71C:C72A:F73S:A74R:R75A:Y76T:E78N:H79T:M80*:K81R:M82*:N83T:D84T:F85S:F86S:K87S:S88P:A89P:M90C:E93K…	834.3218192386992
AAAAAACTCGACAAAACCAC	TTCGTTGCAC	A	amacGFP	0.89	0.0	0.0	0.0	0.0	0.0	0.0	0.0	0.89	A6.:C300A	K2R:G6A:E7R:E8S:L9C:F10S:T11P:I13S:V14C:V16S:L17*:I18L:E19S:L20W:D21T:G22A:D23T:V24Y:H25T:G26A:H27T:K28S:F29S:S30A:V31C:R32A:G33A:E34R:G35A:E36R:G37A:D38M:A39P:D40T:Y41T:G42A:K43S:L44W:E45R:I46S:K47S:F48S:I49S:C50A:T51P:T52P:G53A:K54S:L55C:V57C:W59G:T61P:L62S:V63*:T64P:T65P:L66C:S67R:Y68T:G69A:I70F:L71C:C72A:F73S:A74R:R75A:Y76T:E78N:H79T:M80*:K81R:M82*:N83T:D84T:F85S:F86S:K87S:S88P:A89P:M90C:E93K…	595.4508061976833
AAAAAACTCTATTCAAAACT	ACGGTGGTCA	A	amacGFP	2.61	0.0	0.0	0.0	1.19	0.0	0.0	0.0	3.8	G33T:C290G:A466T:G663A:G682T	V14L:K159M:E229K:G235V	449.0
AAAAAACTCTATTCAAAACT	GATACGTTCT	A	amacGFP	6.08	0.0	0.0	0.0	0.0	0.0	0.0	0.0	6.08	G33T:C290G:A466T:G663A:G682T	V14L:K159M:E229K:G235V	595.4508061976833
AAAAAACTCTATTCAAAACT	GCCAGGGCCC	A	amacGFP	5.27	0.0	0.0	0.0	0.0	0.0	0.0	0.0	5.27	G33T:C290G:A466T:G663A:G682T	V14L:K159M:E229K:G235V	595.4508061976833
AAAAAACTTCAACAAACCCC	CTCAGACTTG	A	amacGFP	0.0	1.85	0.0	0.4	0.0	0.0	0.0	0.0	2.25	G4A:G90A:C113A:G194A:A397G:C635A	S1N:G33S:D40E:D136G:N218K	1984.7750506964896
AAAAAACTTTAAAAAACTCT	CCGCTCGCGA	A	amacGFP	0.0	1.05	0.0	0.0	0.0	0.0	0.0	0.0	1.05	G33T:A129T:C159T	V14L:I46F:P56S	1733.5552272575464
AAAAAAGAAAACACAACAAC	AAGGGGTGTA	A	amacGFP	0.44	0.0	0.0	0.0	0.0	0.0	0.0	0.0	0.44	T355A:A381T:C584G	L122Q:M131L:I198M	595.4508061976833
AAAAAAGAAAACACAACAAC	GCCTGCAATT	A	amacGFP	9.72	0.02	0.0	0.0	0.0	0.0	0.0	0.0	9.74	T355A:A381T:C584G	L122Q:M131L:I198M	569.2114504536194
AAAAAAGAAAACACAACAAC	GTTTCTCGGT	A	amacGFP	3.29	0.0	0.0	0.0	0.0	0.0	0.0	0.0	3.29	T355A:A381T:C584G	L122Q:M131L:I198M	595.4508061976833
AAAAAAGAAAACACAACAAC	TAGGTGCGAG	A	amacGFP	0.28	4.53	0.99	0.0	0.0	0.0	0.0	0.0	5.800000000000001	T355A:A381T:C584G	L122Q:M131L:I198M	1836.7890850794668
AAAAAAGAAAATACAAAACT	CGATTATGGT	A	amacGFP	0.0	0.0	0.0	0.0	0.74	1.09	0.0	0.0	1.83	G33T	V14L	7922.3183962180665
AAAAAAGAAAATACAAAACT	CGGGCTGGTT	A	amacGFP	0.0	0.0	0.0	0.0	2.37	0.69	0.0	0.0	3.06	G33T	V14L	7429.082354567816
AAAAAAGAAAATACAAAACT	CTGATGTAAG	A	amacGFP	0.0	0.0	0.0	0.0	7.33	3.2	0.03	0.0	10.56	G33T	V14L	7487.61187236867
AAAAAAGAAAATACAAAACT	TCGGTTACGG	A	amacGFP	0.0	0.0	0.0	0.0	0.0	1.13	1.58	0.0	2.71	G33T	V14L	10944.635154383484
AAAAAAGAAATAACATCCGC	ATTGGGGTGA	A	amacGFP	0.02	0.0	0.0	0.0	0.67	0.0	0.0	0.0	0.6900000000000001	T297C:A366T:C460T	F103L:I126F:P157L	5937.2524800649635
AAAAAAGAAATAACATCCGC	GGCTGCACTG	A	amacGFP	1.29	0.0	0.0	0.0	0.0	0.0	0.0	0.0	1.29	T297C:A366T:C460T	F103L:I126F:P157L	595.4508061976833
AAAAAAGAAATAACATCCGC	TTTGGACTGG	A	amacGFP	0.14	0.0	0.0	0.0	0.0	0.0	0.0	0.0	0.14	T297C:A366T:C460T	F103L:I126F:P157L	595.4508061976833
AAAAAAGAAATGCGGAACCT	GACGGAGTTT	A	amacGFP	0.0	0.0	0.0	0.0	0.96	1.82	0.0	0.07	2.85	A403T:C479T	N138I	8289.347507899696
AAAAAAGAAATGCGGAACCT	TTTGTAACCG	A	amacGFP	0.02	0.0	0.0	0.0	2.37	0.0	0.0	0.0	2.39	A403T:C479T	N138I	6071.913881896442
AAAAAAGACAAACCAAAACA	GTACCGGCCT	A	amacGFP	0.0	0.0	0.0	0.0	1.48	0.0	1.55	0.0	3.0300000000000002	G33T	V14L	9799.097866960808
AAAAAAGACAACAAAAAAGT	CCACCACAGG	A	amacGFP	0.0	0.0	0.0	0.0	2.59	0.0	0.87	0.0	3.46	C119A:A127G:G662T	E45G	7398.384039867478
AAAAAAGACAATAAAATAGA	CGGTCGTGGT	A	amacGFP	0.79	0.0	0.0	0.0	0.0	0.0	0.0	0.0	0.79	G33T:A133T:G164T:T432A:A438G:C479T:A614G	V14L:K47M:F148I:S150G	595.4508061976833
AAAAAAGACAATAAAATAGA	GGAGCTGTCT	A	amacGFP	0.4	0.0	0.0	0.0	0.0	0.0	0.0	0.0	0.4	G33T:A133T:G164T:T432A:A438G:C479T:A614G	V14L:K47M:F148I:S150G	595.4508061976833
AAAAAAGACAATAAAATAGA	TGGAGTCCGT	A	amacGFP	3.17	0.0	0.0	0.0	0.0	0.0	0.0	0.0	3.17	G33T:A133T:G164T:T432A:A438G:C479T:A614G	V14L:K47M:F148I:S150G	595.4508061976833
AAAAAAGACACAGCAACCAC	ACACGAGAAG	A	amacGFP	0.0	0.0	0.0	0.0	1.11	0.0	0.0	0.0	1.11	G33T	V14L	6440.5529375057395
AAAAAAGACACAGCAACCAC	CTGGCGGATG	A	amacGFP	0.0	0.0	0.0	0.0	0.0	1.74	0.0	0.0	1.74	G33T	V14L	9275.981729620169
AAAAAAGACACAGCAACCAC	GATCCGCTCA	A	amacGFP	0.0	0.0	0.0	0.0	3.41	3.24	0.29	0.0	6.94	G33T	V14L	7804.114610400095
AAAAAAGACACAGCAACCAC	GGACGGGCTA	A	amacGFP	0.0	0.0	0.0	0.0	0.0	3.0	0.0	0.0	3.0	G33T	V14L	9275.981729620169
AAAAAAGACTAGAAAAAACC	ACTTGCGGTG	A	amacGFP	0.63	0.0	0.0	0.0	0.15	0.0	0.0	0.0	0.78	A391T:A442T:A552T:G604A	K134M:H151L:N188Y:S208N	449.0
AAAAAAGACTAGAAAAAACC	CGCTGAGTTG	A	amacGFP	3.07	0.0	0.0	0.0	0.0	0.0	0.0	0.0	3.07	A391T:A442T:A552T:G604A	K134M:H151L:N188Y:S208N	595.4508061976833
AAAAAAGACTAGAAAAAACC	CTCATGGACA	A	amacGFP	5.64	0.0	0.0	0.0	0.0	0.0	0.0	0.0	5.64	A391T:A442T:A552T:G604A	K134M:H151L:N188Y:S208N	595.4508061976833
AAAAAAGATAACCAAAAATA	AGTGGATCAC	A	amacGFP	3.62	0.0	0.0	0.0	0.0	0.0	0.0	0.0	3.62	G33T:T195A	V14L:Y68N	595.4508061976833
AAAAAAGATAACCAAAAATA	GCTTTTCCGG	A	amacGFP	3.6	0.0	0.0	0.0	0.0	0.0	0.0	0.0	3.6	G33T:T195A	V14L:Y68N	595.4508061976833
AAAAAAGATAACCAAAAATA	TAGACTTTAT	A	amacGFP	6.87	0.0	0.03	0.0	0.0	0.0	0.0	0.0	6.9	G33T:T195A	V14L:Y68N	461.6711883836209
AAAAAAGATAAGCTAAAAAT	GCCTATTGTG	A	amacGFP	0.0	0.0	0.0	0.0	0.0	0.24	0.1	0.0	0.33999999999999997	G33T:G497A:A591T	V14L:N204Y	10475.755832841824
AAAAAAGATAAGCTAAAAAT	GGATACGGCC	A	amacGFP	0.0	0.0	0.0	0.0	1.48	0.77	0.0	0.0	2.25	G33T:G497A:A591T	V14L:N204Y	7543.222113802895
AAAAAAGATACACACAAACT	CAATAGTCAG	A	amacGFP	0.0	0.0	0.0	0.0	0.0	0.0	3.13	0.0	3.13	G28T:A274T:A390G:T409A:T556C	G12V:Y95F:K134E:L140Q:V189A	13409.183606720258
AAAAAAGATAGTAAAACAAA	CGTTGGGAGT	A	amacGFP	0.0	2.98	0.91	0.98	0.0	0.0	0.0	0.0	4.87	G411T:T580C	G141W:L197P	2066.6775229467858
AAAAAAGATTACATAAAAAC	TGGGTGGTAG	A	amacGFP	0.0	0.0	0.0	0.0	0.0	0.0	1.55	0.0	1.55	G90T:G95T:C189A:A269T:T454C:T589A:A651T	G33C:E34D:L66M:E93D:I155T:I203N:M225L	13409.183606720258
AAAAAAGCAACAATTAATGA	GTTGTATGTT	A	amacGFP	0.0	0.0	0.03	0.0	8.89	3.6	0.0	0.0	12.52	G33T	V14L	7321.9233912301725
AAAAAAGCAACCCAAAAATA	GGTCAGCTAG	A	amacGFP	0.0	0.0	0.0	4.04	0.07	0.0	0.0	0.0	4.11	C89T:T107A:A112T:T157C:C443T	D38E:D40V:L55P	4599.014494521417
AAAAAAGCACACAAAAAATA	TCCGGACACG	A	amacGFP	0.0	0.0	0.0	0.0	2.07	3.97	1.61	0.0	7.65	G33T:T141A:C660T	V14L:C50S	9088.259287463306
AAAAAAGCAGATAACAAAAC	ATTCGATTCT	A	amacGFP	0.0	0.0	0.0	1.42	14.59	2.43	0.03	0.0	18.47	A376T:A402G	K129M:N138D	6604.3770657800915
AAAAAAGCATAAATATTCAA	AATGGGCGGT	A	amacGFP	2.14	0.0	0.0	0.04	4.59	0.0	0.0	0.0	6.77	G14T:G281T:C300G:T406A:T511A:C600A:C605G:A649T:G662T:A691T	E7D:Q97H:Q104E:I139N:I174N:L207M:S208R:H224L:H238L	4621.663173408556
AAAAAAGCATAAATATTCAA	ATCCTCGGGC	A	amacGFP	0.0	0.0	0.0	0.0	2.15	0.0	0.0	0.0	2.15	G14T:G281T:C300G:T406A:T511A:C600A:C605G:A649T:G662T:A691T	E7D:Q97H:Q104E:I139N:I174N:L207M:S208R:H224L:H238L	6440.5529375057395
AAAAAAGCATAAATATTCAA	GTGTGTATGG	A	amacGFP	2.47	0.0	0.03	0.0	0.0	1.05	0.0	0.0	3.55	G14T:G281T:C300G:T406A:T511A:C600A:C605G:A649T:G662T:A691T	E7D:Q97H:Q104E:I139N:I174N:L207M:S208R:H224L:H238L	449.0
AAAAAAGCATAAATATTCAA	TTGGCTCATA	A	amacGFP	0.22	0.02	0.0	0.0	0.0	0.0	0.0	0.0	0.24	G14T:G281T:C300G:T406A:T511A:C600A:C605G:A649T:G662T:A691T	E7D:Q97H:Q104E:I139N:I174N:L207M:S208R:H224L:H238L	998.3691756100573
AAAAAAGCATAACAAAAACA	ATGCGGGATG	A	amacGFP	0.0	0.0	0.0	0.0	0.0	4.01	0.0	0.0	4.01	G33T	V14L	9275.981729620169
AAAAAAGCATAACAAAAACA	GTCTTGGAGG	A	amacGFP	0.0	0.0	0.0	0.0	3.63	1.58	0.1	0.0	5.31	G33T	V14L	7490.0838312924625
AAAAAAGCCAGCTCCATCGT	TATAAACTTT	A	amacGFP	0.91	0.0	0.0	0.0	0.0	0.0	0.0	0.0	0.91	A49G:T249A:T294A:T421C:T454C	E19G:F86I:F102I:L144P:I155T	595.4508061976833
AAAAAAGCCAGCTCCATCGT	TCCTCTGCTG	A	amacGFP	0.77	0.0	0.11	0.0	0.0	0.0	0.0	0.0	0.88	A49G:T249A:T294A:T421C:T454C	E19G:F86I:F102I:L144P:I155T	449.0
AAAAAAGCTCAGAAACAAAC	TTCTTTGCGC	A	amacGFP	0.0	0.0	0.0	0.0	5.33	8.54	5.26	0.0	19.13	G33T	V14L	9302.419139376476
AAAAAAGGACCCATAATATA	CAGTTTGTCG	A	amacGFP	0.0	0.0	4.82	0.0	1.04	0.0	0.03	0.0	5.890000000000001	G57T:A227T:T339A:T580A:A691G	G22C:E78D:F117I:L197Q:H238R	3246.09504096204
AAAAAAGGACCCATAATATA	GCTCCCATAT	A	amacGFP	0.0	0.0	0.19	0.0	0.89	0.0	0.0	0.0	1.08	G57T:A227T:T339A:T580A:A691G	G22C:E78D:F117I:L197Q:H238R	5927.365773041866
AAAAAAGGACCCATAATATA	GTGCGGAGTG	A	amacGFP	0.0	1.64	3.51	1.53	0.07	0.04	0.0	0.0	6.79	G57T:A227T:T339A:T580A:A691G	G22C:E78D:F117I:L197Q:H238R	2824.720055686721
AAAAAAGGACCCATAATATA	TGTACATCCT	A	amacGFP	0.0	0.0	0.0	1.38	0.3	0.0	0.0	0.0	1.68	G57T:A227T:T339A:T580A:A691G	G22C:E78D:F117I:L197Q:H238R	4883.195227271925
AAAAAAGGGTCACAAATAAA	GGTGGACTTA	A	amacGFP	0.26	0.0	0.0	0.0	1.7	0.0	0.0	0.0	1.96	G33T:G111T:A133T:G309T:G519T:C600T	V14L:D40Y:K47M:G107C:G177C	5937.30280132189
AAAAAAGTAATCAAAATTTT	ACCGCTTGGG	A	amacGFP	0.0	0.0	0.0	0.0	3.33	9.6	0.0	0.0	12.93	G33T	V14L	8161.992315248747
AAAAAAGTAATCAAAATTTT	TGTCACCCTC	A	amacGFP	0.02	0.0	0.0	0.0	3.41	3.08	7.24	0.0	13.75	G33T	V14L	10652.117811954837
AAAAAAGTACATACAAATCA	AAAAGCAGGT	A	amacGFP	0.0	0.0	2.52	6.66	2.52	1.9	8.98	0.0	22.58	C66A:C89T:G338C:G581T:A610T:A709G	H25N:K116N:Q210L:Y244C	8184.920711512897
AAAAAAGTACATACAAATCA	CTGAACAGCG	A	amacGFP	0.0	0.0	0.0	2.91	2.67	0.0	0.0	0.0	5.58	C66A:C89T:G338C:G581T:A610T:A709G	H25N:K116N:Q210L:Y244C	5102.816303394252
AAAAAAGTACATCAATCCCA	AGCGATCCAG	A	amacGFP	0.16	3.01	0.0	0.0	0.0	0.0	0.0	0.0	3.17	A612G:G713A	T211A	1564.0976892461742
AAAAAAGTACATCAATCCCA	GCCCAAGGAC	A	amacGFP	7.92	2.98	0.27	0.0	0.0	0.0	0.0	0.0	11.17	A612G:G713A	T211A	1060.0640317704706
AAAAAATAAAAATAAAAACA	CTAATTCCTA	A	amacGFP	0.0	0.0	0.0	0.0	0.0	6.03	0.0	0.0	6.03	A301G	Q104R	9275.981729620169
AAAAAATAAAACAAAAAACA	GGCGCGGGGG	A	amacGFP	0.0	0.0	0.0	0.0	4.74	0.0	0.0	0.02	4.76	G33T	V14L	6789.436776719655
AAAAAATAAAACAAAAAACA	GGCGGTTGCC	A	amacGFP	0.0	0.0	0.0	0.0	0.0	1.5	0.0	0.0	1.5	G33T	V14L	9275.981729620169
AAAAAATAAAACAAAATATT	CGGCCACCTA	A	amacGFP	2.49	8.95	0.0	0.0	0.0	0.0	0.0	0.0	11.44	G20T:T181C:G342A:C469T:T499C	V63A:E118K:A160V:I170T	1471.0374494885684
AAAAAATAAAACAAAATATT	GAGGGGTGGC	A	amacGFP	0.02	13.16	0.08	0.0	0.0	0.0	0.0	0.0	13.26	G20T:T181C:G342A:C469T:T499C	V63A:E118K:A160V:I170T	1765.1685896493216
AAAAAATAAAACAAAGAGAC	CTTGATTAAC	A	amacGFP	0.0	0.0	5.27	1.86	0.0	0.0	0.0	0.0	7.13	C586A	P199H	3336.375640698887
AAAAAATAAAACCAACAAGC	TGAACGTTGT	A	amacGFP	0.0	0.0	1.39	0.0	0.0	0.0	0.0	0.0	1.39	T326A:C539A:A592G:T608A:T652A:A709G	D183E:N204S:C209*:M225K:Y244C	2795.9958551546724
AAAAAATAAACAAAGAAAAC	GGAGTGTGCT	A	amacGFP	0.0	0.0	0.0	0.0	0.0	2.31	0.0	0.0	2.31	G33T:G338A	V14L	9275.981729620169
AAAAAATAAACAAAGAAAAC	GGCTGTGCCT	A	amacGFP	0.0	0.0	0.0	0.0	6.74	6.23	0.81	0.0	13.780000000000001	G33T:G338A	V14L	7836.5515513258215
AAAAAATAAATCAACAACCC	ACAGTGGCGC	A	amacGFP	0.0	0.0	0.0	0.22	0.0	1.34	0.0	0.0	1.56	G9A:C62A:A67G:A100G:C109T:G302T	G6S:D23E:H25R:E36G:A39V:Q104H	8453.467324398196
AAAAAATAAATCAACAACCC	AGCGCGTTCG	A	amacGFP	0.0	0.0	0.0	7.1	2.74	0.0	0.0	0.0	9.84	G9A:C62A:A67G:A100G:C109T:G302T	G6S:D23E:H25R:E36G:A39V:Q104H	4960.349798519653
AAAAAATAAATCAACAACCC	GCGACTAGCC	A	amacGFP	0.0	0.0	2.38	0.0	0.3	0.0	0.0	0.0	2.6799999999999997	G9A:C62A:A67G:A100G:C109T:G302T	G6S:D23E:H25R:E36G:A39V:Q104H	3191.5012396520924
AAAAAATAAATCAACAACCC	TTCCAAGTGC	A	amacGFP	0.0	0.96	3.4	3.6	0.67	0.08	0.0	0.0	8.71	G9A:C62A:A67G:A100G:C109T:G302T	G6S:D23E:H25R:E36G:A39V:Q104H	3498.475690833257
AAAAAATAACACGATAAAAA	ATCTGCATTC	A	amacGFP	0.0	0.0	0.0	2.07	0.0	0.0	1.03	0.0	3.0999999999999996	G33T:C184T:A280G:T298C:G371T:A405T:A495G:C506T:T526C	V14L:T64I:Q97R:F103S:E127D:I139F:K169E:V179A	6550.034514434684
AAAAAATAACATAAAAAAGA	AGAGGACGTG	A	amacGFP	0.0	0.0	0.0	0.0	0.0	1.38	0.0	0.0	1.38	wt	wt	9275.981729620169
AAAAAATAACATAAAAAAGA	CCGTGTGTCA	A	amacGFP	0.0	0.0	0.0	0.0	2.67	2.19	0.0	0.0	4.859999999999999	wt	wt	7687.17517250436
AAAAAATAACATAAAAAAGA	CGCCCTGTAG	A	amacGFP	0.0	0.0	0.0	0.0	0.0	0.0	2.68	0.0	2.68	wt	wt	13409.183606720258
AAAAAATAACGTAACGCCAG	CGCGGGTAGG	A	amacGFP	6.29	0.0	1.9	0.0	0.0	0.0	0.0	0.0	8.19	G105A:A276T:G458A:G645A:T674C:C684T:C692T	D38N:I96F:M156I:D223N:H236Y	449.0
AAAAAATAAGAAATCCCCTC	ATACAGAGTT	A	amacGFP	2.08	0.55	0.0	0.0	0.0	0.0	0.0	0.0	2.63	A76G:G125T:A133G:G314C:A375G:T492A:A541G:C594T	K28R:K47R:K108N:K129E:F168I:H184R:H205Y	1177.8713213271367
AAAAAATAAGAAATCCCCTC	GCCTTCGACT	A	amacGFP	0.0	0.0	0.0	0.0	0.0	1.3	0.0	0.0	1.3	A76G:G125T:A133G:G314C:A375G:T492A:A541G:C594T	K28R:K47R:K108N:K129E:F168I:H184R:H205Y	9275.981729620169
AAAAAATACAGACCAAAAAA	CCTGTTTTTT	A	amacGFP	1.23	0.0	0.0	0.0	2.96	15.02	1.45	0.0	20.66	G702A	E242K	8854.349535797293
AAAAAATACATACCAAACAC	GACTACGTTT	A	amacGFP	2.26	0.0	0.0	0.0	0.0	0.0	0.0	0.0	2.26	G103A:C480T:A639T	G37D:T221S	595.4508061976833
AAAAAATACATGAAAAAGCT	CGGTGTTTGG	A	amacGFP	0.0	0.0	0.0	0.0	3.78	2.83	0.0	0.53	7.14	A304G:A331G:C420A:A639G	D105G:E114G:L144M:T221A	7695.346668435837
AAAAAATACCAAAAAAACTA	CCGGATTCTA	A	amacGFP	0.0	0.0	0.0	0.0	0.0	1.86	0.03	0.0	1.8900000000000001	G33T:A81C:T577A:A634T:T657C	V14L:S30R:V196E:N218I:F227L	9813.39778637486
AAAAAATACCAAAAAAACTA	GCGCGGTCGT	A	amacGFP	0.0	0.0	0.0	0.0	1.04	0.0	0.0	0.0	1.04	G33T:A81C:T577A:A634T:T657C	V14L:S30R:V196E:N218I:F227L	6440.5529375057395
AAAAAATACCAAAAAAACTA	TCACCGTCTG	A	amacGFP	0.0	0.0	2.09	6.44	0.07	0.04	0.0	0.0	8.64	G33T:A81C:T577A:A634T:T657C	V14L:S30R:V196E:N218I:F227L	3870.618814653296
AAAAAATACCAAAAAAACTA	TTAATTCTGT	A	amacGFP	0.0	0.0	0.0	0.33	5.56	0.0	0.0	0.0	5.89	G33T:A81C:T577A:A634T:T657C	V14L:S30R:V196E:N218I:F227L	5836.086068120779
AAAAAATACCAGCAAACCTA	ACTGCTTTAG	A	amacGFP	0.0	0.0	0.0	0.0	2.44	0.0	0.0	0.0	2.44	G33T:T141A:C605A:G622T:C690A	V14L:C50S:S208R:S214I:H238N	6440.5529375057395
AAAAAATACTACTCACCCCC	ACCGGTCAGG	A	amacGFP	0.0	0.0	0.0	0.0	2.07	0.69	0.0	0.0	2.76	A24G:G33T:G50A:T686A:A696C	T11A:V14L:H236Q:M240L	7429.345220803831
AAAAAATACTACTCACCCCC	CATTGCGCAG	A	amacGFP	0.0	0.0	0.0	0.0	3.7	0.0	0.0	0.0	3.7	A24G:G33T:G50A:T686A:A696C	T11A:V14L:H236Q:M240L	6440.5529375057395
AAAAAATACTTACACTCCCG	GGTTCTGATG	A	amacGFP	0.0	0.0	0.0	3.24	0.0	5.83	1.58	0.0	10.65	C324A:A337G	R112S:K116R	8345.14205460912
AAAAAATAGCACAAACTACA	GACGCCGTAT	A	amacGFP	0.0	0.0	0.0	0.0	0.0	7.69	0.1	0.0	7.79	C293A:A461G:C536A	wt	9787.607338966103
AAAAAATAGCACAAACTACA	GTATAGAGCT	A	amacGFP	0.0	0.0	0.0	0.0	0.0	1.42	1.13	0.0	2.55	C293A:A461G:C536A	wt	10699.73736613758
AAAAAATATCTTGATAAATT	GCTCAGCTCG	A	amacGFP	0.0	0.0	0.0	0.0	6.3	0.0	0.0	0.0	6.3	G33T:T250A:C620T	V14L:F86Y	6440.5529375057395
AAAAAATATCTTGATAAATT	GTCTTAACTC	A	amacGFP	0.0	0.0	0.0	0.0	3.48	0.12	0.0	0.0	3.6	G33T:T250A:C620T	V14L:F86Y	7008.36774237334
AAAAAATCAAAAACAAAAAC	CGTGGGCCTC	A	amacGFP	0.0	0.0	0.0	1.71	3.85	5.71	5.33	0.0	16.6	G33T	V14L	9225.423655949036
AAAAAATCAAAAACAAAAAC	GTAGGTGGTG	A	amacGFP	7.78	0.0	0.0	0.0	3.78	1.9	0.0	0.0	13.46	G33T	V14L	1231.2317094972473
AAAAAATCAAAAGAAAACCA	GCACGAGGGG	A	amacGFP	1.9	0.0	1.5	0.0	0.0	0.0	0.0	0.0	3.4	G33T:C257T:G282A:T409C:G419A:T470A:T492C:G699A	V14L:E98K:L140P:F168L:D241N	1393.6365737679776
AAAAAATCAAACAAAGAACA	GAAGCGTCCA	A	amacGFP	1.05	0.0	0.0	0.0	0.0	0.0	0.0	0.0	1.05	G12T:G33T:A489G	E7*:V14L:N167D	595.4508061976833
AAAAAATCAAAGAAAATACA	AGATGCCATA	A	amacGFP	0.0	0.0	1.61	0.0	0.0	0.0	0.0	0.0	1.61	G33T:T493A:A626G:T669A:T706C	V14L:F168Y:F231I:L243P	2795.9958551546724
AAAAAATCAAAGAAAATACA	AGTCTGTCGA	A	amacGFP	0.0	1.14	0.0	0.0	0.0	0.0	0.0	0.0	1.14	G33T:T493A:A626G:T669A:T706C	V14L:F168Y:F231I:L243P	1733.5552272575464
AAAAAATCAAAGAAAATACA	TCGATACGTG	A	amacGFP	1.66	8.31	10.25	0.0	0.15	0.0	0.0	0.0	20.369999999999997	G33T:T493A:A626G:T669A:T706C	V14L:F168Y:F231I:L243P	2127.9863040701666
AAAAAATCACACCAAAAATA	TCCACGAGTC	A	amacGFP	2.83	0.0	0.0	0.0	0.0	0.0	0.0	0.0	2.83	G33T:C224A:G254T:G395T:C521A:T557C	V14L:K87N:E135D	595.4508061976833
AAAAAATCAGCAACAAACCA	CATCCAAGTG	A	amacGFP	0.34	0.0	0.0	0.0	2.22	0.0	0.0	0.0	2.56	T195A:A376T:T457C:A547G	Y68N:K129M:M156T:Q186R	5937.29022005656
AAAAAATCAGCAACAAACCA	CTGTTGTGGC	A	amacGFP	1.7	0.0	0.0	0.0	0.0	0.0	0.0	0.0	1.7	T195A:A376T:T457C:A547G	Y68N:K129M:M156T:Q186R	595.4508061976833
AAAAAATCAGCAACAAACCA	GGCTGCACTG	A	amacGFP	0.1	0.0	0.0	0.0	0.0	0.0	0.0	0.0	0.1	T195A:A376T:T457C:A547G	Y68N:K129M:M156T:Q186R	595.4508061976833
AAAAAATCATTTAAAAGATA	CAGGTTGTCT	A	amacGFP	7.13	4.21	0.0	0.04	0.0	0.0	0.0	0.0	11.379999999999999	T406C:T670C	I139T:F231S	1250.4908410680232
AAAAAATCATTTAAAAGATA	GTCCGGACCG	A	amacGFP	0.0	10.14	0.0	0.0	0.0	0.0	0.0	0.0	10.14	T406C:T670C	I139T:F231S	1733.5552272575464
AAAAAATCCAACATAACAAA	TTCAGCTGCA	A	amacGFP	0.3	0.0	2.25	1.49	1.7	0.0	0.03	0.0	5.77	T247C:T406C	F85S:I139T	4042.379508835866
AAAAAATCCAACATATGGCG	ACTTTGATTG	A	amacGFP	0.0	0.0	0.0	0.0	2.0	0.04	0.0	0.0	2.04	G33T:A133T:T433A	V14L:K47M:F148Y	6942.874583818927
AAAAAATCCAACATATGGCG	CGCTTGTACT	A	amacGFP	0.0	0.0	0.0	0.0	3.41	0.04	0.0	0.0	3.45	G33T:A133T:T433A	V14L:K47M:F148Y	6886.962040419638
AAAAAATCCAACATATGGCG	CTGGGAGAGG	A	amacGFP	0.0	0.0	0.0	1.02	0.67	0.0	0.0	0.0	1.69	G33T:A133T:T433A	V14L:K47M:F148Y	5031.470223687703
AAAAAATCCAACATATGGCG	TGATCCGACT	A	amacGFP	0.0	0.0	0.0	0.0	9.04	0.0	0.0	0.0	9.04	G33T:A133T:T433A	V14L:K47M:F148Y	6440.5529375057395
AAAAAATCCATCAACCCTCC	AATGGAGATA	A	amacGFP	0.0	0.0	0.0	0.0	2.07	0.0	0.0	0.0	2.07	T135C	F48L	6440.5529375057395
AAAAAATCCATCAACCCTCC	CATGCAGGGA	A	amacGFP	0.0	0.0	0.0	0.33	0.0	0.0	0.0	0.0	0.33	T135C	F48L	4300.387576439555
AAAAAATCCATCAACCCTCC	GGACCCTGGC	A	amacGFP	0.0	0.0	0.0	2.62	0.07	0.0	0.0	0.0	2.69	T135C	F48L	4629.891298361357
AAAAAATCCCAATAAAAACC	GCCTCGTGAG	A	amacGFP	2.71	0.0	0.0	0.0	0.0	0.04	0.0	0.0	2.75	A30G:A552G:T652A	I13V:N188D:M225K	449.0
AAAAAATCGAACCCCATACC	ATTATTTAAG	A	amacGFP	0.0	0.0	0.0	0.0	0.0	1.9	0.0	0.0	1.9	T19C:A138T:A453T:A547T:C566T	L9P:I49F:I155F:Q186L	9275.981729620169
AAAAAATCGAACCCCATACC	CAGTTGAGGC	A	amacGFP	4.24	0.0	0.0	0.0	0.0	0.0	0.0	0.0	4.24	T19C:A138T:A453T:A547T:C566T	L9P:I49F:I155F:Q186L	595.4508061976833
AAAAAATCGAACCCCATACC	CGGCGCGCAT	A	amacGFP	0.0	1.23	0.0	0.0	0.0	0.0	0.0	0.0	1.23	T19C:A138T:A453T:A547T:C566T	L9P:I49F:I155F:Q186L	1733.5552272575464
AAAAAATCGAACCCCATACC	GACGTGTGAG	A	amacGFP	4.37	0.0	0.0	0.0	0.0	0.0	0.0	0.0	4.37	T19C:A138T:A453T:A547T:C566T	L9P:I49F:I155F:Q186L	595.4508061976833
AAAAAATCGAACCCCATACC	GGTCGGCCGC	A	amacGFP	0.57	0.0	0.0	0.0	0.0	0.0	0.0	0.0	0.57	T19C:A138T:A453T:A547T:C566T	L9P:I49F:I155F:Q186L	595.4508061976833
AAAAAATGAAAAGTGTTAAA	CATGTGGGGG	A	amacGFP	0.0	0.0	0.0	1.49	0.0	0.0	0.0	0.0	1.49	G93T:A495G:G653A	E34*:K169E:M225I	4300.387576439555
AAAAAATTCAATCGAAGAAA	TCTCATGGGA	A	amacGFP	0.0	0.0	0.0	0.0	1.85	0.0	0.0	0.0	1.85	G33T:G281T:C401A:A475T:G578C:G682T:A703T	V14L:Q97H:N162I:G235V:E242V	6440.5529375057395
AAAAAATTTAGAACCTCCAA	GGCTGTGCGC	A	amacGFP	0.0	0.0	0.0	0.0	0.0	1.66	0.0	0.0	1.66	G33T:T107C:C143T:A226G	V14L:E78G	9275.981729620169
AAAAAATTTATGCAACCCAC	GATTTAATGT	A	amacGFP	0.75	0.0	4.76	0.0	0.0	0.0	0.0	0.0	5.51	G33T:A73T:A186T:A651G	V14L:H27L:T65S:M225V	2557.355000068005
AAAAAATTTATGCAACCCAC	TAGTGCATTT	A	amacGFP	0.0	0.0	0.0	0.0	0.81	0.0	0.0	0.0	0.81	G33T:A73T:A186T:A651G	V14L:H27L:T65S:M225V	6440.5529375057395
AAAAAATTTCATGCATCATA	CTGGTGACTG	A	amacGFP	0.0	0.0	0.0	3.71	7.56	0.08	0.0	0.0	11.35	G33T:A106G:C230T	V14L:D38G	5402.5050615920345
AAAAAATTTCATGCATCATA	GTTCCGGATG	A	amacGFP	0.0	0.0	0.0	7.79	8.89	2.02	0.0	0.0	18.7	G33T:A106G:C230T	V14L:D38G	5560.230937374105
AAAAAATTTCATGCATCATA	TGTCTTATGA	A	amacGFP	0.0	0.0	0.0	11.87	3.48	0.73	0.0	0.0	16.08	G33T:A106G:C230T	V14L:D38G	4930.153002190507
AAAAAATTTTAAAATTCACC	GCGCGTTATA	A	amacGFP	0.0	0.84	1.42	0.0	0.0	0.0	0.0	0.0	2.26	A13G:G105A:G155T:G325A:A349G:A471G:T557C	E7G:D38N:K54N:R112H:D120G:N161D	2170.799395950242
AAAAAATTTTAAGTAAGACA	ATGCCCCGCG	A	amacGFP	0.0	0.0	0.0	0.0	1.85	0.0	0.0	0.0	1.85	G170T:G309A:A351T:A418T:G534T:T562A	W59C:G107S:T121S:K143M:A182S:L191*	6440.5529375057395
AAAAAATTTTAAGTAAGACA	GACCTGGGAA	A	amacGFP	0.0	0.0	0.0	0.0	4.0	0.0	0.0	0.0	4.0	G170T:G309A:A351T:A418T:G534T:T562A	W59C:G107S:T121S:K143M:A182S:L191*	6440.5529375057395
AAAAAATTTTAAGTAAGACA	TGTTGGTAAT	A	amacGFP	0.0	0.0	5.49	1.42	6.0	0.45	1.23	0.0	14.59	G170T:G309A:A351T:A418T:G534T:T562A	W59C:G107S:T121S:K143M:A182S:L191*	5036.0373452483145
AAAAACAAAAAAAACACTAA	GGGTGGGATC	A	amacGFP	0.0	0.0	0.0	0.0	4.44	8.95	3.2	0.0	16.59	G702A	E242K	9038.670656714059
AAAAACAAAAAAACCTAATC	ACTCGCAGTA	A	amacGFP	3.74	0.8	0.0	0.0	0.0	0.0	0.0	0.0	4.54	T295C:C352A:T670A	F102S:T121K:F231Y	1144.8557478195598
AAAAACAAAAAAACCTAATC	ACTTTTAGGT	A	amacGFP	0.0	0.0	0.0	0.0	2.07	0.0	0.0	0.0	2.07	T295C:C352A:T670A	F102S:T121K:F231Y	6440.5529375057395
AAAAACAAAAAAACCTAATC	CGAGGTTCGC	A	amacGFP	5.6	2.0	0.0	0.0	0.0	0.0	0.0	0.0	7.6	T295C:C352A:T670A	F102S:T121K:F231Y	1218.6073065125051
AAAAACAAAAAAACCTAATC	CGGCGTTGAT	A	amacGFP	7.7	0.0	0.0	0.0	0.0	0.0	0.0	0.0	7.7	T295C:C352A:T670A	F102S:T121K:F231Y	595.4508061976833
AAAAACAAAAAAGAAACACC	ATTCGCGGTT	A	amacGFP	0.0	0.0	0.0	2.18	3.11	28.46	1.03	0.0	34.78	wt	wt	8830.98848930771
AAAAACAAAAACACAAAGGA	CGATACTTTA	A	amacGFP	0.0	0.0	0.0	0.0	3.56	11.54	0.03	0.0	15.129999999999999	G33T:C642A	V14L:R222S	8366.73706299629
AAAAACAAAAACACAAAGGA	CTTACCCAAG	A	amacGFP	0.0	0.0	0.27	0.0	2.67	0.57	0.03	0.0	3.5399999999999996	G33T:C642A	V14L:R222S	6689.4511835502135
AAAAACAAAAACACAACCAA	GGCTGGAAGT	A	amacGFP	4.26	0.0	0.0	0.0	0.0	0.0	0.0	0.0	4.26	G33T:T246A:A466T	V14L:F85I:K159M	595.4508061976833
AAAAACAAAAACACAACCAA	TTCGGTTTGG	A	amacGFP	0.28	0.0	0.0	0.0	0.0	0.0	0.0	0.0	0.28	G33T:T246A:A466T	V14L:F85I:K159M	595.4508061976833
AAAAACAAAAACATAAAACA	TTGCACTGGT	A	amacGFP	0.0	0.0	0.0	0.0	2.96	1.05	0.0	0.0	4.01	G125T:T298A	F103Y	7445.494338214961
AAAAACAAAAACGAAAAAAT	GTTATGTGAA	A	amacGFP	1.52	0.0	2.81	0.0	0.0	0.0	0.0	0.0	4.33	G33T:C257A:C441A:C459T	V14L:H151N:P157S	2138.10367474814
AAAAACAAAAATGACCTCTA	ATGTTGAGCG	A	amacGFP	0.0	0.0	0.0	0.0	1.04	0.0	0.0	0.0	1.04	G33T:T135C:T139A:G333T:A360T:A651G	V14L:F48L:I49N:V115L:N124Y:M225V	6440.5529375057395
AAAAACAAAAATGACCTCTA	TCTCCTGTGG	A	amacGFP	0.3	0.0	0.0	0.0	0.0	0.28	0.0	0.0	0.5800000000000001	G33T:T135C:T139A:G333T:A360T:A651G	V14L:F48L:I49N:V115L:N124Y:M225V	2811.128758827994
AAAAACAAAACAAAAAAAGA	AGGCATGTTG	A	amacGFP	0.0	0.0	0.0	0.0	1.41	0.0	0.0	0.0	1.41	C160A:T273A:C311T:A391G:C437T:C559T	P56H:Y95N:K134R:P190L	6440.5529375057395
AAAAACAAAACAAAAAAAGA	TGGAGTTTTT	A	amacGFP	0.04	1.48	0.0	0.0	0.0	0.0	0.0	0.0	1.52	C160A:T273A:C311T:A391G:C437T:C559T	P56H:Y95N:K134R:P190L	1590.7884378273639
AAAAACAAAACATGGACAAC	GCTGTGTGTA	A	amacGFP	0.0	0.0	0.0	0.0	0.44	0.0	0.0	0.0	0.44	G128T	E45D	6440.5529375057395
AAAAACAAAACATGGACAAC	GGTGCGTGTG	A	amacGFP	0.0	0.0	0.0	0.0	0.0	0.0	1.03	0.0	1.03	G128T	E45D	13409.183606720258
AAAAACAAAACCATAAAACC	ATGGCCTAGT	A	amacGFP	3.25	0.0	0.0	0.0	0.0	0.0	0.0	0.0	3.25	G102T:A220G:G571A	G37C:Y76C:G194D	595.4508061976833
AAAAACAAAACCATAAAACC	GAGTTTTCTC	A	amacGFP	10.57	0.0	0.0	0.0	0.0	0.0	0.03	0.0	10.6	G102T:A220G:G571A	G37C:Y76C:G194D	449.0
AAAAACAAAACCATAAAACC	TCGTGAAGGT	A	amacGFP	5.34	0.02	0.0	5.35	0.0	7.13	0.0	0.0	17.84	G102T:A220G:G571A	G37C:Y76C:G194D	4846.666193957741
AAAAACAAAATAACAAAACA	ATGCGATATA	A	amacGFP	0.1	0.0	0.0	0.0	0.0	0.0	0.0	0.0	0.1	G33T:T64A:T238A:G345T:T492C	V14L:V24E:M82K:G119C:F168L	595.4508061976833
AAAAACAAAATAACAAAACA	GCCAAGCCTT	A	amacGFP	1.56	0.0	0.0	0.0	0.07	0.0	4.59	0.0	6.220000000000001	G33T:T64A:T238A:G345T:T492C	V14L:V24E:M82K:G119C:F168L	10291.629646798268
AAAAACAAAATAACAAAACA	TGTGCGCATT	A	amacGFP	0.0	0.0	0.0	0.0	0.0	0.0	0.74	0.0	0.74	G33T:T64A:T238A:G345T:T492C	V14L:V24E:M82K:G119C:F168L	13409.183606720258
AAAAACAAAATCACACACAC	GATGTTGGAG	A	amacGFP	0.0	0.0	0.0	0.0	0.0	0.12	1.68	0.0	1.7999999999999998	G70A:T358C	G26D:V123A	12150.473766878691
AAAAACAAACAAACAAAACC	ATCATTTTGG	A	amacGFP	1.78	0.0	0.0	0.0	0.0	1.05	0.0	0.0	2.83	G33T:T192C:G419T:C480T:C518G:A538G:A610G:A637G	V14L:S67P:K143N:D183G:Q210R:E219G	449.0
AAAAACAAACAAACAAAACC	CGGCCCGTAG	A	amacGFP	0.16	0.0	0.0	0.0	0.0	0.0	0.0	0.0	0.16	G33T:T192C:G419T:C480T:C518G:A538G:A610G:A637G	V14L:S67P:K143N:D183G:Q210R:E219G	595.4508061976833
AAAAACAAACACAAACAGCT	TGAATGCGGG	A	amacGFP	0.0	0.0	0.0	1.6	4.67	0.0	0.03	0.0	6.300000000000001	A67G:A138T:T669C	H25R:I49F:F231L	5638.187162645914
AAAAACAAACACACAAAACA	AAGTGGGTAA	A	amacGFP	0.0	0.0	0.0	0.0	5.78	0.0	0.0	0.0	5.78	A456G	M156V	6440.5529375057395
AAAAACAAACACACAAAACA	CAGCTCTTGC	A	amacGFP	0.0	0.0	0.0	8.41	2.96	1.78	0.48	0.0	13.63	A456G	M156V	5020.498425233427
AAAAACAAACACACAAAACA	CTAAGTTAAG	A	amacGFP	0.0	0.0	0.0	0.0	4.44	1.82	0.48	0.0	6.74	A456G	M156V	7484.6760278075135
AAAAACAAACACACAAAACA	CTATCCGTGG	A	amacGFP	0.0	0.0	0.0	0.0	0.0	3.56	0.06	0.0	3.62	A456G	M156V	9818.837588648525
AAAAACAAACACACAAAACA	GGTTCTTCGT	A	amacGFP	0.02	0.0	0.0	0.0	8.74	26.96	5.04	0.74	41.50000000000001	A456G	M156V	9051.285054450642
AAAAACAAACACACAAAACA	TGCTGTGGTG	A	amacGFP	0.0	0.0	0.0	0.0	5.63	1.34	0.65	0.0	7.62	A456G	M156V	7409.2720674642005
AAAAACAAACACACACCACG	CTCTTCAGGT	A	amacGFP	0.0	0.0	0.0	0.0	1.63	0.0	0.0	0.0	1.63	T657G	F227V	6440.5529375057395
AAAAACAAACACACACCACG	TAGGGAGAGG	A	amacGFP	0.0	0.0	0.0	3.42	5.26	1.62	0.32	0.0	10.620000000000001	T657G	F227V	6093.330187081479
AAAAACAAACACACACCACG	TCCTATTCTA	A	amacGFP	0.0	0.0	0.0	2.04	3.04	0.0	0.0	0.0	5.08	T657G	F227V	5219.731745656897
AAAAACAAACACACACCACG	TCTTCCTAGT	A	amacGFP	0.0	0.0	0.0	0.0	6.44	1.82	0.0	0.0	8.26	T657G	F227V	7427.5933351381655
AAAAACAAACATACAAATAA	ACGGCTGTAA	A	amacGFP	0.0	0.0	0.0	0.0	0.0	1.58	1.52	0.0	3.1	G33T:A319G	V14L:K110R	10776.01243043869
AAAAACAAACATACAAATAA	CGTCCTTGTG	A	amacGFP	0.0	0.0	0.0	0.0	10.0	11.86	5.88	0.0	27.74	G33T:A319G	V14L:K110R	8787.681007977988
AAAAACAAACATACAAATAA	CGTTAAATCG	A	amacGFP	0.0	0.0	0.0	4.19	0.67	2.75	0.06	0.0	7.67	G33T:A319G	V14L:K110R	6134.53687652441
AAAAACAAACCCACACAAAC	ACGGGCGACG	A	amacGFP	0.0	0.0	0.0	0.0	7.7	0.57	0.0	0.0	8.27	G243A	D84N	7118.744997529584
AAAAACAAACCCACACAAAC	GCCTCAGAAC	A	amacGFP	0.0	0.0	0.0	0.62	1.48	3.89	0.0	0.0	5.99	G243A	D84N	8241.175396967908
AAAAACAAACCCTTAATTTA	GGATCACGTG	A	amacGFP	0.0	0.0	0.48	0.0	0.0	0.0	0.0	0.0	0.48	G33T:C161A:C256A:A505T	V14L:S88Y:H172L	2795.9958551546724
AAAAACAAACCCTTAATTTA	TGAAGACGGT	A	amacGFP	0.0	0.0	12.28	0.0	0.07	0.0	0.0	0.0	12.35	G33T:C161A:C256A:A505T	V14L:S88Y:H172L	2994.605147266679
AAAAACAAACGCAAAAACAA	GCTCGGCAGG	A	amacGFP	1.41	0.0	0.0	0.0	0.0	4.41	0.0	0.0	5.82	G33T:A201G:A269T:G327T:A415T:.471G:A474.:A552T:C668A:A672G	V14L:I70V:E93D:G113W:H142L:N161E:N162Y:N188Y:F230L:S232G	8484.908133658959
AAAAACAAAGAAAAACAACA	ACTCGTTAAG	A	amacGFP	1.35	0.0	0.0	0.0	0.0	0.04	0.0	0.0	1.3900000000000001	A283C:G344T:T580G:A703T	E98A:E118D:L197R:E242V	449.0
AAAAACAAAGAAAAACAACA	GGTGATTGAA	A	amacGFP	0.0	0.0	0.0	0.0	0.0	1.05	1.55	0.0	2.6	A283C:G344T:T580G:A703T	E98A:E118D:L197R:E242V	10969.990962566602
AAAAACAAAGAAAAACAACA	TACACAACTT	A	amacGFP	0.0	0.0	0.0	0.04	0.0	0.0	0.13	0.0	0.17	A283C:G344T:T580G:A703T	E98A:E118D:L197R:E242V	11729.628271249712
AAAAACAAAGAAAAACAACA	TGCGTATGTT	A	amacGFP	0.0	0.0	0.0	0.0	0.0	1.42	0.0	0.0	1.42	A283C:G344T:T580G:A703T	E98A:E118D:L197R:E242V	9275.981729620169
AAAAACAAAGCCACAACAAC	GTTTTGTAAA	A	amacGFP	0.0	0.0	0.0	0.0	0.0	5.75	1.45	0.0	7.2	wt	wt	10378.841866985782
AAAAACAAAGTGCAACACAT	TAGGTGGGAG	A	amacGFP	0.08	0.0	0.0	0.0	0.0	0.73	0.0	0.0	0.8099999999999999	G60C:G169T	D23H:W59L	8459.430730348817
AAAAACAAAGTGCAACACAT	TGCGGAAAAT	A	amacGFP	1.17	0.0	0.0	0.0	0.0	0.0	0.0	0.0	1.17	G60C:G169T	D23H:W59L	595.4508061976833
AAAAACAAATACAACAAACA	ACACTCATTA	A	amacGFP	14.07	0.0	0.0	0.0	0.0	0.0	0.0	0.02	14.09	G102T:G254A	G37C	449.0
AAAAACAAATTTACAAAATC	ATAGGAACGG	A	amacGFP	3.25	0.02	0.0	0.0	0.0	0.0	0.0	0.0	3.27	C42T:T219C:A304G:T339A:T358A:A370G:C613T	Y76H:D105G:F117I:V123E:E127G:T211I	588.3241935622782
AAAAACAACAAACAAAAAAG	CCGGTTAATG	A	amacGFP	0.24	0.0	0.0	0.0	0.0	0.0	0.0	0.0	0.24	G243T	D84Y	595.4508061976833
AAAAACAACAAACAAAAAAG	GGCCACGACA	A	amacGFP	0.0	0.0	0.0	0.0	1.78	0.0	0.0	0.0	1.78	G243T	D84Y	6440.5529375057395
AAAAACAACAAACAAATACG	TAGGACCCGT	A	amacGFP	8.73	0.0	0.0	1.24	0.0	0.0	0.0	0.0	9.97	T85A:T163C:C518T:C546T:C586T:C690A	V31E:V57A:Q186*:P199L:H238N	449.0
AAAAACAACAAACAAATACG	TGTTCGTCGT	A	amacGFP	0.0	0.0	0.0	0.0	0.0	0.0	1.13	0.0	1.13	T85A:T163C:C518T:C546T:C586T:C690A	V31E:V57A:Q186*:P199L:H238N	13409.183606720258
AAAAACAACAACACAACCAA	CAACTTTACA	A	amacGFP	0.0	0.0	0.0	0.0	2.0	0.0	0.0	0.0	2.0	G33T:T577C	V14L:V196A	6440.5529375057395
AAAAACAACAACACAACCAA	GCAAGGGTGG	A	amacGFP	0.0	0.0	0.0	0.0	0.0	10.93	0.0	0.0	10.93	G33T:T577C	V14L:V196A	9275.981729620169
AAAAACAACAACACAACCAA	GCGCTGGCAG	A	amacGFP	0.0	0.0	0.0	0.0	1.56	0.0	0.0	0.0	1.56	G33T:T577C	V14L:V196A	6440.5529375057395
AAAAACAACAACACAACCAA	GGGTAACAAA	A	amacGFP	0.0	0.0	0.0	0.0	0.0	3.0	0.0	0.0	3.0	G33T:T577C	V14L:V196A	9275.981729620169
AAAAACAACAATACTAAACA	GCCTCGTGAA	A	amacGFP	0.0	0.0	0.0	0.0	2.3	0.12	0.0	0.0	2.42	G39A:A229G:G263A:T421C:C479G	V16I:H79R:M90I:L144P	7065.102856753309
AAAAACAACACGTTCTAACA	GATTGGGATT	A	amacGFP	0.16	0.0	0.0	0.0	0.0	0.0	0.0	0.0	0.16	T22C:G33T:G35A:A186G:A234T:T250A:A313T	F10S:V14L:T65A:K81*:F86Y:K108M	595.4508061976833
AAAAACAACACGTTCTAACA	GTTACTTTTA	A	amacGFP	0.0	0.0	0.0	0.0	0.0	1.01	0.0	0.0	1.01	T22C:G33T:G35A:A186G:A234T:T250A:A313T	F10S:V14L:T65A:K81*:F86Y:K108M	9275.981729620169
AAAAACAACACGTTCTAACA	GTTTCAGTAG	A	amacGFP	0.0	0.0	0.0	0.0	0.59	0.0	0.0	0.0	0.59	T22C:G33T:G35A:A186G:A234T:T250A:A313T	F10S:V14L:T65A:K81*:F86Y:K108M	6440.5529375057395
AAAAACAACACGTTCTAACA	TTCTGCCCGA	A	amacGFP	1.56	0.0	0.0	0.0	0.0	0.0	0.0	0.0	1.56	T22C:G33T:G35A:A186G:A234T:T250A:A313T	F10S:V14L:T65A:K81*:F86Y:K108M	595.4508061976833
AAAAACAACACGTTCTAACA	TTGACTCTGA	A	amacGFP	0.16	0.0	0.0	0.0	0.0	0.0	0.0	0.0	0.16	T22C:G33T:G35A:A186G:A234T:T250A:A313T	F10S:V14L:T65A:K81*:F86Y:K108M	595.4508061976833
AAAAACAACCACTAGACACA	CCCGCATACT	A	amacGFP	0.02	0.0	0.0	0.0	0.0	2.23	11.24	0.0	13.49	G10C:A30G:A418T	G6A:I13V:K143M	11972.760804168433
AAAAACAACTCTTGGATTAC	AGGTGGCATG	A	amacGFP	1.33	0.0	0.0	0.0	0.0	0.0	0.03	0.0	1.36	A280T:A360T:A415T:C480G:T562C	Q97L:N124Y:H142L:L164V:L191S	449.0
AAAAACAACTCTTGGATTAC	ATGCACGGCC	A	amacGFP	2.45	0.0	0.0	4.08	0.0	0.0	0.03	0.0	6.5600000000000005	A280T:A360T:A415T:C480G:T562C	Q97L:N124Y:H142L:L164V:L191S	2911.763761342251
AAAAACAACTCTTGGATTAC	GAGCATAGGT	A	amacGFP	0.87	0.0	0.0	0.0	0.0	0.0	0.0	0.0	0.87	A280T:A360T:A415T:C480G:T562C	Q97L:N124Y:H142L:L164V:L191S	595.4508061976833
AAAAACAACTCTTGGATTAC	GAGTAGACGT	A	amacGFP	7.94	0.0	0.03	0.0	0.0	0.04	0.0	0.0	8.01	A280T:A360T:A415T:C480G:T562C	Q97L:N124Y:H142L:L164V:L191S	449.0
AAAAACAACTCTTGGATTAC	TTTCAGTAGA	A	amacGFP	3.07	0.0	0.03	0.0	0.0	0.0	0.0	0.0	3.0999999999999996	A280T:A360T:A415T:C480G:T562C	Q97L:N124Y:H142L:L164V:L191S	449.0
AAAAACAAGAAAATAAACAC	ACTTGGTTGG	A	amacGFP	0.0	0.0	2.38	2.69	0.07	0.0	0.0	0.0	5.140000000000001	G33T:A75G:G164A:A274T	V14L:K28E:Y95F	3531.784158997932
AAAAACAAGAACACAAAAAA	ATGGCGAACG	A	amacGFP	0.0	0.0	0.0	0.0	0.0	2.67	0.0	0.0	2.67	C89T:A153T:G281T:G525A	K54*:Q97H:V179M	9275.981729620169
AAAAACAAGAACACAAAAAA	GATTAAGGCA	A	amacGFP	0.91	0.0	0.0	0.0	0.0	0.0	0.0	0.0	0.91	C89T:A153T:G281T:G525A	K54*:Q97H:V179M	595.4508061976833
AAAAACAAGAACACAAAAAA	TCATCTTATG	A	amacGFP	2.93	0.0	0.0	0.0	0.0	0.04	0.0	0.0	2.97	C89T:A153T:G281T:G525A	K54*:Q97H:V179M	449.0
AAAAACAAGACATAAATCAA	CGGTACACTA	A	amacGFP	0.0	0.02	0.0	0.0	1.63	5.47	8.11	0.07	15.299999999999999	G29T:G371A	wt	10971.322624138184
AAAAACAAGACATAAATCAA	GCTTTTTGTG	A	amacGFP	0.0	0.0	0.0	0.0	0.0	1.42	0.0	0.0	1.42	G29T:G371A	wt	9275.981729620169
AAAAACAAGACCAAAAGACA	TGCTTGGCAA	A	amacGFP	11.28	1.8	0.0	0.0	0.0	0.0	0.03	0.0	13.11	G15T:G33T:G270A:C431T:A547T:T680C	E8*:V14L:G94S:Q186L	884.9739076986307
AAAAACAAGACCATAAGCAT	CCTGCTTCAG	A	amacGFP	0.0	0.0	0.0	0.0	0.0	10.12	3.94	0.0	14.059999999999999	T641A	wt	10453.98360856738
AAAAACAAGACCATAAGCAT	CGGTAGCCGA	A	amacGFP	0.0	0.0	0.0	0.0	10.37	0.57	0.0	0.0	10.94	T641A	wt	7072.762930938515
AAAAACAAGACCATAAGCAT	TAGTACGTTG	A	amacGFP	0.0	0.0	0.0	0.0	5.78	2.15	0.94	0.0	8.87	T641A	wt	7467.757793678458
AAAAACAAGCACTAAAAAGA	ATGGGTGACT	A	amacGFP	4.45	0.0	0.0	0.0	0.44	0.85	0.03	0.0	5.7700000000000005	G33T:G102T:A240G:G302T	V14L:G37C:N83D:Q104H	449.0
AAAAACAAGCACTAAAAAGA	TGGCACTTCT	A	amacGFP	7.3	0.0	0.0	0.0	0.0	0.04	0.03	0.0	7.37	G33T:G102T:A240G:G302T	V14L:G37C:N83D:Q104H	449.0
AAAAACAAGCTCAAGCGACA	AACCTGATTA	A	amacGFP	0.0	0.0	0.0	5.79	13.04	1.01	0.0	0.0	19.84	C32T:G33T:A376G:A402C:T671A	V14L:K129R:N138H:F231L	5772.894768297719
AAAAACAAGCTCAAGCGACA	AGGGCTGCCT	A	amacGFP	0.0	0.0	0.0	0.0	2.67	0.04	0.0	0.0	2.71	C32T:G33T:A376G:A402C:T671A	V14L:K129R:N138H:F231L	6911.696953643742
AAAAACAAGCTCAAGCGACA	CCTAGAAGGC	A	amacGFP	0.0	0.0	0.0	5.79	23.11	5.38	0.0	0.0	34.28	C32T:G33T:A376G:A402C:T671A	V14L:K129R:N138H:F231L	6413.097285445262
AAAAACAAGGAGAAAACACC	GCCGGTCTTC	A	amacGFP	0.0	0.0	0.0	1.09	2.52	9.96	7.04	0.0	20.61	C110T:T387A:G411A	F133I:G141R	9856.016900802848
AAAAACAATAACAAAAACCT	CCGGATTTGT	A	amacGFP	0.16	0.0	0.0	0.0	0.0	0.0	0.0	0.0	0.16	T262A:T373A:T450A:C684T:T714G	M90K:L128Q:Y154N:H236Y:*246G	595.4508061976833
AAAAACAATAACAAAAACCT	GCGAGGCTGG	A	amacGFP	0.0	0.37	0.0	0.0	0.0	0.0	0.0	0.0	0.37	T262A:T373A:T450A:C684T:T714G	M90K:L128Q:Y154N:H236Y:*246G	1733.5552272575464
AAAAACAATAACAAAAACCT	GGCCATGGGG	A	amacGFP	0.0	5.42	0.03	0.0	0.0	0.0	0.03	0.0	5.48	T262A:T373A:T450A:C684T:T714G	M90K:L128Q:Y154N:H236Y:*246G	1861.5773902204598
AAAAACAATACTACGACGAC	CTTACCCCTG	A	amacGFP	0.02	0.0	2.35	7.68	0.96	0.04	0.0	0.0	11.049999999999999	G128C:A253T:A276G:A385G:T589C	E45D:K87M:I96V:D132G:I203T	4089.433737559104
AAAAACAATACTACGACGAC	GTCCTTAGGC	A	amacGFP	0.0	5.63	0.0	0.0	0.07	0.0	0.0	0.0	5.7	G128C:A253T:A276G:A385G:T589C	E45D:K87M:I96V:D132G:I203T	1866.2618115010525
AAAAACAATCAAAATAAACA	AGCCGTATCG	A	amacGFP	0.0	0.0	0.0	0.0	0.0	1.21	0.0	0.0	1.21	G9A:A174T:A231T:C308T:A582T	G6S:T61S:M80L:I198F	9275.981729620169
AAAAACAATCAAAATAAACA	CAGGTTCTTA	A	amacGFP	0.0	0.0	0.0	1.35	9.26	0.0	0.0	0.0	10.61	G9A:A174T:A231T:C308T:A582T	G6S:T61S:M80L:I198F	5674.46474118305
AAAAACAATCACAACGAACC	CGAGGGAGGT	A	amacGFP	0.0	0.0	0.0	0.0	1.85	0.0	0.0	0.0	1.85	G33T:G82A:G348A	V14L:S30N:D120N	6440.5529375057395
AAAAACAATCACAACGAACC	TCCTACATAA	A	amacGFP	0.0	0.0	0.0	0.0	2.59	0.0	0.0	0.0	2.59	G33T:G82A:G348A	V14L:S30N:D120N	6440.5529375057395
AAAAACAATTAAAAAAATGC	CAGACGAGTT	A	amacGFP	0.0	0.0	0.0	3.31	8.59	2.59	0.03	0.0	14.52	wt	wt	6327.98009761417
AAAAACACAAACAAAAAATA	GATCACAGAA	A	amacGFP	0.0	0.0	0.0	0.0	2.07	0.28	0.0	0.0	2.3499999999999996	G29A:T64C:G395T:A552G:G631T:T652C:T671A	V24A:E135D:N188D:R217L:M225T:F231L	7280.405239377504
AAAAACACAAACAAAATACA	GCGGCCATCA	A	amacGFP	0.83	0.0	0.0	0.0	3.11	1.01	0.0	0.0	4.95	G28T:T219C:C259T	G12V:Y76H:A89V	6281.199681546864
AAAAACACAAACAAAATACA	TAGGCGTTCT	A	amacGFP	0.04	0.0	0.0	0.0	0.0	0.32	0.0	0.0	0.36	G28T:T219C:C259T	G12V:Y76H:A89V	8452.189289343829
AAAAACACAAACACAAAATA	ACTCCAATCC	A	amacGFP	0.0	0.0	0.0	0.0	0.0	3.64	0.0	0.0	3.64	A288G:A461T:A544T	T100A:Y185F	9275.981729620169
AAAAACACAAACACAAAATA	ATCACTTGTC	A	amacGFP	1.13	0.0	0.0	0.0	7.19	7.69	2.68	0.0	18.69	A288G:A461T:A544T	T100A:Y185F	8172.992101020587
AAAAACACAAACACAAAATA	TTGAAGTGTT	A	amacGFP	0.0	0.0	0.0	0.0	1.63	0.0	0.0	0.0	1.63	A288G:A461T:A544T	T100A:Y185F	6440.5529375057395
AAAAACACAAACTCACACCC	CTAGCTCGGT	A	amacGFP	0.0	0.0	0.0	0.0	0.0	0.04	0.39	0.0	0.43	G33T:A112G:A288T:C600G:T680C	V14L:D40G:T100S:L207V	12024.79977489323
AAAAACACAAACTCACACCC	GTCCTCCAGG	A	amacGFP	0.0	0.0	0.0	0.0	0.0	3.0	0.0	0.0	3.0	G33T:A112G:A288T:C600G:T680C	V14L:D40G:T100S:L207V	9275.981729620169
AAAAACACAAACTCACACCC	TGCAGTATGG	A	amacGFP	0.0	0.0	0.0	0.0	0.0	3.2	7.17	0.0	10.370000000000001	G33T:A112G:A288T:C600G:T680C	V14L:D40G:T100S:L207V	11171.249518639463
AAAAACACAAATACAAAAAA	GGATCCTCGG	A	amacGFP	0.0	0.0	0.0	0.0	4.07	0.04	0.0	0.0	4.11	G33T:G39A:A461.:G461.:C573A	V14L:V16I:D158Q:K159G:A160*:N161*:N162R:G163P:L164E:K165G:V166E:N167L:F168Q:K169D:I170P:R171P:H172Q:N173H:I174R:E175G:G176R:G177R:V179A:Q180A:L181R:A182R:D183P:H184L:Y185P:Q186D:T187E:N188R:V189S:P190L:L191G:G192R:D193R:G194H:P195R:V196A:L197D:I198P:P199H:I203Q:N204P:H205L:Y206P:L207E:S208L:C209S:Q210D:T211S:A212H:I213Q:S214Q:K215R:D216P:R217*:N218R:E219D:T221S:D223S:M225G:V226L:F227S:L228G:E229V…	6869.911194869034
AAAAACACAAATACAAAAAA	TACTAACGGG	A	amacGFP	0.0	0.0	0.0	0.4	1.19	0.0	0.0	0.0	1.5899999999999999	G33T:G39A:A461.:G461.:C573A	V14L:V16I:D158Q:K159G:A160*:N161*:N162R:G163P:L164E:K165G:V166E:N167L:F168Q:K169D:I170P:R171P:H172Q:N173H:I174R:E175G:G176R:G177R:V179A:Q180A:L181R:A182R:D183P:H184L:Y185P:Q186D:T187E:N188R:V189S:P190L:L191G:G192R:D193R:G194H:P195R:V196A:L197D:I198P:P199H:I203Q:N204P:H205L:Y206P:L207E:S208L:C209S:Q210D:T211S:A212H:I213Q:S214Q:K215R:D216P:R217*:N218R:E219D:T221S:D223S:M225G:V226L:F227S:L228G:E229V…	5380.4334329768735
AAAAACACAACAAAAAGACT	CGAATTGCTG	A	amacGFP	0.42	0.0	0.0	0.0	0.0	0.0	0.0	0.0	0.42	G33T:T85A:G191A:T195C:A394G:G400T:G576A:G611T:A651G	V14L:V31E:Y68H:E135G:G137V:V196M:Q210H:M225V	595.4508061976833
AAAAACACAACAAAAAGACT	CGGCTACCCT	A	amacGFP	0.69	0.0	0.0	0.0	1.78	0.0	0.0	0.0	2.4699999999999998	G33T:T85A:G191A:T195C:A394G:G400T:G576A:G611T:A651G	V14L:V31E:Y68H:E135G:G137V:V196M:Q210H:M225V	4959.073063407517
AAAAACACAAGAATAATCCA	GAGGAACGTC	A	amacGFP	0.0	0.0	0.0	0.0	0.0	0.04	1.16	0.0	1.2	A445G	N152S	12364.897600352537
AAAAACACAATAAAAATACC	ATGTAAACCA	A	amacGFP	0.0	0.0	0.0	0.0	1.48	2.27	0.03	0.0	3.78	A331T	E114V	8059.6698423210855
AAAAACACAATAAAAATACC	CGGTGAGTTA	A	amacGFP	0.0	0.0	0.0	0.0	1.56	0.65	2.45	0.0	4.66	A331T	E114V	10398.517992956353
AAAAACACAATAAAAATACC	TAGACTTTAT	A	amacGFP	0.0	0.0	0.0	0.0	2.07	0.0	0.0	0.0	2.07	A331T	E114V	6440.5529375057395
AAAAACACAATAAAAATACC	TATTCCGGGT	A	amacGFP	0.0	0.0	0.0	0.0	1.26	0.61	0.0	0.0	1.87	A331T	E114V	7531.242437149962
AAAAACACACAGATTGCCCG	GCCTATAACG	A	amacGFP	1.41	0.0	0.0	0.0	0.07	0.0	0.0	0.0	1.48	G169.:T195A:T250C:G555A:A621T:A664G	W59C:T61P:L62S:V63*:T64P:T65P:L66C:S67R:Y68T:G69A:I70F:L71C:C72A:F73S:A74R:R75A:Y76T:E78N:H79T:M80*:K81R:M82*:N83T:D84T:F85S:F86P:K87S:S88P:A89P:M90C:E93K:G94A:Y95T:I96S:Q97R:E98S:R99A:T100P:I101S:F102S:F103S:Q104R:D105T:D106T:G107A:K108S:Y109T:K110R:T111P:R112V:E114R:V115*:K116S:F117S:E118R:G119A:D120T:T121H:L122W:V123*:N124T:R125A:I126S:E127S:L128*:K129R:G130A:M131W:D132T:F133S:K134R:E135R:D136…	449.0
AAAAACACACGCACATAACA	CAGTTTCGTG	A	amacGFP	0.49	0.0	0.0	0.0	0.0	0.0	0.0	0.0	0.49	G33T:T292C	V14L:I101T	595.4508061976833
AAAAACACACGCACATAACA	CTTTCGGTTT	A	amacGFP	2.16	0.0	0.0	0.0	0.0	0.0	0.0	0.0	2.16	G33T:T292C	V14L:I101T	595.4508061976833
AAAAACACACGCACATAACA	GACCCTCGTT	A	amacGFP	3.15	0.0	0.0	2.22	0.0	0.0	0.0	0.0	5.37	G33T:T292C	V14L:I101T	1221.5088210039016
AAAAACACACGCACATAACA	TCTTATAACT	A	amacGFP	1.29	0.0	0.0	0.0	0.0	0.0	0.0	0.0	1.29	G33T:T292C	V14L:I101T	595.4508061976833
AAAAACACACGCACATAACA	TTTCGCAATG	A	amacGFP	4.77	0.0	0.0	0.0	0.0	1.21	0.0	0.0	5.9799999999999995	G33T:T292C	V14L:I101T	449.0
AAAAACACACTACAGCAAGT	CGGTCGTGGT	A	amacGFP	0.0	0.0	0.0	0.0	0.0	3.77	0.0	0.0	3.77	C512A	wt	9275.981729620169
AAAAACACACTACAGCAAGT	GGGGAGTGTA	A	amacGFP	0.0	0.0	0.0	0.0	0.0	0.65	0.0	0.0	0.65	C512A	wt	9275.981729620169
AAAAACACACTACAGCAAGT	GTTTGTCAGA	A	amacGFP	0.0	0.0	0.0	0.0	0.44	0.0	0.0	0.0	0.44	C512A	wt	6440.5529375057395
AAAAACACACTACAGCAAGT	TCGTTCTCGG	A	amacGFP	0.0	0.0	0.0	0.0	0.89	0.0	0.0	0.0	0.89	C512A	wt	6440.5529375057395
AAAAACACAGCACTAAACGC	AATAGGAATT	A	amacGFP	0.0	0.0	0.0	0.0	0.0	0.0	0.87	0.0	0.87	A67T:C506T	H25L	13409.183606720258
AAAAACACAGCACTAAACGC	AGGCCTGACT	A	amacGFP	0.0	0.0	0.0	0.0	0.89	7.49	0.87	0.0	9.25	A67T:C506T	H25L	9268.646721805173
AAAAACACAGCACTAAACGC	TTAGTATGCT	A	amacGFP	0.0	0.0	0.0	0.0	0.0	1.3	0.0	0.02	1.32	A67T:C506T	H25L	9809.48504415853
AAAAACACATCCACAAAATT	ATCTACGAAA	A	amacGFP	0.57	0.0	0.0	0.0	0.0	0.0	0.0	0.0	0.57	G33T:C68T:C104A:A174T:G198A:C289.:T647C	V14L:T61S:G69S:I101S:F102S:F103S:Q104R:D105T:D106T:G107A:K108S:Y109T:K110R:T111P:R112V:E114R:V115*:K116S:F117S:E118R:G119A:D120T:T121H:L122W:V123*:N124T:R125A:I126S:E127S:L128*:K129R:G130A:M131W:D132T:F133S:K134R:E135R:D136T:G137A:N138T:I139S:L140W:H142T:K143S:L144W:E145S:Y146T:N147T:F148L:N149T:S150A:H151T:N152T:V153S:Y154I:I155S:M156C:P157Q:D158T:K159R:A160L:N161I:N162T:G163A:L164*:K165R:V166*:…	595.4508061976833
AAAAACACATCCACAAAATT	TTGAGAGTTG	A	amacGFP	2.55	0.0	0.0	0.0	0.0	0.0	0.0	0.0	2.55	G33T:C68T:C104A:A174T:G198A:C289.:T647C	V14L:T61S:G69S:I101S:F102S:F103S:Q104R:D105T:D106T:G107A:K108S:Y109T:K110R:T111P:R112V:E114R:V115*:K116S:F117S:E118R:G119A:D120T:T121H:L122W:V123*:N124T:R125A:I126S:E127S:L128*:K129R:G130A:M131W:D132T:F133S:K134R:E135R:D136T:G137A:N138T:I139S:L140W:H142T:K143S:L144W:E145S:Y146T:N147T:F148L:N149T:S150A:H151T:N152T:V153S:Y154I:I155S:M156C:P157Q:D158T:K159R:A160L:N161I:N162T:G163A:L164*:K165R:V166*:…	595.4508061976833
AAAAACACCAACCCACCCCC	TCGCGAGCCG	A	amacGFP	0.0	0.0	2.3	0.0	0.0	0.0	0.0	0.0	2.3	G103A:C209T:C266T:C278.:T297C:T334G	G37D:Q97R:E98S:R99A:T100P:I101S:F102S:F103S:Q104R:D105T:D106T:G107A:K108S:Y109T:K110R:T111P:R112V:E114R:V115G:K116S:F117S:E118R:G119A:D120T:T121H:L122W:V123*:N124T:R125A:I126S:E127S:L128*:K129R:G130A:M131W:D132T:F133S:K134R:E135R:D136T:G137A:N138T:I139S:L140W:H142T:K143S:L144W:E145S:Y146T:N147T:F148L:N149T:S150A:H151T:N152T:V153S:Y154I:I155S:M156C:P157Q:D158T:K159R:A160L:N161I:N162T:G163A:L164*:K…	2795.9958551546724
AAAAACACCAATACCTAAAC	AAAGCCGGAG	A	amacGFP	0.0	0.0	0.0	0.0	2.67	0.0	0.0	0.0	2.67	T511C:T632C	I174T	6440.5529375057395
AAAAACACCAATACCTAAAC	GAATGGGGGT	A	amacGFP	0.0	0.0	0.0	0.0	6.44	4.98	0.0	0.0	11.420000000000002	T511C:T632C	I174T	7666.311096170929
AAAAACACCCAAAAAGTCTA	GCGGGTTAGT	A	amacGFP	0.0	0.0	3.0	0.0	0.0	0.0	0.0	0.0	3.0	A16G:C68A:C146A:C323A:T355C	E8G:H25Q:L122P	2795.9958551546724
AAAAACACCCAAAAAGTCTA	GTAACACGTA	A	amacGFP	0.0	0.0	0.35	0.0	0.0	0.0	0.0	0.0	0.35	A16G:C68A:C146A:C323A:T355C	E8G:H25Q:L122P	2795.9958551546724
AAAAACACCCAAAAAGTCTA	TATTCTGAGT	A	amacGFP	0.0	2.69	0.0	0.0	0.0	1.54	0.0	0.0	4.23	A16G:C68A:C146A:C323A:T355C	E8G:H25Q:L122P	3540.828231008037
AAAAACACGCAAACAGACGC	TAGTGCGTAT	A	amacGFP	1.9	0.0	0.0	0.0	0.89	0.0	0.0	0.0	2.79	T85A:C92T:G155A:G233T:A349C:A390G:C401T:T606C:G682T	V31E:M80I:D120A:K134E:C209R:G235V	449.0
AAAAACACGCATCGCTACCC	ACAGTGCTAA	A	amacGFP	3.44	0.0	0.0	0.0	0.0	0.0	0.0	0.0	3.44	G194A:A229T:T298C:A319T:G332T:A436G:A451G:C501T:A626G	H79L:F103S:K110M:E114D:N149S:Y154C:R171C	595.4508061976833
AAAAACACTTAGAACAAATA	ACTATTGGCG	A	amacGFP	0.12	0.0	0.0	0.0	0.0	0.0	0.0	0.0	0.12	A61G:G63A:G636A:A672T:C695A	D23G:V24I:E219K:S232C	595.4508061976833
AAAAACACTTAGAACAAATA	CAAGTCTGGC	A	amacGFP	2.18	0.0	0.0	0.0	0.0	0.04	0.0	0.0	2.22	A61G:G63A:G636A:A672T:C695A	D23G:V24I:E219K:S232C	449.0
AAAAACACTTAGAACAAATA	GACGTGGAGT	A	amacGFP	0.69	0.0	0.0	0.0	0.0	0.0	0.0	0.0	0.69	A61G:G63A:G636A:A672T:C695A	D23G:V24I:E219K:S232C	595.4508061976833
AAAAACAGAAAAAGAACCAC	GGTACCATAT	A	amacGFP	0.0	0.0	0.0	0.0	1.19	0.0	0.0	0.0	1.19	T708A	Y244N	6440.5529375057395
AAAAACAGAAAAAGAACCAC	GTTCCCTACA	A	amacGFP	0.0	0.0	0.0	1.16	2.0	0.85	0.0	0.0	4.01	T708A	Y244N	6266.552635143697
AAAAACAGAGACAAAAAATA	TCGGCTGGCT	A	amacGFP	0.0	1.16	0.0	0.0	0.0	0.0	0.0	0.0	1.16	T21C:T52A:C98A:G233T	F10L:L20Q:M80I	1733.5552272575464
AAAAACAGCAACTAACTATC	CACCGCGGTT	A	amacGFP	0.0	0.0	0.0	0.0	2.81	0.81	0.0	0.0	3.62	C305T:T358C:C692T	V123A	7426.128394655296
AAAAACAGCAACTAACTATC	CTTGTGGGGA	A	amacGFP	0.0	0.0	0.0	0.0	8.74	0.0	0.0	0.0	8.74	C305T:T358C:C692T	V123A	6440.5529375057395
AAAAACAGCATCGACAAATC	GCCCTTATCG	A	amacGFP	0.0	0.0	1.61	0.0	0.0	0.04	0.0	0.0	1.6500000000000001	G33T:G84C:A174T:C550A	V14L:V31L:T61S:T187K	3077.397131272137
AAAAACAGCATCGACAAATC	GTGTCTGTTG	A	amacGFP	0.0	0.0	0.03	0.0	0.74	0.0	0.0	0.0	0.77	G33T:G84C:A174T:C550A	V14L:V31L:T61S:T187K	5937.766305388085
AAAAACAGGATGTACACACT	ATACAGAGTT	A	amacGFP	0.0	0.0	0.0	2.99	5.93	0.81	0.19	0.0	9.920000000000002	G33T:A445C:A495G:A508G:A514T	V14L:N152T:K169E:N173S:E175V	5899.996553647125
AAAAACAGGATGTACACACT	GAGACATCTG	A	amacGFP	0.02	0.0	0.0	9.06	34.67	11.09	0.03	0.0	54.870000000000005	G33T:A445C:A495G:A508G:A514T	V14L:N152T:K169E:N173S:E175V	6550.821855763551
AAAAACAGGATGTACACACT	GTCTTTCGGG	A	amacGFP	0.0	0.0	0.0	0.0	2.67	0.12	0.0	0.0	2.79	G33T:A445C:A495G:A508G:A514T	V14L:N152T:K169E:N173S:E175V	7043.873092096949
AAAAACAGGCACAACCAACA	AAATGTCTCG	A	amacGFP	0.02	0.0	0.0	0.0	11.78	6.23	2.71	0.0	20.74	wt	wt	7605.199118347232
AAAAACAGGCACAACCAACA	CAATAGTGAA	A	amacGFP	0.0	0.0	0.0	0.0	2.89	0.28	0.0	0.0	3.17	wt	wt	7216.769409044625
AAAAACAGGCACAACCAACA	CGACCTAAAT	A	amacGFP	1.13	0.0	0.0	0.0	10.44	10.04	1.55	0.0	23.159999999999997	wt	wt	7806.030709590194
AAAAACAGGCACAACCAACA	GGTCACATGA	A	amacGFP	0.0	0.0	0.0	0.0	0.0	2.11	0.16	0.0	2.27	wt	wt	10129.9814846367
AAAAACATAAACTCAACACA	TAGAGTTTTC	A	amacGFP	0.0	0.0	0.0	0.0	0.0	0.04	2.84	0.0	2.88	G8T:A144T:T157C	K2N:T51S:L55P	12575.55867843612
AAAAACATAACGGCTTTCTG	ACCCATACGT	A	amacGFP	0.0	0.0	0.0	0.0	0.15	0.53	6.62	0.0	7.3	G607C	C209S	12337.847718809793
AAAAACATAACGGCTTTCTG	AGTCTACGGT	A	amacGFP	0.0	0.0	0.0	0.0	0.0	0.89	0.0	0.0	0.89	G607C	C209S	9275.981729620169
AAAAACATAACGGCTTTCTG	GCCCTTATCG	A	amacGFP	0.0	0.0	0.0	0.0	0.0	0.0	8.56	0.0	8.56	G607C	C209S	13409.183606720258
AAAAACATAACGGCTTTCTG	GCTTGTTTTC	A	amacGFP	0.0	0.0	0.0	0.0	0.0	0.0	3.88	0.54	4.42	G607C	C209S	14943.448416554504
AAAAACATAACGGCTTTCTG	GTGTTTGAAT	A	amacGFP	0.0	0.0	0.0	0.0	0.0	0.0	1.81	0.0	1.81	G607C	C209S	13409.183606720258
AAAAACATAACGGCTTTCTG	GTTTTAGAGT	A	amacGFP	0.0	0.0	0.0	0.0	0.0	0.0	2.29	0.0	2.29	G607C	C209S	13409.183606720258
AAAAACATAACGGCTTTCTG	TTTCCCTGCT	A	amacGFP	0.0	0.0	0.0	0.0	0.0	0.0	5.07	2.3	7.37	G607C	C209S	15496.251399188419
AAAAACATACAGAGATATCA	CCGGGCTTCG	A	amacGFP	0.04	0.05	0.0	0.0	0.0	0.0	0.0	0.0	0.09	G142T:C401T	C50F	1378.5463707255515
AAAAACATACAGAGATATCA	TCCAGTATTT	A	amacGFP	0.87	0.0	0.0	0.0	0.0	0.0	0.0	0.0	0.87	G142T:C401T	C50F	595.4508061976833
AAAAACATACAGAGATATCA	TGCGTAGCTC	A	amacGFP	0.0	0.0	0.0	0.0	1.85	0.0	0.81	0.0	2.66	G142T:C401T	C50F	7717.620819450273
AAAAACATAGACTCACAACC	AGGTATCTAG	A	amacGFP	3.72	0.0	0.0	0.0	0.0	0.0	0.0	0.0	3.72	G33T:G243T:G564T:T659A	V14L:D84Y:G192C:F227L	595.4508061976833
AAAAACATAGAGATAAAACC	CTTTGCTCAC	A	amacGFP	2.2	0.0	0.0	0.0	0.0	0.0	0.0	0.0	2.2	T219C	Y76H	595.4508061976833
AAAAACATAGAGATAAAACC	GAATTCACGG	A	amacGFP	0.16	0.0	0.0	0.0	0.0	0.0	0.0	0.0	0.16	T219C	Y76H	595.4508061976833
AAAAACATAGAGATAAAACC	GGTTAGTGTC	A	amacGFP	0.34	0.0	0.0	0.0	0.0	0.0	0.0	0.0	0.34	T219C	Y76H	595.4508061976833
AAAAACATATAAAGGACACC	CTTACCGGGT	A	amacGFP	0.0	0.0	0.0	0.0	0.0	0.0	1.87	1.16	3.0300000000000002	A269T	E93D	15694.215620800564
AAAAACATATAAAGGACACC	GAAGGTGTGG	A	amacGFP	0.0	0.0	0.0	0.0	0.0	1.09	0.0	0.0	1.09	A269T	E93D	9275.981729620169
AAAAACATATAAAGGACACC	GCTTTAGTGG	A	amacGFP	0.0	0.0	0.0	0.0	0.74	0.0	0.0	0.0	0.74	A269T	E93D	6440.5529375057395
AAAAACATATAAAGGACACC	GGCTGCACTG	A	amacGFP	0.0	0.0	0.0	0.0	0.0	0.0	0.68	0.0	0.68	A269T	E93D	13409.183606720258
AAAAACATATAAAGGACACC	TCAGCAATGG	A	amacGFP	0.0	0.0	0.0	0.0	0.0	1.54	1.52	0.0	3.06	A269T	E93D	10787.204834476237
AAAAACATCAAAATAAACCC	GGCCGTGCCT	A	amacGFP	0.0	0.0	0.0	0.0	0.96	0.0	1.36	0.07	2.39	T19A:G33T:T295C:G413A:T543A	L9Q:V14L:F102S:Y185N	10659.58767567323
AAAAACATCAAAATAAACCC	GTAGAGGATA	A	amacGFP	0.0	0.0	0.0	0.0	0.0	0.57	0.0	0.0	0.57	T19A:G33T:T295C:G413A:T543A	L9Q:V14L:F102S:Y185N	9275.981729620169
AAAAACATCAAAATAAACCC	TGGGGGACTG	A	amacGFP	0.0	0.0	0.0	0.0	7.19	6.07	0.58	0.0	13.840000000000002	T19A:G33T:T295C:G413A:T543A	L9Q:V14L:F102S:Y185N	7709.233338987893
AAAAACATCAGAAACACACC	GATTTTATGC	A	amacGFP	0.0	0.0	0.0	1.71	0.0	0.04	0.0	0.0	1.75	G33T:T64C:C179A:G707A	V14L:V24A	4621.952616369489
AAAAACATCAGAAACACACC	GCCGTGTCTG	A	amacGFP	0.0	0.0	0.0	0.0	0.15	0.12	0.0	0.0	0.27	G33T:T64C:C179A:G707A	V14L:V24A	7678.302994233304
AAAAACATCATAAAAAAACA	CTCGATGGTT	A	amacGFP	0.1	0.0	0.0	0.0	1.63	0.0	0.0	0.0	1.73	G33T:A227G:C408T:T432A:A490T:A637T	V14L:F148I:N167I:E219V	5938.350170629673
AAAAACATCATAAAAAAACA	TACTTAAATT	A	amacGFP	0.57	0.0	0.21	0.0	1.48	0.0	0.0	0.0	2.26	G33T:A227G:C408T:T432A:A490T:A637T	V14L:F148I:N167I:E219V	4720.868421917626
AAAAACATCATCAACCAACA	TTGCGGCCCT	A	amacGFP	0.0	0.0	0.0	1.09	4.44	0.0	0.0	0.0	5.53	wt	wt	5460.392043396946
AAAAACATCTAAAAATTAAA	CGCCCCTTAG	A	amacGFP	0.0	0.0	0.0	0.0	0.0	0.0	0.87	0.0	0.87	A73T:T181C:A253T:A337G	H27L:V63A:K87M:K116R	13409.183606720258
AAAAACATCTAAAAATTAAA	GATTTCCGTC	A	amacGFP	0.0	0.0	0.0	0.0	0.0	0.0	28.75	0.0	28.75	A73T:T181C:A253T:A337G	H27L:V63A:K87M:K116R	13409.183606720258
AAAAACATCTAAAGAAAATT	AATTTTCCTC	A	amacGFP	1.37	0.0	0.0	0.0	0.0	0.0	0.0	0.0	1.37	A220G:T583A:T678A:T680A:T714A	Y76C:I198N:C234R:*246R	595.4508061976833
AAAAACATTTACACACCCAT	CACTCGTGGC	A	amacGFP	3.66	0.0	0.0	0.0	0.0	0.0	0.0	0.0	3.66	G180A:A592T:C684G	V63M:N204I:H236D	595.4508061976833
AAAAACATTTACACACCCAT	GTAAGTGTCT	A	amacGFP	5.9	0.0	0.0	0.0	0.0	0.0	0.0	0.0	5.9	G180A:A592T:C684G	V63M:N204I:H236D	595.4508061976833
AAAAACATTTACACACCCAT	TGAGTTGAAA	A	amacGFP	2.26	0.0	0.0	0.0	0.0	0.0	0.0	0.0	2.26	G180A:A592T:C684G	V63M:N204I:H236D	595.4508061976833
AAAAACCAAAAAATCACACA	ACGCATCAGT	A	amacGFP	0.0	0.0	0.0	0.0	0.0	0.0	2.91	0.0	2.91	A312T	K108*	13409.183606720258
AAAAACCAAAAAATCACACA	TATGTATTAG	A	amacGFP	1.98	0.0	0.0	0.0	0.0	0.0	0.0	0.0	1.98	A312T	K108*	595.4508061976833
AAAAACCAAAAACGCAACCA	AGACTGTAGT	A	amacGFP	0.0	0.0	0.0	0.0	1.19	7.98	0.0	0.0	9.17	C558T	P190S	8389.70814249654
AAAAACCAAAAACGCAACCA	ATTCTCGGAG	A	amacGFP	0.0	0.0	0.0	0.0	0.81	0.53	0.0	0.0	1.34	C558T	P190S	7608.6049856554455
AAAAACCAAAAACGCAACCA	CTGTCCGCAT	A	amacGFP	0.0	0.0	0.0	0.0	9.33	0.0	0.0	0.0	9.33	C558T	P190S	6440.5529375057395
AAAAACCAAAACAAAAAACA	GACTCACGGG	A	amacGFP	0.0	0.0	0.0	0.0	0.0	0.0	4.17	0.0	4.17	G33T:C275T:T355A:G458T:T671C	V14L:L122Q:M156I	13409.183606720258
AAAAACCAAAACAAAACAAA	ACATGCCATG	A	amacGFP	0.0	0.0	0.0	0.0	3.48	0.0	0.0	0.0	3.48	G33T:T334C:G530A	V14L:V115A	6440.5529375057395
AAAAACCAAAACAAAACAAA	CGATGGTTGC	A	amacGFP	0.0	2.96	1.74	0.0	3.93	0.32	0.0	0.0	8.95	G33T:T334C:G530A	V14L:V115A	4091.7738950455123
AAAAACCAAAACAAAACAAA	GCAAAGATTA	A	amacGFP	0.0	1.48	0.0	0.0	0.0	0.0	0.0	0.0	1.48	G33T:T334C:G530A	V14L:V115A	1733.5552272575464
AAAAACCAAAACAAAACAAA	TTCGCTATTG	A	amacGFP	0.0	0.0	0.0	0.0	1.93	0.0	0.0	0.0	1.93	G33T:T334C:G530A	V14L:V115A	6440.5529375057395
AAAAACCAAAACAAAACACC	GTATGGTTGT	A	amacGFP	0.0	0.0	0.0	0.0	0.0	0.0	1.74	0.0	1.74	A132C:T195C:C528T:A711G	K47Q:Y68H:Q180*:K245E	13409.183606720258
AAAAACCAAAACTAAGCAGC	GGTTGCCTCT	A	amacGFP	0.0	0.0	0.0	1.31	0.44	0.28	0.0	0.0	2.0300000000000002	G35A:C161A:C188A:C264A	P92T	4998.11261167028
AAAAACCAAAATTAACAACA	ACATCGCTAT	A	amacGFP	0.0	0.0	0.0	0.0	0.0	0.81	0.0	0.0	0.81	G33T:A100G:C690A	V14L:E36G:H238N	9275.981729620169
AAAAACCAAAATTAACAACA	CTCCCAGGTG	A	amacGFP	0.0	0.0	0.0	0.0	2.59	0.77	0.0	0.0	3.36	G33T:A100G:C690A	V14L:E36G:H238N	7438.352776795838
AAAAACCAAACATAAAGAGC	ATGTGAGTCA	A	amacGFP	0.0	0.0	0.0	0.0	2.44	0.0	0.0	0.0	2.44	G28A:G33T:G344T:A360T:A621C	G12E:V14L:E118D:N124Y:S214R	6440.5529375057395
AAAAACCAAACATAAAGAGC	CATTTCCTTA	A	amacGFP	0.0	0.0	0.03	0.0	0.0	0.69	0.0	0.0	0.72	G28A:G33T:G344T:A360T:A621C	G12E:V14L:E118D:N124Y:S214R	8632.985290045284
AAAAACCAAATCAACAAAAC	CGGTATGATA	A	amacGFP	0.0	0.0	0.0	3.2	0.0	0.0	0.0	0.0	3.2	G314C:A336T:T432.	K108N:K116*:F148L:N149T:S150A:H151T:N152T:V153S:Y154I:I155S:M156C:P157Q:D158T:K159R:A160L:N161I:N162T:G163A:L164*:K165R:V166*:N167T:F168S:K169R:I170S:R171A:H172T:N173T:I174S:E175R:G176A:G177A:V179C:Q180S:L181S:A182P:D183T:H184T:Y185T:Q186R:T187R:N188T:V189F:L191W:G192A:D193T:G194A:V196C:L197*:I198S:I203S:N204T:H205T:Y206T:L207*:S208A:C209V:Q210R:T211Q:A212P:I213S:S214A:D216T:R217V:N218T:E219R:T22…	4300.387576439555
AAAAACCAACAAAAAAACAA	CAGCTTTTAG	A	amacGFP	0.0	0.0	0.0	0.0	6.44	0.0	0.0	0.0	6.44	G128A:A268G:A465G:T597C	E93G:K159E:Y206H	6440.5529375057395
AAAAACCAACACACAAACCC	GCTCATGCGT	A	amacGFP	6.95	0.02	0.0	0.0	0.0	0.0	0.0	0.0	6.97	C74T:C98T:C299A	F103L	574.3187759171118
AAAAACCAACACACACAAAG	CGTGTCGGTT	A	amacGFP	3.54	0.0	0.0	0.0	0.0	0.0	0.0	0.0	3.54	G33T:A49T:G95T:G198T	V14L:E19V:E34D:G69C	595.4508061976833
AAAAACCAACACATAAAACA	GACGAATGGG	A	amacGFP	0.0	0.0	0.0	0.0	3.7	4.09	0.13	0.0	7.92	C635T	wt	7855.9033038614725
AAAAACCAACCCAAACAAAT	AAACTTCTGT	A	amacGFP	0.2	0.09	0.13	0.0	0.0	0.0	0.0	0.0	0.42000000000000004	T21A:G33T:T163C	F10I:V14L:V57A	1462.4720397306094
AAAAACCAACCCAAACAAAT	GCGGTCGAGG	A	amacGFP	1.6	0.0	0.0	0.0	0.0	0.0	0.0	0.0	1.6	T21A:G33T:T163C	F10I:V14L:V57A	595.4508061976833
AAAAACCAACTAACCACCAA	CCTCTCCTGG	A	amacGFP	0.0	0.0	0.0	6.81	0.22	0.0	0.03	0.0	7.06	G4T:G69T	S1I:G26C	4674.561881060789
AAAAACCAACTAACCACCAA	TGCCCGTGCG	A	amacGFP	0.0	0.0	0.0	0.0	1.33	1.74	0.0	0.0	3.0700000000000003	G4T:G69T	S1I:G26C	7866.021805656734
AAAAACCAACTGAACACCCC	CTTTTTCAGG	A	amacGFP	1.15	0.0	0.45	0.0	0.0	0.0	0.0	0.0	1.5999999999999999	G60A:A73T:C109A:T211C:A475T:T652A	D23N:H27L:A39D:F73S:N162I:M225K	449.0
AAAAACCAACTGAACACCCC	GGTGATTGAA	A	amacGFP	0.12	1.48	0.0	0.0	0.0	2.23	0.0	0.0	3.83	G60A:A73T:C109A:T211C:A475T:T652A	D23N:H27L:A39D:F73S:N162I:M225K	5891.323241845111
AAAAACCAAGAAAAAACAAC	AATCGACGTG	A	amacGFP	13.8	0.02	0.0	2.62	0.0	0.0	0.0	0.0	16.44	G125A:T297A:T388A	F103I:F133Y	449.0
AAAAACCAAGAAAAAACAAC	ACGCATCAGT	A	amacGFP	2.71	0.0	0.0	0.0	0.0	0.0	0.0	0.0	2.71	G125A:T297A:T388A	F103I:F133Y	595.4508061976833
AAAAACCAAGAAAAAACAAC	CCTTGTAGCT	A	amacGFP	1.64	0.0	0.0	0.0	0.0	0.0	0.0	0.0	1.64	G125A:T297A:T388A	F103I:F133Y	595.4508061976833
AAAAACCAAGAAAAAACAAC	TAAGGCTTTA	A	amacGFP	10.99	0.0	0.0	0.0	0.0	0.0	0.0	0.0	10.99	G125A:T297A:T388A	F103I:F133Y	595.4508061976833
AAAAACCAAGAAAAAACAAC	TACTATTCAA	A	amacGFP	6.67	0.0	0.0	0.0	1.63	0.0	0.0	0.0	8.3	G125A:T297A:T388A	F103I:F133Y	449.0
AAAAACCAATAATAAAAAAA	CTTACCGGGT	A	amacGFP	0.0	0.0	0.0	0.0	2.89	0.0	0.68	0.0	3.5700000000000003	T641A:A700C	D241A	7315.710561140272
AAAAACCAATACTCACAACC	CGGCCTCTAG	A	amacGFP	0.0	0.0	0.0	0.0	4.59	0.89	0.0	0.0	5.4799999999999995	A429G:A614G	N147D	7341.498038028399
AAAAACCAATACTCACAACC	GGGATGTGCT	A	amacGFP	0.0	0.0	0.0	0.0	2.0	0.0	2.87	0.0	4.87	A429G:A614G	N147D	10495.527927150491
AAAAACCAATCTACACCAAA	GGGCGGTTAG	A	amacGFP	1.23	0.0	0.0	0.0	0.0	0.0	0.0	0.0	1.23	G164A:A280T:T481G:G515A	Q97L:L164R	595.4508061976833
AAAAACCAATTATAGTTCCA	TGATTAAGCT	A	amacGFP	0.0	0.0	0.0	0.0	0.0	0.0	3.46	0.0	3.46	G33T:G422T	V14L	13409.183606720258
AAAAACCACAACGAAACACA	CATCCGATCG	A	amacGFP	0.0	0.0	0.0	2.58	0.0	3.97	0.06	0.0	6.61	C145T:A456G:C620A	T51I:M156V	7460.012476174559
AAAAACCACAACGAAACACA	GCCTTAGCCG	A	amacGFP	0.0	0.0	0.0	0.0	3.26	0.04	0.0	0.0	3.3	C145T:A456G:C620A	T51I:M156V	6891.40209984745
AAAAACCACAACGAAACACA	TGTCCTCGCG	A	amacGFP	0.0	0.02	0.0	2.73	7.7	6.32	3.75	0.02	20.54	C145T:A456G:C620A	T51I:M156V	7966.398781911723
AAAAACCACAGAAAACTACA	GCTAGTTGTT	A	amacGFP	0.0	0.0	0.0	0.0	8.07	12.83	2.91	0.0	23.81	A127T	E45V	8573.557778093991
AAAAACCACAGAATAGAATA	AGGGAATGTG	A	amacGFP	0.0	0.0	0.0	0.0	5.85	4.09	1.97	0.0	11.91	G33T	V14L	8123.7731188266725
AAAAACCACAGAATAGAATA	CTTGGGCTCG	A	amacGFP	0.0	0.0	0.0	0.0	4.44	0.36	0.0	0.0	4.800000000000001	G33T	V14L	7188.478083773835
AAAAACCACAGAATAGAATA	TTGTCGTATC	A	amacGFP	0.0	0.0	0.0	0.0	2.44	1.74	0.0	0.0	4.18	G33T	V14L	7638.052783274356
AAAAACCACAGAATAGAATA	TTTCAGCCTG	A	amacGFP	0.0	0.0	0.0	0.0	0.0	17.29	2.33	0.0	19.619999999999997	G33T	V14L	10236.927197773412
AAAAACCACAGAATCATTCC	GGCCTTTACT	A	amacGFP	0.02	1.48	12.36	0.15	4.15	0.0	0.0	0.0	18.16	A24T:C143T:G607A	T11S:C209Y	3014.046933243058
AAAAACCACAGAATCATTCC	GTGGGTGCCT	A	amacGFP	0.02	12.77	11.16	2.11	0.07	0.04	0.0	0.0	26.169999999999998	A24T:C143T:G607A	T11S:C209Y	2120.1599386335165
AAAAACCACAGTACGCACTT	TTTTACGGCA	A	amacGFP	0.02	0.0	0.0	0.0	10.22	62.63	8.91	0.02	81.8	G33T	V14L	9224.12069999199
AAAAACCACATCAAACGAAC	AGGGTCCTGT	A	amacGFP	3.13	0.0	0.0	0.0	0.0	0.0	0.0	0.0	3.13	A229T:T247C:C372T:A429T:C600T	H79L:F85S:N147Y	595.4508061976833
AAAAACCACATCAAACGAAC	ATTGCGCTAA	A	amacGFP	3.58	0.0	0.0	0.0	0.0	0.0	0.0	0.0	3.58	A229T:T247C:C372T:A429T:C600T	H79L:F85S:N147Y	595.4508061976833
AAAAACCACATCAAACGAAC	GACGTGGAGT	A	amacGFP	0.36	0.0	0.0	0.0	0.0	0.0	0.0	0.0	0.36	A229T:T247C:C372T:A429T:C600T	H79L:F85S:N147Y	595.4508061976833
AAAAACCACATCAAACGAAC	GCATCAAGGG	A	amacGFP	1.37	0.0	0.0	0.0	0.0	0.0	0.0	0.0	1.37	A229T:T247C:C372T:A429T:C600T	H79L:F85S:N147Y	595.4508061976833
AAAAACCACATCAAACGAAC	GCTCCCTCGA	A	amacGFP	4.28	0.0	0.0	0.0	0.0	0.04	0.0	0.0	4.32	A229T:T247C:C372T:A429T:C600T	H79L:F85S:N147Y	449.0
AAAAACCACATCAAACGAAC	GTCTACCTTG	A	amacGFP	1.01	0.0	0.0	0.0	0.0	0.0	0.0	0.0	1.01	A229T:T247C:C372T:A429T:C600T	H79L:F85S:N147Y	595.4508061976833
AAAAACCACCAAACAAACCG	AATAGGAGGG	A	amacGFP	0.0	0.0	0.0	2.69	5.7	27.85	0.32	0.0	36.56	G57T	G22C	8505.256372544336
AAAAACCACCAAACAAACCG	CTCTTACGAA	A	amacGFP	0.0	0.0	0.0	1.02	3.48	3.36	2.87	0.0	10.73	G57T	G22C	8689.484284030215
AAAAACCACCAAACAAACCG	GGTGGACTTG	A	amacGFP	0.0	0.0	0.0	0.55	2.0	0.97	0.13	0.0	3.6499999999999995	G57T	G22C	6893.810196097124
AAAAACCACCAAACAAACCG	TCCTACATAA	A	amacGFP	0.0	0.0	0.0	8.19	0.0	0.81	0.0	0.0	9.0	G57T	G22C	4746.51138840251
AAAAACCACCACCAAAAAAA	TACCAAAAAG	A	amacGFP	0.14	0.0	0.0	0.0	2.15	0.0	0.0	0.0	2.29	G162A:T192C	V57M:S67P	5938.258304901184
AAAAACCACCAGAGAGACAA	GGGTCGTGGT	A	amacGFP	0.0	0.02	0.0	0.0	2.52	0.0	0.0	0.0	2.54	T382C:A465T:A472G:T532C	M131T:K159*:N161S:L181P	6077.579031980805
AAAAACCACCAGAGAGACAA	TAGTTCTTAA	A	amacGFP	2.24	0.0	0.0	0.0	0.0	0.0	0.0	0.0	2.24	T382C:A465T:A472G:T532C	M131T:K159*:N161S:L181P	595.4508061976833
AAAAACCACCAGGCCACGCC	CCGGGAACCT	A	amacGFP	0.32	0.0	0.0	0.0	0.0	0.0	0.0	0.0	0.32	T204C:T298C:A507G:G654A	F103S:N173D:V226I	595.4508061976833
AAAAACCACCAGGCCACGCC	GAAACTGCCT	A	amacGFP	0.36	0.0	0.0	0.0	0.0	0.0	0.0	0.0	0.36	T204C:T298C:A507G:G654A	F103S:N173D:V226I	595.4508061976833
AAAAACCACCAGGCCACGCC	GATTCTATCC	A	amacGFP	1.07	0.0	0.0	0.0	0.0	0.0	2.45	0.0	3.5200000000000005	T204C:T298C:A507G:G654A	F103S:N173D:V226I	9341.739946718137
AAAAACCACTACAGACCACA	ACACACCAAT	A	amacGFP	0.0	0.0	0.0	0.0	2.89	1.7	0.0	0.0	4.59	wt	wt	7581.365163968056
AAAAACCACTTTTACACCTT	CGTAGCATCT	A	amacGFP	1.37	0.0	0.0	0.0	0.0	0.0	0.0	0.0	1.37	G33T:G99T:A120C:T492A:A582T:C617T	V14L:E36*:K43Q:F168I:I198F	595.4508061976833
AAAAACCACTTTTACACCTT	GTATATAAGG	A	amacGFP	0.42	0.0	0.0	0.0	0.0	0.0	0.0	0.0	0.42	G33T:G99T:A120C:T492A:A582T:C617T	V14L:E36*:K43Q:F168I:I198F	595.4508061976833
AAAAACCAGCCAACAAAAAA	GGCGGGTGGT	A	amacGFP	3.01	0.0	1.1	0.0	0.0	0.0	0.0	0.0	4.109999999999999	G39A:A112G:C209A:G320T	V16I:D40G:C72*:K110N	449.0
AAAAACCAGGACAAAACAGG	GGTTTGGTAG	A	amacGFP	0.0	0.0	0.0	0.0	1.19	3.28	0.0	0.0	4.47	G60A:C72T:A73T:C260A:A709G	D23N:H27F:Y244C	8148.017816632059
AAAAACCAGTACACAACAGA	CGGCTCTGTC	A	amacGFP	0.0	0.0	0.0	0.0	0.74	24.57	2.33	0.0	27.64	A76G	K28R	9530.034456144043
AAAAACCAGTACACAACAGA	GGGACACGAT	A	amacGFP	0.0	0.0	0.0	0.0	0.0	5.34	0.03	0.0	5.37	A76G	K28R	9698.364221958343
AAAAACCAGTACACAACAGA	GTGCGATTCT	A	amacGFP	0.0	0.0	0.0	0.0	2.67	0.0	0.0	0.0	2.67	A76G	K28R	6440.5529375057395
AAAAACCATCAAAAAGAAGA	GCACACTTAG	A	amacGFP	0.0	0.0	0.0	0.0	0.59	1.09	0.0	0.0	1.6800000000000002	G33T:G82T	V14L:S30I	8012.175147392737
AAAAACCATCAAAAAGAAGA	TACTTGTGGG	A	amacGFP	0.0	0.0	0.0	0.0	4.15	1.26	0.03	0.0	5.44	G33T:G82T	V14L:S30I	7432.630016663002
AAAAACCATCACACTAACCA	AGCTGGTTTT	A	amacGFP	0.0	0.0	0.0	0.84	3.19	10.36	2.29	0.0	16.68	G33T:A120C:G369A	V14L:K43Q:E127K	8934.614809912498
AAAAACCATCGCCAAAATCA	CGCCGGCGTC	A	amacGFP	8.77	0.0	0.0	0.0	0.0	0.0	0.0	0.0	8.77	C265T:C460T	P92L:P157L	595.4508061976833
AAAAACCATCGCCAAAATCA	GGGGTCCTGC	A	amacGFP	21.52	0.0	0.0	0.0	0.07	0.0	0.0	0.02	21.61	C265T:C460T	P92L:P157L	449.0
AAAAACCATGTGTTCATAGA	TGAAGCAGGG	A	amacGFP	0.0	0.0	0.0	0.0	1.41	4.29	0.0	0.0	5.7	T141A:A312G	C50S:K108E	8178.480074455658
AAAAACCATGTGTTCATAGA	TGATAGCCTG	A	amacGFP	0.0	0.0	0.0	0.0	0.0	2.27	0.0	0.0	2.27	T141A:A312G	C50S:K108E	9275.981729620169
AAAAACCATGTGTTCATAGA	TGGTCGGCTC	A	amacGFP	0.0	0.0	0.0	0.0	6.3	0.73	0.0	0.0	7.029999999999999	T141A:A312G	C50S:K108E	7253.6068728916625
AAAAACCCAAAAAAGAAAAC	AGCGGTGGCG	A	amacGFP	0.0	0.23	0.0	0.0	0.0	0.12	0.0	0.0	0.35	G33T:C51A:A343T:C558A:C623A	V14L:L20M:E118V:P190T:S214R	3324.085078916181
AAAAACCCAAAAAAGAAAAC	TCTTCAACGT	A	amacGFP	1.19	0.0	0.0	0.0	0.0	0.0	0.0	0.02	1.21	G33T:C51A:A343T:C558A:C623A	V14L:L20M:E118V:P190T:S214R	449.0
AAAAACCCAAATATCACGAG	CATGGTTTGA	A	amacGFP	0.02	2.26	4.76	0.04	0.0	0.73	0.0	0.0	7.8100000000000005	G50T:A453G:C504A:C536T:A614G	E19D:I155V:H172N	2529.593487786298
AAAAACCCAAATATCACGAG	TTTCTTCCAG	A	amacGFP	2.61	0.0	0.11	0.0	0.0	0.0	0.0	0.0	2.7199999999999998	G50T:A453G:C504A:C536T:A614G	E19D:I155V:H172N	449.0
AAAAACCCAACGAGATACGC	CCTCGGAGAA	A	amacGFP	0.0	0.0	0.0	3.24	0.0	0.0	0.0	0.0	3.24	G33T:G377T:A424T:A461T:C554T:A709T	V14L:K129N:E145V:Y244F	4300.387576439555
AAAAACCCAACGAGATACGC	TATACGATCA	A	amacGFP	0.0	0.0	0.0	0.0	2.22	0.0	0.0	0.0	2.22	G33T:G377T:A424T:A461T:C554T:A709T	V14L:K129N:E145V:Y244F	6440.5529375057395
AAAAACCCAACTCCCAATCT	AAAGGGGTAG	A	amacGFP	0.14	0.0	0.0	0.0	0.0	0.0	0.0	0.0	0.14	T168A:A234G:A337T:T589C:G643A	W59R:K81E:K116M:I203T:R222H	595.4508061976833
AAAAACCCAACTCCCAATCT	GCCTCAAGTT	A	amacGFP	0.12	0.0	0.0	2.07	0.0	0.0	0.0	0.0	2.19	T168A:A234G:A337T:T589C:G643A	W59R:K81E:K116M:I203T:R222H	3926.7933110555873
AAAAACCCACACAAATCAGA	GTCCGTCTAG	A	amacGFP	0.34	0.0	0.0	0.0	0.0	0.0	0.0	0.0	0.34	G33T:C569T:A614G:A633.	V14L:N218T:E219R:T221L:R222A:D223I:H224T:M225W:V226S:L228W:E229S:F230S:F231L:S232V:A233P:C234V:H236I:T237L:H238T:G239A:M240W:D241T:E242S:L243C:Y244T:K245S	595.4508061976833
AAAAACCCACACAAATCAGA	TAGTGCATTT	A	amacGFP	0.16	0.0	0.0	0.0	1.78	0.0	0.0	0.0	1.94	G33T:C569T:A614G:A633.	V14L:N218T:E219R:T221L:R222A:D223I:H224T:M225W:V226S:L228W:E229S:F230S:F231L:S232V:A233P:C234V:H236I:T237L:H238T:G239A:M240W:D241T:E242S:L243C:Y244T:K245S	5938.6673061488855
AAAAACCCACACCGATCACC	GCCGGCCTAG	A	amacGFP	0.0	0.0	0.0	0.0	0.0	0.73	0.0	0.0	0.73	T34C:C518G:G570A:A625T	V14A:G194S:K215I	9275.981729620169
AAAAACCCACCCATGAATTT	TGTGGGCGGA	A	amacGFP	2.3	4.81	0.0	0.0	0.0	0.0	0.0	0.0	7.109999999999999	A67G:A274T:C586G	H25R:Y95F:P199R	1428.222746237092
AAAAACCCATATTACAACGT	GTCGGTTTAG	A	amacGFP	0.0	0.0	0.0	0.0	0.0	2.11	0.0	0.0	2.11	G33T:G50A	V14L	9275.981729620169
AAAAACCCCAAAAAATGCTA	ACTTTGGTAG	A	amacGFP	2.51	0.0	0.0	0.0	0.0	0.0	0.0	0.0	2.51	T46C:A112T:C323A:G379T:A466T:T655A	I18T:D40V:G130V:K159M:V226D	595.4508061976833
AAAAACCCCAAAAAATGCTA	GCAATGGAGG	A	amacGFP	0.44	0.29	0.0	0.76	2.3	0.0	0.0	0.0	3.79	T46C:A112T:C323A:G379T:A466T:T655A	I18T:D40V:G130V:K159M:V226D	5172.3099438871395
AAAAACCCCAAAAAATGCTA	GTTCACGGGC	A	amacGFP	0.0	0.0	0.0	0.0	2.0	0.0	0.0	0.0	2.0	T46C:A112T:C323A:G379T:A466T:T655A	I18T:D40V:G130V:K159M:V226D	6440.5529375057395
AAAAACCCCACTACGTATCC	AAGCTTTAAA	A	amacGFP	0.0	0.0	0.0	0.0	0.0	8.58	0.0	0.0	8.58	C257T:A301T:A472G:A505T:T669C	Q104L:N161S:H172L:F231L	9275.981729620169
AAAAACCCCACTACGTATCC	GGCTCGGCAG	A	amacGFP	0.0	0.0	0.0	0.0	0.0	1.46	1.84	0.0	3.3	C257T:A301T:A472G:A505T:T669C	Q104L:N161S:H172L:F231L	10896.682408297602
AAAAACCCCCAAAAAACACA	GGGACGGATT	A	amacGFP	0.0	0.0	0.0	0.84	0.0	1.26	0.0	0.0	2.1	G33T:A229C:A484T	V14L:H79P:K165M	7381.8654389936755
AAAAACCCCCAAAAAACACA	TCATATTAGC	A	amacGFP	0.0	0.0	0.56	0.0	0.96	0.2	0.0	0.0	1.72	G33T:A229C:A484T	V14L:H79P:K165M	5539.647903110677
AAAAACCCCCCCCCACACAG	ACTTTGGGGT	A	amacGFP	0.08	0.02	0.0	0.0	0.0	0.0	0.0	0.0	0.1	G33T:T163A:G239T:A461T:T481A	V14L:V57E:M82I:L164Q	1168.8322125462942
AAAAACCCCCCCCCACACAG	GAGTCTAATT	A	amacGFP	2.83	0.0	0.0	0.0	0.0	0.0	0.0	0.0	2.83	G33T:T163A:G239T:A461T:T481A	V14L:V57E:M82I:L164Q	595.4508061976833
AAAAACCCCTCCACAAACCC	AACGACTTTT	A	amacGFP	0.14	0.0	0.0	0.0	0.0	1.21	0.0	0.0	1.35	C116T:C266T:T433C:A495G:G516T	F148S:K169E:G176C	8455.501388350236
AAAAACCCCTTATCCCCCAC	GGCATCGGCG	A	amacGFP	0.0	0.0	0.0	0.0	0.0	0.0	6.27	0.0	6.27	G33T	V14L	13409.183606720258
AAAAACCCCTTATCCCCCAC	TACTTGATGT	A	amacGFP	0.0	0.0	0.03	0.0	0.0	8.3	6.3	0.0	14.63	G33T	V14L	10618.789484878364
AAAAACCCGCATAAATCCCA	AATTTGCCAT	A	amacGFP	20.27	0.0	0.0	0.0	0.0	0.0	0.0	0.0	20.27	A81G:A115T:T457G:A552G:C668T	S30G:Y41F:M156R:N188D	595.4508061976833
AAAAACCCGCATAAATCCCA	TGTAGTGCGC	A	amacGFP	10.23	0.0	0.0	0.0	0.0	0.0	0.0	0.0	10.23	A81G:A115T:T457G:A552G:C668T	S30G:Y41F:M156R:N188D	595.4508061976833
AAAAACCCGGCCATGCCCCC	TGTCCACAGG	A	amacGFP	0.0	0.0	0.0	0.0	7.56	27.41	0.23	0.0	35.199999999999996	G33T:A349G	V14L:D120G	8491.596166616875
AAAAACCCTGATCCCCGCCC	GCCAGATAGG	A	amacGFP	0.0	0.0	6.61	0.04	0.67	0.0	0.0	0.0	7.32	A291G:T292C:A415T:G477T:C542T:T583A	I101A:H142L:G163C:I198N	3177.217758371145
AAAAACCCTGATCCCCGCCC	GTGGAATCTT	A	amacGFP	0.28	8.11	0.0	0.0	0.0	0.0	0.0	0.0	8.389999999999999	A291G:T292C:A415T:G477T:C542T:T583A	I101A:H142L:G163C:I198N	1581.7064044839606
AAAAACCCTTCCCCAACCCC	CTGTGCGGAG	A	amacGFP	0.0	0.0	0.0	0.0	0.0	1.17	0.0	0.0	1.17	G27A:G33T:G60T:G267C	G12R:V14L:D23Y:E93Q	9275.981729620169
AAAAACCCTTCCCCAACCCC	GGTTACCGGG	A	amacGFP	0.0	0.0	0.0	0.04	16.74	13.85	3.26	0.0	33.88999999999999	G27A:G33T:G60T:G267C	G12R:V14L:D23Y:E93Q	7891.99693624103
AAAAACCGAACACAAATGCC	AGCTTGGTTA	A	amacGFP	0.0	0.0	0.0	0.0	1.19	0.0	0.0	0.0	1.19	G485A:G516T:C528T:G607C:T670C	G176C:Q180*:C209S:F231S	6440.5529375057395
AAAAACCGAACACAAATGCC	GTCGCCAGGC	A	amacGFP	0.06	0.0	0.0	0.0	2.59	0.0	0.0	0.0	2.65	G485A:G516T:C528T:G607C:T670C	G176C:Q180*:C209S:F231S	5970.557289569236
AAAAACCGAATCAAAAACCT	CGTGAATCTC	A	amacGFP	0.53	0.0	0.0	0.04	0.0	0.0	0.0	0.0	0.5700000000000001	T124C:A552G:A591G:A595C:C656A	L44P:N188D:N204D:H205P	449.0
AAAAACCGAATCAAAAACCT	TGCGGTAGCA	A	amacGFP	5.86	0.0	0.0	0.0	0.0	3.72	0.0	0.0	9.58	T124C:A552G:A591G:A595C:C656A	L44P:N188D:N204D:H205P	449.0
AAAAACCGATCCCAACACAC	CACATGCGCG	A	amacGFP	0.0	0.0	0.0	0.0	1.19	0.0	0.23	0.0	1.42	G33T:A240T:G679A:A711G	V14L:N83Y:C234Y:K245E	7284.255479424242
AAAAACCGATCCCAACACAC	TCGTTCTCGA	A	amacGFP	0.0	0.0	0.0	0.0	0.52	1.7	0.06	0.0	2.28	G33T:A240T:G679A:A711G	V14L:N83Y:C234Y:K245E	8601.550432428385
AAAAACCGCCCGAACACCCC	GTGGTCGTGA	A	amacGFP	0.0	0.0	0.0	0.0	6.3	0.0	0.0	0.0	6.3	G33T:C42T:A65C:C248T:T339A:G419T:A475G:T556C:A614T	V14L:F117I:K143N:N162S:V189A	6440.5529375057395
AAAAACCGCCCGAACACCCC	GTTCACTTCA	A	amacGFP	0.0	0.0	0.0	3.64	0.22	3.81	0.0	0.0	7.67	G33T:C42T:A65C:C248T:T339A:G419T:A475G:T556C:A614T	V14L:F117I:K143N:N162S:V189A	6813.3691631277015
AAAAACCGCTATACAAATTT	ATTACGGTGG	A	amacGFP	4.02	0.0	0.0	0.0	0.0	0.0	0.03	0.0	4.05	C5T:C242A:A402T:A453T:G485T	N83K:N138Y:I155F:K165N	449.0
AAAAACCGCTATACAAATTT	CCGGTTGGGT	A	amacGFP	0.51	0.0	0.0	0.0	0.0	0.0	0.0	0.0	0.51	C5T:C242A:A402T:A453T:G485T	N83K:N138Y:I155F:K165N	595.4508061976833
AAAAACCGCTATACAAATTT	TAACCGTATG	A	amacGFP	0.0	0.12	0.0	0.0	0.0	0.0	0.0	0.0	0.12	C5T:C242A:A402T:A453T:G485T	N83K:N138Y:I155F:K165N	1733.5552272575464
AAAAACCGCTATACAAATTT	TTGCAGCGCA	A	amacGFP	0.61	0.0	0.0	0.0	0.0	0.0	0.0	0.0	0.61	C5T:C242A:A402T:A453T:G485T	N83K:N138Y:I155F:K165N	595.4508061976833
AAAAACCGTCTAAAACACCA	AACGTACATG	A	amacGFP	0.02	0.0	0.0	0.0	0.0	0.85	0.03	0.0	0.9	G33T:G128A:T358C:A390T:A391T:A442T:C690A	V14L:V123A:K134L:H151L:H238N	9345.483252754217
AAAAACCTAAAAAAACCCCA	ACAACTCCTT	A	amacGFP	0.0	0.0	4.74	0.0	0.44	0.0	0.0	0.0	5.180000000000001	C209T:C257A:A337T:C386T:A438G:T577C:A639G	K116M:S150G:V196A:T221A	3164.3033626455017
AAAAACCTACAAAAAACATA	GAGTCTGGGT	A	amacGFP	0.0	0.0	0.0	0.0	2.22	0.93	0.03	0.0	3.18	A55T:A614T	D21V	7478.718682929501
AAAAACCTACGCAGATTTTG	GCGCATAGCC	A	amacGFP	0.02	0.0	0.0	0.0	0.0	2.91	3.23	0.0	6.16	T457A	M156K	10862.575380113269
AAAAACCTACGTGGTCCGTC	TGAATCGCGG	A	amacGFP	0.0	0.0	0.0	0.0	1.63	0.85	2.49	0.0	4.970000000000001	G33T	V14L	10284.492467123093
AAAAACCTAGCAAAACAAAA	CGCTCTTTGG	A	amacGFP	0.0	0.02	0.0	0.0	0.0	0.0	1.07	0.0	1.09	G33T:T52C:A360T:T470C:T670C	V14L:L20P:N124Y:F231S	12529.968443784373
AAAAACCTAGCAAAACAAAA	GAAGGAGTGA	A	amacGFP	0.18	0.0	0.0	0.0	0.0	0.0	0.0	0.0	0.18	G33T:T52C:A360T:T470C:T670C	V14L:L20P:N124Y:F231S	595.4508061976833
AAAAACCTAGCCGTATCCGC	ACCGGGTGTT	A	amacGFP	0.0	0.02	0.0	0.0	2.89	1.58	0.0	0.0	4.49	G33T:A592T	V14L:N204I	7424.389340001379
AAAAACCTAGCCGTATCCGC	AGATCAGTTA	A	amacGFP	0.0	0.0	0.0	0.0	5.04	4.86	2.29	0.0	12.190000000000001	G33T:A592T	V14L:N204I	8509.641279885129
AAAAACCTAGCCGTATCCGC	GGATGGTGTG	A	amacGFP	0.0	0.0	0.0	0.0	0.52	1.34	0.0	0.0	1.86	G33T:A592T	V14L:N204I	8126.672766204699
AAAAACCTAGCCGTATCCGC	GGGTAGTTCC	A	amacGFP	0.02	0.0	0.0	0.0	6.52	7.57	0.16	0.0	14.27	G33T:A592T	V14L:N204I	7877.378563647566
AAAAACCTAGCCGTATCCGC	GTGAGCTCAG	A	amacGFP	0.0	0.0	0.0	0.0	2.67	1.17	0.0	0.0	3.84	G33T:A592T	V14L:N204I	7491.965476865359
AAAAACCTATAAACACAATA	GTCGGTGTGG	A	amacGFP	0.0	0.0	0.0	0.0	2.52	0.04	0.0	0.0	2.56	G33T:T238C:A483T:A626G:G673A	V14L:M82T:K165*:S232N	6917.78248833676
AAAAACCTATACACAAACAC	CGCAGTGGCA	A	amacGFP	1.21	0.02	0.0	0.0	0.0	0.0	0.0	0.0	1.23	A553G	N188S	688.2770281276137
AAAAACCTATACACAAACAC	TGAGAAGTTA	A	amacGFP	0.4	1.69	0.0	0.0	0.0	0.0	0.0	0.0	2.09	A553G	N188S	1482.3653533553245
AAAAACCTCAACAAACATTT	TCTGAATTAT	A	amacGFP	0.0	0.0	0.0	2.0	0.0	0.0	0.0	0.0	2.0	G33T:T250C:A444T	V14L:F86S:N152Y	4300.387576439555
AAAAACCTCAGCTCACATCT	CGCGTCCAGG	A	amacGFP	0.0	0.0	0.0	0.0	0.0	2.96	1.0	0.0	3.96	wt	wt	10409.947964290659
AAAAACCTCCATCTAAATTT	GCGCCCTTGT	A	amacGFP	6.2	0.0	3.45	0.0	0.0	0.04	0.0	0.0	9.69	G14T:G82T:G142T:A417G:T426C:C587A:A628G:A637T	E7D:S30I:C50F:K143E:Y146H:D216G:E219V	964.2763893766928
AAAAACCTCCATCTAAATTT	GGCTGGACGG	A	amacGFP	0.0	0.0	0.0	0.0	0.0	1.42	0.0	0.0	1.42	G14T:G82T:G142T:A417G:T426C:C587A:A628G:A637T	E7D:S30I:C50F:K143E:Y146H:D216G:E219V	9275.981729620169
AAAAACCTGCACAACACACA	TGTGACTGCG	A	amacGFP	1.64	0.02	0.0	0.0	0.0	0.0	0.0	0.0	1.66	G348T:A595G:G602T	D120Y:H205R	605.1651367175092
AAAAACCTGCATTACTTCTT	GATGGTGCTT	A	amacGFP	0.0	0.0	0.0	0.0	4.0	2.67	0.0	0.0	6.67	A174T	T61S	7621.867645019316
AAAAACCTTGTTCCAACTTT	AGTCAAAGGA	A	amacGFP	0.0	0.0	0.0	0.0	1.7	0.0	0.0	0.0	1.7	G33T:T78G:G118A:T168C:C599A:G699A	V14L:F29V:G42D:W59R:Y206*:D241N	6440.5529375057395
AAAAACCTTGTTCCAACTTT	GCAAGAGAGC	A	amacGFP	0.0	0.0	0.0	0.0	0.74	1.78	0.0	0.0	2.52	G33T:T78G:G118A:T168C:C599A:G699A	V14L:F29V:G42D:W59R:Y206*:D241N	8104.289963621694
AAAAACGAATACACAAGAAA	GGCGGGCGCG	A	amacGFP	0.0	0.84	0.0	0.0	0.0	0.0	0.0	0.0	0.84	T406G	I139S	1733.5552272575464
AAAAACGAATACACAAGAAA	TTGGGCGATA	A	amacGFP	0.0	0.77	2.03	0.0	0.0	0.0	0.0	0.0	2.8	T406G	I139S	2218.4766135956947
AAAAACGACCTTTACCACCC	ATGCTTTATT	A	amacGFP	0.0	0.0	0.0	0.0	0.89	5.79	0.0	0.09	6.77	T211G	F73C	8776.928164939169
AAAAACGAGCAATAAACCAC	TGAAGATCCA	A	amacGFP	0.0	0.0	0.0	0.0	2.67	0.0	0.0	0.0	2.67	C37A:G158A:G345T:G419A:A465T:T577A:T589C:A610G:C695T	P15H:G119C:K159*:V196E:I203T:Q210R	6440.5529375057395
AAAAACGCAAACATGTCAAC	AATGTCCAGC	A	amacGFP	3.01	0.0	0.0	0.0	0.0	0.0	0.0	0.0	3.01	T21C:G33T:T277A:T473C:A505T:A624T	F10L:V14L:I96N:H172L:K215*	595.4508061976833
AAAAACGCAAAGCCTACCCC	TTCCTTACGG	A	amacGFP	2.81	0.0	0.0	0.0	0.0	0.0	0.03	0.0	2.84	G33T:G57A:G164A:A664G	V14L:G22S:E229G	449.0
AAAAACGCAGGAAACACTCC	TAGCCGCCGT	A	amacGFP	0.0	0.0	0.0	0.51	6.22	0.81	3.81	0.0	11.35	A65T:A235C:A490G	K81T:N167S	8374.892933683204
AAAAACGCAGGAAACACTCC	TCTTTTGGGA	A	amacGFP	0.0	0.0	0.0	0.0	1.63	16.19	7.88	0.0	25.7	A65T:A235C:A490G	K81T:N167S	10038.343844030589
AAAAACGCATACATATTACG	CGCTGTCCGA	A	amacGFP	0.0	0.0	0.03	0.0	8.74	6.8	4.52	0.0	20.09	G369A	E127K	8557.772762489905
AAAAACGCCAACAAACACCT	GGTATCTTCA	A	amacGFP	3.5	0.82	0.0	0.0	0.0	0.0	0.0	0.0	4.32	G33T:T647C:T670A	V14L:F231Y	1158.702684463687
AAAAACGCCAACAAACACCT	GTCCCGTTTC	A	amacGFP	1.19	0.0	1.18	0.0	0.0	0.0	0.0	0.0	2.37	G33T:T647C:T670A	V14L:F231Y	1635.1837737429473
AAAAACGCCAACTCACAACA	TCCGGTGAAA	A	amacGFP	0.0	0.0	0.0	4.3	14.07	8.1	0.03	0.0	26.500000000000004	G33T:A229T	V14L:H79L	6877.387817456717
AAAAACGCCACTATCAATTT	CGGCGCGAGT	A	amacGFP	0.89	1.96	0.0	0.0	0.0	0.0	0.0	0.0	2.85	A100G:A313T:G458A:G537T:A553G:T678C	E36G:K108M:M156I:D183Y:N188S:C234R	1432.6721783959604
AAAAACGCCACTATCAATTT	TTGAGGGTCA	A	amacGFP	24.76	3.87	0.03	0.0	0.0	0.0	0.0	0.0	28.660000000000004	A100G:A313T:G458A:G537T:A553G:T678C	E36G:K108M:M156I:D183Y:N188S:C234R	932.2300668966928
AAAAACGCCACTATCAATTT	TTTGTCGGGT	A	amacGFP	24.05	0.04	0.0	0.0	0.0	0.0	0.0	0.0	24.09	A100G:A313T:G458A:G537T:A553G:T678C	E36G:K108M:M156I:D183Y:N188S:C234R	566.2293389222086
AAAAACGCCATTCAAACAGC	CTAGTGTAAT	A	amacGFP	3.94	0.0	0.0	0.0	0.0	0.0	0.0	0.0	3.94	G33T:G69A:T481C:C500T:T671C	V14L:G26S:L164P	595.4508061976833
AAAAACGCCATTCAAACAGC	GCTTTAGAAC	A	amacGFP	6.39	0.0	0.0	0.0	0.0	0.0	0.0	0.0	6.39	G33T:G69A:T481C:C500T:T671C	V14L:G26S:L164P	595.4508061976833
AAAAACGCCATTCAAACAGC	GGGGGTGTCT	A	amacGFP	1.19	0.0	0.0	0.0	0.67	0.0	0.0	0.0	1.8599999999999999	G33T:G69A:T481C:C500T:T671C	V14L:G26S:L164P	449.0
AAAAACGCCATTCAAACAGC	TGTAAGCCGT	A	amacGFP	1.39	0.0	0.0	0.0	0.0	0.0	0.0	0.0	1.39	G33T:G69A:T481C:C500T:T671C	V14L:G26S:L164P	595.4508061976833
AAAAACGGATCCGACCGCCC	TTCTGTGTTC	A	amacGFP	0.0	0.0	0.0	0.0	9.85	6.56	2.71	0.07	19.19	G377T	K129N	7955.621599541808
AAAAACGTAACAGCACAACC	GTCCTTGGTT	A	amacGFP	0.0	0.0	0.0	0.0	4.3	0.0	0.1	0.0	4.3999999999999995	A424T	E145V	6960.62575774854
AAAAACTAAAATTAGACAAG	CGCCTAGGGT	A	amacGFP	0.0	0.0	0.0	0.0	0.37	1.34	2.16	0.0	3.87	G9T:G28A:G33T:A700G	G6C:G12E:V14L:D241G	11101.199952768262
AAAAACTAAACCACACACCT	TAGCCGTTCG	A	amacGFP	0.0	0.0	0.0	0.0	2.44	0.0	0.0	0.0	2.44	A13T:T114C:G516A:A538C	E7V:Y41H:G176S:D183A	6440.5529375057395
AAAAACTAAACGACCAAAGC	GTGTGCTCAG	A	amacGFP	13.5	0.0	0.0	3.17	0.0	0.04	0.03	0.0	16.740000000000002	T40G:T432A:A507T:T580C:C585A	V16G:F148I:N173Y:L197P:P199T	449.0
AAAAACTAACACAAACAAAA	GTGTCCATAG	A	amacGFP	0.0	0.02	0.0	0.0	1.56	4.66	0.03	0.0	6.2700000000000005	G33T	V14L	8383.310497764358
AAAAACTAACCCCAGCTTAC	AGGGCCAGTT	A	amacGFP	0.0	0.0	0.0	0.0	4.44	31.38	3.59	0.0	39.41	G524T	wt	9203.64176065038
AAAAACTAACCCCAGCTTAC	CCTACATCGT	A	amacGFP	0.0	0.02	0.0	0.0	6.07	12.75	0.71	0.0	19.55	G524T	wt	8409.01209395387
AAAAACTAACCCCAGCTTAC	GGGAGGCCGG	A	amacGFP	0.0	0.0	0.0	0.0	0.52	3.04	0.0	0.0	3.56	G524T	wt	8356.714775241191
AAAAACTAATTCCACAATTA	CCTGTTAGTG	A	amacGFP	0.0	0.0	0.0	0.0	0.0	1.09	0.0	0.0	1.09	G33T:G602T:A685T	V14L:H236L	9275.981729620169
AAAAACTAATTCCACAATTA	TTTGACAGTG	A	amacGFP	0.0	0.0	0.0	0.0	6.3	3.04	0.0	0.0	9.34	G33T:G602T:A685T	V14L:H236L	7539.176632803355
AAAAACTACAATAAACAACT	TCCGGGGGCG	A	amacGFP	0.0	0.0	0.0	0.0	0.0	1.94	0.0	0.0	1.94	A274T:A336T:A508C:A544T:C573A:G662A	Y95F:K116*:N173T:Y185F:P195T	9275.981729620169
AAAAACTACCAACAATCTTA	TCGAATGTAC	A	amacGFP	0.0	0.0	4.98	13.98	3.11	4.09	0.06	0.0	26.22	C167A:A231G:T294C:C566A:A610T:T657C	M80V:F102L:Q210L:F227L	4470.51263397725
AAAAACTATACCAACACCAA	CCGGAGTATA	A	amacGFP	0.0	0.0	0.0	0.0	0.0	0.69	0.03	0.0	0.72	G33T:T708A	V14L:Y244N	9952.317861346226
AAAAACTATACCAACACCAA	CTTGCGTAAT	A	amacGFP	0.0	0.0	0.0	0.0	3.48	0.0	0.23	0.0	3.71	G33T:T708A	V14L:Y244N	7098.101277670756
AAAAACTATTACAAAGACTT	GTTGAGTTTG	A	amacGFP	29.63	0.87	0.0	0.0	0.0	0.0	0.03	0.0	30.53	G15T:C160T:A276T:A353G:A484G:T562A:A646G:G694A:T708A	E8*:P56L:I96F:K165R:L191*:D223G:G239D:Y244N	449.0
AAAAACTCAGCATAACAAGG	CACGCGTGCT	A	amacGFP	0.0	0.0	0.0	0.0	0.0	2.19	0.0	0.0	2.19	wt	wt	9275.981729620169
AAAAACTCCAAAAATCAACA	CGTCAGGAGC	A	amacGFP	0.2	0.0	0.0	0.0	0.0	0.0	0.0	0.0	0.2	G33T:A115G:A132T:T326G:A390G:A424T:G468A:A495G:T526C:C660.:T706C	V14L:Y41C:K47*:K134E:E145V:A160T:K169E:V179A:L228W:E229S:F230S:F231L:S232V:A233P:C234V:H236I:T237L:H238T:G239A:M240W:D241T:E242S:L243R:Y244T:K245S	595.4508061976833
AAAAACTCCAAAAATCAACA	TGCCTTTTTA	A	amacGFP	0.0	1.46	0.0	0.0	0.0	0.0	0.0	0.0	1.46	G33T:A115G:A132T:T326G:A390G:A424T:G468A:A495G:T526C:C660.:T706C	V14L:Y41C:K47*:K134E:E145V:A160T:K169E:V179A:L228W:E229S:F230S:F231L:S232V:A233P:C234V:H236I:T237L:H238T:G239A:M240W:D241T:E242S:L243R:Y244T:K245S	1733.5552272575464
AAAAACTCCACTGGCCGTGA	CGAGGATCAT	A	amacGFP	0.0	0.0	0.0	0.0	2.3	1.54	1.03	0.0	4.87	A76T:C161T:A226C:G239A	K28M:E78A:M82I	8369.440933048783
AAAAACTCCACTGGCCGTGA	TTGACGTCTG	A	amacGFP	0.0	0.0	0.0	0.0	4.0	10.28	11.95	0.0	26.229999999999997	A76T:C161T:A226C:G239A	K28M:E78A:M82I	10475.971315633775
AAAAACTCTCACAAAAAACC	GTATCAAAGT	A	amacGFP	1.03	0.0	0.0	0.0	2.37	0.0	0.0	0.0	3.4000000000000004	A7T:G33T:T277A:A301T:C416.	K2M:V14L:I96N:Q104L:H142Q:K143S:L144W:E145S:Y146T:N147T:F148L:N149T:S150A:H151T:N152T:V153S:Y154I:I155S:M156C:P157Q:D158T:K159R:A160L:N161I:N162T:G163A:L164*:K165R:V166*:N167T:F168S:K169R:I170S:R171A:H172T:N173T:I174S:E175R:G176A:G177A:V179C:Q180S:L181S:A182P:D183T:H184T:Y185T:Q186R:T187R:N188T:V189F:L191W:G192A:D193T:G194A:V196C:L197*:I198S:I203S:N204T:H205T:Y206T:L207*:S208A:C209V:Q210R:T211Q:A…	4754.615784380599
AAAAACTCTCACCCTGCAAG	AAACAGCAAG	A	amacGFP	2.45	0.0	0.0	0.0	0.0	0.0	0.0	0.0	2.45	T22A:C62T:A100G:T141C:A360T:T450C:A456C:T661A	F10Y:E36G:C50R:N124Y:Y154H:M156L:L228Q	595.4508061976833
AAAAACTGAATATCATCACA	CATGTGGGGC	A	amacGFP	4.93	0.0	0.0	0.0	0.0	0.0	0.0	0.0	4.93	A226G:C596A:T608G	E78G:H205Q:C209W	595.4508061976833
AAAAACTGAGTTACACCGCG	AACTGCGTTT	A	amacGFP	0.0	0.0	0.0	1.67	11.26	5.43	0.71	0.0	19.07	A402G	N138D	7092.0802318058095
AAAAACTGCAACAACACACA	ACACAGTGTT	A	amacGFP	24.37	0.0	0.03	0.0	0.0	0.04	0.0	0.0	24.44	G33T:A280T	V14L:Q97L	449.0
AAAAACTGCAACAACACACA	CCGGCTGCAA	A	amacGFP	7.7	0.0	0.0	0.0	1.78	0.0	0.0	0.0	9.48	G33T:A280T	V14L:Q97L	449.0
AAAAACTGCAACAACACACA	GAAAAGTCGT	A	amacGFP	1.64	0.0	0.0	0.0	0.0	0.0	0.0	0.0	1.64	G33T:A280T	V14L:Q97L	595.4508061976833
AAAAACTGCAACAACACACA	GTTAATCAGA	A	amacGFP	6.33	0.0	0.0	0.0	0.0	0.0	0.0	0.0	6.33	G33T:A280T	V14L:Q97L	595.4508061976833
AAAAACTGCAACAACACACA	TGTTTCTGGG	A	amacGFP	12.47	0.02	0.0	3.9	0.0	0.0	0.0	0.0	16.39	G33T:A280T	V14L:Q97L	449.0
AAAAACTTAAATAAAAAAAT	GCGAGGAGGT	A	amacGFP	0.0	0.0	0.0	0.0	4.07	4.86	1.81	0.0	10.74	G54A:T295A	D21N:F102Y	8572.026449616042
AAAAACTTAAATAAAAAAAT	TTGTGTCTCG	A	amacGFP	0.0	0.0	0.0	0.0	0.0	0.0	0.81	0.0	0.81	G54A:T295A	D21N:F102Y	13409.183606720258
AAAAACTTAACCGGCCGCTT	GGTATATACA	A	amacGFP	0.0	0.0	0.0	5.02	9.93	0.45	0.0	0.0	15.399999999999999	G33T:G364A:A610T	V14L:R125H:Q210L	5589.820022376106
AAAAACTTAACGGCAACCCT	CTGTACGGTC	A	amacGFP	0.0	0.0	0.0	0.0	1.93	9.8	0.06	0.0	11.790000000000001	A319G:A489T:G527T:T632A	K110R:N167Y	8596.325297667738
AAAAACTTAACGGCAACCCT	GGTCATGGTG	A	amacGFP	0.0	0.0	0.0	0.0	0.0	3.4	0.0	0.0	3.4	A319G:A489T:G527T:T632A	K110R:N167Y	9275.981729620169
AAAAACTTAATTATAAATAT	TCCAGTCGCG	A	amacGFP	2.3	0.0	0.0	0.0	0.0	0.0	0.0	0.0	2.3	G33T:T409A:A505C:C536T:C690A	V14L:L140Q:H172P:H238N	595.4508061976833
AAAAACTTACACTCAATTGG	ATACGGATGC	A	amacGFP	0.0	0.0	0.0	0.0	0.0	0.0	6.33	0.0	6.33	G327T:T543C:T562A:T661A	G113W:Y185H:L191*:L228Q	13409.183606720258
AAAAACTTCGCCTTTGACCC	TGGTGTATAT	A	amacGFP	0.0	0.0	0.0	0.0	0.0	0.0	1.16	0.0	1.16	G33T:A65G:A183G:C459T:A489G:C558A:A614T	V14L:T64A:P157S:N167D:P190T	13409.183606720258
AAAAACTTCTATTCACCAAT	ACTTACCTAC	A	amacGFP	0.0	0.0	0.0	0.0	0.0	0.12	0.94	0.0	1.06	G150T:T487C	G53C:V166A	11939.503422769843
AAAAACTTTCACAACAATCT	GGGGAAGCCG	A	amacGFP	0.0	0.0	0.0	0.0	0.0	5.18	0.0	0.0	5.18	G33T:C630T	V14L:R217C	9275.981729620169
AAAAACTTTCACAACAATCT	GGGGCGATAT	A	amacGFP	0.0	0.0	0.0	0.0	1.33	6.19	6.14	0.0	13.66	G33T:C630T	V14L:R217C	10521.114079606486
AAAAACTTTCCCCAAACTCT	TGTGGTGGGA	A	amacGFP	1.92	0.0	0.0	0.0	0.0	0.0	0.0	0.0	1.92	T192A:G263T:A626T	S67T:M90I:K215N	595.4508061976833
AAAAACTTTGTCACAAGCCA	ACCCCGTGTC	A	amacGFP	0.0	0.0	0.0	0.0	0.0	2.96	0.0	0.0	2.96	G33T:G88T:A610G	V14L:R32L:Q210R	9275.981729620169
AAAAAGAAAAAAAACAAAAC	AGCTTATTTA	A	amacGFP	1.09	0.0	0.0	0.0	0.0	0.0	0.0	0.0	1.09	G33T:G57T:C279A:T421C	V14L:G22C:Q97K:L144P	595.4508061976833
AAAAAGAAAAAAATAACACG	TATCGTGTGG	A	amacGFP	0.0	0.0	0.0	0.0	1.63	0.49	0.0	0.0	2.12	A55G	D21G	7441.4419903980615
AAAAAGAAAAAAATAACACG	TCACGTACCG	A	amacGFP	0.0	0.0	0.0	0.66	1.85	0.04	2.26	0.0	4.8100000000000005	A55G	D21G	9233.738333213654
AAAAAGAAAAATAAAAACAA	AATGATACGC	A	amacGFP	0.57	0.0	0.0	0.0	0.0	0.0	0.0	0.0	0.57	G53A:A240T:G310T:A336G:A429T:A442C:A445T:T526C:A547T:G581.:A634G:G682T	N83Y:G107V:K116E:N147Y:H151P:N152I:V179A:Q186L:I198S:I203S:N204T:H205T:Y206T:L207*:S208A:C209V:Q210R:T211Q:A212P:I213S:S214A:D216T:R217V:N218A:E219R:T221L:R222A:D223I:H224T:M225W:V226S:L228W:E229S:F230S:F231L:S232V:A233P:C234V:G235C:H236I:T237L:H238T:G239A:M240W:D241T:E242S:L243C:Y244T:K245S	595.4508061976833
AAAAAGAAAAATAAAAACAA	TGGTTGACAC	A	amacGFP	1.76	0.0	0.0	0.0	0.0	0.0	0.0	0.0	1.76	G53A:A240T:G310T:A336G:A429T:A442C:A445T:T526C:A547T:G581.:A634G:G682T	N83Y:G107V:K116E:N147Y:H151P:N152I:V179A:Q186L:I198S:I203S:N204T:H205T:Y206T:L207*:S208A:C209V:Q210R:T211Q:A212P:I213S:S214A:D216T:R217V:N218A:E219R:T221L:R222A:D223I:H224T:M225W:V226S:L228W:E229S:F230S:F231L:S232V:A233P:C234V:G235C:H236I:T237L:H238T:G239A:M240W:D241T:E242S:L243C:Y244T:K245S	595.4508061976833
AAAAAGAAAACCAAAAGACC	GTCCGCAGTC	A	amacGFP	4.75	0.0	0.96	0.0	0.0	2.27	0.0	0.0	7.98	A7G:C119T:C188A:A361T:T433G:A510G	K2R:N124I:F148C:I174V	449.0
AAAAAGAAAACCAAAAGACC	TTTACGCCGG	A	amacGFP	0.4	0.0	0.0	0.0	0.0	0.0	0.0	0.0	0.4	A7G:C119T:C188A:A361T:T433G:A510G	K2R:N124I:F148C:I174V	595.4508061976833
AAAAAGAAATTTAAAAAACA	CCAGGAGGGT	A	amacGFP	3.35	0.0	0.0	0.0	1.33	0.0	0.0	0.0	4.68	G33T:A45T:T85A:G118A:C214A:A307T:A529G	V14L:I18F:V31E:G42D:A74E:D106V:Q180R	449.0
AAAAAGAACCCCACGCTACG	TCTTCTTCAC	A	amacGFP	0.0	0.0	0.0	0.0	7.19	13.44	3.78	0.0	24.41	wt	wt	8826.232196969922
AAAAAGAACCCCCCCACCTC	CGTATTCCGG	A	amacGFP	0.0	0.0	0.0	0.0	10.67	1.94	0.03	0.0	12.639999999999999	A234G:C311T:A544T	K81E:Y185F	7330.849366608099
AAAAAGAACGACACATCCGA	ATTACGCATA	A	amacGFP	1.78	0.0	0.0	0.0	0.0	0.0	0.0	0.0	1.78	A6T:T262A:A319G:G329A:T432A:T499A	K2*:M90K:K110R:F148I:I170N	595.4508061976833
AAAAAGAACGACACATCCGA	GGGACCTTGG	A	amacGFP	2.32	2.55	0.0	0.0	0.0	0.0	0.0	0.0	4.869999999999999	A6T:T262A:A319G:G329A:T432A:T499A	K2*:M90K:K110R:F148I:I170N	1364.5209460154324
AAAAAGAAGAAAAAATGAAC	CTTCCCCCTG	A	amacGFP	0.0	0.0	0.0	0.0	3.04	0.24	0.36	0.0	3.64	wt	wt	7295.455295662896
AAAAAGAAGAAAAAATGAAC	TATTATCTTT	A	amacGFP	0.0	0.0	0.0	0.0	0.0	0.65	0.13	0.0	0.78	wt	wt	10322.5302826318
AAAAAGACAAACAAGCACCG	ACATACAGAT	A	amacGFP	0.36	0.0	0.0	0.58	1.56	0.0	0.0	0.0	2.5	G33T:G95A:C156T:C160T:A343T:A402G:A442T:A709G	V14L:P56L:E118V:N138D:H151L:Y244C	5368.868048635575
AAAAAGACCAAAACAAAACC	GCCGGTCTTC	A	amacGFP	5.9	0.0	0.0	0.0	0.0	0.0	0.0	0.0	5.9	T601C:A639G	L207P:T221A	595.4508061976833
AAAAAGACCTGCGAACCCCC	GACCGGTACA	A	amacGFP	0.0	0.0	0.0	0.0	2.81	0.36	0.0	0.0	3.17	G33T:G393A:G410A	V14L:E135K	7263.457110957048
AAAAAGACCTGCGAACCCCC	GACCTTATCG	A	amacGFP	0.0	0.0	0.0	0.0	1.26	4.78	0.48	0.0	6.52	G33T:G393A:G410A	V14L:E135K	8893.826848757659
AAAAAGACCTGCGAACCCCC	GTGTGTTAGT	A	amacGFP	0.0	0.0	0.0	0.0	1.85	2.35	8.33	0.0	12.530000000000001	G33T:G393A:G410A	V14L:E135K	11644.115794614243
AAAAAGACCTGCGAACCCCC	TCCTCAGGCA	A	amacGFP	0.0	0.0	0.0	0.0	3.26	0.85	7.69	0.05	11.85	G33T:G393A:G410A	V14L:E135K	11288.875993180547
AAAAAGAGTGGAAAACACCC	GGTCGGGGAG	A	amacGFP	0.02	3.0	0.0	0.0	0.0	0.0	0.0	0.0	3.02	C188G:C257T:A405T:T493C	I139F:F168S	1633.08772252707
AAAAAGATCTCACGAAAACA	GCTCTTGATG	A	amacGFP	0.0	0.0	0.0	0.0	0.0	0.0	0.97	0.0	0.97	G33T:C690A	V14L:H238N	13409.183606720258
AAAAAGATGCACAAACCATT	GCCACCCGGT	A	amacGFP	0.0	0.0	0.0	0.0	18.59	1.34	0.0	0.0	19.93	C259G:A691T	A89G:H238L	7114.3980614400025
AAAAAGATGCACAAACCATT	TACCGTTGTG	A	amacGFP	0.0	0.0	0.0	0.0	4.52	0.45	0.0	0.0	4.97	C259G:A691T	A89G:H238L	7221.1207425270095
AAAAAGATGTTTCCTGCCTC	TGGGAACTCT	A	amacGFP	1.27	0.0	0.0	0.04	0.74	0.0	0.0	0.0	2.05	T79C:C179A	F29S	580.9271450806393
AAAAAGCAAAAAACATCCAC	CAACGGTCGG	A	amacGFP	0.0	0.0	0.03	0.0	0.07	1.38	0.0	0.0	1.48	wt	wt	8543.136252069417
AAAAAGCAAAAAACATCCAC	CTCGTTGGAA	A	amacGFP	0.0	0.0	0.0	0.0	0.0	0.73	0.0	0.0	0.73	wt	wt	9275.981729620169
AAAAAGCAAAACATAAAATT	GTCGGTAAAC	A	amacGFP	2.83	0.0	0.0	0.0	0.0	0.0	0.0	0.0	2.83	G4A:G33T:C68T:G84A:C414A:C574T	S1N:V14L:V31M:H142N:P195L	595.4508061976833
AAAAAGCAAAGAAACACGAA	GCCTTTAGTG	A	amacGFP	7.19	0.0	0.0	0.0	0.0	0.0	0.0	0.02	7.21	C92G:T249C:C574T	F86L:P195L	449.0
AAAAAGCAAAGCATAACACT	ACCGATCTCT	A	amacGFP	1.56	0.0	0.0	0.0	0.0	0.0	0.0	0.0	1.56	G33T:A154G:T556C	V14L:K54R:V189A	595.4508061976833
AAAAAGCAACACAACCAACA	GCAATAAGCA	A	amacGFP	0.0	0.0	0.0	0.0	3.41	2.83	0.0	0.0	6.24	T21C:T107A:C189T:A456G:C464T:C593A:A610G	F10L:D38E:M156V:N204K:Q210R	7691.363158051874
AAAAAGCAACACAACCAACA	TCAAGTTCGG	A	amacGFP	0.0	0.0	0.0	0.0	0.0	2.71	0.03	0.0	2.7399999999999998	T21C:T107A:C189T:A456G:C464T:C593A:A610G	F10L:D38E:M156V:N204K:Q210R	9769.175363787375
AAAAAGCAACACCCAACCCA	CTGGTTGGCT	A	amacGFP	2.79	0.0	0.0	0.0	0.0	0.0	0.0	0.0	2.79	G194A:A321T:T326A:T367C:C408A:T493A:T589A:G662T:C684T	T111S:I126T:L140M:F168Y:I203N:H236Y	595.4508061976833
AAAAAGCAACACCCAACCCA	TAGAGTGGGT	A	amacGFP	17.99	0.0	0.0	0.0	0.0	0.0	0.0	0.0	17.99	G194A:A321T:T326A:T367C:C408A:T493A:T589A:G662T:C684T	T111S:I126T:L140M:F168Y:I203N:H236Y	595.4508061976833
AAAAAGCAACCAAAACCCAC	TAGCTCAAAA	A	amacGFP	0.0	0.0	0.0	0.0	0.74	1.66	0.1	0.02	2.52	G33T:C443T:C566A:T674A	V14L:S232R	8502.098993820535
AAAAAGCAACCAGCACAGAA	GACTCGTACG	A	amacGFP	0.0	0.0	0.0	0.0	0.0	0.0	1.84	0.0	1.84	T157C:G239A:G309A:C440T:A598C:T619C:A624T	L55P:M82I:G107S:Y206S:I213T:K215*	13409.183606720258
AAAAAGCAACCCACAAACCC	CTCTCTGGGA	A	amacGFP	0.51	2.1	0.0	0.07	0.0	0.0	0.0	0.0	2.68	G33T:A67T:A121T:T670C:C677T	V14L:H25L:K43M:F231S	1590.115786604798
AAAAAGCAAGTCAATATTGT	CTATGTAATG	A	amacGFP	0.0	2.21	0.0	3.86	4.3	0.0	0.0	0.0	10.370000000000001	G33T:T124A:C179T:T487C	V14L:L44Q:V166A	4662.524985444749
AAAAAGCAAGTCAATATTGT	GTATGGGTCT	A	amacGFP	0.0	0.0	0.0	8.26	0.89	11.26	0.0	0.0	20.41	G33T:T124A:C179T:T487C	V14L:L44Q:V166A	7192.6929226724205
AAAAAGCAAGTCAATATTGT	TGAGTGACTG	A	amacGFP	0.0	0.0	4.58	2.37	2.96	1.7	1.36	0.0	12.97	G33T:T124A:C179T:T487C	V14L:L44Q:V166A	5269.397952510007
AAAAAGCAGAAAAAGAACAA	AGCTCACACG	A	amacGFP	0.0	0.0	0.0	0.0	0.0	0.89	0.0	0.0	0.89	G33T:T210A:C354T	V14L:F73I	9275.981729620169
AAAAAGCAGAAAAAGAACAA	GCTGTCCATG	A	amacGFP	0.0	0.0	0.0	0.0	0.0	1.86	4.49	0.0	6.3500000000000005	G33T:T210A:C354T	V14L:F73I	11208.450919566574
AAAAAGCAGAAAAAGAACAA	GGCCCGTGTA	A	amacGFP	0.0	0.0	0.0	0.0	3.63	12.75	2.94	0.02	19.34	G33T:T210A:C354T	V14L:F73I	9168.090990654417
AAAAAGCCAAAAGCAAACCC	GTCGAAAATG	A	amacGFP	0.55	0.0	0.0	0.0	0.07	0.81	0.0	0.0	1.4300000000000002	G33T:T295A:A304T:T388A:G486C:T619A:G702A	V14L:F102Y:D105V:F133Y:V166L:I213N:E242K	5284.578692461513
AAAAAGCCAAAAGCAAACCC	TGTATAGGAG	A	amacGFP	0.97	0.0	0.0	0.0	0.0	0.0	0.0	0.0	0.97	G33T:T295A:A304T:T388A:G486C:T619A:G702A	V14L:F102Y:D105V:F133Y:V166L:I213N:E242K	595.4508061976833
AAAAAGCCAAAAGCAAACCC	TTTTCGGCGA	A	amacGFP	0.49	0.0	0.0	0.0	0.0	0.0	0.0	0.0	0.49	G33T:T295A:A304T:T388A:G486C:T619A:G702A	V14L:F102Y:D105V:F133Y:V166L:I213N:E242K	595.4508061976833
AAAAAGCCAAACCGTTCCCC	CGGGGCCGGG	A	amacGFP	10.0	0.0	0.0	0.0	0.0	0.0	0.03	0.0	10.03	G33T:A100T:T205C:C256A:G468T:A712G	V14L:E36V:L71S:S88Y:A160S:K245R	449.0
AAAAAGCCAAACCGTTCCCC	TCGTTACGCA	A	amacGFP	4.2	0.0	0.0	0.0	0.0	0.0	0.0	0.0	4.2	G33T:A100T:T205C:C256A:G468T:A712G	V14L:E36V:L71S:S88Y:A160S:K245R	595.4508061976833
AAAAAGCCACAGACAACACA	CGGTAGGGGG	A	amacGFP	0.0	0.0	0.0	0.0	19.85	3.89	1.94	0.0	25.680000000000003	A154G	K54R	7386.621888147819
AAAAAGCCAGTACAACCCAG	TGAGCGATAG	A	amacGFP	0.91	0.0	0.0	0.0	0.0	0.0	0.0	0.0	0.91	G151A:T163C:T190A:T689A	G53D:V57A:L66Q	595.4508061976833
AAAAAGCCATGACCCAAACC	AAAGGGGCGG	A	amacGFP	0.0	0.0	0.0	0.0	0.0	1.78	0.0	0.0	1.78	C98A:C109T:C640T	A39V:T221I	9275.981729620169
AAAAAGCCATGACCCAAACC	TCCTCCTTGG	A	amacGFP	0.02	0.0	0.0	4.66	0.0	1.01	4.75	0.0	10.44	C98A:C109T:C640T	A39V:T221I	8809.002730773293
AAAAAGCCCATATCAAGCAC	CGTGTTGAGC	A	amacGFP	0.06	0.0	0.0	0.0	3.48	11.09	43.51	5.16	63.300000000000004	T657C	F227L	12586.511301983579
AAAAAGCCCCATTCAAACTA	GGCCCGCATG	A	amacGFP	5.66	0.0	0.0	0.0	3.11	0.0	0.03	0.0	8.8	T219A:T315G:G344T:A456G	Y76N:Y109D:E118D:M156V	449.0
AAAAAGCCTACAGCCCACCC	TTGGGCGTAC	A	amacGFP	0.0	0.02	0.0	0.0	6.22	6.48	0.0	0.0	12.719999999999999	T367C	I126T	7780.264743335457
AAAAAGCGCCTGCAACACCT	CCGGTGGGAG	A	amacGFP	3.66	0.0	0.0	0.0	0.0	0.0	0.0	0.0	3.66	G33T:A112T:G182A:C184T:T190A:T388A:A390G:G468A:G477A:T680G	V14L:D40V:T64I:L66Q:F133Y:K134E:A160T:G163S:C234W	595.4508061976833
AAAAAGCGTGGCACACAGCA	GAATATGGCC	A	amacGFP	0.02	0.0	20.26	0.07	0.44	0.0	0.0	0.02	20.810000000000002	G33T:A67T:A268G:A331T:A436G:G673A	V14L:H25L:E93G:E114V:N149S:S232N	2951.376215286605
AAAAAGCGTGGCACACAGCA	GGTCGCTGTT	A	amacGFP	0.04	2.48	10.09	12.12	0.07	0.53	0.0	0.0	25.330000000000002	G33T:A67T:A268G:A331T:A436G:G673A	V14L:H25L:E93G:E114V:N149S:S232N	3459.9908041498275
AAAAAGCGTGGCACACAGCA	TTTTGGTTTG	A	amacGFP	0.0	0.0	0.08	1.49	0.0	0.0	0.0	0.0	1.57	G33T:A67T:A268G:A331T:A436G:G673A	V14L:H25L:E93G:E114V:N149S:S232N	3932.8954980558283
AAAAAGGAATCCTAGCAAGG	GACTTCGAAG	A	amacGFP	0.0	0.0	0.03	3.24	0.0	0.0	0.0	0.0	3.27	C38A:C68A:A132G:C146G:G357A:C566T:C676.:A687G:A700T	H25Q:K47E:V123M:C234V:H236M:T237L:H238T:G239A:M240W:D241S:E242S:L243C:Y244T:K245S	4064.365625254184
AAAAAGGAATCCTAGCAAGG	GCCCTCTCGG	A	amacGFP	0.87	0.0	0.0	3.97	0.07	0.0	0.0	0.0	4.91	C38A:C68A:A132G:C146G:G357A:C566T:C676.:A687G:A700T	H25Q:K47E:V123M:C234V:H236M:T237L:H238T:G239A:M240W:D241S:E242S:L243C:Y244T:K245S	3980.121434398521
AAAAAGGAATCCTAGCAAGG	TGCGGCGGGC	A	amacGFP	0.0	0.0	0.94	0.0	0.0	0.4	0.0	0.0	1.3399999999999999	C38A:C68A:A132G:C146G:G357A:C566T:C676.:A687G:A700T	H25Q:K47E:V123M:C234V:H236M:T237L:H238T:G239A:M240W:D241S:E242S:L243C:Y244T:K245S	3319.7940884751542
AAAAAGGCCTAGCCAGAAAT	TAACAAAGTA	A	amacGFP	2.77	0.0	0.0	0.0	0.0	0.0	0.0	0.0	2.77	C68T:G310A:A390G:C416T	G107D:K134E	595.4508061976833
AAAAAGGCTCCCCCAAACCA	GTGGCTGTGT	A	amacGFP	0.0	0.02	0.0	0.0	0.0	1.66	0.0	0.0	1.68	C500A	wt	8809.562124680118
AAAAAGTAAGATTAGTACGA	AACGTTGACG	A	amacGFP	1.5	0.0	0.0	0.0	0.0	0.0	0.0	0.0	1.5	G33T:T135A:C324T:T608A	V14L:F48I:R112C:C209*	595.4508061976833
AAAAAGTACCCCCCAAAACT	GGGTGCTTCT	A	amacGFP	0.0	0.0	0.0	0.0	0.0	1.98	0.0	0.0	1.98	G33T:A45G	V14L:I18V	9275.981729620169
AAAAAGTATAACACAAAAGA	CGACGTGGCA	A	amacGFP	5.17	0.0	0.0	0.0	0.0	0.0	0.0	0.0	5.17	G180A:C300A:A390G:A402G:C605A:A610T	V63M:Q104K:K134E:N138D:S208R:Q210L	595.4508061976833
AAAAAGTATAACACAAAAGA	CGATTCCGTT	A	amacGFP	0.53	0.0	0.0	0.0	0.0	0.0	0.0	0.0	0.53	G180A:C300A:A390G:A402G:C605A:A610T	V63M:Q104K:K134E:N138D:S208R:Q210L	595.4508061976833
AAAAAGTATAACACAAAAGA	TGCTCATAGG	A	amacGFP	0.46	0.0	0.0	0.0	0.0	0.0	0.0	0.0	0.46	G180A:C300A:A390G:A402G:C605A:A610T	V63M:Q104K:K134E:N138D:S208R:Q210L	595.4508061976833
AAAAAGTATATTCCAAACCG	CCTCAGTTGG	A	amacGFP	0.0	0.0	0.0	0.0	0.0	3.6	0.0	0.0	3.6	C68T	wt	9275.981729620169
AAAAAGTCATTTTCCGCTCT	AGGAGGCTGG	A	amacGFP	0.0	0.0	0.0	0.0	0.0	3.68	5.46	0.0	9.14	C420T:T532A:G615A	L181H:A212T	10972.37229178702
AAAAAGTCATTTTCCGCTCT	ATTTACTGAC	A	amacGFP	0.0	0.0	0.0	0.0	0.0	5.83	1.68	0.98	8.49	C420T:T532A:G615A	L181H:A212T	10506.055084644991
AAAAAGTCATTTTCCGCTCT	CAGTTGAGGC	A	amacGFP	0.0	0.0	0.0	0.0	0.0	0.0	1.2	0.0	1.2	C420T:T532A:G615A	L181H:A212T	13409.183606720258
AAAAAGTCATTTTCCGCTCT	TATTGGTGTG	A	amacGFP	0.0	0.0	0.0	0.0	0.0	0.0	4.1	0.0	4.1	C420T:T532A:G615A	L181H:A212T	13409.183606720258
AAAAAGTCATTTTCCGCTCT	TGCAATCGTG	A	amacGFP	0.0	0.0	0.0	0.0	0.0	1.17	0.0	0.0	1.17	C420T:T532A:G615A	L181H:A212T	9275.981729620169
AAAAAGTCATTTTCCGCTCT	TGCGGCCTCG	A	amacGFP	0.0	0.0	0.0	3.6	0.0	8.38	0.0	0.0	11.98	C420T:T532A:G615A	L181H:A212T	8035.034516231941
AAAAAGTCATTTTCCGCTCT	TGGTAAGTTG	A	amacGFP	0.0	0.0	0.0	0.0	0.0	4.17	0.0	0.0	4.17	C420T:T532A:G615A	L181H:A212T	9275.981729620169
AAAAAGTCCAATCCAACCTA	AAGCGCTATG	A	amacGFP	0.0	0.0	0.0	0.0	2.22	0.0	0.0	0.0	2.22	G33T:A144G:C185T	V14L:T51A	6440.5529375057395
AAAAAGTTAGGAAAAAAATG	AAGCTCAGTG	A	amacGFP	9.44	0.0	0.0	0.0	0.07	0.0	0.0	0.0	9.51	T211C:G213A:G713A	F73S:A74T	449.0
AAAAAGTTAGGAAAAAAATG	TCTGATCCAC	A	amacGFP	1.66	0.0	0.0	0.0	0.07	0.0	0.0	0.0	1.73	T211C:G213A:G713A	F73S:A74T	449.0
AAAAAGTTAGGAAAAAAATG	TTCTGTGTTC	A	amacGFP	6.79	0.04	0.0	0.0	0.0	0.0	0.0	0.0	6.83	T211C:G213A:G713A	F73S:A74T	587.4063462779817
AAAAAGTTATAAACCACCCT	CTTTCTGTCG	A	amacGFP	0.02	0.0	0.03	0.0	0.0	0.93	0.0	0.0	0.9800000000000001	A13C:A76T:T195A:T205C:A252T:G410A:A456T	E7A:K28M:Y68N:L71S:K87*:M156L	8597.510839676594
AAAAAGTTATAAACCACCCT	TTCGTGAAGG	A	amacGFP	0.89	0.0	0.0	0.0	0.0	0.0	3.94	0.0	4.83	A13C:A76T:T195A:T205C:A252T:G410A:A456T	E7A:K28M:Y68N:L71S:K87*:M156L	12410.292098908632
AAAAATAAAAAAATACTCTA	GGTGGGCGGC	A	amacGFP	0.0	0.0	0.0	0.0	4.3	0.0	0.0	0.0	4.3	G564A:C648T	G192S:H224Y	6440.5529375057395
AAAAATAAAAAACCAGAACA	CGTTTATTAT	A	amacGFP	0.0	0.0	0.0	4.04	0.0	0.0	0.0	0.0	4.04	C264A:G344T	P92T:E118D	4300.387576439555
AAAAATAAAAAATAACAAAA	CCCCGGCGCC	A	amacGFP	0.0	0.0	0.0	0.0	1.63	0.0	0.0	0.0	1.63	G33T:A94.:.98A:G150A:A331G:T421A:A547T:A552G	V14L:E34G:G35D:G53S:E114G:L144Q:Q186L:N188D	6440.5529375057395
AAAAATAAAAAATAACAAAA	TACGGCGTTA	A	amacGFP	0.16	0.0	0.0	0.0	0.0	0.0	0.0	0.0	0.16	G33T:A94.:.98A:G150A:A331G:T421A:A547T:A552G	V14L:E34G:G35D:G53S:E114G:L144Q:Q186L:N188D	595.4508061976833
AAAAATAAAAAATCCACAAA	ACAGTTGTTG	A	amacGFP	0.69	0.0	0.0	3.28	0.0	0.0	0.0	0.0	3.9699999999999998	A16T:A30T:A115T:A196G:A712G	E8V:I13F:Y41F:Y68C:K245R	3881.912696604464
AAAAATAAAAACAAAGTAAA	GTGTGTAGGT	A	amacGFP	0.0	2.66	0.0	0.0	0.0	0.0	0.0	0.0	2.66	A321T:C559A	T111S:P190H	1733.5552272575464
AAAAATAAAAACAAAGTAAA	TTCCTCGAGG	A	amacGFP	2.53	0.12	0.51	4.11	0.0	0.0	0.0	0.0	7.27	A321T:C559A	T111S:P190H	2859.2312495046162
AAAAATAAAACACAAAAACA	AGCCACTAAG	A	amacGFP	0.02	0.0	0.0	0.0	0.0	2.59	0.0	0.0	2.61	A61T:A361T	D23V:N124I	8858.812176461166
AAAAATAAAACACAAAAACA	ATCACCGGCT	A	amacGFP	0.69	0.0	0.0	0.0	0.0	0.0	0.0	0.0	0.69	A61T:A361T	D23V:N124I	595.4508061976833
AAAAATAAAACACAAAAACA	CGGTCTGTAG	A	amacGFP	1.52	0.0	0.0	0.0	0.0	0.2	0.0	0.0	1.72	A61T:A361T	D23V:N124I	449.0
AAAAATAAAACACAAAAACA	TGCCTCCCTG	A	amacGFP	1.31	0.0	0.0	0.0	0.0	0.0	0.0	0.0	1.31	A61T:A361T	D23V:N124I	595.4508061976833
AAAAATAAAACCATACAACT	TCCGTGCCAG	A	amacGFP	0.0	0.0	0.0	0.0	0.0	0.04	3.59	0.0	3.63	T210A:A349G:G523C	F73I:D120G:G178A	12623.236744924114
AAAAATAAAATCTAAATAAA	TGTTTGAATT	A	amacGFP	1.82	0.0	0.0	0.0	0.0	0.0	0.0	0.0	1.82	A3T:T85A:A252T:A288T:C308G:G329T	S1C:V31E:K87*:T100S:D106E	595.4508061976833
AAAAATAAAATGAAAAAACC	ATGGAGGGTT	A	amacGFP	0.0	0.0	0.0	0.0	6.37	2.59	1.74	0.0	10.700000000000001	G33T:G604T	V14L:S208I	7504.000875129123
AAAAATAAAATGAAAAAACC	GAAGCTGTGT	A	amacGFP	0.0	0.0	0.0	3.82	0.52	0.0	0.0	0.0	4.34	G33T:G604T	V14L:S208I	4828.567183539961
AAAAATAAACAAAAAAACAC	GCAAGCGCGA	A	amacGFP	1.01	0.0	0.0	0.0	0.0	0.0	0.0	0.0	1.01	C260T:T355A:A394T	L122Q:E135V	595.4508061976833
AAAAATAAACAAAAAAACAC	TGTGGTTAGT	A	amacGFP	0.28	0.12	0.0	0.0	0.0	0.0	0.0	0.0	0.4	C260T:T355A:A394T	L122Q:E135V	1265.8101641816702
AAAAATAAACAAAACAAACA	AGACTTGGCC	A	amacGFP	0.02	0.0	0.0	0.0	14.07	14.86	4.59	0.0	33.54	T203A:A415T	H142L	8317.313084002148
AAAAATAAACAAAACAAACA	AGTTGAACTA	A	amacGFP	0.0	0.0	0.0	0.0	0.0	0.77	0.0	0.0	0.77	T203A:A415T	H142L	9275.981729620169
AAAAATAAACAAAACAAACA	CTGTTATCTT	A	amacGFP	0.0	0.0	0.0	0.0	0.0	2.87	0.0	0.0	2.87	T203A:A415T	H142L	9275.981729620169
AAAAATAAACAAACAAAAAA	GAGGAGGCGA	A	amacGFP	1.52	0.0	0.0	0.0	0.0	0.0	0.0	0.0	1.52	A153T:G328A:T367C:A405T:T426C:C630T	K54*:G113E:I126T:I139F:Y146H:R217C	595.4508061976833
AAAAATAAACAAACAAAAAA	GGGCTCGCCG	A	amacGFP	0.0	1.27	0.0	0.0	0.0	0.0	0.0	0.0	1.27	A153T:G328A:T367C:A405T:T426C:C630T	K54*:G113E:I126T:I139F:Y146H:R217C	1733.5552272575464
AAAAATAAACAAACAAAAAA	GGGTATGTAC	A	amacGFP	1.8	0.0	0.0	0.0	0.0	0.0	0.0	0.0	1.8	A153T:G328A:T367C:A405T:T426C:C630T	K54*:G113E:I126T:I139F:Y146H:R217C	595.4508061976833
AAAAATAAACAATTACGAAC	TTCCGGAGTC	A	amacGFP	0.02	0.0	0.0	0.0	2.96	0.0	0.0	0.0	2.98	T40C:A67T:T124C:G158A:C324A:T334C:T655A:T671C:G698A	V16A:H25L:L44P:R112S:V115A:V226D:M240I	6092.105656142036
AAAAATAAACACACAGCAAA	TGTTTTTGGT	A	amacGFP	0.0	0.0	0.0	0.0	0.0	4.53	0.0	0.0	4.53	G33T:A474T:G563A	V14L:N162Y	9275.981729620169
AAAAATAAACAGTAAAAAAG	AGTAGTTCGG	A	amacGFP	1.64	0.0	0.0	0.0	0.0	0.0	0.0	0.0	1.64	G33T:G70A:G151C:T493A	V14L:G26D:G53A:F168Y	595.4508061976833
AAAAATAAAGACAACCAAAA	GCATCGGGCC	A	amacGFP	0.0	0.0	0.0	0.0	1.26	0.0	0.0	0.0	1.26	A226T	E78V	6440.5529375057395
AAAAATAAATAAAAAAACTA	GTTGTATGTT	A	amacGFP	0.0	0.0	0.0	0.0	0.0	3.44	0.0	0.0	3.44	G33T:C177A:A370G	V14L:L62I:E127G	9275.981729620169
AAAAATAACAAAAATAAACC	TGGCCTATTA	A	amacGFP	0.0	0.0	0.0	0.0	3.85	3.32	0.0	0.0	7.17	G33T:G111A:A475G	V14L:D40N:N162S	7705.102731751124
AAAAATAACAAAACACACGC	AGCCGGGCTA	A	amacGFP	0.16	0.0	0.0	0.0	0.0	0.0	0.0	0.0	0.16	G69T:G96T:G328T:G425A:A529G:C584T:G682T	G26C:G35C:G113V:Q180R:G235V	595.4508061976833
AAAAATAACAAAACACACGC	GGTACCGCAG	A	amacGFP	0.0	0.0	0.0	0.0	1.11	0.0	3.55	0.0	4.66	G69T:G96T:G328T:G425A:A529G:C584T:G682T	G26C:G35C:G113V:Q180R:G235V	12026.7882556104
AAAAATAACAAAATCACTCA	ACCGTGAGTG	A	amacGFP	3.15	1.39	0.0	0.0	0.0	0.0	0.0	0.0	4.54	T493C:G578A	F168S	1249.497481065652
AAAAATAACAAAATCACTCA	CTCGGGTAGT	A	amacGFP	6.63	0.0	0.0	0.04	0.0	0.04	0.0	0.02	6.7299999999999995	T493C:G578A	F168S	449.0
AAAAATAACAAAATCACTCA	GGCCCTCTTT	A	amacGFP	6.49	0.0	0.0	0.0	0.0	0.0	0.0	0.02	6.51	T493C:G578A	F168S	449.0
AAAAATAACAAAATCACTCA	GTAGATTCGC	A	amacGFP	30.8	0.0	0.0	0.0	0.0	0.04	0.0	0.0	30.84	T493C:G578A	F168S	449.0
AAAAATAACAAAATCACTCA	TGTAGTCCGA	A	amacGFP	2.06	0.0	0.0	0.0	0.0	0.0	0.03	0.0	2.09	T493C:G578A	F168S	449.0
AAAAATAACAAAATCACTCA	TGTCGGTATT	A	amacGFP	9.24	0.0	0.0	0.0	0.07	0.0	0.0	0.0	9.31	T493C:G578A	F168S	449.0
AAAAATAACAAAATCACTCA	TGTCTAGACC	A	amacGFP	14.01	0.0	0.03	1.89	0.07	0.0	0.0	0.0	16.0	T493C:G578A	F168S	449.0
AAAAATAACACTAAAACTAC	CTGGGGGCTG	A	amacGFP	0.0	0.0	0.0	3.75	1.33	1.13	1.65	0.0	7.859999999999999	T557C:A628C	D216A	6714.246055782191
AAAAATAACACTAAAACTAC	CTGTATCAGA	A	amacGFP	0.0	0.0	0.0	0.58	3.04	0.0	0.0	0.0	3.62	T557C:A628C	D216A	5613.316448864787
AAAAATAACACTAAAACTAC	GCATAGGTTG	A	amacGFP	0.02	0.02	0.0	0.0	4.44	1.98	0.0	0.0	6.46	T557C:A628C	D216A	7315.419185281829
AAAAATAACACTAAAACTAC	GTGAAGTCTA	A	amacGFP	0.0	0.0	0.0	0.0	0.67	3.12	0.0	0.0	3.79	T557C:A628C	D216A	8298.82873991644
AAAAATAACACTAAAACTAC	TTCAGCGCAA	A	amacGFP	0.0	0.0	0.0	1.09	5.63	3.0	2.91	0.0	12.629999999999999	T557C:A628C	D216A	8105.12063587472
AAAAATAACAGTTAAAGACC	ACATGTCACG	A	amacGFP	4.75	0.0	0.0	0.0	0.0	0.0	0.0	0.0	4.75	G90T:C110T:G345A:A474T:G527A	G33C:G119S:N162Y	595.4508061976833
AAAAATAACCACATAACACA	AAGGTTAACA	A	amacGFP	0.0	0.0	0.0	0.0	3.04	3.48	1.42	0.49	8.43	G33T:C173T:C347G:A418G:A438T:A634T	V14L:K143R:S150C:N218I	8845.53200911307
AAAAATAACCACATAACACA	AGCGCGTTAA	A	amacGFP	0.0	0.0	0.0	0.07	0.3	0.0	0.0	0.0	0.37	G33T:C173T:C347G:A418G:A438T:A634T	V14L:K143R:S150C:N218I	5556.975073452573
AAAAATAACCACATATTAGC	GTATGGTTAA	A	amacGFP	0.0	1.12	0.0	0.0	0.0	0.0	0.23	0.0	1.35	C172T:C690A	P60L:H238N	1977.7264568660446
AAAAATAACCACATATTAGC	TTGTCCTAGT	A	amacGFP	0.0	2.42	0.0	0.0	0.0	0.0	0.0	0.0	2.42	C172T:C690A	P60L:H238N	1733.5552272575464
AAAAATAACCGGTACTCACA	TGGGGGCTGT	A	amacGFP	0.0	0.0	0.0	0.0	4.59	13.44	2.97	0.58	21.580000000000002	G33T:C341T:A544T	V14L:Y185F	9125.316677542889
AAAAATAACCGGTACTCACA	TTCTTATCCT	A	amacGFP	0.0	0.0	0.0	0.0	2.22	0.08	0.0	0.0	2.3000000000000003	G33T:C341T:A544T	V14L:Y185F	7014.0988158053115
AAAAATAACGGACAACGAAA	AGTTAATAGA	A	amacGFP	0.0	0.0	0.0	0.0	0.0	0.45	0.0	0.0	0.45	C266A:A610G:T669.	Q210R:F231L:S232V:A233P:C234V:H236I:T237L:H238T:G239A:M240W:D241T:E242S:L243C:Y244T:K245S	9275.981729620169
AAAAATAACGGACAACGAAA	AGTTCCACGG	A	amacGFP	0.0	0.36	2.92	0.0	4.89	0.0	0.0	0.0	8.17	C266A:A610G:T669.	Q210R:F231L:S232V:A233P:C234V:H236I:T237L:H238T:G239A:M240W:D241T:E242S:L243C:Y244T:K245S	4944.541995820522
AAAAATAAGACTAAAATACA	GATACCGAAG	A	amacGFP	0.0	0.0	0.0	0.73	6.0	2.06	0.0	0.0	8.790000000000001	C585A	P199T	6854.197004243495
AAAAATAAGACTAAAATACA	TGCTATGATC	A	amacGFP	0.0	0.0	0.0	1.24	3.7	0.0	0.0	0.0	4.94	C585A	P199T	5404.096810261963
AAAAATAAGAGAAGAAAAAA	GTTTGACCTC	A	amacGFP	1.6	0.0	0.0	0.0	0.0	0.0	0.0	0.0	1.6	G33T:A244G:G335T:A465G	V14L:D84G:K159E	595.4508061976833
AAAAATAATAATTCATACAC	GGTGCGCCCT	A	amacGFP	2.45	0.0	0.0	0.04	0.0	0.0	0.0	0.0	2.49	G33T:A81T:T432C	V14L:S30C:F148L	449.0
AAAAATAATAATTCATACAC	TGGACGTCGC	A	amacGFP	13.68	0.0	0.0	0.0	0.0	0.0	0.0	0.0	13.68	G33T:A81T:T432C	V14L:S30C:F148L	595.4508061976833
AAAAATAATCACAAAAACAC	CAGCCGCGCT	A	amacGFP	0.65	0.0	0.0	0.0	0.0	0.0	0.0	0.0	0.65	G158A:T195C	Y68H	595.4508061976833
AAAAATAATCACAAAAACAC	GTAATTGCTA	A	amacGFP	7.88	0.0	0.0	0.0	0.0	0.0	0.0	0.0	7.88	G158A:T195C	Y68H	595.4508061976833
AAAAATAATCACAAAAACAC	TATATATGCG	A	amacGFP	2.16	0.0	0.0	0.0	0.0	0.0	0.0	0.0	2.16	G158A:T195C	Y68H	595.4508061976833
AAAAATAATCACAAAAACAC	TTGGAGGATG	A	amacGFP	4.85	0.0	0.0	0.0	0.0	0.0	0.0	0.0	4.85	G158A:T195C	Y68H	595.4508061976833
AAAAATAATCAGACCACTAA	CCGCTAAAAG	A	amacGFP	0.0	0.0	0.0	0.0	0.0	1.05	0.0	0.0	1.05	G33T:A147G:A235T:T292C:G314A:C500A	V14L:T52A:K81M:I101T	9275.981729620169
AAAAATAATCAGACCACTAA	TGTACGATAC	A	amacGFP	0.22	0.0	0.0	0.04	0.0	0.0	0.0	0.0	0.26	G33T:A147G:A235T:T292C:G314A:C500A	V14L:T52A:K81M:I101T	449.0
AAAAATACAAAAAAACATCA	ATATGCCATG	A	amacGFP	0.0	0.0	0.0	0.0	0.0	1.78	0.0	0.0	1.78	C110T:T207C:A288C:G302T:A370T:A385G:C416T:A489C	C72R:T100P:Q104H:E127V:D132G:N167H	9275.981729620169
AAAAATACAAAAAAACATCA	CTGGTTGGCT	A	amacGFP	0.46	0.0	0.0	0.0	0.0	0.0	0.0	0.0	0.46	C110T:T207C:A288C:G302T:A370T:A385G:C416T:A489C	C72R:T100P:Q104H:E127V:D132G:N167H	595.4508061976833
AAAAATACAAAGCATACACC	AGAGTAGCCG	A	amacGFP	0.0	0.98	0.0	0.76	0.0	0.0	0.0	0.0	1.74	A7G:G33T:A81C:T192A:A261.:.263C:T367C:T487C:T556A:C613A	K2R:V14L:S30R:S67T:M90S:I126T:V166A:V189D:T211K	2753.6252333332795
AAAAATACACACTATACAGT	ACTACCGTGG	A	amacGFP	0.34	0.12	0.0	0.0	0.0	0.0	0.0	0.0	0.46	C214T:G225T:T577C:T641A:C684G	A74V:E78*:V196A:H236D	1216.9577005429373
AAAAATACACACTATACAGT	TACCGTGTAG	A	amacGFP	1.27	0.0	0.0	0.0	1.41	4.33	0.0	0.0	7.01	C214T:G225T:T577C:T641A:C684G	A74V:E78*:V196A:H236D	7463.984028109286
AAAAATACACACTATACAGT	TTCGTGACGG	A	amacGFP	0.14	0.0	0.0	0.0	0.0	0.0	0.0	0.0	0.14	C214T:G225T:T577C:T641A:C684G	A74V:E78*:V196A:H236D	595.4508061976833
AAAAATACATGACCAACCCC	ATTGGCAATT	A	amacGFP	5.15	0.0	1.69	0.0	0.0	0.0	0.0	0.0	6.84	G28C:G281T:C308T	G12A:Q97H	449.0
AAAAATACATGACCAACCCC	CCCGTTAACT	A	amacGFP	4.67	0.0	0.0	0.0	0.0	0.0	0.0	0.0	4.67	G28C:G281T:C308T	G12A:Q97H	595.4508061976833
AAAAATACATGACCAACCCC	CCTAGGTGGT	A	amacGFP	1.76	0.0	0.0	0.0	0.0	0.0	0.0	0.0	1.76	G28C:G281T:C308T	G12A:Q97H	595.4508061976833
AAAAATACCAAAACAAAACA	GAAGGAGTGA	A	amacGFP	0.0	0.0	0.0	0.0	5.48	7.13	4.07	0.0	16.68	G33T:G281A	V14L	9017.472362692037
AAAAATACCAAAACAAAACA	GTGGTTCAGG	A	amacGFP	0.0	0.0	0.0	0.0	1.26	0.0	0.0	0.0	1.26	G33T:G281A	V14L	6440.5529375057395
AAAAATACCCCTCCCCACCT	CCAAATCTCA	A	amacGFP	0.0	0.0	0.0	0.0	0.0	0.53	0.03	0.0	0.56	T232C:A331G:T577C:A626T	M80T:E114G:V196A:K215N	9996.128492746204
AAAAATACCCCTCCCCACCT	CGTTTAGTTG	A	amacGFP	0.12	0.0	0.0	3.71	0.0	0.0	0.0	0.0	3.83	T232C:A331G:T577C:A626T	M80T:E114G:V196A:K215N	3977.685418728002
AAAAATACCCCTCCCCACCT	GCCCTTTATT	A	amacGFP	0.0	0.0	4.39	0.0	0.0	0.0	0.0	0.0	4.39	T232C:A331G:T577C:A626T	M80T:E114G:V196A:K215N	2795.9958551546724
AAAAATACCCCTCCCCACCT	GTCACTGGTG	A	amacGFP	0.91	0.0	0.0	0.0	0.0	0.0	0.0	0.0	0.91	T232C:A331G:T577C:A626T	M80T:E114G:V196A:K215N	595.4508061976833
AAAAATACTAACTAAACAAA	TCTGGCTGCT	A	amacGFP	2.12	0.0	0.0	0.0	0.0	0.0	0.03	0.0	2.15	G33T:A552T:C650T	V14L:N188Y	449.0
AAAAATAGAAAAACAAGACA	AGGTGACTAA	A	amacGFP	0.0	0.0	0.0	1.24	0.0	0.0	0.0	0.0	1.24	G63A:C92T:C278T:A331T:T340C:T661A	V24I:E114V:F117S:L228Q	4300.387576439555
AAAAATAGAAAAACAAGACA	GACAGCTATC	A	amacGFP	0.0	0.0	0.0	11.29	4.15	3.24	0.0	0.02	18.7	G63A:C92T:C278T:A331T:T340C:T661A	V24I:E114V:F117S:L228Q	5032.001694648991
AAAAATAGAAAAACAAGACA	GTGGTCGGGC	A	amacGFP	0.0	0.0	0.0	0.0	1.93	0.0	0.0	0.0	1.93	G63A:C92T:C278T:A331T:T340C:T661A	V24I:E114V:F117S:L228Q	6440.5529375057395
AAAAATAGAAAAACAAGACA	GTGTGTATCT	A	amacGFP	0.0	0.0	0.0	1.57	0.0	0.0	0.0	0.0	1.57	G63A:C92T:C278T:A331T:T340C:T661A	V24I:E114V:F117S:L228Q	4300.387576439555
AAAAATATAAGAGAAAAACT	GGGGGTGCTA	A	amacGFP	0.0	0.0	0.72	0.0	0.0	0.0	0.0	0.0	0.72	G33T:G117T:C143T	V14L:G42C	2795.9958551546724
AAAAATATAAGAGAAAAACT	GGTCTGCAGG	A	amacGFP	0.0	0.0	0.43	0.0	0.0	0.0	0.0	0.0	0.43	G33T:G117T:C143T	V14L:G42C	2795.9958551546724
AAAAATATAGCCAAAAAGGA	GCCTATAACG	A	amacGFP	6.81	0.0	0.0	0.0	0.0	1.9	0.03	0.0	8.74	T247C	F85S	449.0
AAAAATATAGCCAAAAAGGA	GTTCAGGTTC	A	amacGFP	6.1	0.02	0.0	0.0	1.41	0.0	0.0	0.0	7.529999999999999	T247C	F85S	449.0
AAAAATATTAACAAATAAAG	GTGTTCGTAT	A	amacGFP	0.0	0.0	0.0	0.0	1.63	0.0	0.0	0.0	1.63	G33T:G63T:G258A:G286T:A397T:.498T:T499A:A553T:A598G:T606C	V14L:V24L:A89T:R99L:D136V:I170*:R171P:H172P:N173Q:I174H:E175R:G177R:G178R:V179G:Q180A:L181A:A182R:D183R:H184P:Y185L:Q186P:T187D:N188D:V189R:P190S:D193R:G194R:V196R:L197A:I198D:I203H:N204Q:H205P:Y206L:L207P:S208E:C209P:Q210S:T211D:A212S:I213H:S214Q:K215Q:D216R:R217P:N218*:E219R:T221D:R222S:D223R:H224S:M225H:V226G:F227L:L228S:E229G:F230V:F231L:S232*:A233C:C234L:G235W:H236A:T237Y:H238S:G239R:M240H:D…	6440.5529375057395
AAAAATCAAAATAATACACC	GCGTTTCCTT	A	amacGFP	0.26	0.0	0.0	0.0	2.67	1.66	0.0	0.0	4.59	A24T:G33T:A466G:G482T:A495G:A649T	T11S:V14L:K159R:K169E:H224L	7263.863069725461
AAAAATCAAAATCCAATCAC	GGTCGTCACG	A	amacGFP	0.0	0.0	0.0	0.0	0.0	0.93	0.0	0.0	0.93	G33T:C431A:C446A:C584T:G693A	V14L:N147K:N152K:G239S	9275.981729620169
AAAAATCAAAATCCAATCAC	GTCGTGGGTA	A	amacGFP	0.0	0.02	0.0	0.0	3.63	7.89	12.05	0.0	23.59	G33T:C431A:C446A:C584T:G693A	V14L:N147K:N152K:G239S	10775.834606741792
AAAAATCAAACAAAAAAAAC	TGCTCGGTTA	A	amacGFP	0.02	0.0	0.0	3.79	0.0	6.11	1.65	0.0	11.57	G33T:T107A:A376G	V14L:D38E:K129R	8174.574021982341
AAAAATCAAACAAAAAAAAC	TGTTTGAATT	A	amacGFP	0.0	0.0	0.0	0.0	1.26	0.0	0.0	0.0	1.26	G33T:T107A:A376G	V14L:D38E:K129R	6440.5529375057395
AAAAATCAAAGCATCACACA	ATCCCAGGTT	A	amacGFP	0.0	0.0	0.0	0.0	4.07	6.88	0.0	0.0	10.95	G93A	E34K	7978.202149494356
AAAAATCAAAGCATCACACA	CCGGATTCTA	A	amacGFP	0.0	0.0	0.0	0.0	10.52	3.64	0.87	0.0	15.03	G93A	E34K	7467.815924683774
AAAAATCAAAGCATCACACA	GTCTACGCAG	A	amacGFP	0.0	0.0	0.0	0.0	0.0	2.47	0.0	0.0	2.47	G93A	E34K	9275.981729620169
AAAAATCAACAACAATACCA	CTGAACGATG	A	amacGFP	0.0	0.61	0.0	0.0	5.26	0.0	0.0	0.0	5.87	G33T:A61G:G371A:C479A:T678A	V14L:D23G:C234S	5938.588920872827
AAAAATCAACAACAATACCA	TTTCGCTCAT	A	amacGFP	0.0	0.0	0.0	0.0	1.63	0.04	0.0	0.0	1.67	G33T:A61G:G371A:C479A:T678A	V14L:D23G:C234S	6966.393648831564
AAAAATCAACACAAAGTAAA	AGAGGCCGTA	A	amacGFP	0.0	0.0	0.0	0.0	0.0	1.62	3.88	0.0	5.5	G33T:G164A:T543G:A582T:T706A	V14L:Y185D:I198F:L243Q	11228.439523773137
AAAAATCAACACACAAAACT	GAAACAAGGC	A	amacGFP	0.0	0.0	0.0	0.0	1.04	0.0	0.0	0.0	1.04	G342T:G578C	E118*	6440.5529375057395
AAAAATCAACACACAAAACT	GGGTAGGTTA	A	amacGFP	3.25	0.0	0.0	0.0	0.74	0.0	4.43	0.0	8.42	G342T:G578C	E118*	6727.457193385585
AAAAATCAACACACAAAACT	GTAATAGCGT	A	amacGFP	0.0	0.0	0.0	0.0	1.7	0.0	0.0	0.0	1.7	G342T:G578C	E118*	6440.5529375057395
AAAAATCAAGACAAAACACA	ATAGAGTCTT	A	amacGFP	0.0	0.0	0.0	0.76	0.07	0.04	0.0	0.0	0.87	G27T:G33T:G328C	G12W:V14L:G113A	4805.796332520288
AAAAATCAAGACAAAACACA	GGATAAGCAA	A	amacGFP	0.0	0.0	0.0	0.0	2.52	0.0	0.0	0.0	2.52	G27T:G33T:G328C	G12W:V14L:G113A	6440.5529375057395
AAAAATCAAGACAAAACACA	GGGACCCGGT	A	amacGFP	0.0	0.0	0.0	0.07	7.48	0.0	0.0	0.0	7.550000000000001	G27T:G33T:G328C	G12W:V14L:G113A	6061.737917863921
AAAAATCAATATATAGCATC	CATGTTTCTT	A	amacGFP	5.34	0.0	0.0	0.0	0.0	0.0	0.42	0.0	5.76	C25T:A186G	T11I:T65A	449.0
AAAAATCAATATATAGCATC	CTCCCGCGGC	A	amacGFP	0.0	0.3	0.0	0.0	0.0	0.0	0.0	0.0	0.3	C25T:A186G	T11I:T65A	1733.5552272575464
AAAAATCAATCAAACCGCTT	TACGCTAAAA	A	amacGFP	0.0	0.0	0.0	0.0	3.41	0.0	0.0	0.0	3.41	G33T:G571T	V14L:G194V	6440.5529375057395
AAAAATCACAACTCAGAATC	CCTGAGCTGC	A	amacGFP	0.0	0.0	0.0	0.0	0.0	0.0	1.49	0.0	1.49	T22A:G108T:G117A:G213A	F10Y:A39S:G42S:A74T	13409.183606720258
AAAAATCACAATAGAACAAC	GTGTGCTCAG	A	amacGFP	0.0	0.0	0.0	0.0	0.0	1.01	0.48	0.0	1.49	G384A:G497A:A514G	D132N:E175G	10506.823437694366
AAAAATCACAATAGAACAAC	TCTGAGCTCA	A	amacGFP	0.0	0.0	0.0	0.0	6.37	4.66	1.16	0.0	12.190000000000001	G384A:G497A:A514G	D132N:E175G	7762.66916308635
AAAAATCACACCAAAACACC	GGGGGTTGGG	A	amacGFP	3.46	0.0	0.0	0.0	0.0	0.0	0.0	0.0	3.46	G33T:A361T:T492C	V14L:N124I:F168L	595.4508061976833
AAAAATCACCATAAAAAAGA	CCTGCATGGT	A	amacGFP	0.0	0.0	0.0	2.99	0.0	0.0	0.0	0.0	2.99	A283G:T295C:G332T:A716G	E98G:F102S:E114D:*246W	4300.387576439555
AAAAATCACCATAAAAAAGA	CTGATCGGTG	A	amacGFP	0.02	0.0	0.0	5.5	0.15	0.0	0.0	0.0	5.67	A283G:T295C:G332T:A716G	E98G:F102S:E114D:*246W	4435.013817581308
AAAAATCACCATAAAAAAGA	CTTTTCGAGG	A	amacGFP	0.0	0.0	0.0	0.0	1.41	0.0	0.0	0.0	1.41	A283G:T295C:G332T:A716G	E98G:F102S:E114D:*246W	6440.5529375057395
AAAAATCACCATAAAAAAGA	GCGCTCGGTA	A	amacGFP	0.0	0.0	1.1	0.0	0.3	0.0	0.0	0.0	1.4000000000000001	A283G:T295C:G332T:A716G	E98G:F102S:E114D:*246W	3274.8906830531014
AAAAATCACCTTACCCCCCC	TTGAGATTTG	A	amacGFP	3.15	0.0	0.0	0.07	0.0	0.0	0.0	0.0	3.2199999999999998	G58T:G95T:T192C:G379T:A672T:A703T	G22V:E34D:S67P:G130V:S232C:E242V	449.0
AAAAATCAGCCAAAATTCAC	ACTTTTCGTG	A	amacGFP	0.0	0.0	0.0	0.0	0.0	0.89	0.0	0.0	0.89	wt	wt	9275.981729620169
AAAAATCATCCCTCGAATTT	GGGAAATACA	A	amacGFP	0.36	0.0	0.0	0.0	2.37	0.0	0.0	0.0	2.73	A16T:G33T:T315A:A444T:C542T:G615T:T680C	E8V:V14L:Y109N:N152Y:A212S	5937.363697925781
AAAAATCATCCCTCGAATTT	GTTCTTTAGA	A	amacGFP	1.37	0.0	0.0	0.0	0.0	0.0	0.0	0.0	1.37	A16T:G33T:T315A:A444T:C542T:G615T:T680C	E8V:V14L:Y109N:N152Y:A212S	595.4508061976833
AAAAATCATTAAAAAACTGC	GAATCGGTAA	A	amacGFP	3.46	0.0	0.0	0.0	0.0	1.66	0.0	0.0	5.12	G33T:A147G:A291T:T432A:C480T:A514G	V14L:T52A:I101F:F148I:E175G	449.0
AAAAATCCAAACATATACCC	AAAAGCAGGT	A	amacGFP	0.0	0.0	0.99	0.04	0.74	0.81	0.0	0.0	2.58	A201G:G345T:C684T	I70V:G119C:H236Y	5798.70591168071
AAAAATCCAAACATATACCC	ATAAGCCACG	A	amacGFP	0.0	0.0	0.0	1.97	12.37	4.49	0.0	0.0	18.83	A201G:G345T:C684T	I70V:G119C:H236Y	6807.613462908258
AAAAATCCAAACATATACCC	CGTTTTGTAG	A	amacGFP	0.0	0.02	0.0	0.0	23.11	6.48	0.0	0.0	29.61	A201G:G345T:C684T	I70V:G119C:H236Y	7245.051204277422
AAAAATCCAAACATATACCC	GATGATAGGC	A	amacGFP	0.0	0.0	0.0	0.0	4.3	0.0	0.0	0.0	4.3	A201G:G345T:C684T	I70V:G119C:H236Y	6440.5529375057395
AAAAATCCAAACATATACCC	GTAACACGTA	A	amacGFP	0.0	0.0	0.0	0.0	0.0	1.38	0.0	0.0	1.38	A201G:G345T:C684T	I70V:G119C:H236Y	9275.981729620169
AAAAATCCACACAAAAAACA	AATTTGCCAT	A	amacGFP	0.0	2.12	0.94	0.0	0.0	0.0	0.0	0.0	3.06	G33T:C38T:G70A:A276T:C533T	V14L:G26D:I96F	2051.531283268781
AAAAATCCACACAAAAAACA	TTTTTCGAGG	A	amacGFP	0.0	0.0	2.38	0.0	0.0	0.0	0.0	0.0	2.38	G33T:C38T:G70A:A276T:C533T	V14L:G26D:I96F	2795.9958551546724
AAAAATCCACACAAACACAG	GCGGCGGTGG	A	amacGFP	0.0	0.0	0.0	0.0	1.04	1.58	0.0	0.0	2.62	G33T:A75G:G622T:T669A	V14L:K28E:S214I:F231I	7935.164736474025
AAAAATCCACACAAACACAG	GTGAGTGCTT	A	amacGFP	0.0	0.0	0.0	1.86	0.0	6.28	2.68	0.0	10.82	G33T:A75G:G622T:T669A	V14L:K28E:S214I:F231I	9430.131771906876
AAAAATCCACCAAAATCAAC	AATTCACTCT	A	amacGFP	0.02	0.0	8.08	3.24	0.0	0.0	0.0	0.0	11.34	A319T:T492A:C575A:C623T	K110M:F168I	3256.8942803655327
AAAAATCCACCAAAATCAAC	GAGTGCGGTG	A	amacGFP	0.0	0.0	0.0	2.73	1.63	0.0	0.0	0.0	4.359999999999999	A319T:T492A:C575A:C623T	K110M:F168I	5016.814350039364
AAAAATCCACCAAAATCAAC	GCGGCCATCA	A	amacGFP	0.02	0.0	19.99	12.56	0.44	0.0	0.03	0.0	33.04	A319T:T492A:C575A:C623T	K110M:F168I	3372.2932753672967
AAAAATCCACCAAAATCAAC	TCGATACACG	A	amacGFP	0.02	0.0	32.0	35.27	0.07	0.0	0.03	0.0	67.39	A319T:T492A:C575A:C623T	K110M:F168I	3505.39203238257
AAAAATCCATAACCCTAAAA	CACGCGTGCT	A	amacGFP	0.0	0.0	0.0	0.0	1.63	0.0	0.0	0.0	1.63	G33T:G158A:G527A	V14L	6440.5529375057395
AAAAATCCATAACCCTAAAA	TCTGTCTAGT	A	amacGFP	0.0	0.0	0.0	0.0	0.0	1.78	0.0	0.0	1.78	G33T:G158A:G527A	V14L	9275.981729620169
AAAAATCCATAACCCTAAAA	TTTTGTTCTC	A	amacGFP	0.0	0.0	0.0	0.0	0.44	1.98	0.0	0.0	2.42	G33T:G158A:G527A	V14L	8289.757509514267
AAAAATCCCAATCAAAACAC	AGGCTCCGTA	A	amacGFP	0.06	0.0	0.0	2.91	1.56	0.0	0.0	0.0	4.53	G33T:G150T:A307G	V14L:G53C:D106G	4870.7018353072135
AAAAATCCCAATCAAAACAC	CCGTCGCATA	A	amacGFP	0.75	0.0	0.0	0.0	0.0	0.0	0.0	0.0	0.75	G33T:G150T:A307G	V14L:G53C:D106G	595.4508061976833
AAAAATCCCAATTAAACACC	TCTTGTAGAT	A	amacGFP	0.0	0.0	0.0	0.0	1.26	0.0	0.0	0.0	1.26	G33T:T85C:C92T:A144T:T202G:G332T:A415T:C509T:C521T	V14L:V31A:T51S:I70S:E114D:H142L	6440.5529375057395
AAAAATCCCTACCAAAGACC	CTGCTCATCT	A	amacGFP	0.0	0.0	0.0	0.0	0.0	1.58	0.78	0.0	2.3600000000000003	C104A	wt	10520.181626419771
AAAAATCCCTACCAAAGACC	TGAGTCAGGC	A	amacGFP	0.0	0.0	0.0	0.0	3.63	0.2	0.0	0.0	3.83	C104A	wt	7073.124411797196
AAAAATCCCTCCGCCGGCAT	GCTAGGGTTC	A	amacGFP	0.0	0.0	0.0	0.0	0.0	2.15	0.0	0.0	2.15	G33T:C42A:A75G:G239T:T432C:T457A:C518T:T674C:A691G	V14L:L17M:K28E:M82I:F148L:M156K:H238R	9275.981729620169
AAAAATCCCTCCGCCGGCAT	TCTCTGGACG	A	amacGFP	0.22	0.0	0.0	0.0	0.0	0.0	0.0	0.0	0.22	G33T:C42A:A75G:G239T:T432C:T457A:C518T:T674C:A691G	V14L:L17M:K28E:M82I:F148L:M156K:H238R	595.4508061976833
AAAAATCCGCATCACGCCGA	AGGGAGCGCG	A	amacGFP	0.0	0.0	0.0	0.0	0.0	1.5	0.0	0.0	1.5	G151A:C469A:A475G:A700G	G53D:A160D:N162S:D241G	9275.981729620169
AAAAATCCGCATCACGCCGA	CGCGATGGAG	A	amacGFP	0.02	0.0	0.0	0.0	2.44	4.17	3.62	0.0	10.25	G151A:C469A:A475G:A700G	G53D:A160D:N162S:D241G	9757.958623629102
AAAAATCCGCATCACGCCGA	GGTCGTTGTG	A	amacGFP	0.0	0.0	0.0	0.0	5.85	0.0	3.0	0.0	8.85	G151A:C469A:A475G:A700G	G53D:A160D:N162S:D241G	8136.182120339878
AAAAATCCGCATCACGCCGA	GGTGTTTGTT	A	amacGFP	0.0	0.0	0.0	0.0	9.63	5.83	6.33	0.0	21.79	G151A:C469A:A475G:A700G	G53D:A160D:N162S:D241G	8813.021073809598
AAAAATCCGCATCACGCCGA	GTGAAGGGTT	A	amacGFP	0.0	0.0	0.0	1.27	5.85	8.02	2.1	0.0	17.24	G151A:C469A:A475G:A700G	G53D:A160D:N162S:D241G	8247.702192797318
AAAAATCCGCCCATCAAACC	GGTTGCTGGG	A	amacGFP	52.87	1.3	0.03	0.0	0.07	0.08	0.06	0.0	54.41	A6T:A154G:G194A:T454C	K2*:K54R:I155T	449.0
AAAAATCCGCCCATCAAACC	TTTTTGCCAA	A	amacGFP	9.54	0.2	0.0	0.0	0.0	0.0	0.0	0.0	9.739999999999998	A6T:A154G:G194A:T454C	K2*:K54R:I155T	704.0846063516487
AAAAATCCGCGAATACAAAT	ATCACTCTAC	A	amacGFP	2.75	0.0	0.0	0.0	0.0	0.0	0.0	0.0	2.75	A252G:A307T:C545.	K87E:D106V:Q186R:T187R:N188T:V189F:L191W:G192A:D193T:G194A:V196C:L197*:I198S:I203S:N204T:H205T:Y206T:L207*:S208A:C209V:Q210R:T211Q:A212P:I213S:S214A:D216T:R217V:N218T:E219R:T221L:R222A:D223I:H224T:M225W:V226S:L228W:E229S:F230S:F231L:S232V:A233P:C234V:H236I:T237L:H238T:G239A:M240W:D241T:E242S:L243C:Y244T:K245S	595.4508061976833
AAAAATCCTCTCAGCTGAAA	TGACATTGTT	A	amacGFP	0.0	0.0	0.0	0.0	0.0	6.44	0.0	0.0	6.44	T470A	wt	9275.981729620169
AAAAATCCTTATTAAAGTTT	CGGTTACTAC	A	amacGFP	0.0	0.0	0.0	0.0	6.67	15.55	9.72	0.0	31.939999999999998	G33T:A696T	V14L:M240L	9630.33576982948
AAAAATCGACACATAACACA	GCAGCTGAGT	A	amacGFP	3.48	0.0	0.43	2.15	0.0	0.0	0.06	0.0	6.12	C23A:G33T:G328T:T340C:C469T:C585T	F10L:V14L:G113V:F117S:A160V:P199S	1308.998744149958
AAAAATCGCTGAAACATCTT	GGAGCAGGCT	A	amacGFP	0.0	0.0	0.0	0.0	0.0	2.06	0.0	0.0	2.06	G33T:G522T:G564T	V14L:G178W:G192C	9275.981729620169
AAAAATCGCTGAAACATCTT	TCCTGGGTTT	A	amacGFP	0.0	0.0	0.19	0.04	2.37	0.57	0.0	0.0	3.17	G33T:G522T:G564T	V14L:G178W:G192C	6730.917181106446
AAAAATCTAAACCCAAAATC	TCCTCGCACC	A	amacGFP	0.0	4.92	0.0	0.0	0.0	0.0	0.0	0.0	4.92	G58A:A65T:T168A:G206C:C256T:A444G:A595C	G22D:W59R:L71F:S88F:N152D:H205P	1733.5552272575464
AAAAATCTAACAGCACAAAT	GACCTGTACG	A	amacGFP	0.0	0.0	0.0	0.0	0.0	1.62	0.0	0.0	1.62	T34A:A81G:T114C:C176A:T190A:A375T	V14E:S30G:Y41H:L66Q:K129*	9275.981729620169
AAAAATCTAACAGCACAAAT	GCATTTTATA	A	amacGFP	0.77	0.0	0.0	0.0	0.0	0.0	0.0	0.0	0.77	T34A:A81G:T114C:C176A:T190A:A375T	V14E:S30G:Y41H:L66Q:K129*	595.4508061976833
AAAAATCTAACCATCAAATC	GCAATGTTCG	A	amacGFP	0.02	4.26	7.63	0.04	0.0	0.0	0.0	0.0	11.95	C224T:G548T:C572T	Q186H	2221.110163376729
AAAAATCTAACCATCAAATC	GGTGCGCCCT	A	amacGFP	0.0	0.8	0.0	0.0	0.0	0.0	0.0	0.0	0.8	C224T:G548T:C572T	Q186H	1733.5552272575464
AAAAATCTAACCATCAAATC	TGTATAGTGG	A	amacGFP	0.67	6.44	0.48	0.0	0.0	0.0	0.0	0.0	7.59	C224T:G548T:C572T	Q186H	1710.2579690824796
AAAAATCTAACCATCAAATC	TTAGACTTTC	A	amacGFP	0.0	2.85	0.0	0.0	0.0	0.0	0.0	0.0	2.85	C224T:G548T:C572T	Q186H	1733.5552272575464
AAAAATCTAACCATCAAATC	TTGAGTGATG	A	amacGFP	0.0	2.76	0.05	0.0	0.0	0.0	0.0	0.0	2.8099999999999996	C224T:G548T:C572T	Q186H	1875.3144260637805
AAAAATCTCCGAACAGAAAA	CAGGTTGTCT	A	amacGFP	0.0	0.0	0.0	0.0	0.0	7.81	0.03	0.0	7.84	C119A	wt	9662.86451439235
AAAAATCTCCGAACAGAAAA	GCAGGGGGAA	A	amacGFP	0.0	0.02	0.0	0.0	0.0	9.31	7.95	0.0	17.28	C119A	wt	10696.274718964463
AAAAATCTCTTGCTCAGTTA	ACGTTGAGGC	A	amacGFP	0.0	0.0	0.0	0.0	6.0	2.91	0.0	0.0	8.91	C110G	wt	7521.965732041663
AAAAATCTCTTGCTCAGTTA	GAATATGGCC	A	amacGFP	0.0	0.0	0.0	0.0	2.59	2.27	0.0	0.0	4.859999999999999	C110G	wt	7710.9525191451075
AAAAATCTCTTGCTCAGTTA	TTGTTTACGC	A	amacGFP	0.0	0.0	0.03	0.0	0.0	7.49	0.0	0.0	7.5200000000000005	C110G	wt	8923.3059812191
AAAAATCTCTTTTACTGTAT	TCGGCGATGA	A	amacGFP	0.0	0.0	0.0	0.0	2.22	1.66	1.39	0.02	5.29	A430G	N147S	8790.65425159679
AAAAATGAACAACCAACACA	ATGGATCTCC	A	amacGFP	0.0	0.0	0.0	1.46	0.52	0.0	0.0	0.0	1.98	C533T:A621G:C642T	S214G:R222C	4948.910739143531
AAAAATGAACAACCAACACA	ATGTACATTT	A	amacGFP	0.0	0.0	0.0	0.91	0.0	0.04	0.0	0.0	0.9500000000000001	C533T:A621G:C642T	S214G:R222C	4685.770995829456
AAAAATGAACAACCAACACA	TCCTAATCAG	A	amacGFP	0.0	0.0	0.0	0.95	2.81	0.08	0.0	0.0	3.84	C533T:A621G:C642T	S214G:R222C	5774.186585439178
AAAAATGAATAGAACAACCC	AACGTACATG	A	amacGFP	0.02	0.0	0.0	0.0	4.81	6.07	0.03	0.0	10.929999999999998	G33T:A127G:A696T	V14L:E45G:M240L	7904.710698974222
AAAAATGAATAGAACAACCC	CATGATTATA	A	amacGFP	0.0	0.0	0.0	0.0	4.74	6.44	10.24	0.0	21.42	G33T:A127G:A696T	V14L:E45G:M240L	10457.769587648338
AAAAATGAATAGAACAACCC	CATGCTCAGG	A	amacGFP	0.0	0.0	0.0	0.0	2.07	3.44	0.0	0.0	5.51	G33T:A127G:A696T	V14L:E45G:M240L	7971.485479760583
AAAAATGAATAGAACAACCC	GCTCCCATAT	A	amacGFP	0.0	0.0	0.03	0.0	1.56	1.34	0.03	0.0	2.96	G33T:A127G:A696T	V14L:E45G:M240L	7654.6339381512635
AAAAATGAATAGAACAACCC	TTGAGTCTGG	A	amacGFP	0.0	0.0	0.0	4.4	7.56	5.63	0.23	0.0	17.82	G33T:A127G:A696T	V14L:E45G:M240L	6770.326864940369
AAAAATGCAATTTCATCCTA	TGTCGCGGAG	A	amacGFP	3.86	0.0	0.0	0.0	0.0	0.0	0.0	0.0	3.86	T34C:G103A:A112C:T181C:T326A:A424G:T511C:A621G	V14A:G37D:D40A:V63A:E145G:I174T:S214G	595.4508061976833
AAAAATGCACAACAACTACA	TACTTTTTCA	A	amacGFP	0.0	0.0	0.0	0.0	15.78	0.0	0.0	0.0	15.78	T52A:T107A:A174C:G306A:C308A:A370C:A390.:A463G:T561A:C584.	L20Q:D38E:T61P:D106K:E127A:K134R:E135R:D136T:G137A:N138T:I139S:L140W:H142T:K143S:L144W:E145S:Y146T:N147T:F148L:N149T:S150A:H151T:N152T:V153S:Y154I:I155S:M156C:P157Q:D158A:K159R:A160L:N161I:N162T:G163A:L164*:K165R:V166*:N167T:F168S:K169R:I170S:R171A:H172T:N173T:I174S:E175R:G176A:G177A:V179C:Q180S:L181S:A182P:D183T:H184T:Y185T:Q186R:T187R:N188T:V189F:L191W:G192A:D193T:G194A:V196C:L197*:I198S:P199H:…	6440.5529375057395
AAAAATGCACAACTTAAACC	GATTGCATAG	A	amacGFP	1.52	0.09	0.0	0.0	0.0	0.0	0.0	0.0	1.61	G33T:A121T:T168C:C323T:C350A:C480T:C650T	V14L:K43M:W59R:D120E	940.2263964748524
AAAAATGCGCAATGCAAGTC	AAGACCAATG	A	amacGFP	3.33	0.0	0.0	0.0	0.0	0.0	0.0	0.0	3.33	C341T:A427T:A538T:G570.:C572T:T619G:C695T	Y146F:D183V:G194V:V196C:L197*:I198S:I203S:N204T:H205T:Y206T:L207*:S208A:C209V:Q210R:T211Q:A212P:I213A:S214A:D216T:R217V:N218T:E219R:T221L:R222A:D223I:H224T:M225W:V226S:L228W:E229S:F230S:F231L:S232V:A233P:C234V:H236I:T237L:H238T:G239V:M240W:D241T:E242S:L243C:Y244T:K245S	595.4508061976833
AAAAATGCGCAATGCAAGTC	AGGGCTGCCT	A	amacGFP	12.07	0.0	0.0	0.0	0.0	0.08	0.0	0.0	12.15	C341T:A427T:A538T:G570.:C572T:T619G:C695T	Y146F:D183V:G194V:V196C:L197*:I198S:I203S:N204T:H205T:Y206T:L207*:S208A:C209V:Q210R:T211Q:A212P:I213A:S214A:D216T:R217V:N218T:E219R:T221L:R222A:D223I:H224T:M225W:V226S:L228W:E229S:F230S:F231L:S232V:A233P:C234V:H236I:T237L:H238T:G239V:M240W:D241T:E242S:L243C:Y244T:K245S	449.0
AAAAATGCGCAATGCAAGTC	GACCTGTACG	A	amacGFP	2.69	0.0	0.0	0.0	0.0	0.0	0.0	0.0	2.69	C341T:A427T:A538T:G570.:C572T:T619G:C695T	Y146F:D183V:G194V:V196C:L197*:I198S:I203S:N204T:H205T:Y206T:L207*:S208A:C209V:Q210R:T211Q:A212P:I213A:S214A:D216T:R217V:N218T:E219R:T221L:R222A:D223I:H224T:M225W:V226S:L228W:E229S:F230S:F231L:S232V:A233P:C234V:H236I:T237L:H238T:G239V:M240W:D241T:E242S:L243C:Y244T:K245S	595.4508061976833
AAAAATGCGCAATGCAAGTC	GTGAGTCGTC	A	amacGFP	1.46	0.0	0.0	0.0	0.0	0.0	0.0	0.0	1.46	C341T:A427T:A538T:G570.:C572T:T619G:C695T	Y146F:D183V:G194V:V196C:L197*:I198S:I203S:N204T:H205T:Y206T:L207*:S208A:C209V:Q210R:T211Q:A212P:I213A:S214A:D216T:R217V:N218T:E219R:T221L:R222A:D223I:H224T:M225W:V226S:L228W:E229S:F230S:F231L:S232V:A233P:C234V:H236I:T237L:H238T:G239V:M240W:D241T:E242S:L243C:Y244T:K245S	595.4508061976833
AAAAATGCGCAATGCAAGTC	GTGATAACTT	A	amacGFP	6.2	0.0	0.0	0.0	0.0	0.0	0.0	0.0	6.2	C341T:A427T:A538T:G570.:C572T:T619G:C695T	Y146F:D183V:G194V:V196C:L197*:I198S:I203S:N204T:H205T:Y206T:L207*:S208A:C209V:Q210R:T211Q:A212P:I213A:S214A:D216T:R217V:N218T:E219R:T221L:R222A:D223I:H224T:M225W:V226S:L228W:E229S:F230S:F231L:S232V:A233P:C234V:H236I:T237L:H238T:G239V:M240W:D241T:E242S:L243C:Y244T:K245S	595.4508061976833
AAAAATGCGCAATGCAAGTC	GTTAGAGTAG	A	amacGFP	1.37	0.0	0.0	0.0	0.0	0.0	0.0	0.0	1.37	C341T:A427T:A538T:G570.:C572T:T619G:C695T	Y146F:D183V:G194V:V196C:L197*:I198S:I203S:N204T:H205T:Y206T:L207*:S208A:C209V:Q210R:T211Q:A212P:I213A:S214A:D216T:R217V:N218T:E219R:T221L:R222A:D223I:H224T:M225W:V226S:L228W:E229S:F230S:F231L:S232V:A233P:C234V:H236I:T237L:H238T:G239V:M240W:D241T:E242S:L243C:Y244T:K245S	595.4508061976833
AAAAATGCGCAATGCAAGTC	TCCCGCGGGA	A	amacGFP	4.1	0.0	0.0	0.0	0.0	0.0	0.0	0.0	4.1	C341T:A427T:A538T:G570.:C572T:T619G:C695T	Y146F:D183V:G194V:V196C:L197*:I198S:I203S:N204T:H205T:Y206T:L207*:S208A:C209V:Q210R:T211Q:A212P:I213A:S214A:D216T:R217V:N218T:E219R:T221L:R222A:D223I:H224T:M225W:V226S:L228W:E229S:F230S:F231L:S232V:A233P:C234V:H236I:T237L:H238T:G239V:M240W:D241T:E242S:L243C:Y244T:K245S	595.4508061976833
AAAAATGCGCAATGCAAGTC	TCTTGAGAAT	A	amacGFP	13.86	0.0	0.0	0.04	0.0	0.0	0.0	0.02	13.919999999999998	C341T:A427T:A538T:G570.:C572T:T619G:C695T	Y146F:D183V:G194V:V196C:L197*:I198S:I203S:N204T:H205T:Y206T:L207*:S208A:C209V:Q210R:T211Q:A212P:I213A:S214A:D216T:R217V:N218T:E219R:T221L:R222A:D223I:H224T:M225W:V226S:L228W:E229S:F230S:F231L:S232V:A233P:C234V:H236I:T237L:H238T:G239V:M240W:D241T:E242S:L243C:Y244T:K245S	449.0
AAAAATGCGCAATGCAAGTC	TGCGTGTACG	A	amacGFP	1.21	0.0	0.0	0.0	0.0	0.0	0.0	0.0	1.21	C341T:A427T:A538T:G570.:C572T:T619G:C695T	Y146F:D183V:G194V:V196C:L197*:I198S:I203S:N204T:H205T:Y206T:L207*:S208A:C209V:Q210R:T211Q:A212P:I213A:S214A:D216T:R217V:N218T:E219R:T221L:R222A:D223I:H224T:M225W:V226S:L228W:E229S:F230S:F231L:S232V:A233P:C234V:H236I:T237L:H238T:G239V:M240W:D241T:E242S:L243C:Y244T:K245S	595.4508061976833
AAAAATGCGCAATGCAAGTC	TTTTCGCGGT	A	amacGFP	8.77	0.0	0.0	0.66	0.0	0.0	0.0	0.0	9.43	C341T:A427T:A538T:G570.:C572T:T619G:C695T	Y146F:D183V:G194V:V196C:L197*:I198S:I203S:N204T:H205T:Y206T:L207*:S208A:C209V:Q210R:T211Q:A212P:I213A:S214A:D216T:R217V:N218T:E219R:T221L:R222A:D223I:H224T:M225W:V226S:L228W:E229S:F230S:F231L:S232V:A233P:C234V:H236I:T237L:H238T:G239V:M240W:D241T:E242S:L243C:Y244T:K245S	449.0
AAAAATGCTCTAAAACGTCA	AGGGTCCTGT	A	amacGFP	0.08	0.0	0.0	0.0	0.0	0.85	4.2	0.0	5.13	T448A:G502A:T608C:G631T	V153D:R171H:R217L	12111.911667122258
AAAAATGTAATCAAAACCAA	GGCCCTCTTT	A	amacGFP	0.0	0.0	0.0	0.0	3.56	0.69	0.0	0.0	4.25	G33T:G482A:A592T:G682T	V14L:N204I:G235V	7300.22266089499
AAAAATGTAATCAAAACCAA	TGTAGTCTTT	A	amacGFP	0.0	0.0	0.0	2.11	0.96	0.97	0.19	0.0	4.23	G33T:G482A:A592T:G682T	V14L:N204I:G235V	5935.650019149944
AAAAATGTATCAAAATAATA	CCTGACTACC	A	amacGFP	0.0	0.0	0.0	0.0	2.07	0.28	3.23	0.0	5.58	wt	wt	10571.253664024392
AAAAATGTATCAAAATAATA	GTATGAAATG	A	amacGFP	0.0	0.0	0.0	0.0	2.37	0.2	0.03	0.0	2.6	wt	wt	7163.389080243235
AAAAATGTATCAAAATAATA	TTGGCGACCA	A	amacGFP	0.0	0.0	0.0	0.0	4.89	1.62	0.0	0.0	6.51	wt	wt	7451.002989074213
AAAAATGTTCCATGCCCCAC	AGGATGCATG	A	amacGFP	2.59	0.02	3.24	0.0	1.33	0.04	1.74	0.0	8.96	G33T:G99T:G150A:T492C:C690A	V14L:E36*:G53S:F168L:H238N	3499.219685596868
AAAAATGTTCCATGCCCCAC	TGTGGTTAGT	A	amacGFP	1.74	0.0	0.0	0.0	0.15	0.0	0.0	0.0	1.89	G33T:G99T:G150A:T492C:C690A	V14L:E36*:G53S:F168L:H238N	449.0
AAAAATTAAAACACAACCCC	AGGTTATCGT	A	amacGFP	0.18	0.0	0.0	0.0	0.0	0.0	0.0	0.0	0.18	G33T:A147T:T255C:G271T:C308A:C449A:G524T:C569T	V14L:T52S:S88P:G94V:D106E	595.4508061976833
AAAAATTAAAACACAACCCC	ATTCTTGGAG	A	amacGFP	1.68	0.0	0.0	0.0	0.0	0.0	0.0	0.0	1.68	G33T:A147T:T255C:G271T:C308A:C449A:G524T:C569T	V14L:T52S:S88P:G94V:D106E	595.4508061976833
AAAAATTAAGTACAAACCTT	ATCCCCGATT	A	amacGFP	0.0	0.0	0.0	0.0	0.37	0.0	0.03	0.0	0.4	C37A:T326C:A394G	P15H:E135G	7129.766188952916
AAAAATTAAGTACAAACCTT	GGCCTATCGG	A	amacGFP	0.0	0.0	0.43	0.0	0.0	8.02	0.0	0.02	8.469999999999999	C37A:T326C:A394G	P15H:E135G	8872.29997909391
AAAAATTAATAAACAGAACC	GTTGTGCGGT	A	amacGFP	0.0	0.0	0.0	0.0	0.0	0.2	2.75	0.0	2.95	G33T	V14L	12144.55924760421
AAAAATTACAACAGAACACA	TAGCGTATTT	A	amacGFP	2.16	0.0	0.0	0.0	0.0	0.0	0.0	0.0	2.16	A547T	Q186L	595.4508061976833
AAAAATTACTCTCCACATAT	ACTTAGCGCA	A	amacGFP	0.0	0.0	0.0	0.0	2.81	0.28	0.03	0.0	3.1199999999999997	G33T:T657C	V14L:F227L	7206.12278436512
AAAAATTACTCTCCACATAT	TCGTTCAGGA	A	amacGFP	0.0	0.02	0.0	0.0	0.59	10.89	1.42	3.88	16.8	G33T:T657C	V14L:F227L	10152.160575273127
AAAAATTAGTCTACCTCATT	ACGCACCCCG	A	amacGFP	4.3	0.0	0.0	0.0	0.0	0.53	0.0	0.0	4.83	T334C:A391T:T577A:A649T:A664T	V115A:K134M:V196E:H224L:E229V	449.0
AAAAATTATAAAATCTAACC	TCTTGGGTGC	A	amacGFP	0.0	0.0	0.0	1.09	0.0	0.0	0.0	0.0	1.09	A220G:T511A	Y76C:I174N	4300.387576439555
AAAAATTATCACTTCAGGCA	CATGTGTTTT	A	amacGFP	0.0	0.0	0.0	0.0	0.0	1.66	0.0	0.0	1.66	G33T	V14L	9275.981729620169
AAAAATTATCACTTCAGGCA	TCGGTAGAGA	A	amacGFP	0.0	0.0	0.0	0.0	0.0	0.0	1.49	0.0	1.49	G33T	V14L	13409.183606720258
AAAAATTATCAGCCACACCC	CTGGTGTGTT	A	amacGFP	0.0	0.0	0.0	0.11	5.26	0.69	0.0	0.0	6.06	A319T:A385G:A418G:A568G:T619C:T680C	K110M:D132G:K143R:D193G:I213T	6795.141513378507
AAAAATTCAAAACCAAAAAC	TTCGTATGGG	A	amacGFP	3.8	0.02	0.0	0.0	0.0	0.08	0.0	0.0	3.9	G39A:C59A:T207A:C218T:T255A:A424T:C533G:A592T:C620T:T686A	V16I:C72S:S88T:E145V:N204I:H236Q	449.0
AAAAATTCAAGAAATAGTAA	CCAAATCTCA	A	amacGFP	0.02	0.04	2.86	0.0	0.81	0.0	0.0	0.0	3.73	A94G:T130A:T583A	E34G:I46N:I198N	3112.7404942561525
AAAAATTCAAGAAATAGTAA	GGGGCCGTTG	A	amacGFP	0.36	0.0	0.0	0.0	0.0	0.0	0.0	0.0	0.36	A94G:T130A:T583A	E34G:I46N:I198N	595.4508061976833
AAAAATTCACCCCCCCGAAC	CTGTTCCTGG	A	amacGFP	0.0	0.0	0.0	0.0	2.81	1.58	2.97	0.0	7.360000000000001	G53A:C179T	wt	9582.851013994292
AAAAATTCACCCCCCCGAAC	TCTCGGCCGC	A	amacGFP	0.0	0.0	0.0	0.0	0.0	0.0	1.36	0.07	1.4300000000000002	G53A:C179T	wt	14601.525737058855
AAAAATTCACCCCCCCGAAC	TGTCGGATCG	A	amacGFP	0.0	0.0	0.0	0.0	3.26	0.4	0.0	0.0	3.6599999999999997	G53A:C179T	wt	7255.671038527334
AAAAATTGAAAAGCAAAATC	TTTTGCGGGT	A	amacGFP	0.0	0.0	0.0	0.0	0.0	2.02	0.0	0.0	2.02	G392T:C600A:A625T:A637G:A672G	K134N:L207M:K215I:E219G:S232G	9275.981729620169
AAAAATTGGCCCACCGCACA	GGGTCCTTTA	A	amacGFP	0.0	1.02	0.0	0.0	0.0	0.0	0.0	0.0	1.02	G33T:C179T:G314A:A381C:C535A	V14L:M131L:A182D	1733.5552272575464
AAAAATTTAATAAAATATCT	CTTGCTAAGG	A	amacGFP	1.07	0.0	0.0	0.0	0.0	0.0	0.0	0.0	1.07	A614.	A212P:I213S:S214A:D216T:R217V:N218T:E219R:T221L:R222A:D223I:H224T:M225W:V226S:L228W:E229S:F230S:F231L:S232V:A233P:C234V:H236I:T237L:H238T:G239A:M240W:D241T:E242S:L243C:Y244T:K245S	595.4508061976833
AAAAATTTAATAAAATATCT	GTGGCTCTAT	A	amacGFP	2.79	0.0	0.0	0.0	0.0	0.0	0.0	0.0	2.79	A614.	A212P:I213S:S214A:D216T:R217V:N218T:E219R:T221L:R222A:D223I:H224T:M225W:V226S:L228W:E229S:F230S:F231L:S232V:A233P:C234V:H236I:T237L:H238T:G239A:M240W:D241T:E242S:L243C:Y244T:K245S	595.4508061976833
AAAAATTTATACCCACCCCC	GTTGGTAGGT	A	amacGFP	7.66	0.0	0.0	0.0	0.0	1.98	0.0	0.0	9.64	G39A:A280T:C550T	V16I:Q97L:T187M	449.0
AAAAATTTCGACTGATGTAG	ACAACTCCTT	A	amacGFP	0.0	0.0	0.0	0.0	5.19	1.58	4.07	0.0	10.84	wt	wt	9092.40319551463
AAAAATTTCGACTGATGTAG	CTACGTGGCA	A	amacGFP	0.0	0.0	0.0	0.0	0.0	5.06	0.0	0.0	5.06	wt	wt	9275.981729620169
AAAAATTTCGACTGATGTAG	GGTTGCCTCT	A	amacGFP	0.0	0.0	0.0	0.0	0.0	0.77	0.94	0.0	1.71	wt	wt	10882.146021597067
AAAAATTTCGACTGATGTAG	TCGGCTGGCT	A	amacGFP	0.0	0.0	0.0	0.0	2.52	2.96	6.72	0.0	12.2	wt	wt	10895.554882057297
AAAAATTTCGACTGATGTAG	TGTATTTGGA	A	amacGFP	0.0	0.0	0.0	0.0	3.93	3.32	0.36	0.0	7.61	wt	wt	7721.214448257641
AAAAATTTCTCCATACATCC	GCCAGTCAGT	A	amacGFP	1.37	0.0	0.0	0.0	0.0	0.0	0.0	0.0	1.37	G33T:C528T:A646T	V14L:Q180*:D223V	595.4508061976833
AAAAATTTCTCCATACATCC	GTTACCAAAT	A	amacGFP	0.0	0.0	0.0	0.0	0.0	0.49	0.0	0.0	0.49	G33T:C528T:A646T	V14L:Q180*:D223V	9275.981729620169
AAAAATTTTGGTCCCTACCG	CCTCGTTCGG	A	amacGFP	0.0	0.0	0.0	0.0	4.07	0.0	0.0	0.0	4.07	G33T:C389T:A591G	V14L:N204D	6440.5529375057395
AAAAATTTTGGTCCCTACCG	CGACCGTGTG	A	amacGFP	0.0	0.0	0.0	0.0	6.3	3.64	1.29	0.0	11.23	G33T:C389T:A591G	V14L:N204D	7611.10094594706
AAAAATTTTGGTCCCTACCG	GTCCTGGTTG	A	amacGFP	0.0	0.0	0.0	0.0	0.0	3.44	10.72	0.0	14.16	G33T:C389T:A591G	V14L:N204D	11371.789252523104
AAAACAAAAAAAAACAACAC	AATGGAGATA	A	amacGFP	0.0	0.0	0.0	0.0	0.0	0.0	1.42	0.0	1.42	G33T:C275A:G330T:G392T:G502T:A508C:C573A	V14L:Y95*:E114*:K134N:R171L:N173T:P195T	13409.183606720258
AAAACAAAAAAAAACACACA	GCCGTCCCGT	A	amacGFP	0.0	0.0	0.0	0.87	0.0	0.0	0.0	0.0	0.87	G39A:T52A:T139A:T219A:C272T:C289G:A319G:T647A:G675T:T706C	V16I:L20Q:I49N:Y76N:T100S:K110R:D223E:A233S:L243P	4300.387576439555
AAAACAAAAAAAAACACACA	GCGGCTTGGG	A	amacGFP	0.18	0.0	0.0	0.0	0.0	0.0	0.0	0.0	0.18	G39A:T52A:T139A:T219A:C272T:C289G:A319G:T647A:G675T:T706C	V16I:L20Q:I49N:Y76N:T100S:K110R:D223E:A233S:L243P	595.4508061976833
AAAACAAAAAAAAACAGTCT	TGTGCGGTCG	A	amacGFP	0.0	0.0	0.0	0.0	4.74	0.0	0.68	0.0	5.42	G33T:G563T	V14L:L191F	7228.021043415134
AAAACAAAAAAAACAGAAAC	TTATCGTGGG	A	amacGFP	0.0	0.0	0.0	0.0	11.78	4.01	5.26	0.0	21.049999999999997	G258A:A337G	A89T:K116R	8162.200493565658
AAAACAAAAAAAACAGAACA	GTATGATACA	A	amacGFP	0.0	0.0	0.0	1.97	0.0	0.0	0.0	0.0	1.97	G33T:G206C:A240G	V14L:L71F:N83D	4300.387576439555
AAAACAAAAAAAACGCAAGG	GCATCCGGTA	A	amacGFP	0.0	0.0	0.0	0.0	13.85	3.4	2.36	0.0	19.61	A241G	N83S	7445.716370750209
AAAACAAAAAAAATAACAAA	TCTTTGACTG	A	amacGFP	0.0	0.98	0.0	0.0	0.0	0.0	0.0	0.0	0.98	C441T:A490G:A614T	H151Y:N167S	1733.5552272575464
AAAACAAAAAAACAAAAACC	ATCTACGAAA	A	amacGFP	0.0	0.0	0.0	0.0	2.74	0.0	0.0	0.0	2.74	A268T:T326C:A649C	E93V:H224P	6440.5529375057395
AAAACAAAAAAACAAAAACC	ATGCGGGATG	A	amacGFP	5.5	0.0	0.0	0.0	0.52	0.0	0.0	0.0	6.02	A268T:T326C:A649C	E93V:H224P	449.0
AAAACAAAAAAACAAAAACC	TTTGGCGTGG	A	amacGFP	1.11	0.0	0.0	0.0	0.0	0.0	0.0	0.0	1.11	A268T:T326C:A649C	E93V:H224P	595.4508061976833
AAAACAAAAAAACAAACCCA	TGCGTTCGAA	A	amacGFP	0.0	0.0	0.0	0.0	0.0	1.54	0.16	0.0	1.7	T358C:G523T	V123A:G178V	10135.738986732491
AAAACAAAAAAACAACAATT	TTAGTGGCGG	A	amacGFP	0.0	0.0	0.0	0.0	1.33	1.62	0.84	0.0	3.79	G33T:T543C:T619A:G702T	V14L:Y185H:I213N:E242*	8856.48117752923
AAAACAAAAAAACAACACAC	ACCTTGATTA	A	amacGFP	2.57	0.0	0.0	0.0	0.0	0.0	0.0	0.0	2.57	G27A:G90T:A301T:A424G:A639T:C692T	G12R:G33C:Q104L:E145G:T221S	595.4508061976833
AAAACAAAAAAACAACACAC	GAATTTCGAG	A	amacGFP	0.2	0.0	0.0	0.0	0.07	0.0	0.0	0.0	0.27	G27A:G90T:A301T:A424G:A639T:C692T	G12R:G33C:Q104L:E145G:T221S	449.0
AAAACAAAAAAACAACACAC	GCTGAGGTAC	A	amacGFP	0.83	0.0	0.0	0.0	0.0	0.0	0.0	0.0	0.83	G27A:G90T:A301T:A424G:A639T:C692T	G12R:G33C:Q104L:E145G:T221S	595.4508061976833
AAAACAAAAAAACAACACAC	TACCTTTGCT	A	amacGFP	3.23	0.0	0.0	0.0	0.0	0.0	0.0	0.0	3.23	G27A:G90T:A301T:A424G:A639T:C692T	G12R:G33C:Q104L:E145G:T221S	595.4508061976833
AAAACAAAAAACAAAACACA	ACATGTCTTG	A	amacGFP	2.12	0.0	0.0	0.0	0.0	0.0	0.78	0.0	2.9000000000000004	C278.:T470C	Q97R:E98S:R99A:T100P:I101S:F102S:F103S:Q104R:D105T:D106T:G107A:K108S:Y109T:K110R:T111P:R112V:E114R:V115*:K116S:F117S:E118R:G119A:D120T:T121H:L122W:V123*:N124T:R125A:I126S:E127S:L128*:K129R:G130A:M131W:D132T:F133S:K134R:E135R:D136T:G137A:N138T:I139S:L140W:H142T:K143S:L144W:E145S:Y146T:N147T:F148L:N149T:S150A:H151T:N152T:V153S:Y154I:I155S:M156C:P157Q:D158T:K159R:A160P:N161I:N162T:G163A:L164*:K165R:…	449.0
AAAACAAAAAACAACAAAGC	AAGCAATATA	A	amacGFP	0.0	0.0	0.0	0.0	2.52	6.96	0.0	0.0	9.48	T556C:A603T	V189A:S208C	8148.652502825549
AAAACAAAAAACACAAATTC	AGAGTTAGAT	A	amacGFP	0.0	0.04	0.0	6.37	8.0	0.0	0.0	0.0	14.41	G513A:T669C:G681T	E175K:F231L:G235W	5208.579509437202
AAAACAAAAAACACAAATTC	GTGGGGATTA	A	amacGFP	0.0	0.0	0.0	2.22	0.0	0.0	0.0	0.0	2.22	G513A:T669C:G681T	E175K:F231L:G235W	4300.387576439555
AAAACAAAAAACACAACAGA	ATTACAATAG	A	amacGFP	0.0	0.0	0.0	0.0	2.44	0.0	0.0	0.0	2.44	G33T:C36G:A45T:C184.:G213A:A231G:T250A:A331G:.380G:T454A:G477T:T686A	V14L:P15A:I18F:T65P:L66C:S67R:Y68T:G69A:I70F:L71C:C72A:F73S:A74R:R75A:Y76T:E78N:H79T:M80*:K81R:M82*:N83T:D84T:F85S:F86T:K87S:S88P:A89P:M90C:E93K:G94A:Y95T:I96S:Q97R:E98S:R99A:T100P:I101S:F102S:F103S:Q104R:D105T:D106T:G107A:K108S:Y109T:K110R:T111P:R112V:E114G:V115*:K116S:F117S:E118R:G119A:D120T:T121H:L122W:V123*:N124T:R125A:I126S:E127S:L128*:K129R:I155N:G163C:H236Q	6440.5529375057395
AAAACAAAAAACATTTTAGT	CTCCGCGAAA	A	amacGFP	0.02	0.0	0.0	0.0	3.48	4.57	0.0	0.0	8.07	wt	wt	7916.2263303884265
AAAACAAAAAACATTTTAGT	GCGTCAGGAG	A	amacGFP	0.0	0.0	0.0	0.0	2.52	2.27	0.0	0.0	4.79	wt	wt	7720.869807579858
AAAACAAAAAACATTTTAGT	TAGCCGAGCG	A	amacGFP	0.0	0.0	0.0	0.0	0.89	0.73	0.0	0.0	1.62	wt	wt	7687.17517250436
AAAACAAAAAACGATAAAAT	CAGGCTCACT	A	amacGFP	0.0	0.02	7.55	0.0	0.0	0.0	0.0	0.0	7.569999999999999	G50T:T163C:G378A:A651G	E19D:V57A:G130S:M225V	2654.991521140254
AAAACAAAAAACGATAAAAT	TTTTGCTCCT	A	amacGFP	0.0	0.0	0.0	0.0	0.96	0.0	0.0	0.0	0.96	G50T:T163C:G378A:A651G	E19D:V57A:G130S:M225V	6440.5529375057395
AAAACAAAAAAGACAAAACA	GCGTATGACG	A	amacGFP	1.07	0.0	0.0	0.0	0.0	0.0	0.0	0.0	1.07	C18A:G39A:G93T:A100G:G342A:A552T	L9M:V16I:E34*:E36G:E118K:N188Y	595.4508061976833
AAAACAAAAAAGACAAAACA	GTAACCGGTG	A	amacGFP	2.51	0.0	0.0	0.0	0.0	0.0	0.0	0.0	2.51	C18A:G39A:G93T:A100G:G342A:A552T	L9M:V16I:E34*:E36G:E118K:N188Y	595.4508061976833
AAAACAAAAAAGATGCACAG	GGAACCATGA	A	amacGFP	0.0	0.0	0.0	0.0	0.0	0.85	0.0	0.0	0.85	C176A:T556A:C690A	V189D:H238N	9275.981729620169
AAAACAAAAAAGATGCACAG	GTAGTGAACG	A	amacGFP	0.0	0.0	0.0	0.0	0.67	0.0	1.39	0.0	2.06	C176A:T556A:C690A	V189D:H238N	11241.183076582718
AAAACAAAAAAGATGCACAG	TGTAGCGGTT	A	amacGFP	0.02	0.0	0.0	0.0	3.48	0.0	0.0	0.0	3.5	C176A:T556A:C690A	V189D:H238N	6106.2226635136085
AAAACAAAAAATAAAACAAC	ACGTACGTCT	A	amacGFP	3.86	0.0	0.0	0.0	0.0	0.0	1.07	0.0	4.93	C42A:A337G:C585T:T601A:A628G	L17M:K116R:P199S:L207Q:D216G	449.0
AAAACAAAAAATAAAACAAC	ATGGTAAGTA	A	amacGFP	0.61	0.0	0.0	0.0	1.85	0.0	0.0	0.0	2.46	C42A:A337G:C585T:T601A:A628G	L17M:K116R:P199S:L207Q:D216G	5222.652427909585
AAAACAAAAAATTAAACCAC	ACTCGCTCCG	A	amacGFP	0.0	0.0	0.0	0.0	0.37	9.68	0.0	0.0	10.049999999999999	C173T:A316T:A331T	Y109F:E114V	8652.993986025956
AAAACAAAAAATTAAACCAC	ACTTCTCCCT	A	amacGFP	0.0	0.0	0.0	0.0	0.0	3.4	0.81	0.0	4.21	C173T:A316T:A331T	Y109F:E114V	10356.503267766448
AAAACAAAAAATTAAACCAC	CGGAGGGCGT	A	amacGFP	0.0	0.0	0.0	0.0	14.44	0.49	0.0	0.0	14.93	C173T:A316T:A331T	Y109F:E114V	7006.288710364785
AAAACAAAAAATTAAACCAC	GGTGATCTCA	A	amacGFP	0.0	0.0	0.0	0.0	0.0	0.2	0.48	0.0	0.6799999999999999	C173T:A316T:A331T	Y109F:E114V	11229.539412631935
AAAACAAAAAATTTAAAATA	GGGTAGGTTA	A	amacGFP	0.0	0.0	0.0	0.0	0.89	0.49	0.0	0.0	1.38	T674A:C684T	S232R:H236Y	7560.635854966251
AAAACAAAAACAAAACAAAC	AGAGGGGAGC	A	amacGFP	2.14	0.0	0.0	0.0	0.0	0.0	0.0	0.0	2.14	C187T:C214T:A231T	T65I:A74V:M80L	595.4508061976833
AAAACAAAAACAAAACAAAC	CATCGTGTGG	A	amacGFP	1.48	0.0	0.0	0.0	0.0	0.0	0.0	0.0	1.48	C187T:C214T:A231T	T65I:A74V:M80L	595.4508061976833
AAAACAAAAACATCAAAACA	CAGGTACCGT	A	amacGFP	0.0	0.0	0.0	0.0	1.33	3.93	0.1	0.0	5.359999999999999	G33T:T632C	V14L	8505.944689500484
AAAACAAAAACATCAAAACA	GTTGTGCGGT	A	amacGFP	0.0	0.0	0.0	0.0	0.0	0.12	0.06	0.0	0.18	G33T:T632C	V14L	10524.703615374014
AAAACAAAAACCAAAACAAA	AAGCGTGATG	A	amacGFP	0.0	0.02	0.0	0.0	12.59	1.26	0.03	0.0	13.899999999999999	wt	wt	6948.1568509173585
AAAACAAAAACCAAAACAAA	GATACATTAC	A	amacGFP	0.0	0.0	0.0	0.0	1.11	0.93	0.0	0.0	2.04	wt	wt	7694.761377406681
AAAACAAAAACCAAAACACA	ACCTCAGCTG	A	amacGFP	1.76	0.0	0.0	0.0	0.0	0.0	0.32	0.0	2.08	G33T:T273C	V14L:Y95H	449.0
AAAACAAAAACCAAAACACA	CGACCCTTTC	A	amacGFP	2.26	0.0	0.0	0.0	0.0	0.0	0.0	0.0	2.26	G33T:T273C	V14L:Y95H	595.4508061976833
AAAACAAAAACTATAGAACC	AGGCCGATTT	A	amacGFP	0.02	0.0	0.0	0.0	0.0	1.46	0.0	0.0	1.48	G328A:A595T:T659C	G113E:H205L	8794.374998519806
AAAACAAAAAGAAAAGCAAA	CTTTTGCGGT	A	amacGFP	0.0	0.0	0.0	0.0	0.81	1.74	0.0	0.0	2.55	wt	wt	8066.222765166159
AAAACAAAAAGAAAAGCAAA	GGCCTCTGCT	A	amacGFP	0.0	0.0	0.0	0.0	0.0	1.98	0.03	0.0	2.01	wt	wt	9805.778253137312
AAAACAAAAAGAAAAGCAAA	GGTGGGCGGC	A	amacGFP	0.0	0.0	0.0	0.0	0.0	1.86	0.0	0.0	1.86	wt	wt	9275.981729620169
AAAACAAAAAGAGGTGTAAA	TTGAGGTCTG	A	amacGFP	0.0	0.0	0.0	0.0	0.07	1.58	0.0	0.0	1.6500000000000001	G33T:C109T:T315C:A385G:G627T	V14L:A39V:Y109H:D132G:D216Y	8629.253208353122
AAAACAAAAAGATCATAAAT	ACCCTATGGT	A	amacGFP	6.49	0.0	0.0	0.0	0.0	0.0	0.0	0.0	6.49	G384A:G478T:G502T:G522T:C569T	D132N:G163V:R171L:G178W	595.4508061976833
AAAACAAAAAGCACAAAAAC	GACTCACTTA	A	amacGFP	0.02	0.0	4.47	1.64	0.0	1.58	0.0	0.0	7.709999999999999	T40C:A349G:T492C	V16A:D120G:F168L	3534.865759612567
AAAACAAAAAGCACAAAAAC	TGAGCCATCA	A	amacGFP	0.02	7.61	11.8	0.0	0.07	0.2	0.0	0.02	19.72	T40C:A349G:T492C	V16A:D120G:F168L	2191.6591090110323
AAAACAAAAAGCCAACACTG	ACTTCGGATT	A	amacGFP	0.0	0.0	0.0	0.0	3.85	1.21	0.61	0.0	5.670000000000001	G33T:G346T	V14L:G119V	7460.002304603435
AAAACAAAAAGCCAACACTG	GCGAACGTCT	A	amacGFP	0.0	0.0	0.0	0.0	6.44	12.39	0.0	0.0	18.830000000000002	G33T:G346T	V14L:G119V	8027.131199403054
AAAACAAAAAGCCAACACTG	GGTGCGTTTG	A	amacGFP	0.0	0.0	0.0	0.0	7.93	1.17	0.13	0.0	9.23	G33T:G346T	V14L:G119V	7295.688998254904
AAAACAAAAAGCCAACACTG	TGTGCGGTCG	A	amacGFP	0.0	0.0	0.0	0.0	0.0	1.09	0.0	0.0	1.09	G33T:G346T	V14L:G119V	9275.981729620169
AAAACAAAAAGGATTATGCA	ACCTGTGGCG	A	amacGFP	0.0	0.0	1.07	0.0	0.0	0.0	0.0	0.0	1.07	G33T:A381C:T433A:T526A:A621G:T669C:A685G	V14L:M131L:F148Y:V179E:S214G:F231L:H236R	2795.9958551546724
AAAACAAAAAGGTTCACCGG	GGATGTCTGG	A	amacGFP	1.17	0.0	0.0	0.0	1.26	0.0	0.0	0.0	2.4299999999999997	G33T:A49G:T135C:C159T:A229T:A274T	V14L:E19G:F48L:P56S:H79L:Y95F	2826.309818022604
AAAACAAAAAGTTAAAACAA	AGGGGGCACG	A	amacGFP	0.0	0.0	1.85	0.0	0.0	0.0	0.0	0.0	1.85	G95T:G125T:T192A:T373A:A442C:C460G:A474G:A646G:G683T	E34D:S67T:L128Q:H151P:P157R:N162D:D223G	2795.9958551546724
AAAACAAAAAGTTAAAACAA	ATTCCGGTTA	A	amacGFP	0.02	0.0	0.0	0.0	0.0	0.0	4.59	0.0	4.609999999999999	G95T:G125T:T192A:T373A:A442C:C460G:A474G:A646G:G683T	E34D:S67T:L128Q:H151P:P157R:N162D:D223G	12791.21858363842
AAAACAAAAAGTTAAAACAA	GGGCCCTTCG	A	amacGFP	0.1	0.0	0.0	0.0	0.0	0.0	0.0	0.0	0.1	G95T:G125T:T192A:T373A:A442C:C460G:A474G:A646G:G683T	E34D:S67T:L128Q:H151P:P157R:N162D:D223G	595.4508061976833
AAAACAAAAATAGAAAATCA	CGGCGGGGTC	A	amacGFP	0.0	0.0	0.0	0.0	2.59	0.0	0.0	0.04	2.63	G122A	wt	6906.449338537028
AAAACAAAAATAGAAAATCA	GCCTAACCTT	A	amacGFP	0.0	0.0	1.5	0.0	6.67	6.92	0.03	0.0	15.12	G122A	wt	7495.504548823883
AAAACAAAAATAGAAAATCA	GCGGTTATGG	A	amacGFP	0.0	0.0	0.0	0.0	0.0	3.08	0.0	0.32	3.4	G122A	wt	10127.202864908848
AAAACAAAAATAGAAAATCA	TCGTGGCGAG	A	amacGFP	0.97	0.0	0.0	0.0	0.0	7.0	0.0	0.0	7.97	G122A	wt	8450.930544762861
AAAACAAAAATAGAGACAGT	TAGGTGCGAG	A	amacGFP	0.0	0.0	0.0	0.0	0.0	0.0	0.0	0.97	0.97	C260A:T277A:A337T:A366T:G485C:G530A:T580C:G663A	I96N:K116M:I126F:K165N:L197P:E229K	18777.774807876147
AAAACAAAAATCAAAAGCAT	CGTTTGTTTC	A	amacGFP	0.0	0.0	0.0	0.0	3.26	1.34	0.0	0.02	4.619999999999999	G33T:C431T	V14L	7479.512561311805
AAAACAAAAATCAAAAGCAT	GCCTCGATTG	A	amacGFP	0.0	0.0	0.0	0.0	0.0	1.26	0.06	0.0	1.32	G33T:C431T	V14L	9967.064915666406
AAAACAAAAATCAAAAGCAT	GGTAGGCAGT	A	amacGFP	0.0	0.0	0.0	0.0	2.81	1.66	1.2	0.0	5.67	G33T:C431T	V14L	8275.994794418937
AAAACAAAAATCAAAAGCAT	TGTGGTTGGG	A	amacGFP	0.0	0.0	0.0	1.13	5.41	0.12	0.1	0.0	6.76	G33T:C431T	V14L	6027.341061901893
AAAACAAAAATCAATCCACC	CGAGCTTGCT	A	amacGFP	0.0	0.0	0.0	0.0	0.0	2.35	0.0	0.0	2.35	A3T:G128T:G281A:T706C	S1C:E45D:L243P	9275.981729620169
AAAACAAAAATCAATCCACC	GTGTGTGCCA	A	amacGFP	0.0	0.02	0.0	0.0	2.44	4.45	0.16	0.0	7.07	A3T:G128T:G281A:T706C	S1C:E45D:L243P	8251.4649900191
AAAACAAAAATCAATCCACC	TTCGCTGTTC	A	amacGFP	0.0	0.0	0.0	1.38	5.48	7.04	0.0	0.0	13.899999999999999	A3T:G128T:G281A:T706C	S1C:E45D:L243P	7709.679193351986
AAAACAAAAATCACACGCCC	CTTGGCGCTT	A	amacGFP	1.84	0.0	0.0	1.02	0.0	0.0	0.0	0.0	2.8600000000000003	G117C:T454A:G502T	G42R:I155N:R171L	577.0199119794388
AAAACAAAACACAAAAACCC	GGGACCTTGG	A	amacGFP	0.0	0.0	0.0	0.0	1.78	7.57	2.33	0.0	11.68	G33T:T294A	V14L:F102I	9425.001494569327
AAAACAAAACACAAAAACCC	GGGTCTTGTA	A	amacGFP	0.0	0.0	0.0	0.0	4.74	1.5	4.65	0.0	10.89	G33T:T294A	V14L:F102I	9525.024673940366
AAAACAAAACACAAAAACCC	TCATCTTATG	A	amacGFP	0.0	0.0	0.0	0.0	2.07	1.3	0.39	0.0	3.7600000000000002	G33T:T294A	V14L:F102I	7643.832363853077
AAAACAAAACACAGAAGATA	ACGGGCGACG	A	amacGFP	0.0	0.0	0.0	0.0	4.0	0.0	0.0	0.0	4.0	A430T:C605T	N147I	6440.5529375057395
AAAACAAAACACGCAACGAC	ACTCGGGCGG	A	amacGFP	0.0	0.0	0.0	0.0	0.0	2.63	0.0	0.0	2.63	G88A:A100G:C518A	R32H:E36G	9275.981729620169
AAAACAAAACACGCAACGAC	CGAGCTCGGG	A	amacGFP	0.0	0.02	0.03	0.0	3.41	15.63	3.1	0.0	22.19	G88A:A100G:C518A	R32H:E36G	9225.08740445119
AAAACAAAACACGCAACGAC	CGGCCCGTTC	A	amacGFP	0.0	0.0	0.0	0.0	1.48	5.47	1.49	0.0	8.44	G88A:A100G:C518A	R32H:E36G	9280.762488424594
AAAACAAAACACTAAAAAAA	TGAGTGTTGG	A	amacGFP	0.02	0.0	0.0	0.0	0.0	0.0	2.23	0.0	2.25	T141C:T192C:A288G:T355C:T358G:C401A:A415G:A417T:T543C:C593.:C620.	C50R:S67P:T100A:L122P:V123G:H142R:K143*:Y185H:H205T:Y206T:L207*:S208A:C209V:Q210R:T211Q:A212P:I213*:S214Q:K215R:D216P:R217*:N218R:E219D:T221S:D223S:M225G:V226L:F227S:L228G:E229V:F230L:F231*:S232C:A233L:C234W:G235A:H236Y:T237S:H238R:G239H:M240G:D241R:E242A:L243V:Y244Q:K245V	12666.528994586535
AAAACAAAACAGATAAGACC	AGGGCGTCAT	A	amacGFP	0.0	0.0	0.0	0.0	2.3	8.34	0.0	0.0	10.64	A268T	E93V	8230.137579046183
AAAACAAAACAGATAAGACC	ATCTTTCTGT	A	amacGFP	0.0	0.0	0.0	0.0	0.89	4.09	0.0	0.0	4.9799999999999995	A268T	E93V	8295.330209783795
AAAACAAAACAGATAAGACC	TTATGTGTTG	A	amacGFP	0.0	0.0	0.0	0.0	7.26	2.27	4.91	0.0	14.44	A268T	E93V	8819.924603140844
AAAACAAAACATATAACCTA	AGGTTGGTTC	A	amacGFP	0.0	0.0	1.04	0.25	0.0	0.0	0.0	0.0	1.29	G33T:T492C	V14L:F168L	3294.0403016300043
AAAACAAAACATATAACCTA	GCCTCGCCGT	A	amacGFP	0.0	0.0	13.78	17.84	0.3	0.0	0.03	0.0	31.949999999999996	G33T:T492C	V14L:F168L	3579.3126921058392
AAAACAAAACATATAACCTA	GCGCAATCCG	A	amacGFP	0.0	0.0	4.39	0.0	0.0	0.0	0.0	0.0	4.39	G33T:T492C	V14L:F168L	2795.9958551546724
AAAACAAAACATATAACCTA	GTGTGCTCAG	A	amacGFP	0.0	0.0	5.81	0.0	0.0	0.0	0.0	0.0	5.81	G33T:T492C	V14L:F168L	2795.9958551546724
AAAACAAAACATATAACCTA	TGCAATCTGG	A	amacGFP	0.0	2.69	1.63	0.29	0.0	0.0	0.0	0.0	4.609999999999999	G33T:T492C	V14L:F168L	2081.006921145887
AAAACAAAACATATAACCTA	TGTTGGTGTG	A	amacGFP	0.0	0.0	1.66	2.4	0.0	0.0	0.0	0.0	4.06	G33T:T492C	V14L:F168L	3551.7918420292945
AAAACAAAACCCATAAACGA	GCGTTGTTCG	A	amacGFP	0.0	0.04	0.0	7.1	0.22	0.0	0.0	0.0	7.359999999999999	G486T:G622A	V166L:S214N	4423.651369552577
AAAACAAAACCCGCAGCCCC	TGGGGAGCGG	A	amacGFP	0.0	0.0	0.0	0.0	7.48	1.82	0.0	0.0	9.3	A456T:G502A:C690A	M156L:R171H:H238N	7379.468206231707
AAAACAAAACGATTAACACC	ACTTAGCGCA	A	amacGFP	1.68	0.0	0.0	0.0	0.07	1.58	0.03	0.0	3.3600000000000003	G33T:A120G:T192A:C616.:A651T	V14L:K43E:S67T:I213S:S214A:D216T:R217V:N218T:E219R:T221L:R222A:D223I:H224T:M225W:V226S:L228W:E229S:F230S:F231L:S232V:A233P:C234V:H236I:T237L:H238T:G239A:M240W:D241T:E242S:L243C:Y244T:K245S	3165.0727628517293
AAAACAAAACGATTAACACC	GGGGTCATAT	A	amacGFP	0.0	0.0	0.0	0.0	1.63	0.0	0.39	0.0	2.02	G33T:A120G:T192A:C616.:A651T	V14L:K43E:S67T:I213S:S214A:D216T:R217V:N218T:E219R:T221L:R222A:D223I:H224T:M225W:V226S:L228W:E229S:F230S:F231L:S232V:A233P:C234V:H236I:T237L:H238T:G239A:M240W:D241T:E242S:L243C:Y244T:K245S	7323.322748810154
AAAACAAAACGATTAACACC	TTAGGTCGGA	A	amacGFP	0.0	2.1	0.0	0.0	0.0	0.0	0.0	0.0	2.1	G33T:A120G:T192A:C616.:A651T	V14L:K43E:S67T:I213S:S214A:D216T:R217V:N218T:E219R:T221L:R222A:D223I:H224T:M225W:V226S:L228W:E229S:F230S:F231L:S232V:A233P:C234V:H236I:T237L:H238T:G239A:M240W:D241T:E242S:L243C:Y244T:K245S	1733.5552272575464
AAAACAAAACTAAAACGCCA	GCGCAGGACG	A	amacGFP	0.99	0.02	0.0	0.0	0.0	0.0	0.03	0.0	1.04	G33T:C440.:T714.:G714.:A714.	V14L:H151T:N152T:V153S:Y154I:I155S:M156C:P157Q:D158T:K159R:A160L:N161I:N162T:G163A:L164*:K165R:V166*:N167T:F168S:K169R:I170S:R171A:H172T:N173T:I174S:E175R:G176A:G177A:V179C:Q180S:L181S:A182P:D183T:H184T:Y185T:Q186R:T187R:N188T:V189F:L191W:G192A:D193T:G194A:V196C:L197*:I198S:I203S:N204T:H205T:Y206T:L207*:S208A:C209V:Q210R:T211Q:A212P:I213S:S214A:D216T:R217V:N218T:E219R:T221L:R222A:D223I:H224T:M225…	449.0
AAAACAAAAGAAAACACAGC	GCGCTGGGGG	A	amacGFP	0.0	0.0	0.0	0.0	4.81	3.36	0.0	0.0	8.17	G20T:G413A:G665A	wt	7630.933661355837
AAAACAAAAGAAACCGAAAC	AAGCCATAAG	A	amacGFP	0.32	0.0	0.0	0.0	0.0	0.0	0.0	0.0	0.32	T255C:C323T:G502A:T670A	S88P:R171H:F231Y	595.4508061976833
AAAACAAAAGAAACCGAAAC	GTGAAGGCCG	A	amacGFP	7.03	0.0	0.27	0.0	0.0	0.0	0.03	0.0	7.330000000000001	T255C:C323T:G502A:T670A	S88P:R171H:F231Y	449.0
AAAACAAAAGAAACCGAAAC	GTTAGGTTAT	A	amacGFP	0.24	0.0	0.0	0.0	0.81	0.0	0.0	0.0	1.05	T255C:C323T:G502A:T670A	S88P:R171H:F231Y	5387.624566623099
AAAACAAAAGAAACCGAAAC	TGGCATTGGT	A	amacGFP	0.65	0.0	0.0	0.0	0.0	0.0	0.0	0.0	0.65	T255C:C323T:G502A:T670A	S88P:R171H:F231Y	595.4508061976833
AAAACAAAAGAAATACAACA	GATAATTGGA	A	amacGFP	0.0	0.0	5.06	0.0	0.0	0.0	0.0	0.0	5.06	G208A:A304G:G345T:C459A:C617A	C72Y:D105G:G119C:P157T	2795.9958551546724
AAAACAAAAGAAATACAACA	GTGTCGTGTT	A	amacGFP	6.69	0.0	0.0	0.0	0.0	0.0	0.03	0.0	6.720000000000001	G208A:A304G:G345T:C459A:C617A	C72Y:D105G:G119C:P157T	449.0
AAAACAAAAGAAATACAACA	TACGGCCAAG	A	amacGFP	3.21	0.0	0.0	0.0	0.0	0.0	1.32	0.0	4.53	G208A:A304G:G345T:C459A:C617A	C72Y:D105G:G119C:P157T	449.0
AAAACAAAAGACAAAAAACA	GACCGGCGGT	A	amacGFP	0.0	1.6	0.0	0.0	0.0	0.0	0.0	0.0	1.6	C245A:A582T:T657A	D84E:I198F:F227I	1733.5552272575464
AAAACAAAAGACACAATACC	CAGGTAGTCG	A	amacGFP	1.86	4.05	0.0	0.0	0.0	0.04	0.0	0.0	5.95	C116T:C259A:A261T:C296A:C347T:T358G:A541G	A89D:M90L:F102L:V123G:H184R	1479.1235977675956
AAAACAAAAGACCCAATCCA	CCTCCAATCA	A	amacGFP	0.0	0.0	0.0	0.0	6.07	2.11	0.16	0.0	8.34	A49T:A227G:A353G:T661A	E19V:L228Q	7451.462649915067
AAAACAAAAGACCCAATCCA	GGAGGGAGCG	A	amacGFP	0.0	0.0	0.0	0.0	5.33	18.3	0.0	0.0	23.630000000000003	A49T:A227G:A353G:T661A	E19V:L228Q	8214.38737951967
AAAACAAAAGACCCAATCCA	GTAGTCGGGG	A	amacGFP	0.0	0.0	0.0	0.0	1.85	0.0	0.0	0.0	1.85	A49T:A227G:A353G:T661A	E19V:L228Q	6440.5529375057395
AAAACAAAAGACTTATATTA	GCCCTGTTGT	A	amacGFP	3.92	0.93	0.03	0.0	0.0	3.68	0.0	0.0	8.56	G151T:G523T:C596T	G53V:G178V	2337.1159473886937
AAAACAAAAGAGACAATACA	GCGGGTTTGT	A	amacGFP	0.0	0.07	2.14	0.04	4.07	1.5	0.0	0.0	7.82	G77.:.79A:C401T:A444G:T526C	K28N:F29I:N152D:V179A	5901.393169394361
AAAACAAAAGCAACAACACA	CGGTCGCGTG	A	amacGFP	5.17	0.0	0.0	0.0	0.0	0.0	0.0	0.02	5.1899999999999995	C372T:A375G:A552T:C600A:T658A	K129E:N188Y:L207M:F227Y	449.0
AAAACAAAAGCAACAACACA	TCCTTCAGTT	A	amacGFP	2.32	0.0	0.0	0.0	0.0	0.0	0.0	0.0	2.32	C372T:A375G:A552T:C600A:T658A	K129E:N188Y:L207M:F227Y	595.4508061976833
AAAACAAAAGCACAAACAAA	AAAAAAGTTT	A	amacGFP	0.0	0.0	0.0	0.0	2.74	0.0	0.0	0.0	2.74	G702A	E242K	6440.5529375057395
AAAACAAAAGCACAAACAAA	AACTGCATGA	A	amacGFP	0.0	0.0	0.0	0.0	1.26	0.0	0.0	0.0	1.26	G702A	E242K	6440.5529375057395
AAAACAAAAGCACAAACAAA	AGCTCTCATG	A	amacGFP	0.0	0.0	0.0	1.06	0.0	0.77	0.0	0.0	1.83	G702A	E242K	6243.974174343434
AAAACAAAAGCACAAACAAA	CGTTTCCTGC	A	amacGFP	0.0	0.0	0.0	0.0	1.78	1.34	2.58	0.0	5.7	G702A	E242K	10068.453742755148
AAAACAAAAGCACAAACAAA	GGGCCTTCTG	A	amacGFP	0.0	0.0	0.0	0.0	7.7	5.34	0.0	1.49	14.53	G702A	E242K	7744.60598770529
AAAACAAAAGCACCAGAACC	TCTCATGGGA	A	amacGFP	1.23	0.02	0.08	0.0	0.0	0.0	0.0	0.0	1.33	G69A:A144T:T277A:G522A	G26S:T51S:I96N:G178R	449.0
AAAACAAAAGCATAAACAAC	CCATTGGGGG	A	amacGFP	0.02	0.0	0.0	0.0	0.0	10.45	18.57	0.0	29.04	A391G:A429T	K134R:N147Y	11174.005354741641
AAAACAAAAGCATAAACAAC	GTCTTGCAGG	A	amacGFP	0.0	0.0	0.0	0.0	0.0	5.71	0.0	0.0	5.71	A391G:A429T	K134R:N147Y	9275.981729620169
AAAACAAAAGCCACGGAAAT	ATCTACGAAA	A	amacGFP	0.0	0.12	0.0	0.0	0.0	0.0	0.0	0.0	0.12	T124A:G155T:C179A:A424G:A544C	L44Q:K54N:E145G:Y185S	1733.5552272575464
AAAACAAAAGCCACGGAAAT	TCTCGCTTCG	A	amacGFP	2.14	0.0	0.0	0.0	0.0	0.0	0.0	0.0	2.14	T124A:G155T:C179A:A424G:A544C	L44Q:K54N:E145G:Y185S	595.4508061976833
AAAACAAAAGCCAGCGCGCC	CAGTTTGGTA	A	amacGFP	0.0	0.0	0.0	0.0	0.07	5.18	0.39	0.0	5.64	G513A:A610T	E175K:Q210L	9586.232260479586
AAAACAAAAGCCAGCGCGCC	GGCTAAGTTT	A	amacGFP	0.0	0.0	0.0	0.0	1.11	1.62	0.23	0.0	2.9600000000000004	G513A:A610T	E175K:Q210L	8319.648064708204
AAAACAAAAGCCAGCGCGCC	GTGAGAGGTA	A	amacGFP	0.0	0.0	0.0	0.0	0.0	0.36	0.0	0.0	0.36	G513A:A610T	E175K:Q210L	9275.981729620169
AAAACAAAAGTTACCACAAT	AAGAGTAGCG	A	amacGFP	0.0	0.0	0.0	0.0	2.59	0.0	0.0	0.0	2.59	G125T:C221.:A385G:T387C:A472G:C528A:A625T	E78N:H79T:M80*:K81R:M82*:N83T:D84T:F85S:F86S:K87S:S88P:A89P:M90C:E93K:G94A:Y95T:I96S:Q97R:E98S:R99A:T100P:I101S:F102S:F103S:Q104R:D105T:D106T:G107A:K108S:Y109T:K110R:T111P:R112V:E114R:V115*:K116S:F117S:E118R:G119A:D120T:T121H:L122W:V123*:N124T:R125A:I126S:E127S:L128*:K129R:G130A:M131W:D132A:F133S:K134R:E135R:D136T:G137A:N138T:I139S:L140W:H142T:K143S:L144W:E145S:Y146T:N147T:F148L:N149T:S150A:H151T…	6440.5529375057395
AAAACAAAAGTTACCACAAT	CGGCACTGCA	A	amacGFP	1.15	0.0	0.0	0.0	0.0	0.0	0.0	0.0	1.15	G125T:C221.:A385G:T387C:A472G:C528A:A625T	E78N:H79T:M80*:K81R:M82*:N83T:D84T:F85S:F86S:K87S:S88P:A89P:M90C:E93K:G94A:Y95T:I96S:Q97R:E98S:R99A:T100P:I101S:F102S:F103S:Q104R:D105T:D106T:G107A:K108S:Y109T:K110R:T111P:R112V:E114R:V115*:K116S:F117S:E118R:G119A:D120T:T121H:L122W:V123*:N124T:R125A:I126S:E127S:L128*:K129R:G130A:M131W:D132A:F133S:K134R:E135R:D136T:G137A:N138T:I139S:L140W:H142T:K143S:L144W:E145S:Y146T:N147T:F148L:N149T:S150A:H151T…	595.4508061976833
AAAACAAAAGTTACCACAAT	CTACCTTTGA	A	amacGFP	0.0	0.0	0.0	0.0	1.33	0.0	0.0	0.0	1.33	G125T:C221.:A385G:T387C:A472G:C528A:A625T	E78N:H79T:M80*:K81R:M82*:N83T:D84T:F85S:F86S:K87S:S88P:A89P:M90C:E93K:G94A:Y95T:I96S:Q97R:E98S:R99A:T100P:I101S:F102S:F103S:Q104R:D105T:D106T:G107A:K108S:Y109T:K110R:T111P:R112V:E114R:V115*:K116S:F117S:E118R:G119A:D120T:T121H:L122W:V123*:N124T:R125A:I126S:E127S:L128*:K129R:G130A:M131W:D132A:F133S:K134R:E135R:D136T:G137A:N138T:I139S:L140W:H142T:K143S:L144W:E145S:Y146T:N147T:F148L:N149T:S150A:H151T…	6440.5529375057395
AAAACAAAATAAAAAAGACA	AGGACCCACC	A	amacGFP	1.43	0.0	0.0	0.0	0.07	0.0	0.0	0.0	1.5	G28T:A65G:A94G:C224A:A489G:C536A:T666C:T669.	G12V:E34G:N167D:F230L:F231L:S232V:A233P:C234V:H236I:T237L:H238T:G239A:M240W:D241T:E242S:L243C:Y244T:K245S	449.0
AAAACAAAATAAACAAAACA	CATGATTATA	A	amacGFP	0.0	0.02	0.0	0.0	6.67	0.4	0.87	0.0	7.96	T21C:G33T	F10L:V14L	7067.958911405865
AAAACAAAATAAACAAAACA	TGGTCGGCTA	A	amacGFP	0.0	0.0	0.0	0.95	0.0	2.35	0.0	0.0	3.3	T21C:G33T	F10L:V14L	8137.690518800463
AAAACAAAATAAACACACAA	CACCGAGGGC	A	amacGFP	1.15	0.0	0.0	0.0	0.0	0.0	0.0	0.0	1.15	A61T:G96A:T211G:C222G:G383A:A508G:A614T	D23V:G35S:F73C:P77A:M131I:N173S	595.4508061976833
AAAACAAAATAAACACACAA	TATTTACCAG	A	amacGFP	0.0	0.0	0.0	0.0	1.19	0.0	0.0	0.0	1.19	A61T:G96A:T211G:C222G:G383A:A508G:A614T	D23V:G35S:F73C:P77A:M131I:N173S	6440.5529375057395
AAAACAAAATAAACACACAA	TGAGTGTTAG	A	amacGFP	0.81	2.28	0.0	0.0	0.0	2.51	0.0	0.0	5.6	A61T:G96A:T211G:C222G:G383A:A508G:A614T	D23V:G35S:F73C:P77A:M131I:N173S	4052.4122389648164
AAAACAAAATAAATCATAAA	ATCGGATAAT	A	amacGFP	0.0	0.0	0.0	3.06	0.0	2.11	0.0	0.0	5.17	C83T:T580C	L197P	6157.7315060460605
AAAACAAAATACAAAAAACA	ATGCGATATA	A	amacGFP	0.28	0.0	0.0	0.0	0.0	0.0	0.0	0.0	0.28	T136G:A588T:T606C	F48C:I203F:C209R	595.4508061976833
AAAACAAAATACAAAAAACA	CAGCCGGGAG	A	amacGFP	0.61	0.0	0.0	0.0	0.0	0.0	0.0	0.0	0.61	T136G:A588T:T606C	F48C:I203F:C209R	595.4508061976833
AAAACAAAATACAAAAAAGG	CAATAGTCAG	A	amacGFP	1.17	0.0	0.0	0.0	0.89	0.0	0.0	0.0	2.06	G33T:G118C:A402G:C690A	V14L:G42A:N138D:H238N	1532.9926094238833
AAAACAAAATACAAAAAAGG	GTGGTAGTCC	A	amacGFP	0.2	0.0	0.0	0.0	0.0	0.0	0.0	0.0	0.2	G33T:G118C:A402G:C690A	V14L:G42A:N138D:H238N	595.4508061976833
AAAACAAAATACAAAAAAGG	TAAGTCGGAG	A	amacGFP	0.0	0.0	0.0	0.0	0.0	0.36	0.0	0.0	0.36	G33T:G118C:A402G:C690A	V14L:G42A:N138D:H238N	9275.981729620169
AAAACAAAATACACTATCGC	CATAGGAGTC	A	amacGFP	0.0	0.0	0.0	0.0	5.78	18.42	3.97	0.0	28.17	G33T	V14L	9075.14618380708
AAAACAAAATAGAAAAAACA	CCTGTCTTTA	A	amacGFP	0.0	0.29	0.0	0.0	0.0	0.0	0.0	0.0	0.29	C123G:C152T:A553G:A618T	L44V:N188S:I213F	1733.5552272575464
AAAACAAAATAGAAAAAACA	CTATTGGTAG	A	amacGFP	0.0	0.0	1.85	1.09	0.0	0.0	0.0	0.0	2.9400000000000004	C123G:C152T:A553G:A618T	L44V:N188S:I213F	3390.5366666984637
AAAACAAAATAGAAAAAACA	GGTCCGGTTA	A	amacGFP	0.0	0.0	4.92	0.0	1.48	0.0	0.0	0.0	6.4	C123G:C152T:A553G:A618T	L44V:N188S:I213F	3282.043283841889
AAAACAAAATAGAAAAAATC	GTGAATTCGG	A	amacGFP	0.0	0.0	0.0	1.24	0.0	0.16	0.0	0.0	1.4	G33T:C177A:G364A:C533T:C596T:G693A	V14L:L62I:R125H:G239S	4774.99121268755
AAAACAAAATAGAAAAAATC	TAGGGATGGT	A	amacGFP	0.0	0.0	0.0	0.0	0.22	0.61	0.13	0.0	0.96	G33T:C177A:G364A:C533T:C596T:G693A	V14L:L62I:R125H:G239S	8981.877323396957
AAAACAAAATAGCCAAATCA	CTGTTCACGC	A	amacGFP	1.56	0.0	0.0	0.0	0.0	0.0	0.0	0.0	1.56	T202C:A280G	I70T:Q97R	595.4508061976833
AAAACAAAATCACAAAAAAA	AGACGGGTCT	A	amacGFP	0.0	0.0	0.0	0.0	0.0	3.4	0.58	0.0	3.98	G33T:A73T:T589A	V14L:H27L:I203N	10286.725735250626
AAAACAAAATCATCAAAACC	ATGGGTCGGA	A	amacGFP	0.0	0.0	0.05	0.0	0.0	1.26	0.0	0.0	1.31	T203A:T211A:A234G:A490G:C690A	F73Y:K81E:N167S:H238N	8647.645132126956
AAAACAAAATCATCAAAACC	TATGCTATCC	A	amacGFP	0.61	0.0	0.0	0.0	0.0	0.0	0.0	0.0	0.61	T203A:T211A:A234G:A490G:C690A	F73Y:K81E:N167S:H238N	595.4508061976833
AAAACAAAATCCCAACACCC	TGAACCAAAA	A	amacGFP	0.02	0.0	1.31	0.0	0.0	0.0	0.0	0.0	1.33	A73T:G93T:T232C:A288G:C590A	H27L:E34*:M80T:T100A	2564.711879470663
AAAACAAAATCCCAACACCC	TGCGCTTGGT	A	amacGFP	1.23	0.0	0.0	0.0	0.0	0.85	0.0	0.0	2.08	A73T:G93T:T232C:A288G:C590A	H27L:E34*:M80T:T100A	876.1189045728061
AAAACAAAATTAATCCGACC	ATGGCTCAGG	A	amacGFP	0.0	0.0	0.0	0.0	0.0	0.28	0.0	0.0	0.28	wt	wt	9275.981729620169
AAAACAAAATTAATCCGACC	GGAGTTTGCT	A	amacGFP	0.0	0.0	0.0	0.0	0.0	2.59	0.0	0.0	2.59	wt	wt	9275.981729620169
AAAACAAAATTAGCACCAGA	CGGGCTTAAG	A	amacGFP	0.0	0.0	0.0	1.27	0.0	0.0	0.0	0.0	1.27	A349T:C363T	D120V:R125C	4300.387576439555
AAAACAAAATTAGCACCAGA	TCGTTTGCTG	A	amacGFP	0.0	0.0	0.0	0.0	0.0	0.53	0.0	0.0	0.53	A349T:C363T	D120V:R125C	9275.981729620169
AAAACAAAATTCAAAGTCCC	CCATTGGACT	A	amacGFP	0.0	0.0	0.0	0.0	0.0	0.0	1.74	0.0	1.74	G33T:T168A:A226T:G342A:T470C:A582G:C594A:T647A	V14L:W59R:E78V:E118K:I198V:H205N:D223E	13409.183606720258
AAAACAAAATTCAAAGTCCC	GCACTCCACA	A	amacGFP	0.97	0.0	0.0	0.0	0.0	0.0	0.0	0.0	0.97	G33T:T168A:A226T:G342A:T470C:A582G:C594A:T647A	V14L:W59R:E78V:E118K:I198V:H205N:D223E	595.4508061976833
AAAACAAAATTCAAAGTCCC	GCGCAGGACG	A	amacGFP	0.2	0.0	0.0	0.0	0.0	0.0	0.0	0.0	0.2	G33T:T168A:A226T:G342A:T470C:A582G:C594A:T647A	V14L:W59R:E78V:E118K:I198V:H205N:D223E	595.4508061976833
AAAACAAAATTCAAAGTCCC	GTGTAAATTT	A	amacGFP	0.0	0.0	0.0	0.0	0.0	3.36	0.0	0.0	3.36	G33T:T168A:A226T:G342A:T470C:A582G:C594A:T647A	V14L:W59R:E78V:E118K:I198V:H205N:D223E	9275.981729620169
AAAACAAAATTCAAAGTCCC	TTTAGGCCGA	A	amacGFP	4.02	0.0	0.0	0.0	1.7	0.0	0.03	0.0	5.75	G33T:T168A:A226T:G342A:T470C:A582G:C594A:T647A	V14L:W59R:E78V:E118K:I198V:H205N:D223E	449.0
AAAACAAAATTCTCACCAGA	TTAGGATTAG	A	amacGFP	0.0	0.0	0.0	0.0	1.56	1.78	0.0	0.0	3.34	A106T	D38V	7811.118368633075
AAAACAAACAAAAAAACACC	ATAAGAGATC	A	amacGFP	0.16	0.0	0.0	0.0	0.15	0.0	0.0	0.0	0.31	C32A:G44A:A351T:T358C:A436G:A505T:C574T:A591T	T121S:V123A:N149S:H172L:P195L:N204Y	2344.4961813145787
AAAACAAACAAAAAAACACC	CTATCCGTGG	A	amacGFP	0.14	0.0	0.0	0.0	0.0	0.0	0.0	0.0	0.14	C32A:G44A:A351T:T358C:A436G:A505T:C574T:A591T	T121S:V123A:N149S:H172L:P195L:N204Y	595.4508061976833
AAAACAAACAAAAAAACACC	TAAGTAGAAG	A	amacGFP	0.0	0.04	0.0	0.0	1.33	0.0	0.0	0.0	1.37	C32A:G44A:A351T:T358C:A436G:A505T:C574T:A591T	T121S:V123A:N149S:H172L:P195L:N204Y	5937.318174891794
AAAACAAACAAAAAAACACC	TCTCAGCCAT	A	amacGFP	0.42	0.0	0.0	0.0	0.0	0.0	0.0	0.0	0.42	C32A:G44A:A351T:T358C:A436G:A505T:C574T:A591T	T121S:V123A:N149S:H172L:P195L:N204Y	595.4508061976833
AAAACAAACAAAAAAACACC	TTTCACCTGA	A	amacGFP	0.22	0.0	0.0	0.0	0.0	0.0	0.0	0.0	0.22	C32A:G44A:A351T:T358C:A436G:A505T:C574T:A591T	T121S:V123A:N149S:H172L:P195L:N204Y	595.4508061976833
AAAACAAACAAAAAATAATC	GCCTGCTCTG	A	amacGFP	0.0	0.0	0.0	0.0	0.0	3.08	0.0	0.0	3.08	T78C:C299A:G333A:A549C	F29L:F103L:V115M:T187P	9275.981729620169
AAAACAAACAAAAATAACCT	CAGCCGGGAG	A	amacGFP	0.0	0.0	0.0	0.0	0.96	0.85	0.06	0.0	1.87	wt	wt	7725.6003797654885
AAAACAAACAAAACAAAACT	CTATAGCTGG	A	amacGFP	0.0	0.0	0.0	0.0	0.0	1.74	0.03	0.0	1.77	T387C:T557G	F133L	9821.665684998696
AAAACAAACAAAACAAAACT	GTCCGTATCA	A	amacGFP	0.0	0.0	0.0	0.0	4.0	10.32	1.13	0.0	15.45	T387C:T557G	F133L	8693.384502816292
AAAACAAACAAAACAAAACT	TCGGTTCAGC	A	amacGFP	0.0	0.0	0.0	0.0	0.0	0.0	0.26	0.0	0.26	T387C:T557G	F133L	13409.183606720258
AAAACAAACAAAATAAAACA	CGTGCGACTA	A	amacGFP	0.0	0.0	0.0	0.0	0.0	0.0	1.78	0.0	1.78	A466G:A514T:G537T	K159R:E175V:D183Y	13409.183606720258
AAAACAAACAAAATAAAACA	GGGAAGGATC	A	amacGFP	0.0	0.02	0.0	0.0	0.0	4.49	0.87	0.0	5.38	A466G:A514T:G537T	K159R:E175V:D183Y	9975.360344823244
AAAACAAACAAAATGAACAA	CCTGAAATGC	A	amacGFP	0.0	0.0	0.0	0.0	0.0	2.31	0.0	0.0	2.31	C140A:A154G:A390G:C491G:G570T:T597.	K54R:K134E:N167K:G194C:Y206T:L207*:S208A:C209V:Q210R:T211Q:A212P:I213S:S214A:D216T:R217V:N218T:E219R:T221L:R222A:D223I:H224T:M225W:V226S:L228W:E229S:F230S:F231L:S232V:A233P:C234V:H236I:T237L:H238T:G239A:M240W:D241T:E242S:L243C:Y244T:K245S	9275.981729620169
AAAACAAACAAAATGAACAA	CGTTTCCAAT	A	amacGFP	0.0	0.0	6.48	0.0	0.0	2.96	0.0	0.0	9.440000000000001	C140A:A154G:A390G:C491G:G570T:T597.	K54R:K134E:N167K:G194C:Y206T:L207*:S208A:C209V:Q210R:T211Q:A212P:I213S:S214A:D216T:R217V:N218T:E219R:T221L:R222A:D223I:H224T:M225W:V226S:L228W:E229S:F230S:F231L:S232V:A233P:C234V:H236I:T237L:H238T:G239A:M240W:D241T:E242S:L243C:Y244T:K245S	3635.2094909403145
AAAACAAACAAAATGAACAA	GCTGGAAAGT	A	amacGFP	0.46	0.0	0.0	0.0	0.0	0.0	0.68	0.0	1.1400000000000001	C140A:A154G:A390G:C491G:G570T:T597.	K54R:K134E:N167K:G194C:Y206T:L207*:S208A:C209V:Q210R:T211Q:A212P:I213S:S214A:D216T:R217V:N218T:E219R:T221L:R222A:D223I:H224T:M225W:V226S:L228W:E229S:F230S:F231L:S232V:A233P:C234V:H236I:T237L:H238T:G239A:M240W:D241T:E242S:L243C:Y244T:K245S	7011.1262247185705
AAAACAAACAAAATGAACAA	TAGCCGTTCG	A	amacGFP	2.26	1.25	0.0	0.0	0.0	0.08	0.0	0.0	3.59	C140A:A154G:A390G:C491G:G570T:T597.	K54R:K134E:N167K:G194C:Y206T:L207*:S208A:C209V:Q210R:T211Q:A212P:I213S:S214A:D216T:R217V:N218T:E219R:T221L:R222A:D223I:H224T:M225W:V226S:L228W:E229S:F230S:F231L:S232V:A233P:C234V:H236I:T237L:H238T:G239A:M240W:D241T:E242S:L243C:Y244T:K245S	1204.1531280395216
AAAACAAACAAACGAATAAA	CAGCTAATTG	A	amacGFP	0.04	0.0	0.0	0.0	1.04	0.0	0.0	0.0	1.08	G33T:T277A	V14L:I96N	5937.613256468034
AAAACAAACAAACGAATAAA	GCTCTTGTTG	A	amacGFP	0.0	0.0	0.0	0.33	3.11	3.97	0.03	0.0	7.44	G33T:T277A	V14L:I96N	7877.55112238257
AAAACAAACAAATAAAAAAA	TCTAAGGCCG	A	amacGFP	0.0	0.0	0.0	0.0	0.0	0.77	0.0	0.0	0.77	G33T:G88A:A268G:T452A	V14L:R32H:E93G:Y154*	9275.981729620169
AAAACAAACAAATAAAAAAT	GGTAGGCATT	A	amacGFP	0.0	0.0	0.0	0.0	0.0	1.01	0.0	0.0	1.01	T40C:A154G:A268T:G383A:A397G:G400T:A471T:C613T	V16A:K54R:E93V:M131I:D136G:G137V:N161Y:T211I	9275.981729620169
AAAACAAACAAATAAAAAAT	GGTGAGATTT	A	amacGFP	0.0	0.0	0.0	0.0	1.41	0.0	0.0	0.0	1.41	T40C:A154G:A268T:G383A:A397G:G400T:A471T:C613T	V16A:K54R:E93V:M131I:D136G:G137V:N161Y:T211I	6440.5529375057395
AAAACAAACAAATCAAAACA	GGGCCTTTTG	A	amacGFP	0.0	0.0	0.0	0.0	0.0	2.43	0.0	0.0	2.43	G33.:.35C:T277C:A508C	V14S:I96T:N173T	9275.981729620169
AAAACAAACAAATCAAGCAA	GAAGCTCTCG	A	amacGFP	2.75	0.0	0.0	0.0	0.0	0.04	0.0	0.0	2.79	C41A:G96T:A144G:C285G:A319T:A514G	G35C:T51A:R99G:K110M:E175G	449.0
AAAACAAACAAATTAGCCGA	GGTCGGCGTA	A	amacGFP	0.08	0.0	0.0	2.4	0.0	0.0	0.0	0.0	2.48	G33T:G90.:G90.:C90.:G90.:A90.:G90.:T190G:A241G:G329C:T387A:A508C	V14L:G33.:E33.:L66R:N83S:F133I:N173T	3975.231920594887
AAAACAAACAAATTAGCCGA	GTGATGACGT	A	amacGFP	1.31	0.0	0.0	0.0	0.0	0.53	0.0	0.0	1.84	G33T:G90.:G90.:C90.:G90.:A90.:G90.:T190G:A241G:G329C:T387A:A508C	V14L:G33.:E33.:L66R:N83S:F133I:N173T	449.0
AAAACAAACAACACAACACC	CTCGAAATTG	A	amacGFP	0.0	0.0	0.0	0.0	3.41	3.77	1.2	0.0	8.379999999999999	G206A:A375G:C584T:C690A	K129E:H238N	8387.448277527517
AAAACAAACAACACAACACC	TGGCCGTCGT	A	amacGFP	0.0	0.0	0.0	0.0	8.74	16.07	1.32	0.0	26.130000000000003	G206A:A375G:C584T:C690A	K129E:H238N	8382.999739870098
AAAACAAACAAGACAACGTA	TGACATTGTT	A	amacGFP	0.0	0.0	1.45	0.0	0.0	0.0	0.0	0.0	1.45	C98A:A301T:A370T:T421A:A451T:G502T:C600A:C690A	Q104L:E127V:L144Q:Y154F:R171L:L207M:H238N	2795.9958551546724
AAAACAAACAAGCGAATTAC	TGCGATATGC	A	amacGFP	0.0	0.0	0.0	0.0	7.19	0.12	6.65	0.0	13.96	wt	wt	9506.512174051602
AAAACAAACAAGTAAAAACA	CCTGGGACTA	A	amacGFP	0.0	0.0	0.03	0.0	5.19	0.81	0.0	0.0	6.03	wt	wt	6967.247645066353
AAAACAAACAAGTAAAAACA	CGGCTAACTT	A	amacGFP	0.02	0.0	0.0	0.0	5.85	10.36	0.74	0.0	16.97	wt	wt	8325.571773758766
AAAACAAACAATACAACAAC	CGGGTCTTTT	A	amacGFP	2.24	0.0	0.0	2.04	0.0	0.0	0.0	0.0	4.28	A112G:A268G:A331T:G338T:A453T	D40G:E93G:E114V:K116N:I155F	1821.9680690248235
AAAACAAACAATACATCAAA	GCCGTTATTA	A	amacGFP	0.0	0.0	0.0	0.29	0.81	0.0	0.0	0.0	1.1	T157C:T294C:G502T:C539A:C690A	L55P:F102L:R171L:D183E:H238N	5372.943937302405
AAAACAAACAATACATCAAA	GGTCCAAATC	A	amacGFP	0.02	0.0	0.91	7.03	2.15	0.0	0.0	0.0	10.11	T157C:T294C:G502T:C539A:C690A	L55P:F102L:R171L:D183E:H238N	4505.721926451807
AAAACAAACACAAACACAAA	CCTCTTGCAT	A	amacGFP	0.0	0.0	0.0	0.04	1.78	3.68	4.23	0.0	9.73	G33T	V14L	10298.4424445271
AAAACAAACACAAACACAAA	GCCGCCCGGT	A	amacGFP	0.0	0.0	0.0	0.0	6.44	4.37	0.0	6.49	17.3	G33T	V14L	11261.878114485511
AAAACAAACACCAAAACACA	CTATATCGAA	A	amacGFP	0.0	0.0	0.0	0.0	19.04	0.0	0.0	0.0	19.04	wt	wt	6440.5529375057395
AAAACAAACACCAAAACACA	GCTACGAGGC	A	amacGFP	0.0	0.0	0.0	0.0	2.89	4.62	3.97	0.0	11.48	wt	wt	9691.806148821714
AAAACAAACACCAAAACACA	GTGAGTGCCG	A	amacGFP	0.0	0.0	0.0	0.0	3.78	6.36	0.0	0.05	10.190000000000001	wt	wt	8095.936970164991
AAAACAAACACCACAAAACA	AGTAAATGTT	A	amacGFP	0.0	0.0	0.0	0.0	0.0	0.0	0.84	0.0	0.84	G33T:G102A:A456C	V14L:G37S:M156L	13409.183606720258
AAAACAAACACCACAAAACA	CTGTTATCTT	A	amacGFP	3.44	0.0	0.0	0.0	0.0	0.0	0.0	0.0	3.44	G33T:G102A:A456C	V14L:G37S:M156L	595.4508061976833
AAAACAAACACCACACCACT	CGCGGGTAGG	A	amacGFP	0.24	0.0	0.0	0.0	0.0	0.0	0.0	0.0	0.24	T139A:C185A:A337G:A366T:A634G	I49N:K116R:I126F:N218S	595.4508061976833
AAAACAAACACCACACCACT	TAATTTGAGC	A	amacGFP	1.33	0.0	0.0	0.0	0.0	0.0	0.0	0.0	1.33	T139A:C185A:A337G:A366T:A634G	I49N:K116R:I126F:N218S	595.4508061976833
AAAACAAACACCATAAAGCG	TAGTCGGGTA	A	amacGFP	0.0	0.0	0.0	0.0	2.74	0.0	0.0	0.0	2.74	T46A:G213A:T273A:A343T:A405G:A418T:A444G	I18N:A74T:Y95N:E118V:I139V:K143M:N152D	6440.5529375057395
AAAACAAACACCCAAACAAC	GTAAAGGCCG	A	amacGFP	0.0	0.0	0.0	0.0	0.0	0.28	0.32	0.0	0.6000000000000001	G33T	V14L	10852.285384236757
AAAACAAACACCCAAACAAC	GTAGCGACCG	A	amacGFP	0.02	0.0	0.0	0.04	6.96	17.94	3.78	0.0	28.740000000000002	G33T	V14L	8920.930295610071
AAAACAAACACGAGAATGCC	TGCCACGGAG	A	amacGFP	0.0	3.28	1.1	6.92	0.07	0.0	0.45	0.0	11.819999999999999	G111A:A174G:A471G	D40N:T61A:N161D	3563.2780051009167
AAAACAAACACGCATAGACC	AACGTTTCTG	A	amacGFP	0.02	0.0	0.0	0.0	3.26	15.71	2.03	0.0	21.02	A349G	D120G	9085.499586225356
AAAACAAACACGCATAGACC	ATAATGGGAT	A	amacGFP	0.0	0.0	0.0	0.0	0.0	0.57	0.65	0.0	1.22	A349G	D120G	10851.297546195101
AAAACAAACACTACACCACC	TTGCGAATTA	A	amacGFP	0.0	0.0	0.0	0.0	0.0	0.0	1.71	0.0	1.71	wt	wt	13409.183606720258
AAAACAAACAGAGAAACCCC	GGAAAATTCG	A	amacGFP	0.0	0.0	0.0	0.0	0.0	0.0	1.81	0.0	1.81	T163C:T358C:T448A:A495T:A514G:T608A:A637T:C690A:T714G	V57A:V123A:V153D:K169*:E175G:C209*:E219V:H238N:*246G	13409.183606720258
AAAACAAACAGCACATAAAC	AGGGAATGTG	A	amacGFP	0.0	0.0	0.0	0.0	4.52	0.0	0.0	0.0	4.52	G33T:C66T:A115G:A133T:C148T:C167G:A241G:G271T	V14L:H25Y:Y41C:K47M:T52I:N83S:G94V	6440.5529375057395
AAAACAAACAGCACATAAAC	CTCTAGATCC	A	amacGFP	0.0	0.0	0.0	0.0	0.0	0.0	5.81	0.0	5.81	G33T:C66T:A115G:A133T:C148T:C167G:A241G:G271T	V14L:H25Y:Y41C:K47M:T52I:N83S:G94V	13409.183606720258
AAAACAAACCAAAAAAAACT	GCAATGGAGG	A	amacGFP	0.0	0.0	0.0	0.0	0.0	0.0	3.59	0.0	3.59	G33T:G84A:C149T:G332C:G423T	V14L:V31M:E114D:E145*	13409.183606720258
AAAACAAACCAAAAATCACA	AAACATCGTT	A	amacGFP	0.0	0.0	0.0	1.71	0.15	0.0	0.0	0.0	1.8599999999999999	A312G:C690A	K108E:H238N	4786.846577452261
AAAACAAACCAAAAATCACA	AGGGGATCTG	A	amacGFP	0.0	0.0	0.0	0.0	0.59	0.89	0.0	0.0	1.48	A312G:C690A	K108E:H238N	7932.225705586674
AAAACAAACCAAAAATCACA	GTCGAACGTT	A	amacGFP	0.0	0.0	0.0	0.0	0.0	3.4	0.06	0.0	3.46	A312G:C690A	K108E:H238N	9824.582130687946
AAAACAAACCAAACAACCCA	AGATGGGAGC	A	amacGFP	0.0	0.0	0.0	0.0	0.0	3.36	0.0	0.0	3.36	A30T:C165G:C189A:T203A:A288G:A429T:T433A:A472G:C531T:A626T	I13F:P58A:L66M:T100A:N147Y:F148Y:N161S:L181F:K215N	9275.981729620169
AAAACAAACCAAACAACCCA	GGCTCCCAAT	A	amacGFP	0.04	0.0	0.0	1.24	3.41	0.0	0.0	0.0	4.69	A30T:C165G:C189A:T203A:A288G:A429T:T433A:A472G:C531T:A626T	I13F:P58A:L66M:T100A:N147Y:F148Y:N161S:L181F:K215N	5601.766650721313
AAAACAAACCAAACAACCCA	TGCTCGGCTG	A	amacGFP	1.23	0.0	0.0	0.0	0.0	0.0	0.0	0.0	1.23	A30T:C165G:C189A:T203A:A288G:A429T:T433A:A472G:C531T:A626T	I13F:P58A:L66M:T100A:N147Y:F148Y:N161S:L181F:K215N	595.4508061976833
AAAACAAACCAACCAAAAAA	AACTCTTAGT	A	amacGFP	0.0	0.0	0.0	0.0	5.19	4.49	1.74	0.0	11.42	G29T:G33T:C188A:A390C:C560A	V14L:K134Q	8231.338730609594
AAAACAAACCAACCAAAAAA	CTTCAAGGAG	A	amacGFP	0.0	0.0	0.0	0.0	0.0	0.0	0.78	0.0	0.78	G29T:G33T:C188A:A390C:C560A	V14L:K134Q	13409.183606720258
AAAACAAACCAACCAAAAAA	GTGTTTCTAG	A	amacGFP	0.0	0.0	0.0	0.0	0.0	12.87	5.46	0.0	18.33	G29T:G33T:C188A:A390C:C560A	V14L:K134Q	10481.532117766623
AAAACAAACCAACCAAAAAA	GTTATCAAGG	A	amacGFP	0.0	0.0	0.0	0.0	9.26	9.84	0.0	0.0	19.1	G29T:G33T:C188A:A390C:C560A	V14L:K134Q	7781.748335192247
AAAACAAACCACAAAAAAAC	GATTATCGCG	A	amacGFP	0.0	0.02	0.0	0.0	10.44	7.53	0.0	0.0	17.99	A337G:G571T:A703T	K116R:G194V:E242V	7593.101499051194
AAAACAAACCACAAAAAAAC	GCAGTCGGCG	A	amacGFP	0.0	0.02	0.0	0.0	3.19	0.0	0.0	0.0	3.21	A337G:G571T:A703T	K116R:G194V:E242V	6098.68935565352
AAAACAAACGCCACAGAACC	GCATTGGTGG	A	amacGFP	0.02	0.0	0.0	0.0	1.04	5.87	4.23	0.0	11.16	G33T	V14L	10215.80590796885
AAAACAAACGCCACAGAACC	TGATCGAGCA	A	amacGFP	0.0	0.0	0.0	2.15	8.81	2.39	0.0	0.0	13.350000000000001	G33T	V14L	6495.355515830048
AAAACAAACGCCACAGAACC	TGCGGCGGGC	A	amacGFP	0.0	0.0	0.0	0.0	0.0	2.67	0.0	0.0	2.67	G33T	V14L	9275.981729620169
AAAACAAACTCTTCACAACC	CTCGTGGATA	A	amacGFP	3.56	0.0	0.0	0.0	0.0	0.0	0.0	0.0	3.56	C259T:G379T:T493C:T647A	A89V:G130V:F168S:D223E	595.4508061976833
AAAACAAAGAAAGAGAATCC	CCTGGCCATG	A	amacGFP	0.0	0.0	2.62	0.25	0.0	0.0	0.0	0.0	2.87	C459A:C590T:A610G	P157T:Q210R	3203.385994044806
AAAACAAAGAACACACAACC	AAGAAACACG	A	amacGFP	0.0	0.66	0.0	0.0	1.41	0.0	0.0	0.0	2.07	wt	wt	5036.090725331599
AAAACAAAGAGCAAACAAGT	GGCTTCTTCC	A	amacGFP	0.0	0.0	0.0	0.0	0.0	3.36	0.0	0.0	3.36	A568G:A700T	D193G:D241V	9275.981729620169
AAAACAAAGATAAAACACAA	GCATAGTCTG	A	amacGFP	0.0	0.0	0.0	0.0	3.33	16.28	1.55	0.0	21.16	wt	wt	9000.312841475901
AAAACAAAGCAAACAAACCC	GTGTAAATTG	A	amacGFP	0.02	0.0	0.0	0.4	6.67	0.2	0.0	0.0	7.29	G33T:A94G:A568C:G683T	V14L:E34G:D193A	6310.526401480233
AAAACAAAGCATACCAAACC	ACATCAATGT	A	amacGFP	0.04	0.0	0.0	0.0	0.0	0.0	0.58	0.0	0.62	T262C:A268G:T292C:G410T:T577C	M90T:E93G:I101T:V196A	12482.70042404772
AAAACAAAGCATACCAAACC	AGGCTCCGTA	A	amacGFP	0.75	0.0	0.0	0.98	0.0	0.0	0.0	0.0	1.73	T262C:A268G:T292C:G410T:T577C	M90T:E93G:I101T:V196A	2518.402057030561
AAAACAAAGCCCATCCAAAA	CAGTGTCGAT	A	amacGFP	0.12	0.0	0.0	0.0	0.0	1.94	0.0	0.0	2.06	A45G:T124C:T141A:A241C:T589C:G683C	I18V:L44P:C50S:N83T:I203T	8573.091732302983
AAAACAAAGCCCATCCAAAA	CTTTACTGTG	A	amacGFP	9.3	0.0	0.0	0.0	0.0	0.0	0.0	0.0	9.3	A45G:T124C:T141A:A241C:T589C:G683C	I18V:L44P:C50S:N83T:I203T	595.4508061976833
AAAACAAAGTAAAACACACA	CGCTCTTTGG	A	amacGFP	3.94	0.02	3.18	0.0	0.0	0.04	0.0	0.0	7.180000000000001	G33T:T46C:C179T:C308T:T493C:T526C	V14L:I18T:F168S:V179A	1432.0756687322794
AAAACAAAGTAAAACACACA	CGTCGCGGAC	A	amacGFP	2.38	0.0	0.0	0.0	0.0	0.0	0.0	0.0	2.38	G33T:T46C:C179T:C308T:T493C:T526C	V14L:I18T:F168S:V179A	595.4508061976833
AAAACAAAGTAAAACACACA	GCCTTCATGG	A	amacGFP	1.17	3.76	0.0	0.04	0.0	1.42	0.0	0.0	6.39	G33T:T46C:C179T:C308T:T493C:T526C	V14L:I18T:F168S:V179A	1824.980051249641
AAAACAAAGTAAAACACACA	GCTTTGCATT	A	amacGFP	1.27	0.0	4.31	0.0	0.0	0.0	0.0	0.0	5.58	G33T:T46C:C179T:C308T:T493C:T526C	V14L:I18T:F168S:V179A	2456.949060676559
AAAACAAAGTAAAACACACA	GGTCTTTTGG	A	amacGFP	0.77	0.0	0.0	0.0	0.0	0.0	0.0	0.0	0.77	G33T:T46C:C179T:C308T:T493C:T526C	V14L:I18T:F168S:V179A	595.4508061976833
AAAACAAATAAACAAACATC	GGACTCACGT	A	amacGFP	0.0	0.0	0.0	0.51	0.0	1.78	0.0	0.0	2.29	A24T:T203A:T205A:A253T:G384A:C420G	T11S:L71*:K87M:D132N:L144V	8477.236398442408
AAAACAAATAAACAAACATC	GGTCGTGGTG	A	amacGFP	0.0	0.0	0.0	6.44	4.59	0.53	0.0	0.0	11.56	A24T:T203A:T205A:A253T:G384A:C420G	T11S:L71*:K87M:D132N:L144V	5071.969641776327
AAAACAAATAAACAATACCA	AGGGTAGGGA	A	amacGFP	0.0	0.0	0.0	0.0	11.7	0.0	0.0	0.0	11.7	G33T:A75G:C104T:A153T:A637G	V14L:K28E:K54*:E219G	6440.5529375057395
AAAACAAATAACTAACCCCA	AAACGTATCG	A	amacGFP	0.0	0.0	0.0	0.0	3.78	0.0	0.0	0.0	3.78	G33T	V14L	6440.5529375057395
AAAACAAATAACTAACCCCA	CGTTTCCAAT	A	amacGFP	0.0	0.0	0.0	0.0	0.0	0.97	0.39	0.0	1.3599999999999999	G33T	V14L	10464.27635719276
AAAACAAATAACTAACCCCA	GCGGTTCACA	A	amacGFP	0.0	0.0	0.0	0.0	0.0	1.09	0.03	0.0	1.12	G33T	V14L	9883.704805283338
AAAACAAATAAGTCAGCACA	GACCCGTTGG	A	amacGFP	0.0	0.0	0.0	0.07	5.63	4.25	0.0	0.0	9.95	A129G:A390G:A538T:A603T	I46V:K134E:D183V:S208C	7575.901572169806
AAAACAAATAAGTCAGCACA	TGGATCACGC	A	amacGFP	0.0	0.0	0.0	0.0	0.0	0.0	1.58	0.0	1.58	A129G:A390G:A538T:A603T	I46V:K134E:D183V:S208C	13409.183606720258
AAAACAAATACCAAAAATTA	AACTTGGTCG	A	amacGFP	0.0	0.0	0.0	0.07	1.26	0.97	0.0	0.0	2.3	G33T:A73T:G233A	V14L:H27L:M80I	7508.820954546189
AAAACAAATACCAAAAATTA	GGGTTAATAG	A	amacGFP	0.0	0.0	0.0	0.4	10.0	4.29	0.0	0.0	14.69	G33T:A73T:G233A	V14L:H27L:M80I	7174.8624230994055
AAAACAAATATCGAAATCAA	ACCGGGTGTT	A	amacGFP	0.0	0.0	0.83	0.0	0.0	0.0	0.0	0.0	0.83	T85A:G392T:C500T:G611C:A626T	V31E:K134N:Q210H:K215N	2795.9958551546724
AAAACAAATATCGAAATCAA	AGCTCCTCGT	A	amacGFP	0.04	0.0	0.0	1.67	3.33	0.0	0.0	0.0	5.04	T85A:G392T:C500T:G611C:A626T	V31E:K134N:Q210H:K215N	5454.29497094528
AAAACAAATCAAAAACAAAC	AGCTGCTTGG	A	amacGFP	0.02	0.02	7.23	0.0	0.67	0.04	0.0	11.62	19.6	G357A:G411A:T511A:G513A	V123M:G141R:I174N:E175K	12362.315086333982
AAAACAAATCAAAAACAAAC	ATGGCTAAGT	A	amacGFP	0.0	0.0	0.03	2.51	0.0	2.23	0.0	0.0	4.77	G357A:G411A:T511A:G513A	V123M:G141R:I174N:E175K	6543.756249791954
AAAACAAATCACAAAACAAT	CTGGGCCGGG	A	amacGFP	2.28	0.0	0.0	0.0	0.0	0.0	0.0	0.0	2.28	A331G:A366T:G399T	E114G:I126F:G137C	595.4508061976833
AAAACAAATGAATCAGCAAG	ACGCATTTTT	A	amacGFP	0.36	0.0	0.0	0.0	0.0	0.0	0.0	0.0	0.36	A49G:G239T:T262C:C455A:A490G:A508T:G522A:T601C:G675A	E19G:M82I:M90T:N167S:N173I:G178R:L207P:A233T	595.4508061976833
AAAACAAATGAATCAGCAAG	CTGGTCAGGT	A	amacGFP	0.73	0.0	0.0	0.0	0.0	0.0	0.0	0.0	0.73	A49G:G239T:T262C:C455A:A490G:A508T:G522A:T601C:G675A	E19G:M82I:M90T:N167S:N173I:G178R:L207P:A233T	595.4508061976833
AAAACAAATGAATCAGCAAG	GGTGTGGTCC	A	amacGFP	0.0	0.0	0.0	0.0	3.04	0.0	0.0	0.0	3.04	A49G:G239T:T262C:C455A:A490G:A508T:G522A:T601C:G675A	E19G:M82I:M90T:N167S:N173I:G178R:L207P:A233T	6440.5529375057395
AAAACAAATGACAAACACAC	CTCACCAAGA	A	amacGFP	0.0	0.02	0.0	3.71	0.0	0.0	0.0	0.0	3.73	G33T:G99C:A405T:T470A:T557A	V14L:E36Q:I139F	4094.73567434642
AAAACAAATGCCACAACCTT	ATAGTGCAGA	A	amacGFP	0.0	1.69	0.0	0.0	2.96	0.0	0.0	0.0	4.65	T46C:A234T:C257A	I18T:K81*	4760.97778932312
AAAACAAATGTCATGTACAA	ATGAGTGTTC	A	amacGFP	19.91	0.0	0.0	0.0	0.0	0.0	0.03	0.0	19.94	G33T:T493C	V14L:F168S	449.0
AAAACAAATGTCATGTACAA	TGTTACGGTC	A	amacGFP	1.09	0.0	0.0	0.0	0.0	0.0	0.0	0.0	1.09	G33T:T493C	V14L:F168S	595.4508061976833
AAAACAAATGTCATGTACAA	TTTATTTGGA	A	amacGFP	4.3	0.0	0.0	0.0	0.0	0.0	0.0	0.0	4.3	G33T:T493C	V14L:F168S	595.4508061976833
AAAACAAATTACTAAAAAAC	ATAGCGCGTG	A	amacGFP	1.7	0.0	0.0	0.0	0.0	0.0	0.0	0.0	1.7	G93.:.95T:T107A:A144G:G213A:A331G:A549C:A700G	E34M:D38E:T51A:A74T:E114G:T187P:D241G	595.4508061976833
AAAACAAATTAGATAAACAA	CGGCGCGAGT	A	amacGFP	0.0	0.0	0.0	0.0	1.11	0.12	0.0	0.0	1.23	G33T	V14L	7183.6123343663685
AAAACAAATTGCAAAGTACA	ACTGAGGATG	A	amacGFP	0.0	0.0	2.65	0.0	0.0	0.0	0.0	0.0	2.65	G4A:G12A:T19C:G33T:T114C:T450A:T608C	S1N:E7K:L9P:V14L:Y41H:Y154N	2795.9958551546724
AAAACAACAAAAATAAACAA	CGGGTCTTTT	A	amacGFP	0.06	0.0	0.0	2.33	0.0	0.0	0.0	0.0	2.39	G33T:T190A:C260A:A307G:C550A	V14L:L66Q:D106G:T187K	3995.622864369572
AAAACAACAAAAATAAGATA	GCCTCTTAGA	A	amacGFP	4.89	0.0	0.0	0.0	1.33	0.57	0.0	0.0	6.789999999999999	G33T:T168C:T232C:A288T	V14L:W59R:M80T:T100S	449.0
AAAACAACAAAACCAACACC	GTGCAGCCAC	A	amacGFP	3.5	0.0	1.85	0.0	2.52	0.04	0.0	0.0	7.91	A381G:T388C:C616T:T652C:T680A	M131V:F133S:A212V:M225T:C234*	2257.813180745664
AAAACAACAAAATACCAACC	ATGCCACGTT	A	amacGFP	0.95	0.0	0.0	0.0	0.0	0.0	0.0	0.0	0.95	A241G:A274G:G346A:T580A:T632A	N83S:Y95C:G119D:L197Q	595.4508061976833
AAAACAACAAACAAAACCAA	ATGAGGGTCG	A	amacGFP	0.02	0.0	0.0	1.02	0.0	0.0	0.0	0.0	1.04	A261G:A301T:G565A	M90V:Q104L:G192D	4015.714028288088
AAAACAACAAACAAAACCAA	CGGCGCGCAT	A	amacGFP	0.0	0.0	0.0	0.0	0.67	0.0	0.0	0.0	0.67	A261G:A301T:G565A	M90V:Q104L:G192D	6440.5529375057395
AAAACAACAAACAAAACCAA	TGTCGCGGCT	A	amacGFP	0.0	0.0	0.0	0.0	1.85	0.0	0.0	0.0	1.85	A261G:A301T:G565A	M90V:Q104L:G192D	6440.5529375057395
AAAACAACAAACACAACCCA	GATGAGTGGG	A	amacGFP	0.0	0.0	0.0	0.0	1.56	0.04	0.0	0.0	1.6	A24T:T47C:G53T:T107A:T210C:G314A:C408A:A444G:G477A:A547G:G563T:A592C:T647A:C690A	T11S:D38E:F73L:L140M:N152D:G163S:Q186R:L191F:N204T:D223E:H238N	6971.590617447648
AAAACAACAAACACAAGAAC	CTATTATACA	A	amacGFP	0.0	0.0	0.0	0.0	4.0	2.63	0.42	0.0	7.05	G33T	V14L	7582.78420004283
AAAACAACAAACACAAGAAC	GACATGGTCT	A	amacGFP	1.11	0.0	0.0	0.0	7.63	13.72	2.81	0.0	25.27	G33T	V14L	8495.508737679222
AAAACAACAAACATACAACA	CGGCTCTGTC	A	amacGFP	0.4	0.0	0.0	0.0	0.0	0.0	0.0	0.0	0.4	T21C:A313G:G378T:C536A:A595T:C617T:A618G:T680A:A712G	F10L:K108R:G130C:H205L:I213V:C234*:K245R	595.4508061976833
AAAACAACAAACATACAACA	GCCTCGGCAC	A	amacGFP	0.1	0.12	0.0	1.06	0.0	0.0	0.0	0.0	1.28	T21C:A313G:G378T:C536A:A595T:C617T:A618G:T680A:A712G	F10L:K108R:G130C:H205L:I213V:C234*:K245R	3881.647468426547
AAAACAACAAAGAACAACCA	GTTTGCGGAC	A	amacGFP	0.0	0.0	0.0	0.0	0.89	0.0	0.0	0.0	0.89	G33T:T358C:A391G:G447A:T678C	V14L:V123A:K134R:V153I:C234R	6440.5529375057395
AAAACAACAAAGAACCCACA	TGGGGTTTCG	A	amacGFP	0.0	0.0	0.0	0.0	0.0	5.91	0.0	0.0	5.91	G33T:A466T:T647C	V14L:K159M	9275.981729620169
AAAACAACAAAGAAGAAACA	AAAAGCAGGT	A	amacGFP	0.0	0.0	0.0	0.0	4.3	2.35	0.39	0.0	7.04	wt	wt	7527.376747833477
AAAACAACAAAGAAGAAACA	CGTCGGTTGA	A	amacGFP	0.0	0.0	0.0	0.0	14.37	5.55	0.06	0.0	19.979999999999997	wt	wt	7478.111631118946
AAAACAACAAAGAAGAAACA	GGTTTTGTGT	A	amacGFP	0.0	0.0	0.0	0.0	3.85	4.62	0.0	0.0	8.47	wt	wt	7831.24974395222
AAAACAACAAAGAAGAAACA	GTGTTGAGGC	A	amacGFP	0.0	0.0	0.0	0.0	0.37	5.63	0.0	0.0	6.0	wt	wt	8560.663185417183
AAAACAACAAATACAACACC	ACAGTTGTGG	A	amacGFP	0.61	0.0	0.0	0.0	0.0	0.0	0.0	0.0	0.61	G33T:C311G:C317.:A391T:G413A:G516T:G570A:A696G	V14L:Y109*:K110R:T111P:R112V:E114R:V115*:K116S:F117S:E118R:G119A:D120T:T121H:L122W:V123*:N124T:R125A:I126S:E127S:L128*:K129R:G130A:M131W:D132T:F133S:K134W:E135R:D136T:G137A:N138T:I139S:L140W:G141D:H142T:K143S:L144W:E145S:Y146T:N147T:F148L:N149T:S150A:H151T:N152T:V153S:Y154I:I155S:M156C:P157Q:D158T:K159R:A160L:N161I:N162T:G163A:L164*:K165R:V166*:N167T:F168S:K169R:I170S:R171A:H172T:N173T:I174S:E175…	595.4508061976833
AAAACAACAAATACAACACC	AGCTCTCATG	A	amacGFP	0.0	0.0	0.0	1.31	0.0	0.0	0.0	0.0	1.31	G33T:C311G:C317.:A391T:G413A:G516T:G570A:A696G	V14L:Y109*:K110R:T111P:R112V:E114R:V115*:K116S:F117S:E118R:G119A:D120T:T121H:L122W:V123*:N124T:R125A:I126S:E127S:L128*:K129R:G130A:M131W:D132T:F133S:K134W:E135R:D136T:G137A:N138T:I139S:L140W:G141D:H142T:K143S:L144W:E145S:Y146T:N147T:F148L:N149T:S150A:H151T:N152T:V153S:Y154I:I155S:M156C:P157Q:D158T:K159R:A160L:N161I:N162T:G163A:L164*:K165R:V166*:N167T:F168S:K169R:I170S:R171A:H172T:N173T:I174S:E175…	4300.387576439555
AAAACAACAAATCAAAAACA	CGAGGCGTAC	A	amacGFP	0.0	0.0	0.0	3.6	2.74	0.16	0.06	0.0	6.5600000000000005	G33T	V14L	5077.408022839282
AAAACAACAAATCAAAAACA	GAGAGCTGGG	A	amacGFP	0.0	0.0	4.66	0.04	10.74	10.73	8.2	0.0	34.37	G33T	V14L	8311.401862060009
AAAACAACAAATCAAAAACA	GGTATCTTTA	A	amacGFP	0.0	0.0	0.0	0.0	2.81	0.0	0.0	0.0	2.81	G33T	V14L	6440.5529375057395
AAAACAACAAATCAAAAACA	GTCGTAGACG	A	amacGFP	0.0	0.0	5.91	5.75	3.93	1.54	0.29	0.14	17.560000000000002	G33T	V14L	4424.874097695621
AAAACAACAAATCAAAAACA	TGAGTCTTGT	A	amacGFP	0.0	0.0	0.0	0.0	4.52	0.0	0.26	0.0	4.779999999999999	G33T	V14L	7077.478674967535
AAAACAACAAATCAAAAACA	TGGGTCTAGG	A	amacGFP	0.0	0.02	0.0	0.0	5.26	3.2	0.1	0.0	8.58	G33T	V14L	7507.1104361459775
AAAACAACAAATTAATCAAC	TTGAAGTGTT	A	amacGFP	2.63	0.0	0.0	0.0	0.0	0.0	0.0	0.0	2.63	G33T:C68T:A313G:A337G:G346T:G410.:C420G:A472G:G682A	V14L:K108R:K116R:G119V:H142T:K143R:L144W:E145S:Y146T:N147T:F148L:N149T:S150A:H151T:N152T:V153S:Y154I:I155S:M156C:P157Q:D158T:K159R:A160L:N161V:N162T:G163A:L164*:K165R:V166*:N167T:F168S:K169R:I170S:R171A:H172T:N173T:I174S:E175R:G176A:G177A:V179C:Q180S:L181S:A182P:D183T:H184T:Y185T:Q186R:T187R:N188T:V189F:L191W:G192A:D193T:G194A:V196C:L197*:I198S:I203S:N204T:H205T:Y206T:L207*:S208A:C209V:Q210R:T211…	595.4508061976833
AAAACAACAACACTCACACA	ACTATGGGAC	A	amacGFP	0.0	0.0	0.0	0.0	0.0	7.17	0.0	0.0	7.17	T203A:A430G:A582T	N147S:I198F	9275.981729620169
AAAACAACAACACTCACACA	GTTTTCTATG	A	amacGFP	0.0	0.0	0.0	1.57	3.19	8.87	4.39	0.0	18.02	T203A:A430G:A582T	N147S:I198F	9162.195826150542
AAAACAACAACACTCACACA	TCACGGGATT	A	amacGFP	0.0	0.0	0.0	0.0	7.78	19.84	3.75	0.0	31.37	T203A:A430G:A582T	N147S:I198F	8872.472552218149
AAAACAACAACACTCACACA	TGTGGTTGGG	A	amacGFP	0.0	0.0	0.0	0.0	0.0	4.25	0.0	0.0	4.25	T203A:A430G:A582T	N147S:I198F	9275.981729620169
AAAACAACAACGTAAGAATA	CACGTATTCG	A	amacGFP	0.0	0.0	0.0	0.0	0.07	0.0	3.81	0.0	3.88	A75G:G636T	K28E:E219*	12532.69838702483
AAAACAACAACGTAAGAATA	CAGTCGAGTA	A	amacGFP	0.0	0.0	0.0	0.0	0.0	2.27	0.0	0.0	2.27	A75G:G636T	K28E:E219*	9275.981729620169
AAAACAACAACGTAAGAATA	GAGCCGCTGT	A	amacGFP	0.0	0.0	0.0	0.0	0.0	0.0	0.87	0.0	0.87	A75G:G636T	K28E:E219*	13409.183606720258
AAAACAACAAGAACAAAACA	TTCAGCTCTT	A	amacGFP	5.62	0.0	0.0	0.0	0.0	0.0	0.06	0.0	5.68	T406.:C406.:C406.	I139.:L140M	449.0
AAAACAACAAGGACAGCACA	ACGTGGTATC	A	amacGFP	1.23	0.0	0.0	0.0	0.0	0.0	0.0	0.0	1.23	T273.:.275G:C404T:C459A:C559A:C630A	Y95S:P157T:P190H:R217S	595.4508061976833
AAAACAACAATATACAAATA	ACCGCGTTAG	A	amacGFP	0.0	0.0	0.0	0.0	3.56	2.23	0.0	0.04	5.83	wt	wt	7586.012205563419
AAAACAACAATATACAAATA	AGCATTGCGC	A	amacGFP	0.0	0.0	0.0	0.0	2.81	0.0	1.74	0.0	4.55	wt	wt	8575.414235748289
AAAACAACAATATACAAATA	AGGCACATGG	A	amacGFP	0.0	0.0	0.0	0.0	2.15	14.17	0.0	0.0	16.32	wt	wt	8385.616647820465
AAAACAACAATATACAAATA	GGTGCGGGGG	A	amacGFP	0.0	1.11	0.0	0.0	3.93	5.59	0.0	0.0	10.629999999999999	wt	wt	7719.509035328007
AAAACAACAATTAACAAACT	CTCTGTGTAT	A	amacGFP	1.09	0.0	0.0	0.0	0.0	0.0	0.0	0.0	1.09	G33T:A65T:T141C:C176T:T190A:A430T:T457C:T511C:C579T	V14L:C50R:L66Q:N147I:M156T:I174T	595.4508061976833
AAAACAACAATTAACAAACT	CTTATTGATG	A	amacGFP	0.85	0.0	0.0	0.0	0.0	0.0	0.0	0.0	0.85	G33T:A65T:T141C:C176T:T190A:A430T:T457C:T511C:C579T	V14L:C50R:L66Q:N147I:M156T:I174T	595.4508061976833
AAAACAACACAAACAACACA	CTGGGGGCTG	A	amacGFP	0.0	0.0	0.43	0.0	0.0	0.0	0.0	0.0	0.43	A120G:A226G:A430G:A484T:A612G:T666C	K43E:E78G:N147S:K165M:T211A:F230L	2795.9958551546724
AAAACAACACAAACAACACA	TGATGGTTGT	A	amacGFP	0.02	2.18	1.1	0.0	0.0	9.64	0.03	0.0	12.97	A120G:A226G:A430G:A484T:A612G:T666C	K43E:E78G:N147S:K165M:T211A:F230L	7740.92922626172
AAAACAACACACAAAACCCC	TTGCAGTTGG	A	amacGFP	0.0	0.0	0.0	2.11	0.0	4.01	2.33	0.0	8.45	A634T	N218I	9129.255630535026
AAAACAACACAGAAAGAAAT	GGGTTGAGTA	A	amacGFP	0.99	0.0	0.0	0.0	0.74	0.0	0.0	0.0	1.73	T163C:C311T:A349G:A495T:A547T:T670C:C690A:C705T	V57A:D120G:K169*:Q186L:F231S:H238N	1460.2376187510165
AAAACAACACATAAAAAAAA	AACCTTGTTG	A	amacGFP	0.12	0.0	0.0	0.0	3.33	0.0	0.0	0.0	3.45	A81G:G90A:T190A:G225T:A253G:T632A	S30G:G33S:L66Q:E78*:K87R	5937.447939901864
AAAACAACACCCCCAATCCA	GAATATCTCG	A	amacGFP	2.55	0.0	0.0	0.0	0.0	0.0	0.0	0.0	2.55	G33T:A244C:C299T:C323A	V14L:D84A	595.4508061976833
AAAACAACACGACCATACCA	CGAGTCCGAC	A	amacGFP	0.0	0.0	0.0	0.0	2.52	0.08	1.84	0.0	4.44	G33T:C92T:T141A:A174T:A313C	V14L:C50S:T61S:K108T	8959.497076627773
AAAACAACACGACCATACCA	GGACGGGCTA	A	amacGFP	0.0	0.0	0.0	0.0	11.04	0.04	0.03	0.0	11.109999999999998	G33T:C92T:T141A:A174T:A313C	V14L:C50S:T61S:K108T	6802.886998441087
AAAACAACACGACCATACCA	GTCAGTCGGA	A	amacGFP	0.0	0.0	0.0	0.0	6.89	3.77	0.03	0.0	10.69	G33T:C92T:T141A:A174T:A313C	V14L:C50S:T61S:K108T	7543.023075909926
AAAACAACACGACCATACCA	GTTGTCGTCT	A	amacGFP	0.0	0.0	0.0	4.22	0.59	0.0	0.0	0.0	4.81	G33T:C92T:T141A:A174T:A313C	V14L:C50S:T61S:K108T	4830.860369965344
AAAACAACAGAGTCTTAAAC	GATACATTAC	A	amacGFP	1.8	0.0	0.0	0.0	0.0	0.0	0.0	0.0	1.8	T107G:A664G	D38E:E229G	595.4508061976833
AAAACAACATACACAAAATT	ACTTTGCTTT	A	amacGFP	0.0	0.0	0.0	0.0	0.74	6.84	0.0	0.0	7.58	G33T:C308T:T340A:C569T:A588G:C620A	V14L:F117Y:I203V	8461.718079972783
AAAACAACATACACAAAATT	CCGGAGTATA	A	amacGFP	0.0	0.0	0.0	0.0	1.63	5.71	0.0	0.0	7.34	G33T:C308T:T340A:C569T:A588G:C620A	V14L:F117Y:I203V	8220.212806439187
AAAACAACATACACAAAATT	CTTTCGGAGG	A	amacGFP	0.0	0.02	0.03	4.59	6.3	2.75	0.13	0.0	13.82	G33T:C308T:T340A:C569T:A588G:C620A	V14L:F117Y:I203V	6133.125063164929
AAAACAACATACACAAAATT	GGAGGTGGTA	A	amacGFP	0.0	0.0	1.39	0.0	12.96	6.8	0.0	0.0	21.150000000000002	G33T:C308T:T340A:C569T:A588G:C620A	V14L:F117Y:I203V	7121.876963885371
AAAACAACATAGAAAAATGC	GTCCGTATCA	A	amacGFP	0.53	0.0	0.0	0.0	0.0	0.0	0.0	0.0	0.53	T19C:G325C:A435G:A514T:G665T	L9P:R112P:N149D:E175V:E229D	595.4508061976833
AAAACAACATAGAAAAATGC	TAGACTTTAT	A	amacGFP	0.67	0.0	0.0	0.0	0.0	0.0	0.0	0.0	0.67	T19C:G325C:A435G:A514T:G665T	L9P:R112P:N149D:E175V:E229D	595.4508061976833
AAAACAACATAGACAACACA	TAGTTATTGA	A	amacGFP	0.0	0.0	0.0	6.52	6.22	0.32	0.0	0.0	13.059999999999999	A316T:T358C:G410A:G419T	Y109F:V123A:K143N	5122.7594366200565
AAAACAACATGCAATGCAAA	CTGAACGTTT	A	amacGFP	1.01	0.0	1.12	0.0	0.0	0.0	0.0	0.0	2.13	T136C:C224T:A351G:A591T	F48S:T121A:N204Y	1741.7850950645386
AAAACAACATGTACATTACT	AGGAACGGCA	A	amacGFP	0.0	0.0	0.0	0.0	2.07	0.0	0.0	0.0	2.07	G33T:A144G:A229G:A390T:T669C:T689A	V14L:T51A:H79R:K134*:F231L	6440.5529375057395
AAAACAACATGTACATTACT	GGTAATGAGC	A	amacGFP	0.02	0.0	0.0	0.0	0.0	4.74	0.0	0.0	4.76	G33T:A144G:A229G:A390T:T669C:T689A	V14L:T51A:H79R:K134*:F231L	8918.502678155823
AAAACAACCAAACAATCATA	ACGAAGCTCG	A	amacGFP	0.73	0.0	0.0	0.0	0.0	0.0	0.0	0.0	0.73	T47A:A153T:C176G:C279T:G325T:A336G:A618G	K54*:Q97*:R112L:K116E:I213V	595.4508061976833
AAAACAACCAAACAATCATA	ATCATATCCC	A	amacGFP	1.15	0.0	0.0	0.8	0.0	0.0	0.0	0.0	1.95	T47A:A153T:C176G:C279T:G325T:A336G:A618G	K54*:Q97*:R112L:K116E:I213V	1188.6220200314747
AAAACAACCAAACAATCATA	ATGCGTTTCG	A	amacGFP	0.0	0.0	0.0	0.0	0.0	1.42	0.0	0.0	1.42	T47A:A153T:C176G:C279T:G325T:A336G:A618G	K54*:Q97*:R112L:K116E:I213V	9275.981729620169
AAAACAACCAAACAATCATA	TGGTAGTTGC	A	amacGFP	1.94	0.0	0.0	0.0	6.07	0.0	0.0	0.0	8.01	T47A:A153T:C176G:C279T:G325T:A336G:A618G	K54*:Q97*:R112L:K116E:I213V	5271.0329233843795
AAAACAACCAACAAAAAATA	CGTAGCCAGC	A	amacGFP	11.38	0.0	0.0	0.0	0.0	0.0	0.0	0.0	11.38	G88C:A349T	R32P:D120V	595.4508061976833
AAAACAACCAACAATCAAAC	ACTTGCACAG	A	amacGFP	0.0	0.0	0.0	0.0	0.0	3.56	6.82	0.0	10.38	G33T:C500A:C512A	V14L	11111.937587690352
AAAACAACCAACAATCAAAC	GATACACACC	A	amacGFP	0.0	0.0	0.0	0.0	0.0	0.89	0.0	0.0	0.89	G33T:C500A:C512A	V14L	9275.981729620169
AAAACAACCAACAATCAAAC	GGAATGTTCA	A	amacGFP	0.0	0.0	0.0	0.0	7.41	6.76	2.07	0.0	16.24	G33T:C500A:C512A	V14L	8145.9346785785865
AAAACAACCAACAATCAAAC	GTTGCACATG	A	amacGFP	0.0	0.0	0.0	0.04	2.15	11.17	0.03	0.0	13.389999999999999	G33T:C500A:C512A	V14L	8537.392437921286
AAAACAACCACCACGAAACA	ATTGAGTAAG	A	amacGFP	6.45	18.42	5.51	0.0	0.07	0.0	0.0	0.02	30.470000000000002	A81G:A112C:T202A:G410T:C441A:A505T	S30G:D40A:I70N:H151N:H172L	1711.143589972748
AAAACAACCACCACGAAACA	GCAATGGAGG	A	amacGFP	0.0	3.14	10.09	0.0	0.0	0.0	0.0	0.0	13.23	A81G:A112C:T202A:G410T:C441A:A505T	S30G:D40A:I70N:H151N:H172L	2239.0979125903523
AAAACAACCACCACGAAACA	GTGCTTATGG	A	amacGFP	3.35	0.0	0.0	0.0	0.0	0.04	0.0	0.0	3.39	A81G:A112C:T202A:G410T:C441A:A505T	S30G:D40A:I70N:H151N:H172L	449.0
AAAACAACCACCTAAAATAC	CGGCTCTTCG	A	amacGFP	1.46	0.0	0.0	0.0	0.0	0.0	0.0	0.0	1.46	G33T:G39A:G180A:T499A	V14L:V16I:V63M:I170N	595.4508061976833
AAAACAACCACCTAAAATAC	GTTTGTATCG	A	amacGFP	0.75	0.0	0.0	0.0	0.0	0.0	0.0	0.0	0.75	G33T:G39A:G180A:T499A	V14L:V16I:V63M:I170N	595.4508061976833
AAAACAACCACCTAAAATAC	TATTGAGATC	A	amacGFP	1.58	0.0	0.0	0.0	1.56	0.0	0.0	0.0	3.14	G33T:G39A:G180A:T499A	V14L:V16I:V63M:I170N	2529.695110434113
AAAACAACCACTATCACCCA	AATGTAGGTT	A	amacGFP	0.0	0.0	0.0	1.86	1.7	0.0	0.0	0.0	3.56	G284T:A403C:C460A:C690A	E98D:N138T:P157Q:H238N	5101.95915884521
AAAACAACCACTATCACCCA	ACCGATTCCT	A	amacGFP	0.0	0.0	0.0	3.2	0.0	0.0	0.0	0.0	3.2	G284T:A403C:C460A:C690A	E98D:N138T:P157Q:H238N	4300.387576439555
AAAACAACCATGTCTGCGCG	ATCTGCCGGG	A	amacGFP	2.2	0.0	0.0	0.0	0.0	0.0	0.0	0.0	2.2	A30G:G33T:C92T:C110T:A144G:A291T:A405G	I13V:V14L:T51A:I101F:I139V	595.4508061976833
AAAACAACCATGTCTGCGCG	GCCTATCTAG	A	amacGFP	0.61	0.0	0.0	0.0	0.0	0.0	0.0	0.0	0.61	A30G:G33T:C92T:C110T:A144G:A291T:A405G	I13V:V14L:T51A:I101F:I139V	595.4508061976833
AAAACAACCATGTCTGCGCG	GGCTGCACTG	A	amacGFP	0.0	0.0	0.0	0.04	9.19	0.0	0.0	0.0	9.229999999999999	A30G:G33T:C92T:C110T:A144G:A291T:A405G	I13V:V14L:T51A:I101F:I139V	6129.2105262255445
AAAACAACCATGTCTGCGCG	GGTCTGCAAA	A	amacGFP	2.79	0.0	0.0	0.0	0.0	0.0	0.03	0.0	2.82	A30G:G33T:C92T:C110T:A144G:A291T:A405G	I13V:V14L:T51A:I101F:I139V	449.0
AAAACAACCATGTCTGCGCG	GTTTGTATCG	A	amacGFP	0.24	0.0	0.0	0.0	0.0	0.0	0.0	0.0	0.24	A30G:G33T:C92T:C110T:A144G:A291T:A405G	I13V:V14L:T51A:I101F:I139V	595.4508061976833
AAAACAACCGACCAAACATT	ATATGCCGGT	A	amacGFP	0.0	0.0	0.0	2.69	0.0	0.0	0.0	0.0	2.69	G33T:A73G:T124C:C692T	V14L:H27R:L44P	4300.387576439555
AAAACAACCGACCAAACATT	GCTGAGGAAA	A	amacGFP	1.31	0.0	0.0	0.0	2.74	0.0	0.0	0.0	4.050000000000001	G33T:A73G:T124C:C692T	V14L:H27R:L44P	4569.761511306723
AAAACAACCGACTAAACGGG	AGTTCCACGG	A	amacGFP	0.0	0.0	0.0	0.0	0.0	2.11	0.0	0.0	2.11	G33T	V14L	9275.981729620169
AAAACAACCGACTAAACGGG	GTTTGGCCGA	A	amacGFP	0.02	0.0	0.0	0.0	1.48	4.62	3.62	0.0	9.739999999999998	G33T	V14L	10057.804921215937
AAAACAACCGACTAAACGGG	TATTGTCCGC	A	amacGFP	0.0	0.0	0.0	0.0	3.63	19.92	6.94	0.0	30.490000000000002	G33T	V14L	9617.275420027076
AAAACAACGAAAAAAAACCC	CTTCCCCCTG	A	amacGFP	0.0	0.0	0.0	0.0	0.0	0.53	0.0	0.0	0.53	G33T:G128A:G662T	V14L	9275.981729620169
AAAACAACGAAAAAAAACCC	GACCCGTTGG	A	amacGFP	1.37	0.0	0.0	1.38	2.37	0.08	0.39	0.0	5.59	G33T:G128A:G662T	V14L	4785.94726316829
AAAACAACGAAAAAAAACCC	GGAGTTTTGG	A	amacGFP	0.0	0.0	0.0	0.0	2.15	4.78	0.19	0.0	7.12	G33T:G128A:G662T	V14L	8399.23254466146
AAAACAACGAAAAAAAACCC	TAAACGGCGC	A	amacGFP	0.0	0.0	0.0	0.0	2.59	0.0	0.0	0.0	2.59	G33T:G128A:G662T	V14L	6440.5529375057395
AAAACAACGAAAAAAAACCC	TCTGGTTACG	A	amacGFP	0.0	0.0	0.0	0.0	3.85	0.0	0.0	0.0	3.85	G33T:G128A:G662T	V14L	6440.5529375057395
AAAACAACGAAAAGACAACA	TTGTGACTAT	A	amacGFP	0.0	0.0	3.08	0.0	0.0	0.0	0.19	0.0	3.27	T21C:G33T:T426C:T583A:G622T:T647A	F10L:V14L:Y146H:I198N:S214I:D223E	3128.06967950348
AAAACAACGAAAAGCGGACA	AGTGGAACGG	A	amacGFP	1.41	0.0	0.0	0.0	0.0	0.0	0.0	0.0	1.41	C42A:G126T:A269T:A626T:A646T:T706C	L17M:E45*:E93D:K215N:D223V:L243P	595.4508061976833
AAAACAACGAAAAGCGGACA	GTGGGTATGG	A	amacGFP	0.12	0.0	0.0	0.0	0.0	0.0	0.0	0.0	0.12	C42A:G126T:A269T:A626T:A646T:T706C	L17M:E45*:E93D:K215N:D223V:L243P	595.4508061976833
AAAACAACGAACCCGGTAAT	ACGATATCCG	A	amacGFP	0.0	0.0	0.0	0.0	0.81	7.29	0.0	0.0	8.1	G410A	wt	8455.982301886583
AAAACAACGAACCCGGTAAT	CGAAAAGGTT	A	amacGFP	0.0	0.0	0.0	0.0	8.74	4.45	1.42	0.0	14.610000000000001	G410A	wt	7508.797939281622
AAAACAACGACCAGAACAGA	AGCGACTATA	A	amacGFP	1.19	0.0	0.0	0.0	0.0	0.0	0.0	0.0	1.19	A94T:G102T:T190A:A360C:A475G	E34V:G37C:L66Q:N124H:N162S	595.4508061976833
AAAACAACGACCAGAACAGA	TCACGTCACA	A	amacGFP	0.06	0.0	0.0	0.0	0.0	1.42	0.0	0.0	1.48	A94T:G102T:T190A:A360C:A475G	E34V:G37C:L66Q:N124H:N162S	8637.56723472292
AAAACAACGCACAGAACCCA	TCTTTTGGGA	A	amacGFP	2.79	0.0	0.0	0.0	0.0	0.0	0.0	0.0	2.79	A55G:G151A:T203A:A274T:T355C:T421C:G439T:T589C:G675A:T680A	D21G:G53D:Y95F:L122P:L144P:S150I:I203T:A233T:C234*	595.4508061976833
AAAACAACTAAAAAACAAGC	CTGCGCGCCT	A	amacGFP	0.0	3.33	0.0	0.0	0.0	0.0	0.0	0.0	3.33	C431A:A444G:A456T:A614G:A651G	N147K:N152D:M156L:M225V	1733.5552272575464
AAAACAACTAAAAAACAAGC	CTTGCCTCCT	A	amacGFP	5.74	0.0	0.0	0.0	0.0	0.0	0.0	0.0	5.74	C431A:A444G:A456T:A614G:A651G	N147K:N152D:M156L:M225V	595.4508061976833
AAAACAACTAAAAAACAAGC	TACCAAAAAG	A	amacGFP	2.0	2.91	0.0	0.0	0.0	0.0	0.0	0.0	4.91	C431A:A444G:A456T:A614G:A651G	N147K:N152D:M156L:M225V	1394.2630517061716
AAAACAACTAAAAAACAAGC	TCCTGCCGTA	A	amacGFP	2.73	0.0	0.0	0.0	0.0	0.0	0.0	0.0	2.73	C431A:A444G:A456T:A614G:A651G	N147K:N152D:M156L:M225V	595.4508061976833
AAAACAACTAAAAAACAAGC	TGCATGTACT	A	amacGFP	5.56	0.0	0.0	0.0	0.0	0.0	0.0	0.0	5.56	C431A:A444G:A456T:A614G:A651G	N147K:N152D:M156L:M225V	595.4508061976833
AAAACAACTAAAAAACAAGC	TTCCGTTGAT	A	amacGFP	4.55	0.0	0.0	0.0	0.0	0.0	0.0	0.0	4.55	C431A:A444G:A456T:A614G:A651G	N147K:N152D:M156L:M225V	595.4508061976833
AAAACAACTCCCACAAAAAA	CTCGTGGATA	A	amacGFP	0.0	0.0	0.0	1.02	0.0	0.0	0.0	0.0	1.02	G33T:G39C:T46C:A75G:A183T:G254A:A466G:T670A	V14L:V16L:I18T:K28E:T64S:K159R:F231Y	4300.387576439555
AAAACAAGAAAAAAAACAGG	ATTGTGATGC	A	amacGFP	1.21	0.0	0.0	0.0	2.67	0.0	0.0	0.0	3.88	C110A:T406A:A618T:C688G	I139N:I213F:T237S	4675.172997291591
AAAACAAGAAAAAAAACAGG	CTGGATCGTA	A	amacGFP	7.5	0.02	0.0	0.0	0.0	0.04	0.0	0.0	7.56	C110A:T406A:A618T:C688G	I139N:I213F:T237S	449.0
AAAACAAGAAAAAAAACAGG	GTGTGGCATG	A	amacGFP	15.8	0.0	0.0	0.0	0.0	0.0	0.0	0.0	15.8	C110A:T406A:A618T:C688G	I139N:I213F:T237S	595.4508061976833
AAAACAAGAAAAACAAAAAA	TCGCCGAGGG	A	amacGFP	0.0	0.0	0.0	0.0	0.0	1.09	0.0	0.0	1.09	A13T:G243T:C372A:G458C:A628T	E7V:D84Y:L128M:M156I:D216V	9275.981729620169
AAAACAAGAAAAATGCAAAA	GATGTCTTGC	A	amacGFP	0.97	0.0	0.0	0.0	0.0	0.0	0.0	0.0	0.97	G33T:C251A:T262A:A316C:A461G:T492C:G622C	V14L:F86L:M90K:Y109S:F168L:S214T	595.4508061976833
AAAACAAGAAAATAAAAATC	TCCTGCGTAC	A	amacGFP	7.05	0.0	0.0	0.0	0.0	0.04	0.0	0.0	7.09	A370C:G411T:T526A:C540T	E127A:G141W:V179E:H184Y	449.0
AAAACAAGAAATAACAAAGC	AGGTGTTTTG	A	amacGFP	0.0	0.0	0.0	2.48	0.0	0.0	0.0	0.0	2.48	.172A:G399A:C408A:A461G	P60H:T61H:L62P:V63R:T64D:T65H:L66P:S67V:Y68V:G69R:I70H:L71F:C72V:F73L:A74R:R75A:Y76L:E78R:H79T:M80H:K81E:M82D:N83E:D84R:F85L:F86L:K87Q:S88V:A89R:M90H:P92A:E93R:G94R:Y95L:I96H:Q97P:E98G:R99A:T100H:I101H:F102L:F103L:Q104P:D105G:D106R:G107R:K108Q:Y109V:K110Q:T111D:R112P:G113W:E114G:V115G:K116E:F117V:E118R:D120R:T121H:L122T:V123G:N124E:R125P:I126H:E127R:L128A:K129E:M131H:D132G:F133L:K134Q:E135G:D136G…	4300.387576439555
AAAACAAGAACAAAAAAACA	ACCCTCGGCA	A	amacGFP	1.78	0.0	0.0	0.0	0.0	0.65	0.0	0.0	2.43	A547T	Q186L	449.0
AAAACAAGAACAAAAAAACA	CGGCCTCGTA	A	amacGFP	0.38	0.0	0.0	0.0	0.0	0.0	0.0	0.0	0.38	A547T	Q186L	595.4508061976833
AAAACAAGAACAAAAAAACA	TCGGTACGCT	A	amacGFP	1.68	0.0	0.03	0.0	0.0	0.0	0.0	0.0	1.71	A547T	Q186L	449.0
AAAACAAGAATAAACAAACC	ACCCGATGGG	A	amacGFP	0.0	0.0	0.0	0.0	0.0	0.0	1.52	0.0	1.52	A445T:A507T	N152I:N173Y	13409.183606720258
AAAACAAGAATAAACAAACC	CGCCATGGGA	A	amacGFP	0.0	0.0	0.0	0.0	4.22	1.78	5.49	0.0	11.49	A445T:A507T	N152I:N173Y	10032.403783973781
AAAACAAGAATAAACAAACC	GCGGGCAACC	A	amacGFP	0.0	0.0	0.0	0.0	0.0	1.17	0.1	0.0	1.27	A445T:A507T	N152I:N173Y	10149.770228850592
AAAACAAGAATAAACAAACC	GTGGGCCGGT	A	amacGFP	0.0	0.0	0.0	0.0	7.11	18.38	2.94	0.05	28.479999999999997	A445T:A507T	N152I:N173Y	8822.502985410296
AAAACAAGACAAAAAAACAA	AGGCCAAGTC	A	amacGFP	1.72	0.0	0.0	0.0	0.0	0.0	0.0	0.0	1.72	G33T:T181C:T249A:C596G:G645T	V14L:V63A:F86I:H205Q:D223Y	595.4508061976833
AAAACAAGACAAAAAAACAA	CGGCCTCGTA	A	amacGFP	3.35	0.0	0.0	0.0	0.0	0.0	0.0	0.0	3.35	G33T:T181C:T249A:C596G:G645T	V14L:V63A:F86I:H205Q:D223Y	595.4508061976833
AAAACAAGACAAAAAAACAA	TCTGACTCAT	A	amacGFP	0.89	0.0	0.0	0.0	0.0	0.0	0.0	0.0	0.89	G33T:T181C:T249A:C596G:G645T	V14L:V63A:F86I:H205Q:D223Y	595.4508061976833
AAAACAAGACAAAATAAAAA	CCGCTCAGCT	A	amacGFP	0.0	0.0	0.0	0.0	1.7	5.22	0.0	0.0	6.92	G33T	V14L	8181.254494408152
AAAACAAGACAAAATAAAAA	TCGCTCGGTT	A	amacGFP	0.0	0.0	2.22	0.0	7.93	2.96	0.0	0.0	13.110000000000001	G33T	V14L	6483.680424476039
AAAACAAGACAACACAACAC	CGATCGCTGC	A	amacGFP	0.0	0.0	0.0	0.0	0.0	1.7	0.42	0.05	2.17	T294C:T689A	F102L	10351.153798213354
AAAACAAGACAACACAACAC	CTGTTGAGTA	A	amacGFP	0.0	0.0	0.0	0.0	0.0	0.0	1.61	0.0	1.61	T294C:T689A	F102L	13409.183606720258
AAAACAAGACAACACAACAC	CTTACCAAGC	A	amacGFP	0.0	0.0	0.0	0.0	2.67	2.35	0.0	0.0	5.02	T294C:T689A	F102L	7712.474833345334
AAAACAAGACAACACAACAC	GGGGGCCTCG	A	amacGFP	0.0	0.0	0.0	0.0	0.0	0.97	0.06	0.0	1.03	T294C:T689A	F102L	10011.63525147038
AAAACAAGAGAGAAAGACCC	ATGGCTCTAA	A	amacGFP	0.0	0.0	0.0	0.36	11.93	0.0	0.0	0.0	12.29	G33T:G477T:G571A	V14L:G163C:G194D	5931.9477332724255
AAAACAAGCAGCCAACCTAG	GCAATGGAGG	A	amacGFP	0.0	0.0	0.0	0.0	0.0	0.49	1.16	0.0	1.65	G33T:T448C	V14L:V153A	11222.27588670261
AAAACAAGCATCAAAACAGA	GCGCCTAGTT	A	amacGFP	0.0	0.0	0.0	0.0	5.7	4.74	0.13	0.0	10.570000000000002	G33T:C173T:T457A:G524A	V14L:M156K	7673.630661583629
AAAACAAGCATCAAAACAGA	TATGCATAGA	A	amacGFP	0.0	0.0	0.0	0.0	9.04	13.24	1.78	0.0	24.060000000000002	G33T:C173T:T457A:G524A	V14L:M156K	8307.087678672859
AAAACAAGCCAAAAAAATAA	GGCCCCTTAG	A	amacGFP	0.0	0.0	0.0	0.0	3.7	0.0	0.0	0.0	3.7	G50T:G243A:A316T:A614G	E19D:D84N:Y109F	6440.5529375057395
AAAACAAGCCAAAAAAATAA	GTCCGATGGG	A	amacGFP	0.0	0.0	0.21	4.33	6.15	2.39	0.0	0.0	13.080000000000002	G50T:G243A:A316T:A614G	E19D:D84N:Y109F	6010.043493931693
AAAACAAGCCAAAAAAATAA	TGGGGCCCGA	A	amacGFP	0.0	0.0	0.0	3.02	0.0	0.0	0.0	0.0	3.02	G50T:G243A:A316T:A614G	E19D:D84N:Y109F	4300.387576439555
AAAACAAGCCAAAAAAATAA	TGTCGGATCG	A	amacGFP	0.0	0.02	0.0	2.77	0.22	0.0	0.0	0.0	3.0100000000000002	G50T:G243A:A316T:A614G	E19D:D84N:Y109F	4514.269358693918
AAAACAAGGAAAGAAAAAAA	GGAAAGTTTC	A	amacGFP	0.0	0.0	0.0	1.16	0.0	0.0	0.0	0.0	1.16	G4A:G33T:A235T:C354A:T561C:G570A:A588T	S1N:V14L:K81M:L122M:G194S:I203F	4300.387576439555
AAAACAAGGCACAAAACCCA	CTGTTCACGC	A	amacGFP	13.7	0.0	0.0	0.0	0.0	0.0	0.0	0.02	13.719999999999999	A6.:T47A:T124A:T334C	K2R:G6A:E7R:E8S:L9C:F10S:T11P:I13S:V14C:V16S:L17*:I18*:E19S:L20W:D21T:G22A:D23T:V24Y:H25T:G26A:H27T:K28S:F29S:S30A:V31C:R32A:G33A:E34R:G35A:E36R:G37A:D38M:A39P:D40T:Y41T:G42A:K43S:L44R:E45R:I46S:K47S:F48S:I49S:C50A:T51P:T52P:G53A:K54S:L55C:V57C:W59G:T61P:L62S:V63*:T64P:T65P:L66C:S67R:Y68T:G69A:I70F:L71C:C72A:F73S:A74R:R75A:Y76T:E78N:H79T:M80*:K81R:M82*:N83T:D84T:F85S:F86S:K87S:S88P:A89P:M90C:E93K…	449.0
AAAACAAGGGAGGAGTAACA	GACCCGGCGT	A	amacGFP	0.0	0.0	0.0	0.0	0.0	1.94	0.0	0.0	1.94	G33T	V14L	9275.981729620169
AAAACAAGGGAGGAGTAACA	TCTTCCTAGT	A	amacGFP	0.0	0.0	0.0	0.0	2.44	3.2	1.45	0.0	7.090000000000001	G33T	V14L	8818.489851863182
AAAACAAGTAAGTAAAACCC	ATGCTGTCCT	A	amacGFP	0.0	0.0	0.0	0.0	0.0	0.12	1.16	0.0	1.2799999999999998	wt	wt	12021.623898672808
AAAACAAGTAAGTAAAACCC	CACAGGCCTA	A	amacGFP	0.0	0.0	0.0	0.0	1.41	4.57	0.0	0.0	5.98	wt	wt	8197.44527095641
AAAACAAGTAAGTAAAACCC	CCCCCGCAGC	A	amacGFP	0.0	0.0	0.0	0.0	0.0	6.11	0.0	0.0	6.11	wt	wt	9275.981729620169
AAAACAAGTAAGTAAAACCC	GTTACCACCG	A	amacGFP	0.0	0.0	0.0	0.0	0.0	1.34	3.0	0.0	4.34	wt	wt	11192.825558724084
AAAACAAGTCAAAACTCCAA	ACGTTTTGTT	A	amacGFP	0.02	0.0	0.0	3.06	0.0	0.97	0.0	0.0	4.05	G33T:G58T:A133G:A240G:A361G:C428T:A634G	V14L:G22V:K47R:N83D:N124S:N218S	4768.241124569807
AAAACAAGTCAAAACTCCAA	TGTTGTAACC	A	amacGFP	1.92	0.0	0.0	0.0	0.0	0.0	0.0	0.0	1.92	G33T:G58T:A133G:A240G:A361G:C428T:A634G	V14L:G22V:K47R:N83D:N124S:N218S	595.4508061976833
AAAACAAGTGAGAGACACTA	CGTTTGGTGG	A	amacGFP	0.0	0.0	0.0	0.0	2.22	3.68	5.07	0.0	10.97	C146G	wt	10414.45242920989
AAAACAAGTGAGAGACACTA	TCATTCAGGA	A	amacGFP	0.0	0.0	0.0	0.0	2.81	0.0	3.42	0.0	6.23	C146G	wt	10137.353171520394
AAAACAAGTTAAAAAGATCA	CAGATTAGTG	A	amacGFP	0.91	0.0	0.59	0.0	0.0	0.0	0.0	0.0	1.5	T135C:A154G:A283T:A592G	F48L:K54R:E98V:N204S	1158.0507442290593
AAAACAATAAAAATAACATA	CTTGCCTGGT	A	amacGFP	0.0	0.0	0.0	0.0	2.96	3.28	1.68	0.0	7.92	C113T:C156T:C572G:A685G	H236R	8741.219125667201
AAAACAATAAAAATGCAAAC	TGATGCTTTG	A	amacGFP	0.0	0.0	0.0	1.27	0.0	0.0	0.0	0.0	1.27	G33T:A252G:G627C	V14L:K87E:D216H	4300.387576439555
AAAACAATAAAACAAACCAA	GACCTCGGAG	A	amacGFP	0.0	0.0	0.0	0.0	0.0	9.07	0.0	0.0	9.07	A13T	E7V	9275.981729620169
AAAACAATAAACAAAAAACA	ATGTTGTGTC	A	amacGFP	0.0	0.0	0.0	0.0	4.22	0.0	0.0	0.0	4.22	C352T:G462T	T121I:D158Y	6440.5529375057395
AAAACAATAAACAGACATAC	TGATTGGAGG	A	amacGFP	0.0	0.0	0.0	1.57	1.11	0.0	0.0	0.0	2.68	G33T:G150A:A331T:T697C	V14L:G53S:E114V:M240T	5046.698724162098
AAAACAATAAACAGACATAC	TGGCATATGT	A	amacGFP	0.0	0.0	0.0	0.0	0.0	3.16	0.0	0.0	3.16	G33T:G150A:A331T:T697C	V14L:G53S:E114V:M240T	9275.981729620169
AAAACAATAAACATACACTA	AGATATCGTT	A	amacGFP	0.0	0.0	0.0	0.0	3.41	0.0	0.0	0.0	3.41	A508T:A612T	N173I:T211S	6440.5529375057395
AAAACAATAAACATACACTA	AGTTTGAGAG	A	amacGFP	0.0	0.0	0.0	1.38	3.41	0.0	0.0	0.0	4.79	A508T:A612T	N173I:T211S	5341.0779273628605
AAAACAATAAACATACACTA	CGCTGTCCGA	A	amacGFP	0.0	0.0	0.0	0.0	1.48	0.0	0.0	0.0	1.48	A508T:A612T	N173I:T211S	6440.5529375057395
AAAACAATAAACATACACTA	GTCACTGGTG	A	amacGFP	0.0	0.0	0.0	0.0	6.44	0.12	0.0	0.0	6.5600000000000005	A508T:A612T	N173I:T211S	6935.062560925888
AAAACAATAAACATACACTA	TGTGGACTTG	A	amacGFP	0.0	0.0	0.0	1.24	1.26	0.0	0.0	0.0	2.5	A508T:A612T	N173I:T211S	5125.826819248856
AAAACAATAAACATACACTA	TTCGAATAGC	A	amacGFP	0.0	0.0	0.0	2.44	9.19	0.0	0.0	0.0	11.629999999999999	A508T:A612T	N173I:T211S	5444.179377839388
AAAACAATAAAGCCAACAAC	GGAGTCGCAG	A	amacGFP	5.32	0.25	0.0	0.0	0.0	0.0	0.0	0.0	5.57	G39A:T114C:T135A:A307G:T457C	V16I:Y41H:F48I:D106G:M156T	859.5586650305528
AAAACAATAAAGTAAAAATC	AGCACAGTAA	A	amacGFP	0.0	0.0	0.0	0.0	0.22	0.0	0.13	0.0	0.35	G33T:C149A:T207A:A691T	V14L:C72S:H238L	8466.839578539133
AAAACAATAAAGTAAAAATC	CGTCTATTGG	A	amacGFP	0.0	0.0	0.0	0.29	0.0	0.0	0.0	0.0	0.29	G33T:C149A:T207A:A691T	V14L:C72S:H238L	4300.387576439555
AAAACAATAAAGTAAAAATC	GAGCGTTGGG	A	amacGFP	0.0	0.0	0.0	2.33	0.0	0.0	0.0	0.0	2.33	G33T:C149A:T207A:A691T	V14L:C72S:H238L	4300.387576439555
AAAACAATAAAGTAAAAATC	TCTCGCTATT	A	amacGFP	0.0	0.0	0.0	0.18	1.7	0.0	0.0	0.0	1.88	G33T:C149A:T207A:A691T	V14L:C72S:H238L	5737.408574254781
AAAACAATAAATACATAAAT	GGATGGGTGA	A	amacGFP	0.1	0.0	0.0	0.0	0.0	8.83	0.0	0.0	8.93	T43C:T557A	L17P	8816.721102429168
AAAACAATAAATACATAAAT	TCTACGGCGT	A	amacGFP	0.0	0.0	0.0	0.0	0.81	0.0	0.0	0.0	0.81	T43C:T557A	L17P	6440.5529375057395
AAAACAATAACAAAAATACC	CTCTGCCCTT	A	amacGFP	3.33	0.0	0.0	0.0	0.07	0.0	0.0	0.0	3.4	A7G:G33T:A55T:A229T:C347T:C469T:G523T:C642T	K2R:V14L:D21V:H79L:A160V:G178V:R222C	449.0
AAAACAATAACATAAAAATA	CTGCAGTGGG	A	amacGFP	0.0	0.0	0.0	0.0	2.44	2.11	0.0	0.0	4.55	G33T	V14L	7706.109940109934
AAAACAATAACCAAACATAC	CACTTGGATG	A	amacGFP	0.24	0.0	0.0	0.0	4.22	2.83	0.0	0.0	7.29	G8T:G33T:G96T	K2N:V14L:G35C	7402.869680904875
AAAACAATAACCAAACATAC	CTTACCGGAC	A	amacGFP	0.0	0.0	0.0	0.0	0.0	0.85	0.0	0.0	0.85	G8T:G33T:G96T	K2N:V14L:G35C	9275.981729620169
AAAACAATACAACAAACAAA	TAGGTGGCTC	A	amacGFP	2.38	0.8	0.0	0.0	0.0	0.0	0.0	0.0	3.1799999999999997	G33T:T40A:C59T:A120T:T181C:A336C:A621G	V14L:V16D:K43*:V63A:K116Q:S214G	1210.1099936620478
AAAACAATACACAAAAAAAC	CGGGGAAGGG	A	amacGFP	0.06	0.0	0.0	0.0	0.0	4.66	0.0	0.0	4.72	C110T:A147G:C317A:G364A:C501T:C690A	T52A:Y109*:R125H:R171C:H238N	8801.76366376335
AAAACAATACACAAAAAAAC	GTCACGGTTA	A	amacGFP	0.0	0.0	0.0	0.0	0.0	6.56	0.0	0.0	6.56	C110T:A147G:C317A:G364A:C501T:C690A	T52A:Y109*:R125H:R171C:H238N	9275.981729620169
AAAACAATACACAAAAAAAC	TTCTGTTGAC	A	amacGFP	0.34	0.0	0.0	0.0	1.41	0.0	0.0	0.0	1.75	C110T:A147G:C317A:G364A:C501T:C690A	T52A:Y109*:R125H:R171C:H238N	5915.3997939085375
AAAACAATACACAAAAAACC	GAGCTCGATA	A	amacGFP	0.0	0.0	0.0	0.0	3.11	0.0	0.03	0.0	3.1399999999999997	G8A:G27T:C600T	G12W	6840.6856783404355
AAAACAATACACAAAAAACC	TCTAGTGTGC	A	amacGFP	0.0	0.0	0.0	0.0	10.52	2.63	0.39	0.0	13.54	G8A:G27T:C600T	G12W	7400.318345872916
AAAACAATACAGTAGGCCAA	AGGCGCTGTG	A	amacGFP	3.25	0.0	0.0	0.0	0.0	0.0	0.0	0.0	3.25	T273C	Y95H	595.4508061976833
AAAACAATACAGTAGGCCAA	TCCGGCACTT	A	amacGFP	0.04	0.7	0.0	0.0	0.0	0.0	0.0	0.0	0.74	T273C	Y95H	1560.9260732228092
AAAACAATACGAAAATCCTC	TTCCGTCGAG	A	amacGFP	0.67	0.0	0.0	0.0	0.0	2.31	0.0	0.0	2.98	T78A:A100T:G413T:C501A:G653.	F29I:E36V:R171S:V226S:L228W:E229S:F230S:F231L:S232V:A233P:C234V:H236I:T237L:H238T:G239A:M240W:D241T:E242S:L243C:Y244T:K245S	8478.114665966099
AAAACAATACGCAATCATAG	TACTAAGAGG	A	amacGFP	0.0	0.0	0.0	1.02	0.22	0.89	3.59	0.0	5.720000000000001	G357A	V123M	11118.434396897774
AAAACAATAGACCCACCACC	TAGTCGCCAG	A	amacGFP	2.71	0.0	0.0	0.0	0.0	0.0	0.0	0.0	2.71	C11T:C59A:G225T:G263A:A618G	E78*:M90I:I213V	595.4508061976833
AAAACAATAGCCAAAACCAC	CTTTACGGTC	A	amacGFP	2.14	0.0	0.03	0.0	4.07	0.0	0.0	0.0	6.24	G33T:C441T:T562C	V14L:H151Y:L191S	4362.21194015577
AAAACAATATAAAAAAAAGC	TCCTTCAAGT	A	amacGFP	0.0	0.0	0.0	0.0	0.67	0.93	0.0	0.0	1.6	G33T:T46.:T78A:T114C:T130A:C216A:A304G:C476T:A495G:A496G:C617A	V14L:I18M:E19S:L20W:D21T:G22A:D23T:V24Y:H25T:G26A:H27T:K28R:F29S:S30A:V31C:R32A:G33A:E34R:G35A:E36R:G37A:D38M:A39P:D40T:Y41T:G42A:K43S:L44W:E45R:I46T:K47S:F48S:I49S:C50A:T51P:T52P:G53A:K54S:L55C:V57C:W59G:T61P:L62S:V63*:T64P:T65P:L66C:S67R:Y68T:G69A:I70F:L71C:C72A:F73S:A74R:R75A:Y76T:E78N:H79T:M80*:K81R:M82*:N83T:D84T:F85S:F86S:K87S:S88P:A89P:M90C:E93K:G94A:Y95T:I96S:Q97R:E98S:R99A:T100P:I101S:F1…	7897.329439613982
AAAACAATATAAACGGATAA	CTACGTGGCA	A	amacGFP	3.96	0.0	0.0	0.0	0.0	0.0	0.0	0.0	3.96	A153T:T210C	K54*:F73L	595.4508061976833
AAAACAATATAGTACAGTCC	AGATCATTCA	A	amacGFP	0.0	0.0	0.0	0.07	1.63	0.0	0.58	0.0	2.28	C51A:A67T:C87T:C705T	L20M:H25L:R32C	7061.842198932228
AAAACAATATAGTACAGTCC	CGCAAGAGTG	A	amacGFP	0.51	0.02	0.0	0.0	0.0	0.49	0.0	0.0	1.02	C51A:A67T:C87T:C705T	L20M:H25L:R32C	2879.032564777105
AAAACAATATTACCCACAAA	AGGGGCAAGA	A	amacGFP	0.0	0.0	0.0	0.0	0.0	0.53	0.0	0.0	0.53	G33T:A144T:T277C:G345T:A403G	V14L:T51S:I96T:G119C:N138S	9275.981729620169
AAAACAATATTACCCACAAA	CTCTTCTGTT	A	amacGFP	0.0	2.25	0.03	0.0	0.0	1.05	0.0	0.0	3.33	G33T:A144T:T277C:G345T:A403G	V14L:T51S:I96T:G119C:N138S	3081.7665257213616
AAAACAATATTACCCACAAA	GCTGCTGGCT	A	amacGFP	0.0	0.0	0.0	0.07	0.07	3.72	0.0	0.0	3.86	G33T:A144T:T277C:G345T:A403G	V14L:T51S:I96T:G119C:N138S	8655.679345639974
AAAACAATATTACCCACAAA	GGTGATTGCT	A	amacGFP	0.0	0.11	0.0	4.7	0.07	0.0	0.0	0.0	4.880000000000001	G33T:A144T:T277C:G345T:A403G	V14L:T51S:I96T:G119C:N138S	4264.350176694456
AAAACAATATTACCCACAAA	TACGGCGACC	A	amacGFP	0.71	1.07	0.0	0.0	0.59	0.0	0.0	0.0	2.37	G33T:A144T:T277C:G345T:A403G	V14L:T51S:I96T:G119C:N138S	1653.357494981464
AAAACAATATTACCCACAAA	TTGTGCACGG	A	amacGFP	0.0	0.0	0.0	0.0	0.0	1.34	0.0	0.0	1.34	G33T:A144T:T277C:G345T:A403G	V14L:T51S:I96T:G119C:N138S	9275.981729620169
AAAACAATCAACCAAAAAGC	CTCGACCATG	A	amacGFP	0.0	0.0	0.0	0.0	15.26	11.13	3.52	0.02	29.93	A81T	S30C	7886.14606419227
AAAACAATCAACCAAAAAGC	TAGCATTTCA	A	amacGFP	0.0	0.0	0.0	0.0	2.52	0.0	0.13	0.0	2.65	A81T	S30C	7061.915876039475
AAAACAATCAACCAAAAAGC	TTGGTTGGTG	A	amacGFP	0.0	0.0	0.0	0.0	7.19	11.38	4.97	1.4	24.939999999999998	A81T	S30C	9199.59710073244
AAAACAATCAACTAACAACT	ACTATAGGAC	A	amacGFP	0.04	0.0	0.0	0.0	0.0	1.26	0.0	0.0	1.3	T157A:G208T:A268T:A612G	L55Q:C72F:E93V:T211A	8681.914719197393
AAAACAATCAACTAACAACT	GGTTCTTGTT	A	amacGFP	0.0	0.0	0.0	0.0	0.0	10.2	0.0	0.0	10.2	T157A:G208T:A268T:A612G	L55Q:C72F:E93V:T211A	9275.981729620169
AAAACAATCACACAAACAAA	GCACGAGGGG	A	amacGFP	0.75	0.23	0.0	0.0	0.0	7.61	0.0	0.0	8.59	C74A:G84A:C89T	H27Q:V31M	8451.386545831794
AAAACAATCAGAACCACCAC	AGTGTGCTGT	A	amacGFP	0.0	3.33	0.0	0.0	0.0	0.0	0.0	0.0	3.33	G33T:A336G:G534A	V14L:K116E:A182T	1733.5552272575464
AAAACAATCAGAACCACCAC	CTTTTTCAGG	A	amacGFP	1.43	0.0	0.0	0.0	0.0	0.0	0.23	0.0	1.66	G33T:A336G:G534A	V14L:K116E:A182T	449.0
AAAACAATCAGAACCACCAC	GGTCCGAGTA	A	amacGFP	0.02	0.0	0.0	0.0	0.0	0.0	0.36	0.0	0.38	G33T:A336G:G534A	V14L:K116E:A182T	12483.569131233357
AAAACAATGATAGAAAAAAA	GTGTCCTCCA	A	amacGFP	0.28	0.02	0.0	0.0	2.59	0.0	0.0	0.0	2.8899999999999997	G33T:G90A:A241T:T557C:T674A:T680C	V14L:G33S:N83I:S232R	5938.591515083946
AAAACAATGATAGAAAAAAA	TACAAGGGCA	A	amacGFP	0.0	0.0	0.0	0.62	0.0	0.0	0.0	0.0	0.62	G33T:G90A:A241T:T557C:T674A:T680C	V14L:G33S:N83I:S232R	4300.387576439555
AAAACAATGATAGAAAAAAA	TGCGCTGATT	A	amacGFP	0.0	0.0	0.94	0.0	0.0	0.0	1.07	0.0	2.01	G33T:G90A:A241T:T557C:T674A:T680C	V14L:G33S:N83I:S232R	8209.457350172004
AAAACAATGTACTATAAAAA	GATCCGCGTT	A	amacGFP	0.0	0.0	0.0	0.0	0.0	0.4	0.84	0.0	1.24	wt	wt	11159.4155812486
AAAACAATGTACTATAAAAA	GGTGGTAAGG	A	amacGFP	0.0	0.0	0.0	0.0	0.0	0.36	0.03	0.0	0.39	wt	wt	10145.780349432702
AAAACAATGTACTATAAAAA	GTTTGGCTCT	A	amacGFP	0.0	0.0	0.0	0.0	2.07	1.94	2.0	0.0	6.01	wt	wt	9347.391601228192
AAAACAATGTTAGAATACCA	GGCTTGTATA	A	amacGFP	0.0	0.0	0.13	3.68	0.37	0.0	0.0	0.0	4.18	A415G:G555T:A624G:A685G:T706C	H142R:V189F:K215E:H236R:L243P	4431.9922321537415
AAAACAATGTTAGAATACCA	GTGAAATTAC	A	amacGFP	0.02	0.0	2.06	7.17	0.74	0.0	0.0	0.0	9.99	A415G:G555T:A624G:A685G:T706C	H142R:V189F:K215E:H236R:L243P	4069.9560688831075
AAAACAATTAAAAAACAACA	CCTGCTCACG	A	amacGFP	0.0	0.0	0.0	0.0	1.48	0.0	0.0	0.0	1.48	G33T	V14L	6440.5529375057395
AAAACAATTAAAACAGAAAT	AGCCGGGCTA	A	amacGFP	0.0	0.0	0.0	0.0	3.93	0.0	0.19	0.0	4.12	G33T:C119T:A313G	V14L:K108R	7052.8255963278625
AAAACAATTAAAACAGAAAT	GCCTGGTTAT	A	amacGFP	0.0	0.0	0.0	0.0	8.59	11.7	0.52	0.0	20.81	G33T:C119T:A313G	V14L:K108R	8051.334775274588
AAAACAATTAAAACAGAAAT	TCTGTCTAGT	A	amacGFP	0.0	0.0	0.0	0.0	4.44	1.7	0.1	0.0	6.24	G33T:C119T:A313G	V14L:K108R	7459.16633697381
AAAACAATTCAGGCAAAACC	CTGGCAAATA	A	amacGFP	0.53	0.0	0.0	0.0	0.0	0.0	0.0	0.0	0.53	G164C:T382A:T493A	M131K:F168Y	595.4508061976833
AAAACAATTCAGGCAAAACC	GCGCCGTGTA	A	amacGFP	0.0	5.1	0.0	0.0	0.0	0.04	0.06	0.0	5.199999999999999	G164C:T382A:T493A	M131K:F168Y	1883.511935267992
AAAACAATTCAGGCAAAACC	TCACGTTTAA	A	amacGFP	0.59	0.05	0.0	0.0	0.0	0.0	0.0	0.0	0.64	G164C:T382A:T493A	M131K:F168Y	984.7802772535896
AAAACACAAAAAAAACAACC	ACCGTGGGAA	A	amacGFP	0.18	2.16	0.0	0.0	0.0	0.0	0.0	0.0	2.3400000000000003	T210C:T246A:A592T:T667C	F73L:F85I:N204I:F230S	1543.23637430914
AAAACACAAAAAAAACAACC	GGGCCCCCTG	A	amacGFP	0.06	0.0	0.0	0.0	1.56	1.98	0.0	0.0	3.6	T210C:T246A:A592T:T667C	F73L:F85I:N204I:F230S	7906.38286754741
AAAACACAAAAAACAAAAAA	ATCAGTCCAG	A	amacGFP	0.0	0.0	0.0	0.0	0.0	0.0	0.16	0.0	0.16	A16G:A138G:C256T:C401T:A614T:T697G	E8G:I49V:S88F:M240R	13409.183606720258
AAAACACAAAAAACAAAAAA	GCTTGTACGA	A	amacGFP	0.0	0.0	0.0	0.0	10.44	0.0	0.0	0.0	10.44	A16G:A138G:C256T:C401T:A614T:T697G	E8G:I49V:S88F:M240R	6440.5529375057395
AAAACACAAAAAACACCATA	GCCGCTAATT	A	amacGFP	0.0	0.0	0.0	1.6	6.52	0.0	0.0	0.0	8.12	T204A	L71M	5541.141890203548
AAAACACAAAAAACACCATA	GCGCGGGTTC	A	amacGFP	0.0	0.0	0.0	6.88	4.44	0.0	0.0	0.0	11.32	T204A	L71M	5031.8930119313145
AAAACACAAAAAATAATAAC	ACGGGATTCG	A	amacGFP	0.49	0.0	0.0	0.0	0.0	0.0	0.0	0.0	0.49	G44T:G90A:T163A:C177T:A445T	G33S:V57E:L62F:N152I	595.4508061976833
AAAACACAAAAAATAATAAC	ATGCTATAAT	A	amacGFP	0.16	0.0	0.0	0.0	0.0	0.0	0.0	0.0	0.16	G44T:G90A:T163A:C177T:A445T	G33S:V57E:L62F:N152I	595.4508061976833
AAAACACAAAAAATAATAAC	CCGCCGGCTG	A	amacGFP	0.12	0.0	0.0	0.0	1.63	1.86	0.0	0.0	3.6100000000000003	G44T:G90A:T163A:C177T:A445T	G33S:V57E:L62F:N152I	7802.049504132715
AAAACACAAAAAATCACAGA	GGACCTCCAT	A	amacGFP	1.46	0.0	0.0	0.0	0.0	0.0	0.0	0.0	1.46	T298C	F103S	595.4508061976833
AAAACACAAAAACAAAAACA	TTTGGTGAGA	A	amacGFP	41.37	0.0	0.0	0.0	1.26	0.04	0.1	0.04	42.809999999999995	G33T:T195C:C503A	V14L:Y68H	449.0
AAAACACAAAACAAAGACTC	ATTGCGTAAT	A	amacGFP	0.02	0.0	0.0	0.0	3.41	1.46	0.0	0.0	4.89	G33T	V14L	7319.848249418555
AAAACACAAAACAAAGACTC	TGAGTAGTGT	A	amacGFP	0.0	0.02	0.0	0.0	1.7	9.96	0.03	0.0	11.709999999999999	G33T	V14L	8586.801616552679
AAAACACAAAACACAAAAAC	ACTCGCTTGC	A	amacGFP	0.0	0.0	0.0	0.0	0.0	0.0	6.94	0.0	6.94	A370G	E127G	13409.183606720258
AAAACACAAAACACAAAGAC	ATTTGTCTCG	A	amacGFP	13.02	0.0	0.0	0.0	0.0	0.0	0.03	0.0	13.049999999999999	A360G:T647C:A696T	N124D:M240L	449.0
AAAACACAAAACACCAAAGC	AGAGGTTGCG	A	amacGFP	0.0	0.0	0.0	0.0	2.59	0.0	0.0	0.0	2.59	T40A:A49G:C172A:T273A:A276G:T373A:A507G:C600A	V16D:E19G:P60H:Y95N:I96V:L128Q:N173D:L207M	6440.5529375057395
AAAACACAAAACGCAACATA	CTTGCCTGGT	A	amacGFP	0.0	3.82	0.0	0.0	0.0	0.0	0.0	0.0	3.82	G33T:A436G:C460A:T532C	V14L:N149S:P157Q:L181P	1733.5552272575464
AAAACACAAAACGCAACATA	GGTCCAAATC	A	amacGFP	5.11	0.02	0.0	0.0	0.0	0.0	0.0	0.0	5.13	G33T:A436G:C460A:T532C	V14L:N149S:P157Q:L181P	579.5258770189295
AAAACACAAAACTAAAAACC	GAGGGTGGTT	A	amacGFP	0.0	0.87	0.0	0.0	0.0	0.0	0.0	0.0	0.87	G33T:G77T:C179T:T355C:A402T	V14L:K28N:L122P:N138Y	1733.5552272575464
AAAACACAAAACTAAAAACC	GTTCGCGTTT	A	amacGFP	1.09	0.0	0.0	0.0	0.0	0.04	0.0	0.0	1.1300000000000001	G33T:G77T:C179T:T355C:A402T	V14L:K28N:L122P:N138Y	449.0
AAAACACAAAACTAATAAAA	TTCAAATGCG	A	amacGFP	1.05	0.0	0.0	0.0	0.0	0.0	0.0	0.0	1.05	G199A:T382G:A436G:A703T	G69D:M131R:N149S:E242V	595.4508061976833
AAAACACAAAAGAACAACTA	AGGCACATGG	A	amacGFP	0.0	0.0	0.0	0.55	5.63	20.45	0.06	0.0	26.689999999999998	G33T	V14L	8396.568653991708
AAAACACAAAAGAACAACTA	CGGGCCGTTT	A	amacGFP	0.46	0.0	0.0	0.0	3.04	2.59	0.0	0.0	6.09	G33T	V14L	7423.489648447308
AAAACACAAAAGAACAACTA	CTACGTGGCA	A	amacGFP	0.0	0.0	0.0	0.04	0.3	14.25	3.55	0.0	18.14	G33T	V14L	9907.759093644856
AAAACACAAAAGCACACCTC	GCCGAGAATA	A	amacGFP	0.02	0.0	0.0	0.0	3.56	15.06	0.81	0.0	19.45	A226T	E78V	8796.593068039027
AAAACACAAAAGCACACCTC	TGCATTCGAT	A	amacGFP	0.0	0.0	0.0	0.0	1.26	0.0	1.2	0.0	2.46	A226T	E78V	9580.677943331093
AAAACACAAACAAAAACACA	TGAGTTTTAA	A	amacGFP	2.73	0.0	0.0	0.0	0.0	0.0	0.0	0.0	2.73	G33T:C251T:C460T	V14L:P157L	595.4508061976833
AAAACACAAACAAACAAACC	GACGGGATGA	A	amacGFP	0.02	0.0	0.0	4.77	9.56	2.55	0.0	0.0	16.9	G33T:T526C:A582T	V14L:V179A:I198F	6095.342247012281
AAAACACAAACAAACAAACC	GATCGGCGTT	A	amacGFP	0.0	0.0	0.0	1.38	0.37	0.0	0.0	0.0	1.75	G33T:T526C:A582T	V14L:V179A:I198F	4912.6588359448415
AAAACACAAACAAACAAACC	TAACTCCTTA	A	amacGFP	0.02	0.0	3.24	0.76	0.0	0.0	0.0	0.0	4.02	G33T:T526C:A582T	V14L:V179A:I198F	3130.754422551675
AAAACACAAACAACATCAAG	CCCGGGAGGA	A	amacGFP	0.0	0.0	0.0	0.0	0.0	1.5	0.0	0.0	1.5	T661A:G707A	L228Q	9275.981729620169
AAAACACAAACAACCAAACA	CACCTTTGCA	A	amacGFP	0.0	0.0	1.82	0.0	0.0	0.0	0.0	0.0	1.82	T652C	M225T	2795.9958551546724
AAAACACAAACAACCAAACA	TGTCCTGGTG	A	amacGFP	0.0	0.0	1.66	0.0	0.0	0.04	0.0	0.0	1.7	T652C	M225T	3075.6139992495514
AAAACACAAACACCAGCAAA	GTCGATGAAG	A	amacGFP	3.31	0.0	0.0	0.0	0.0	0.0	0.0	0.0	3.31	G33T:C38A:A336G:A498G	V14L:K116E:I170V	595.4508061976833
AAAACACAAACCAAAAAACC	CCGTGAGTTG	A	amacGFP	0.0	0.0	0.0	0.0	5.48	2.06	2.2	0.0	9.740000000000002	G33T:A313T	V14L:K108M	8042.137838660363
AAAACACAAACCCCAGACGC	AGTTTGGCGT	A	amacGFP	0.0	0.0	0.0	0.0	0.0	1.01	0.0	0.0	1.01	C275T	wt	9275.981729620169
AAAACACAAACCCCAGACGC	GCTGTATGGT	A	amacGFP	0.0	0.0	0.0	0.0	0.0	3.85	0.0	0.0	3.85	C275T	wt	9275.981729620169
AAAACACAAACCGGAAACAC	CTGCTCGAAC	A	amacGFP	0.0	2.3	0.0	0.0	0.0	0.04	0.0	0.0	2.34	T46C:C83T:A349G:T492A:G522T	I18T:D120G:F168I:G178W	1875.768536038007
AAAACACAAAGAACAACACA	TGATTGGAGG	A	amacGFP	1.96	0.0	0.0	0.0	0.0	0.0	0.0	0.0	1.96	T157C:C256T:C285T:A496T:G698T	L55P:S88F:R99C:K169M:M240I	595.4508061976833
AAAACACAAAGACCAATACC	ATTTTTCGGA	A	amacGFP	0.0	0.0	0.0	6.12	0.89	0.0	0.0	0.0	7.01	T382C:T556A:T583C:A591C:A639T	M131T:V189D:I198T:N204H:T221S	4838.410394581087
AAAACACAAAGACCAATACC	GGCCTCTGCT	A	amacGFP	0.0	0.0	0.0	3.13	2.07	0.0	0.0	0.0	5.199999999999999	T382C:T556A:T583C:A591C:A639T	M131T:V189D:I198T:N204H:T221S	5036.698267763884
AAAACACAAAGCCAAAAAGA	CTCTGTCACG	A	amacGFP	0.0	0.0	0.0	0.0	0.0	8.54	1.49	0.0	10.03	G33T	V14L	10291.350475892752
AAAACACAAAGCCAAAAAGA	GGCTGGTTGT	A	amacGFP	0.0	0.0	0.0	0.0	1.56	4.33	0.03	0.0	5.920000000000001	G33T	V14L	8357.877365102628
AAAACACAAAGGTACTCAAC	AGGCGCTTCA	A	amacGFP	0.0	0.0	0.0	0.0	3.04	7.29	0.0	0.0	10.33	G33T:A283T:G578T	V14L:E98V	8103.275728007747
AAAACACAAAGGTACTCAAC	GGTGTCCTAT	A	amacGFP	0.0	0.0	0.0	0.0	9.19	0.12	3.97	0.0	13.28	G33T:A283T:G578T	V14L:E98V	7699.96262081737
AAAACACAAATAACACAAAC	AGGGAGCCGG	A	amacGFP	2.38	0.0	0.0	0.0	0.0	0.0	0.0	0.0	2.38	T292C:A381T:G396A:A445G:T450C:A598C	I101T:M131L:D136N:N152S:Y154H:Y206S	595.4508061976833
AAAACACAAATAACACAAAC	GGTGACCCCA	A	amacGFP	2.04	0.0	0.0	0.0	0.0	1.17	0.0	0.0	3.21	T292C:A381T:G396A:A445G:T450C:A598C	I101T:M131L:D136N:N152S:Y154H:Y206S	449.0
AAAACACAAATACAATCAAA	GTGAGCTGGT	A	amacGFP	6.29	0.0	0.0	0.04	0.0	0.0	0.0	0.0	6.33	A6T:G33T:G384T:A402T:T426A:A514T	K2*:V14L:D132Y:N138Y:Y146N:E175V	449.0
AAAACACAAATACCAAACCC	GCATCGCGCA	A	amacGFP	0.42	0.0	0.0	0.0	0.0	1.66	1.29	0.0	3.37	A237G:C605T	M82V	10128.273264605357
AAAACACAAATACCAAACCC	TGTTCGAAGA	A	amacGFP	0.0	0.0	0.0	0.0	0.0	5.63	4.43	0.0	10.059999999999999	A237G:C605T	M82V	10690.358755160516
AAAACACAAATCAAAACACC	GTGAGCGTAT	A	amacGFP	0.0	0.0	0.0	0.0	1.26	1.13	0.1	0.0	2.4899999999999998	G33T	V14L	7751.737690004067
AAAACACAAATCAAAACACC	GTTGGACGGG	A	amacGFP	0.0	0.0	0.0	0.04	3.19	8.38	1.1	0.0	12.709999999999999	G33T	V14L	8750.915069313342
AAAACACAACAAAGAAAACA	ACGCGCATGG	A	amacGFP	0.0	0.0	0.0	0.0	4.0	0.08	0.0	0.0	4.08	G33T:G377T:A418G	V14L:K129N:K143R	6942.874583818927
AAAACACAACAACAACAGAA	CCAATTTCAA	A	amacGFP	0.0	0.0	0.0	0.0	1.11	0.0	0.0	0.0	1.11	T315C	Y109H	6440.5529375057395
AAAACACAACAATAAAAACA	GGTCTTCAGG	A	amacGFP	0.0	0.0	0.0	0.0	5.78	0.0	0.0	0.0	5.78	T157C:A475T	L55P:N162I	6440.5529375057395
AAAACACAACAATAAATACA	GGGCGGATCG	A	amacGFP	0.0	0.0	0.0	0.0	10.59	4.01	0.26	0.0	14.86	G33T:A65T:A288G:G377T:G527A	V14L:T100A:K129N	7457.276866600429
AAAACACAACAATCAAAAGC	AGGGTAGGGA	A	amacGFP	0.0	0.0	0.0	0.0	0.0	2.39	0.94	0.0	3.33	wt	wt	10482.120881665029
AAAACACAACAATCAAAAGC	CCCCTTCAGG	A	amacGFP	0.0	0.0	0.0	0.0	0.0	2.43	0.0	0.0	2.43	wt	wt	9275.981729620169
AAAACACAACAATCAAAAGC	TTAGGATTAG	A	amacGFP	0.0	0.0	0.0	0.0	0.0	1.46	0.0	0.0	1.46	wt	wt	9275.981729620169
AAAACACAACACACACCAAC	TCCGGGTCTA	A	amacGFP	14.98	0.0	0.0	0.0	0.0	0.65	7.43	0.0	23.060000000000002	G33T:C184A	V14L:T64N	449.0
AAAACACAACACAGAACAAA	AGCAGTTTAG	A	amacGFP	0.0	0.0	0.0	0.0	2.07	0.0	0.0	0.0	2.07	G33T:A121G:T202.:A316T:G325A:A489T:G513T:G564T:T661A	V14L:K43R:L71C:C72A:F73S:A74R:R75A:Y76T:E78N:H79T:M80*:K81R:M82*:N83T:D84T:F85S:F86S:K87S:S88P:A89P:M90C:E93K:G94A:Y95T:I96S:Q97R:E98S:R99A:T100P:I101S:F102S:F103S:Q104R:D105T:D106T:G107A:K108S:Y109S:K110R:T111P:R112M:E114R:V115*:K116S:F117S:E118R:G119A:D120T:T121H:L122W:V123*:N124T:R125A:I126S:E127S:L128*:K129R:G130A:M131W:D132T:F133S:K134R:E135R:D136T:G137A:N138T:I139S:L140W:H142T:K143S:L144W:E…	6440.5529375057395
AAAACACAACACAGAACAAA	CCTACTGTAA	A	amacGFP	2.34	0.0	0.0	0.0	0.0	1.58	0.0	0.0	3.92	G33T:A121G:T202.:A316T:G325A:A489T:G513T:G564T:T661A	V14L:K43R:L71C:C72A:F73S:A74R:R75A:Y76T:E78N:H79T:M80*:K81R:M82*:N83T:D84T:F85S:F86S:K87S:S88P:A89P:M90C:E93K:G94A:Y95T:I96S:Q97R:E98S:R99A:T100P:I101S:F102S:F103S:Q104R:D105T:D106T:G107A:K108S:Y109S:K110R:T111P:R112M:E114R:V115*:K116S:F117S:E118R:G119A:D120T:T121H:L122W:V123*:N124T:R125A:I126S:E127S:L128*:K129R:G130A:M131W:D132T:F133S:K134R:E135R:D136T:G137A:N138T:I139S:L140W:H142T:K143S:L144W:E…	712.0506090828682
AAAACACAACACAGAACAAA	GGCTTTTGGG	A	amacGFP	0.22	0.0	1.69	0.0	0.0	0.0	0.0	0.0	1.91	G33T:A121G:T202.:A316T:G325A:A489T:G513T:G564T:T661A	V14L:K43R:L71C:C72A:F73S:A74R:R75A:Y76T:E78N:H79T:M80*:K81R:M82*:N83T:D84T:F85S:F86S:K87S:S88P:A89P:M90C:E93K:G94A:Y95T:I96S:Q97R:E98S:R99A:T100P:I101S:F102S:F103S:Q104R:D105T:D106T:G107A:K108S:Y109S:K110R:T111P:R112M:E114R:V115*:K116S:F117S:E118R:G119A:D120T:T121H:L122W:V123*:N124T:R125A:I126S:E127S:L128*:K129R:G130A:M131W:D132T:F133S:K134R:E135R:D136T:G137A:N138T:I139S:L140W:H142T:K143S:L144W:E…	2560.3987037637216
AAAACACAACACAGAACAAA	TTGCAGTTGG	A	amacGFP	1.35	0.0	0.0	0.0	0.0	0.0	0.0	0.0	1.35	G33T:A121G:T202.:A316T:G325A:A489T:G513T:G564T:T661A	V14L:K43R:L71C:C72A:F73S:A74R:R75A:Y76T:E78N:H79T:M80*:K81R:M82*:N83T:D84T:F85S:F86S:K87S:S88P:A89P:M90C:E93K:G94A:Y95T:I96S:Q97R:E98S:R99A:T100P:I101S:F102S:F103S:Q104R:D105T:D106T:G107A:K108S:Y109S:K110R:T111P:R112M:E114R:V115*:K116S:F117S:E118R:G119A:D120T:T121H:L122W:V123*:N124T:R125A:I126S:E127S:L128*:K129R:G130A:M131W:D132T:F133S:K134R:E135R:D136T:G137A:N138T:I139S:L140W:H142T:K143S:L144W:E…	595.4508061976833
AAAACACAACACAGAACATA	GTTCGAAATC	A	amacGFP	6.89	0.0	0.0	0.04	1.7	0.0	0.0	0.0	8.629999999999999	G33T:A463T:G468A:G576A:C692T	V14L:D158V:A160T:V196M	449.0
AAAACACAACACATAACAAC	CCTCGGAGAA	A	amacGFP	0.73	0.0	0.0	0.0	0.0	0.0	0.0	0.0	0.73	A49T:A288T:A343G:G393A:A634T	E19V:T100S:E118G:E135K:N218I	595.4508061976833
AAAACACAACACATAACAAC	CGCGTAGTGC	A	amacGFP	0.91	0.0	0.0	0.0	0.0	0.0	0.0	0.0	0.91	A49T:A288T:A343G:G393A:A634T	E19V:T100S:E118G:E135K:N218I	595.4508061976833
AAAACACAACACATCAGAAC	CAATGTGTCG	A	amacGFP	0.0	0.0	0.0	0.0	0.0	2.39	0.0	0.0	2.39	C38T:A489T	N167Y	9275.981729620169
AAAACACAACACATCAGAAC	TGCGGGGGTT	A	amacGFP	0.0	0.0	0.0	0.0	1.26	0.0	0.0	0.0	1.26	C38T:A489T	N167Y	6440.5529375057395
AAAACACAACACATCAGAAC	TGCTCGGTAG	A	amacGFP	0.0	0.0	0.0	0.0	0.0	0.0	0.87	0.0	0.87	C38T:A489T	N167Y	13409.183606720258
AAAACACAACACATCAGAAC	TGGCGATGTT	A	amacGFP	0.0	0.0	0.0	0.0	0.0	1.78	0.9	0.0	2.68	C38T:A489T	N167Y	10528.66938514842
AAAACACAACACTAACCAAC	CTAGCCAGTG	A	amacGFP	1.15	0.0	0.0	2.26	0.0	0.0	0.0	0.0	3.4099999999999997	T64C:A226G:G310C:A417G:G419A:A514G:C656A:T674A	V24A:E78G:G107A:K143E:E175G:S232R	3117.1078952054954
AAAACACAACACTAACCAAC	TCGGGCTGGC	A	amacGFP	0.1	0.0	0.0	0.0	0.0	0.0	0.0	0.0	0.1	T64C:A226G:G310C:A417G:G419A:A514G:C656A:T674A	V24A:E78G:G107A:K143E:E175G:S232R	595.4508061976833
AAAACACAACAGAACACTAT	AAAGCCGTAC	A	amacGFP	0.91	2.64	0.0	0.0	0.0	0.0	1.07	0.0	4.62	G33T:T168C:A391G:A475G:G525A:A547C:T669C	V14L:W59R:K134R:N162S:V179M:Q186P:F231L	1005.2752075962793
AAAACACAACAGGCAAATAA	GCTATCTAGG	A	amacGFP	0.0	0.0	0.0	0.0	0.0	3.48	2.65	0.0	6.13	A349C	D120A	10682.29621811987
AAAACACAACATAAAATTTT	AATTTGCCAT	A	amacGFP	0.0	0.0	0.0	0.0	0.0	0.57	0.0	0.0	0.57	C354T:G383A:C518T:G551A	M131I	9275.981729620169
AAAACACAACATAAAATTTT	CCGTTGGGTG	A	amacGFP	0.0	0.0	0.0	0.0	0.0	7.25	0.0	0.0	7.25	C354T:G383A:C518T:G551A	M131I	9275.981729620169
AAAACACAACATAAAATTTT	TTGTTGGGAC	A	amacGFP	0.0	0.0	0.0	0.0	1.04	1.58	0.0	0.0	2.62	C354T:G383A:C518T:G551A	M131I	7935.164736474025
AAAACACAACATAACAATAA	TCATCGATCA	A	amacGFP	0.0	0.0	0.03	6.08	3.19	2.47	0.0	0.0	11.77	C189A:G281A:A337G:G378T:C572T:G615A	L66M:K116R:G130C:A212T	5579.911992846813
AAAACACAACATAACAATAA	TTATTTTAGA	A	amacGFP	0.0	0.0	0.0	1.31	0.67	0.0	0.0	0.0	1.98	C189A:G281A:A337G:G378T:C572T:G615A	L66M:K116R:G130C:A212T	4993.109784215218
AAAACACAACATGAAAACCC	GAAGCTGTGT	A	amacGFP	0.0	0.0	0.0	0.0	5.93	1.38	0.0	0.0	7.31	G681T:C701T	G235W	7385.771535319316
AAAACACAACATGAAAACCC	GTTGCATTAG	A	amacGFP	0.0	0.0	0.0	0.0	3.11	0.69	0.0	0.0	3.8	G681T:C701T	G235W	7375.23203669042
AAAACACAACCAAGCAATCG	AGGTGCGTGT	A	amacGFP	0.57	0.0	0.0	0.0	0.0	0.0	0.0	0.0	0.57	G33T:C42A:T433A:G537A:C546A:A672G	V14L:L17M:F148Y:D183N:Q186K:S232G	595.4508061976833
AAAACACAACCAAGCAATCG	GCTATCTAGG	A	amacGFP	0.79	0.0	4.39	0.0	0.0	0.0	0.0	0.0	5.18	G33T:C42A:T433A:G537A:C546A:A672G	V14L:L17M:F148Y:D183N:Q186K:S232G	2553.2994913146727
AAAACACAACCAAGCAATCG	GGGACTGTTT	A	amacGFP	0.02	0.0	0.0	0.0	4.89	0.0	1.29	0.0	6.199999999999999	G33T:C42A:T433A:G537A:C546A:A672G	V14L:L17M:F148Y:D183N:Q186K:S232G	7151.721170329593
AAAACACAACCACACACACC	GACTATGTAG	A	amacGFP	0.0	0.0	8.67	0.04	2.0	0.04	0.0	0.0	10.75	C347A:C593T:A646G	D223G	3260.3577042029087
AAAACACAACCCAAAGCACT	GTGGGCCGGT	A	amacGFP	1.29	0.0	0.03	0.0	0.0	0.0	0.0	0.0	1.32	A24T:G33T:G70T:T487A	T11S:V14L:G26V:V166E	449.0
AAAACACAACCCCAATCAGA	TCAAGTTCGG	A	amacGFP	1.21	0.0	0.0	0.0	0.0	0.0	0.0	0.0	1.21	G33T:G105A:T135C:G338.:G399T:T561A:G611T	V14L:D38N:F48L:K116N:F117S:E118R:G119A:D120T:T121H:L122W:V123*:N124T:R125A:I126S:E127S:L128*:K129R:G130A:M131W:D132T:F133S:K134R:E135R:D136T:G137A:N138T:I139S:L140W:H142T:K143S:L144W:E145S:Y146T:N147T:F148L:N149T:S150A:H151T:N152T:V153S:Y154I:I155S:M156C:P157Q:D158T:K159R:A160L:N161I:N162T:G163A:L164*:K165R:V166*:N167T:F168S:K169R:I170S:R171A:H172T:N173T:I174S:E175R:G176A:G177A:V179C:Q180S:L181S:…	595.4508061976833
AAAACACAACGAGAAGAACC	CCTAGTTATG	A	amacGFP	0.0	0.02	0.0	0.04	3.11	13.89	16.15	0.0	33.21	wt	wt	10708.17495651177
AAAACACAACGCACACCACA	AAGCTAGGGC	A	amacGFP	0.02	0.0	0.0	1.86	3.85	0.0	0.0	0.0	5.73	G33T:T205A:C459A:A471G:A649T:C690A	V14L:L71*:P157T:N161D:H224L:H238N	5443.307171750236
AAAACACAACGCACACCACA	CCTGGGTTCA	A	amacGFP	0.0	0.0	0.0	1.6	0.0	0.0	0.0	0.0	1.6	G33T:T205A:C459A:A471G:A649T:C690A	V14L:L71*:P157T:N161D:H224L:H238N	4300.387576439555
AAAACACAACGCACACCACA	TTTGCTTCTG	A	amacGFP	0.0	3.08	0.0	0.04	0.0	0.0	0.0	0.0	3.12	G33T:T205A:C459A:A471G:A649T:C690A	V14L:L71*:P157T:N161D:H224L:H238N	1870.925938873592
AAAACACAAGTATAGATAAC	ATGGGTCGGA	A	amacGFP	2.83	0.0	0.16	0.0	0.0	0.0	0.0	0.0	2.99	G33T:T79A:A127G:C172T:A360T:A538G	V14L:F29Y:E45G:P60L:N124Y:D183G	449.0
AAAACACAATAAACAAACCC	AGCGATTTTC	A	amacGFP	1.01	0.0	0.0	0.0	0.0	0.0	0.0	0.0	1.01	T19C:C285T:G422T:A472G:A552T:C690A	L9P:R99C:N161S:N188Y:H238N	595.4508061976833
AAAACACAATAAACAAACCC	TGCAATCTGG	A	amacGFP	3.44	0.0	0.0	0.0	0.0	0.0	0.0	0.0	3.44	T19C:C285T:G422T:A472G:A552T:C690A	L9P:R99C:N161S:N188Y:H238N	595.4508061976833
AAAACACAATAAGTATCCCC	CATGACCCCC	A	amacGFP	0.0	0.0	0.0	0.0	15.56	0.45	0.0	0.0	16.01	G33T:T136A:C617A:C692T	V14L:F48Y	6986.190305728211
AAAACACAATAAGTATCCCC	CTTTTTTCGG	A	amacGFP	0.0	0.0	0.0	0.25	0.0	0.0	0.16	0.0	0.41000000000000003	G33T:T136A:C617A:C692T	V14L:F48Y	7353.702618356565
AAAACACAATAATAAAAACA	TGATGCATAG	A	amacGFP	0.08	0.0	0.0	0.0	0.0	0.0	0.0	1.91	1.99	G33T:G108A:A147G:G258A:C293A:G310A:C323T:A366T:A429C:T608C	V14L:A39T:T52A:A89T:G107D:I126F:N147H	17621.864510177464
AAAACACAATAATAAAAACA	TGTGGTCGCG	A	amacGFP	0.69	0.0	0.0	0.0	0.0	0.12	0.0	0.0	0.8099999999999999	G33T:G108A:A147G:G258A:C293A:G310A:C323T:A366T:A429C:T608C	V14L:A39T:T52A:A89T:G107D:I126F:N147H	449.0
AAAACACAATAATAAAAACA	TGTTTGTCGG	A	amacGFP	1.01	0.0	0.0	0.0	0.0	0.0	0.0	0.0	1.01	G33T:G108A:A147G:G258A:C293A:G310A:C323T:A366T:A429C:T608C	V14L:A39T:T52A:A89T:G107D:I126F:N147H	595.4508061976833
AAAACACAATACAACAACCC	ACCCGATGTA	A	amacGFP	0.0	0.0	0.0	0.0	7.33	16.72	0.0	0.0	24.049999999999997	T556C	V189A	8086.6435384009155
AAAACACAATACAACAACCC	ACGGTGTTAG	A	amacGFP	0.0	0.0	0.0	0.0	0.0	1.7	0.0	0.0	1.7	T556C	V189A	9275.981729620169
AAAACACAATACAACAACCC	GTGTGTATCT	A	amacGFP	0.0	0.0	0.0	0.0	0.67	0.0	2.94	0.0	3.61	T556C	V189A	12401.234582499048
AAAACACAATACAACATATC	CTGTGTACGG	A	amacGFP	4.75	0.0	0.0	0.0	0.0	0.04	0.0	0.0	4.79	T78C:A174C:T247C:C299T:A301T:G314T:A405T:G425A:T526C:A541G:A552G:A568T:A582T:A591T:A700T	F29L:T61P:F85S:Q104L:K108N:I139F:V179A:H184R:N188D:D193V:I198F:N204Y:D241V	449.0
AAAACACAATATACAAACTC	TACCGTTGTG	A	amacGFP	6.14	0.02	0.0	0.0	0.0	0.0	0.03	0.0	6.1899999999999995	G90A:T136A:C187T:T205A:T238A:G281A:G478A	G33S:F48Y:T65I:L71*:M82K:G163D	449.0
AAAACACAATATTAATAAAC	CTCCAATTTA	A	amacGFP	2.02	0.0	0.0	0.0	0.0	0.0	0.0	0.0	2.02	T181C:C224T:T273A:A366G:A430G:T532C	V63A:Y95N:I126V:N147S:L181P	595.4508061976833
AAAACACAATCACACCAGGA	AGGGGCAGTT	A	amacGFP	0.0	0.0	0.0	0.0	1.56	0.0	0.26	0.0	1.82	G33T:A73G:T526C:A614T	V14L:H27R:V179A	7256.039526302087
AAAACACAATCCATAACTAA	GGGGGTGTCT	A	amacGFP	0.0	0.0	0.0	3.13	6.44	8.22	3.97	0.0	21.759999999999998	G33T	V14L	8223.483051794123
AAAACACAATGTAGAAAAAT	CGTGTGAGCA	A	amacGFP	0.0	0.0	0.0	0.0	1.93	0.0	0.0	0.0	1.93	G33T:C193A:T203A	V14L:S67*	6440.5529375057395
AAAACACAATTATAGAAACC	CTGCGTTTTG	A	amacGFP	1.64	0.27	0.0	0.0	0.0	0.0	0.0	0.0	1.91	G33T:A220G	V14L:Y76C	1130.2066084437286
AAAACACAATTATAGAAACC	GCTATGGTTA	A	amacGFP	6.63	0.0	0.0	0.0	0.0	0.0	0.0	0.0	6.63	G33T:A220G	V14L:Y76C	595.4508061976833
AAAACACAATTATAGAAACC	GTGGCGTAAA	A	amacGFP	2.36	0.0	0.0	0.0	0.0	0.0	0.0	0.0	2.36	G33T:A220G	V14L:Y76C	595.4508061976833
AAAACACAATTATAGAAACC	TAGGGGTGTT	A	amacGFP	0.4	0.0	0.0	0.0	0.0	0.0	0.0	0.0	0.4	G33T:A220G	V14L:Y76C	595.4508061976833
AAAACACACAAAAAAACATC	ATTACGCCCG	A	amacGFP	0.0	0.62	0.0	0.0	0.0	0.0	0.0	0.0	0.62	G90A:G101T:T124A:C146A:C160T:G243A:A253T:C279T:A626T	G33S:E36D:L44Q:P56L:D84N:K87M:Q97*:K215N	1733.5552272575464
AAAACACACAAAAAAACATC	CGCGCAGGCG	A	amacGFP	0.0	0.0	0.0	0.0	0.0	2.59	0.0	0.0	2.59	G90A:G101T:T124A:C146A:C160T:G243A:A253T:C279T:A626T	G33S:E36D:L44Q:P56L:D84N:K87M:Q97*:K215N	9275.981729620169
AAAACACACAAAGCAACCCC	GTTGCATTCG	A	amacGFP	0.0	0.0	0.0	0.0	0.0	0.73	0.0	0.0	0.73	G33T	V14L	9275.981729620169
AAAACACACAAAGCAACCCC	TGTATCGATT	A	amacGFP	0.0	0.0	0.0	0.0	0.0	9.92	3.78	0.0	13.7	G33T	V14L	10460.901668524059
AAAACACACAAAGCAAGTAT	ACTCGGTATG	A	amacGFP	3.58	0.0	0.0	0.0	0.0	0.0	0.0	0.0	3.58	G53.:.56G:C368A:T670A	D21S:F231Y	595.4508061976833
AAAACACACAAAGCAAGTAT	CGGGTAGAGT	A	amacGFP	2.71	1.3	0.0	0.0	0.0	0.0	0.0	0.0	4.01	G53.:.56G:C368A:T670A	D21S:F231Y	1261.5743978518205
AAAACACACAACAAAAAAGC	CGAAAGGCCT	A	amacGFP	0.0	0.0	0.03	0.0	3.48	20.69	1.26	0.0	25.460000000000004	G9T:A391T	G6C:K134M	8966.089996085691
AAAACACACAACAAAAAAGC	GGTGCCCGCA	A	amacGFP	0.0	0.0	0.0	0.0	3.63	12.15	3.49	0.0	19.270000000000003	G9T:A391T	G6C:K134M	9254.652483567324
AAAACACACAACAAAAACGA	CGGTGTACGA	A	amacGFP	2.24	0.0	1.36	0.0	0.0	0.0	0.03	0.0	3.6300000000000003	G33T:G70A:C259T:T340C	V14L:G26D:A89V:F117S	1087.8372139852272
AAAACACACAACTTAAAACC	CCTTTAACGG	A	amacGFP	0.0	0.0	0.0	0.0	2.74	0.0	0.0	0.0	2.74	G150A:G303A:A336T	G53S:D105N:K116*	6440.5529375057395
AAAACACACAACTTAAAACC	GTGGATTGCA	A	amacGFP	0.0	0.0	0.0	0.0	3.48	0.0	0.0	0.0	3.48	G150A:G303A:A336T	G53S:D105N:K116*	6440.5529375057395
AAAACACACAAGACAAACCA	ATATGTGATG	A	amacGFP	0.0	0.0	0.0	0.0	6.22	0.0	0.0	0.0	6.22	C42G:G128A:C149A:A370G:T433A:C554T	L17V:E127G:F148Y	6440.5529375057395
AAAACACACAATCAGAAAAG	CTCGTTAGGA	A	amacGFP	0.0	0.0	0.0	2.0	2.67	0.61	0.0	0.0	5.279999999999999	G27A:G33T:A226T:T686C:G694C	G12R:V14L:E78V:G239A	5715.2571811441285
AAAACACACAATCAGAAAAG	GCCGTCCCGT	A	amacGFP	0.0	0.0	0.0	0.8	19.26	9.51	2.26	0.0	31.830000000000002	G27A:G33T:A226T:T686C:G694C	G12R:V14L:E78V:G239A	7362.747191524864
AAAACACACAATCAGAAAAG	GGTTTGTGCG	A	amacGFP	0.0	0.0	0.0	0.0	0.0	3.48	0.0	0.0	3.48	G27A:G33T:A226T:T686C:G694C	G12R:V14L:E78V:G239A	9275.981729620169
AAAACACACATAAAACAAGA	CTCGACAGGA	A	amacGFP	0.0	0.0	0.0	0.0	0.0	3.28	0.16	0.0	3.44	G33T:A65T:T382C:A614T	V14L:M131T	9971.000699471097
AAAACACACATAAAACAAGA	GGCTCGAGGG	A	amacGFP	0.0	0.0	0.0	0.0	3.19	0.0	0.0	0.0	3.19	G33T:A65T:T382C:A614T	V14L:M131T	6440.5529375057395
AAAACACACATAAAACAAGA	GGGGGTGTCT	A	amacGFP	0.0	0.0	0.0	1.57	0.0	0.32	0.0	0.0	1.8900000000000001	G33T:A65T:T382C:A614T	V14L:M131T	4828.232577584911
AAAACACACATAACAACACA	CTACGTTAAA	A	amacGFP	0.0	1.03	0.0	0.0	0.0	0.0	0.0	0.0	1.03	T295C:A456G:A505T:C521A:A595T:C642T:T680A	F102S:M156V:H172L:H205L:R222C:C234*	1733.5552272575464
AAAACACACATGGACATCCC	GTGTAATTGA	A	amacGFP	0.0	0.0	0.0	0.0	10.3	6.8	0.03	0.0	17.130000000000003	G33T:G570T	V14L:G194C	7608.116524224293
AAAACACACATGGACATCCC	TTCCATGCTA	A	amacGFP	0.0	0.0	0.0	0.0	0.0	3.0	0.0	0.0	3.0	G33T:G570T	V14L:G194C	9275.981729620169
AAAACACACCCCATAACACC	AGATTCATTA	A	amacGFP	0.0	0.0	0.0	0.0	3.48	0.0	0.0	0.0	3.48	wt	wt	6440.5529375057395
AAAACACACCCCATAACACC	TAGATGTTCA	A	amacGFP	0.0	0.0	0.0	0.0	2.81	8.5	5.36	0.0	16.67	wt	wt	9809.92626271491
AAAACACACCCCATAACACC	TTTGTTATAT	A	amacGFP	0.0	0.0	0.0	0.0	0.0	0.0	0.97	0.0	0.97	wt	wt	13409.183606720258
AAAACACACCCCCCACACCC	CAGCTCTTGC	A	amacGFP	0.4	0.0	0.0	0.0	0.0	0.0	0.0	0.0	0.4	G33T:A49G:C212A:A227G:T247C:C278T:G422.:A547.:C569A:A649G:A672T	V14L:E19G:F73L:F85S:E145S:Y146T:N147T:F148L:N149T:S150A:H151T:N152T:V153S:Y154I:I155S:M156C:P157Q:D158T:K159R:A160L:N161I:N162T:G163A:L164*:K165R:V166*:N167T:F168S:K169R:I170S:R171A:H172T:N173T:I174S:E175R:G176A:G177A:V179C:Q180S:L181S:A182P:D183T:H184T:Y185T:Q186D:T187E:N188R:V189S:P190L:L191G:G192R:D193R:G194P:P195R:V196A:L197D:I198P:P199H:I203Q:N204P:H205L:Y206P:L207E:S208L:C209S:Q210D:T211S:A…	595.4508061976833
AAAACACACCCCCCACACCC	GGATAGATTT	A	amacGFP	0.83	0.0	0.0	0.0	0.0	0.0	0.0	0.0	0.83	G33T:A49G:C212A:A227G:T247C:C278T:G422.:A547.:C569A:A649G:A672T	V14L:E19G:F73L:F85S:E145S:Y146T:N147T:F148L:N149T:S150A:H151T:N152T:V153S:Y154I:I155S:M156C:P157Q:D158T:K159R:A160L:N161I:N162T:G163A:L164*:K165R:V166*:N167T:F168S:K169R:I170S:R171A:H172T:N173T:I174S:E175R:G176A:G177A:V179C:Q180S:L181S:A182P:D183T:H184T:Y185T:Q186D:T187E:N188R:V189S:P190L:L191G:G192R:D193R:G194P:P195R:V196A:L197D:I198P:P199H:I203Q:N204P:H205L:Y206P:L207E:S208L:C209S:Q210D:T211S:A…	595.4508061976833
AAAACACACGAAGGTTCCAC	GACCTGAATG	A	amacGFP	1.54	0.0	0.0	0.0	0.0	0.0	0.0	0.0	1.54	T181C:T580C	V63A:L197P	595.4508061976833
AAAACACACGAAGGTTCCAC	GGCTTCCTTA	A	amacGFP	6.18	0.0	0.03	0.0	0.0	0.0	0.0	0.0	6.21	T181C:T580C	V63A:L197P	461.43470537955864
AAAACACACTACATAAAAAG	TCTGGACGTG	A	amacGFP	6.59	0.0	0.0	0.25	0.07	0.0	0.0	0.0	6.91	T204G:A241G:T250C	L71V:N83S:F86S	449.0
AAAACACACTACTTACATCT	GGTTGATTCG	A	amacGFP	0.12	0.05	0.03	0.0	3.48	4.01	83.82	0.0	91.50999999999999	A24G:G33T:A112T:C401G:G702C	T11A:V14L:D40V:E242Q	12410.991586071568
AAAACACACTCCACCCCCCA	GGGTTTGTTT	A	amacGFP	0.0	0.0	0.0	0.0	0.0	1.34	0.0	0.0	1.34	A81T:G425A:G581A	S30C	9275.981729620169
AAAACACACTCCACCCCCCA	GTGAGGCCTG	A	amacGFP	0.0	0.0	0.0	0.0	1.7	1.66	8.43	0.0	11.79	A81T:G425A:G581A	S30C	11923.960600619399
AAAACACACTCCCTCATACA	GGCATGATAG	A	amacGFP	3.25	0.0	0.0	0.0	0.0	0.0	0.0	0.0	3.25	G33A:C62T:G170T:A226G:A544C:A628T:C630T:G662.	V14M:W59C:E78G:Y185S:D216V:R217C:E229S:F230S:F231L:S232V:A233P:C234V:H236I:T237L:H238T:G239A:M240W:D241T:E242S:L243C:Y244T:K245S	595.4508061976833
AAAACACAGAACACACGAAA	ACTGTTCCTG	A	amacGFP	0.61	0.0	0.0	0.0	0.0	0.0	0.0	0.0	0.61	T135C:A465G:T680A	F48L:K159E:C234*	595.4508061976833
AAAACACAGAACACACGAAA	AGCGCGTTCG	A	amacGFP	0.12	1.28	0.0	0.0	1.63	0.0	0.0	0.0	3.03	T135C:A465G:T680A	F48L:K159E:C234*	4084.714403428901
AAAACACAGAACACACGAAA	TAAGGGGGCA	A	amacGFP	3.56	5.97	0.0	0.0	0.0	0.0	0.0	0.0	9.53	T135C:A465G:T680A	F48L:K159E:C234*	1408.1421456186322
AAAACACAGAACACAGGTAC	CGGTCCGACG	A	amacGFP	0.16	0.0	0.0	0.0	0.0	0.04	0.0	7.67	7.87	C545T:A553G	N188S	17751.791788520048
AAAACACAGAACACAGGTAC	TTAGGTCGGA	A	amacGFP	0.0	4.97	0.0	0.0	0.0	0.0	0.0	0.0	4.97	C545T:A553G	N188S	1733.5552272575464
AAAACACAGACTTACAACCC	GCGTAGTTAC	A	amacGFP	0.0	0.0	0.0	1.06	7.7	0.04	0.0	0.0	8.8	C38A:A235G:T255A:C690G	K81R:S88T:H238D	5939.773035203192
AAAACACAGACTTACAACCC	TGGCAGTTTT	A	amacGFP	0.0	0.0	0.0	0.0	2.37	8.42	0.0	0.0	10.79	C38A:A235G:T255A:C690G	K81R:S88T:H238D	8224.277401001644
AAAACACAGACTTACAACCC	TTTAGGCCGA	A	amacGFP	0.2	0.0	0.0	0.0	2.81	1.86	0.0	0.0	4.87	C38A:A235G:T255A:C690G	K81R:S88T:H238D	7364.465903328868
AAAACACAGAGAAAAAAATA	CTTTAGCTGT	A	amacGFP	0.0	0.0	0.0	0.29	0.0	0.2	0.0	0.0	0.49	T714G	*246G	6158.003312324712
AAAACACAGAGAAAAAAATA	GCGCTATTTG	A	amacGFP	0.0	0.0	0.0	0.0	0.15	0.04	0.52	0.0	0.71	T714G	*246G	11911.936659643832
AAAACACAGAGAAAAAAATA	GTGCACTTGA	A	amacGFP	0.0	0.0	0.0	0.0	0.89	0.08	0.48	0.0	1.45	T714G	*246G	8315.203284552961
AAAACACAGAGAAAAAAATA	TGGAAGTAAC	A	amacGFP	0.0	0.0	0.0	0.0	0.96	1.38	0.45	0.0	2.79	T714G	*246G	8674.272991461632
AAAACACAGATCAGAAACGA	ACCGTGGTGG	A	amacGFP	0.0	0.0	0.0	0.0	3.11	1.26	0.0	0.0	4.37	G33T:G162T:T632A:G662T	V14L:V57L	7481.277516370701
AAAACACAGATCAGAAACGA	GCTGTTCTTG	A	amacGFP	0.0	0.0	0.03	0.0	0.3	1.7	2.26	0.0	4.29	G33T:G162T:T632A:G662T	V14L:V57L	10930.796273480802
AAAACACAGCAATGAACAAG	TCGATACACG	A	amacGFP	0.0	0.0	0.0	0.0	2.52	0.0	2.68	0.0	5.2	G27A	G12R	9834.081359813455
AAAACACAGCGTTAGCTATG	ACATTCTACG	A	amacGFP	0.2	3.08	0.0	0.0	0.0	0.0	0.0	0.0	3.2800000000000002	G33T:C68T:C74T:A196G:C324G:T406A	V14L:Y68C:R112G:I139N	1555.1527773869186
AAAACACAGCGTTAGCTATG	CCGGCCCCGT	A	amacGFP	0.3	0.0	0.0	0.0	0.0	0.0	0.0	0.0	0.3	G33T:C68T:C74T:A196G:C324G:T406A	V14L:Y68C:R112G:I139N	595.4508061976833
AAAACACAGCGTTAGCTATG	GTCCTGGTCT	A	amacGFP	0.18	0.0	0.0	0.0	0.0	0.0	0.0	0.0	0.18	G33T:C68T:C74T:A196G:C324G:T406A	V14L:Y68C:R112G:I139N	595.4508061976833
AAAACACAGTACAAAACAAA	GTGCCGTTAA	A	amacGFP	0.3	0.0	0.0	1.93	0.0	0.0	0.48	0.0	2.71	G33T:A65T:T205C:T295A:A375T:.561C:A591T:A639T:G662.:G682A:C690A	V14L:L71S:F102Y:K129*:D193R:G194R:V196R:L197A:I198D:I203H:N204L:H205P:Y206L:L207P:S208E:C209L:Q210S:T211D:A212S:I213H:S214Q:K215Q:D216R:R217P:N218*:E219R:T221V:R222S:D223R:H224S:M225H:V226G:F227L:L228S:G235E:H238N	4407.344046973515
AAAACACAGTCAATTACACC	AGCGGTGGCG	A	amacGFP	0.79	0.0	0.0	0.0	0.59	0.0	0.03	0.0	1.4100000000000001	G33T:C110T:A280T:A390G:A582T:A691G	V14L:Q97L:K134E:I198F:H238R	1618.778967038769
AAAACACAGTCAATTACACC	GCGTTTAGTC	A	amacGFP	0.18	0.0	0.0	0.0	0.0	0.28	0.0	0.0	0.46	G33T:C110T:A280T:A390G:A582T:A691G	V14L:Q97L:K134E:I198F:H238R	5324.961763590865
AAAACACAGTCAATTACACC	TTAGTATGCT	A	amacGFP	0.97	0.0	0.0	0.0	0.0	0.0	0.0	0.0	0.97	G33T:C110T:A280T:A390G:A582T:A691G	V14L:Q97L:K134E:I198F:H238R	595.4508061976833
AAAACACATAAAACAACATA	TTATGTGTTG	A	amacGFP	1.07	0.0	0.0	0.0	0.0	0.0	0.0	0.0	1.07	G33T:C224T:A321T:A415T:T454C:C476T:T601A	V14L:T111S:H142L:I155T:L207Q	595.4508061976833
AAAACACATACTGGTCAACA	TGTTTATCGA	A	amacGFP	5.05	0.0	0.0	0.0	0.0	0.0	0.0	0.0	5.05	G103T:T204C	G37V	595.4508061976833
AAAACACATAGCAAGACACC	AACGGTTGCG	A	amacGFP	1.05	0.0	0.0	0.0	0.0	0.0	0.0	0.0	1.05	T135C:A370T:C550T:C572T:C594T:C684T	F48L:E127V:T187M:H205Y:H236Y	595.4508061976833
AAAACACATAGCAAGACACC	CCGGTCTTTC	A	amacGFP	5.19	0.0	0.0	0.0	0.0	0.0	0.0	0.0	5.19	T135C:A370T:C550T:C572T:C594T:C684T	F48L:E127V:T187M:H205Y:H236Y	595.4508061976833
AAAACACATAGGACCAAACC	GTATTATATT	A	amacGFP	0.3	0.0	0.0	0.0	2.59	0.0	0.0	0.0	2.8899999999999997	A234G:C265A:A568G:G654T	K81E:P92H:D193G:V226F	5938.591509976688
AAAACACATCAAACACAACC	CGGATCCCTC	A	amacGFP	0.0	0.0	0.0	0.0	0.0	0.0	3.71	0.0	3.71	T334C:A349G:T409C:C528T	V115A:D120G:L140P:Q180*	13409.183606720258
AAAACACATCAAACACAACC	GAGGGAAACA	A	amacGFP	0.0	0.0	0.0	1.13	0.0	0.0	0.0	0.0	1.13	T334C:A349G:T409C:C528T	V115A:D120G:L140P:Q180*	4300.387576439555
AAAACACATCAAACACAACC	GGCAGGTTCG	A	amacGFP	1.37	0.0	0.0	0.0	0.0	0.0	0.0	0.0	1.37	T334C:A349G:T409C:C528T	V115A:D120G:L140P:Q180*	595.4508061976833
AAAACACATCCTTCAAATTT	ACCGCTCAGT	A	amacGFP	0.0	0.0	1.63	4.04	0.0	0.0	0.0	0.0	5.67	G33T:C110T:C257T:T680A:A712G	V14L:C234*:K245R	3670.6179403689894
AAAACACATGATAAACCAAA	GTTAGATTTT	A	amacGFP	0.0	0.0	0.0	0.0	1.41	0.0	0.0	0.0	1.41	G519T:A549T:C690A	G177C:T187S:H238N	6440.5529375057395
AAAACACATGATATCTAACC	TGTGTGCGTG	A	amacGFP	0.0	0.0	0.03	0.0	8.67	15.91	1.29	0.0	25.9	G39A:C185G:A456G	V16I:M156V	8376.61898158579
AAAACACATTTAAAAAAACA	GTGTGGGGTT	A	amacGFP	4.35	0.0	0.0	0.0	0.0	0.04	0.0	0.0	4.39	C259T:A261T:G378T	A89V:M90L:G130C	449.0
AAAACACATTTCCCCAATGT	TTTACGCCGG	A	amacGFP	0.06	0.0	0.0	1.97	0.0	0.0	0.0	0.0	2.03	A24G:G33.:.35C:T124C:A153T:T163G:G581A:A595T:C620T:G665C	T11A:V14S:L44P:K54*:V57G:H205L:E229D	3982.521448818927
AAAACACCAAAAAAAACACC	GATTTTGTTT	A	amacGFP	0.0	0.0	0.0	0.0	0.0	0.0	0.03	6.88	6.91	A276G:T606A	I96V:C209S	18123.810085695142
AAAACACCAAAAAAGACACC	TGGGCATCCT	A	amacGFP	0.24	0.0	0.0	1.49	0.0	0.0	0.0	0.0	1.73	C166T:C200A:C224T:A226T:T334A:A343T:G458T:T597C	P58L:E78V:V115E:E118V:M156I:Y206H	3877.64141461284
AAAACACCAAAAAGAAGAAA	AATCGCGCGG	A	amacGFP	0.63	0.0	0.0	0.0	0.0	3.64	0.0	0.0	4.2700000000000005	G54C:A127G:A138T:C257T:C305T:T421A:A465G:A628G	D21H:E45G:I49F:L144Q:K159E:D216G	8455.845831106111
AAAACACCAAACAAAAAGCC	AGCTACTTCG	A	amacGFP	1.9	0.0	0.0	0.0	0.0	0.0	0.0	0.0	1.9	G103A:G581T:T667A	G37D:F230Y	595.4508061976833
AAAACACCAAACAACAACCC	TGGGGAGGCA	A	amacGFP	3.03	0.04	0.0	0.0	0.0	0.0	0.03	0.0	3.0999999999999996	G33T:A418G:G447T	V14L:K143R:V153F	449.0
AAAACACCAAACAACAACCC	TGTCTTATGA	A	amacGFP	2.34	0.34	0.0	0.0	0.0	0.0	0.0	0.0	2.6799999999999997	G33T:A418G:G447T	V14L:K143R:V153F	1094.1640884282488
AAAACACCAAACCACAAACG	TATGATTGCG	A	amacGFP	0.99	0.0	0.0	0.0	0.0	0.0	2.62	0.0	3.6100000000000003	A55T:A318T:G534A:T657C:T678A	D21V:K110*:A182T:F227L:C234S	9941.161895144956
AAAACACCAAACCACAGACA	GGGCGGATCG	A	amacGFP	0.02	0.0	0.0	5.75	4.0	1.13	0.0	0.0	10.899999999999999	A127T:A235T	E45V:K81M	5081.194064520382
AAAACACCAAACCACAGACA	TGGCTTTTAT	A	amacGFP	0.0	0.0	0.0	0.0	0.0	1.09	2.84	0.0	3.9299999999999997	A127T:A235T	E45V:K81M	11247.021541875918
AAAACACCAAATACTACATA	CCTACTGTAA	A	amacGFP	0.0	0.0	0.0	0.0	1.33	2.59	0.0	0.0	3.92	A319T:G654T	K110M:V226F	8031.537745895258
AAAACACCAAATACTACATA	TGTCCACAGG	A	amacGFP	0.0	0.0	0.0	0.0	0.0	0.77	0.03	0.0	0.8	A319T:G654T	K110M:V226F	9935.062870010112
AAAACACCAACATTAAAACA	GGGAACGTAA	A	amacGFP	0.0	0.0	0.0	0.0	3.04	0.28	3.49	0.74	7.550000000000001	G33T:G643A	V14L:R222H	10684.722033299004
AAAACACCAACATTAAAACA	GTTGTTATCG	A	amacGFP	0.0	0.0	0.0	0.0	8.07	7.57	0.0	0.0	15.64	G33T:G643A	V14L:R222H	7735.630726443476
AAAACACCAACCTGCAAAAA	CAGCTAATTG	A	amacGFP	0.0	0.0	0.0	0.0	7.63	8.34	3.94	0.0	19.91	C167A	wt	8656.157431778296
AAAACACCAACCTGCAAAAA	GAAGTTTGGG	A	amacGFP	0.0	0.0	0.0	0.0	0.0	5.22	1.52	0.0	6.74	C167A	wt	10365.823336455025
AAAACACCAACCTGCAAAAA	GAATTGCAGA	A	amacGFP	0.0	0.0	0.0	0.0	5.41	1.5	1.81	0.0	8.72	C167A	wt	7576.1104475099
AAAACACCAAGAACAAGCCA	GCCATTACGA	A	amacGFP	1.21	0.0	2.97	0.0	0.0	0.0	0.0	0.0	4.18	C5T:G33T:T135A:T157C:T211A:A235T:A319G:A336G:G516T	V14L:F48I:L55P:F73Y:K81M:K110R:K116E:G176C	2303.458857289798
AAAACACCAAGAATGTTACC	CCGCGCAGGT	A	amacGFP	0.0	0.0	0.0	0.0	1.7	1.58	0.0	0.0	3.2800000000000002	G33T:G502A	V14L:R171H	7732.253799911041
AAAACACCAAGAATGTTACC	GCCGAGAATA	A	amacGFP	0.0	0.0	0.0	1.67	5.7	1.26	0.0	0.0	8.629999999999999	G33T:G502A	V14L:R171H	6318.1820116521285
AAAACACCAAGAATGTTACC	TCTTCTGAGG	A	amacGFP	0.0	0.0	0.0	1.6	3.41	0.0	0.03	0.0	5.04	G33T:G502A	V14L:R171H	5435.8270246650645
AAAACACCAAGGTGACAAAA	CGTCTGATGG	A	amacGFP	0.0	0.0	0.0	0.0	0.0	1.34	0.0	0.0	1.34	A229G:C455A:A538G:A544T:A696G	H79R:D183G:Y185F:M240V	9275.981729620169
AAAACACCAAGGTGACAAAA	CTCGTATTTG	A	amacGFP	0.0	0.0	0.0	0.0	2.52	0.0	0.0	0.0	2.52	A229G:C455A:A538G:A544T:A696G	H79R:D183G:Y185F:M240V	6440.5529375057395
AAAACACCAAGGTGACAAAA	TAGTAAACGC	A	amacGFP	0.0	0.0	0.0	0.0	1.19	1.94	0.1	0.0	3.23	A229G:C455A:A538G:A544T:A696G	H79R:D183G:Y185F:M240V	8213.79240216544
AAAACACCAAGTAACGCCAC	CCCCAAGCGG	A	amacGFP	0.02	0.0	0.0	0.0	1.48	2.67	2.62	0.0	6.79	C587G	wt	9967.157238884927
AAAACACCAAGTAACGCCAC	CTCCGCGAAA	A	amacGFP	0.0	0.0	0.0	0.0	0.0	3.2	2.55	0.0	5.75	C587G	wt	10695.639078046497
AAAACACCAAGTAACGCCAC	TCGCGGCAAA	A	amacGFP	0.0	0.0	0.0	0.0	0.0	0.36	0.52	0.0	0.88	C587G	wt	10959.808076624788
AAAACACCAATACTAAAACA	GACCAGCGGC	A	amacGFP	0.0	0.0	0.0	0.0	0.0	3.85	0.0	0.0	3.85	G33T:A235T:A691T	V14L:K81M:H238L	9275.981729620169
AAAACACCAATACTAAAACA	GCCTGGTAGT	A	amacGFP	0.0	0.0	0.0	0.0	5.85	0.04	0.0	0.0	5.89	G33T:A235T:A691T	V14L:K81M:H238L	6837.003870759875
AAAACACCAATACTAAAACA	TAGGTGCTCA	A	amacGFP	0.0	0.0	0.0	0.0	5.63	0.08	0.0	0.0	5.71	G33T:A235T:A691T	V14L:K81M:H238L	6906.244117425244
AAAACACCACAAAATACACA	GTGACTGGAC	A	amacGFP	0.0	0.0	0.0	0.0	0.96	11.78	2.03	0.0	14.769999999999998	G14T:G485T	E7D:K165N	9521.818600578368
AAAACACCACAAAATACACA	GTGTGCTTGG	A	amacGFP	0.0	0.0	0.0	0.0	0.74	2.79	0.36	0.0	3.89	G14T:G485T	E7D:K165N	8967.410511879001
AAAACACCACAAAATACACA	TCCAGGCGTG	A	amacGFP	0.0	0.0	0.0	0.0	0.0	0.0	0.55	0.0	0.55	G14T:G485T	E7D:K165N	13409.183606720258
AAAACACCACACAAAAACAC	CCGGGGGAAG	A	amacGFP	0.0	0.0	0.0	0.0	2.96	0.0	0.0	0.0	2.96	G33T:A336.:T597C:T658A	V14L:K116S:F117S:E118R:G119A:D120T:T121H:L122W:V123*:N124T:R125A:I126S:E127S:L128*:K129R:G130A:M131W:D132T:F133S:K134R:E135R:D136T:G137A:N138T:I139S:L140W:H142T:K143S:L144W:E145S:Y146T:N147T:F148L:N149T:S150A:H151T:N152T:V153S:Y154I:I155S:M156C:P157Q:D158T:K159R:A160L:N161I:N162T:G163A:L164*:K165R:V166*:N167T:F168S:K169R:I170S:R171A:H172T:N173T:I174S:E175R:G176A:G177A:V179C:Q180S:L181S:A182P:D183…	6440.5529375057395
AAAACACCACACAAAAACAC	GCGAGGCTGG	A	amacGFP	0.0	0.0	0.0	0.0	0.0	8.26	0.0	0.0	8.26	G33T:A336.:T597C:T658A	V14L:K116S:F117S:E118R:G119A:D120T:T121H:L122W:V123*:N124T:R125A:I126S:E127S:L128*:K129R:G130A:M131W:D132T:F133S:K134R:E135R:D136T:G137A:N138T:I139S:L140W:H142T:K143S:L144W:E145S:Y146T:N147T:F148L:N149T:S150A:H151T:N152T:V153S:Y154I:I155S:M156C:P157Q:D158T:K159R:A160L:N161I:N162T:G163A:L164*:K165R:V166*:N167T:F168S:K169R:I170S:R171A:H172T:N173T:I174S:E175R:G176A:G177A:V179C:Q180S:L181S:A182P:D183…	9275.981729620169
AAAACACCACACAAAAACAC	TTTCTTGTAC	A	amacGFP	0.0	0.0	5.06	0.0	3.93	0.0	0.0	0.0	8.99	G33T:A336.:T597C:T658A	V14L:K116S:F117S:E118R:G119A:D120T:T121H:L122W:V123*:N124T:R125A:I126S:E127S:L128*:K129R:G130A:M131W:D132T:F133S:K134R:E135R:D136T:G137A:N138T:I139S:L140W:H142T:K143S:L144W:E145S:Y146T:N147T:F148L:N149T:S150A:H151T:N152T:V153S:Y154I:I155S:M156C:P157Q:D158T:K159R:A160L:N161I:N162T:G163A:L164*:K165R:V166*:N167T:F168S:K169R:I170S:R171A:H172T:N173T:I174S:E175R:G176A:G177A:V179C:Q180S:L181S:A182P:D183…	4216.310188179945
AAAACACCACACAAAAACCA	GCCAGGCGCC	A	amacGFP	2.45	0.0	0.0	0.0	0.0	0.0	0.0	0.0	2.45	A231G:A313T:G335T:A553G	M80V:K108M:N188S	595.4508061976833
AAAACACCACATACATAACC	GTGTGGACAT	A	amacGFP	0.0	0.0	0.0	0.0	3.48	6.11	0.0	0.0	9.59	G33T:A444G:T450A:C512A:C536A	V14L:N152D:Y154N	7992.912241838984
AAAACACCACTTATAAACGC	CGGGGGTCTG	A	amacGFP	1.56	0.0	0.0	0.0	0.67	0.0	0.03	0.0	2.2600000000000002	C299A:C324T:C600A	F103L:R112C:L207M	449.0
AAAACACCAGACACAGACCC	ACGGGGCCGC	A	amacGFP	4.91	0.0	0.0	0.0	0.0	0.0	0.0	0.0	4.91	G33T:C98T:T273G:A427T:A507G	V14L:Y95D:Y146F:N173D	595.4508061976833
AAAACACCAGACACAGACCC	AGTAACGGTG	A	amacGFP	3.19	0.0	0.0	0.0	0.0	0.0	0.0	0.0	3.19	G33T:C98T:T273G:A427T:A507G	V14L:Y95D:Y146F:N173D	595.4508061976833
AAAACACCAGACATACCCCA	ATCATGACCG	A	amacGFP	0.0	0.0	0.0	0.0	0.96	3.16	1.23	0.0	5.35	C593G	N204K	9442.093386534809
AAAACACCAGACATACCCCA	CCCTCACTCT	A	amacGFP	0.0	0.0	0.0	0.0	3.48	1.98	0.0	0.0	5.46	C593G	N204K	7570.877159015225
AAAACACCAGACATACCCCA	CTTGAAGCCT	A	amacGFP	0.0	0.0	0.0	0.0	1.63	0.0	0.0	0.0	1.63	C593G	N204K	6440.5529375057395
AAAACACCAGACATACCCCA	TCTGAAAAAT	A	amacGFP	0.0	0.0	0.0	0.0	2.52	4.62	4.55	0.0	11.690000000000001	C593G	N204K	9998.687628249409
AAAACACCAGATAACAAGCG	CACTTTTCCT	A	amacGFP	0.0	0.0	0.0	0.0	0.0	0.93	0.0	0.0	0.93	G53T:T168C:G413A:C531T:C539T:C690A	W59R:L181F:H238N	9275.981729620169
AAAACACCAGCCAAAGCTAT	ATTCCGGGTG	A	amacGFP	5.52	0.0	0.0	0.0	0.0	0.0	0.0	0.0	5.52	C119T:T493A:G534A:T697C	F168Y:A182T:M240T	595.4508061976833
AAAACACCAGCCAAAGCTAT	CCCGAATGCT	A	amacGFP	4.26	0.0	0.0	0.0	0.0	0.0	0.0	0.0	4.26	C119T:T493A:G534A:T697C	F168Y:A182T:M240T	595.4508061976833
AAAACACCCAACAAATCATC	CTCAAGCCTT	A	amacGFP	0.0	0.0	0.0	0.0	6.74	14.05	3.62	0.0	24.41	G33T:C42G:C161A:G215A:C266A:A430T:T659C:T674A:G694A	V14L:L17V:N147I:S232R:G239D	8868.120597892672
AAAACACCCAACAAATCATC	GTTATTTATT	A	amacGFP	0.0	0.0	0.0	0.0	2.22	1.98	0.03	0.0	4.23	G33T:C42G:C161A:G215A:C266A:A430T:T659C:T674A:G694A	V14L:L17V:N147I:S232R:G239D	7706.7159996304945
AAAACACCCAACAAATCATC	TTGATGTTTT	A	amacGFP	0.0	0.0	0.0	0.0	0.0	3.56	0.0	0.0	3.56	G33T:C42G:C161A:G215A:C266A:A430T:T659C:T674A:G694A	V14L:L17V:N147I:S232R:G239D	9275.981729620169
AAAACACCCACCACAACCGC	AGCTTGTTTG	A	amacGFP	0.46	0.0	0.0	0.0	1.04	0.0	0.0	0.0	1.5	T79A:A183G:G525A:G645A	F29Y:T64A:V179M:D223N	4721.573033612771
AAAACACCCACCACAACCGC	CGCAAGAGTG	A	amacGFP	1.25	0.0	0.0	0.0	0.0	0.0	0.0	0.0	1.25	T79A:A183G:G525A:G645A	F29Y:T64A:V179M:D223N	595.4508061976833
AAAACACCCCAATAAACCCA	CAGATTAGTG	A	amacGFP	0.02	0.0	0.0	2.73	1.04	16.72	0.0	0.04	20.549999999999997	G33T:G258A:T689C	V14L:A89T	8512.465619578297
AAAACACCCCAATAAACCCA	GCCTTCGTAT	A	amacGFP	0.0	0.0	0.0	0.0	5.04	8.5	0.84	0.02	14.399999999999999	G33T:G258A:T689C	V14L:A89T	8358.175769188016
AAAACACCCCTAGCATCACC	CATGTGGGGG	A	amacGFP	0.77	0.02	0.0	0.0	0.96	11.26	17.44	0.0	30.45	C293A	wt	11174.211996069585
AAAACACCCCTAGCATCACC	CTATTGTTCG	A	amacGFP	0.0	0.0	0.0	0.0	0.0	2.55	0.0	0.0	2.55	C293A	wt	9275.981729620169
AAAACACCCGTGTACAACTC	CGTTCCAATA	A	amacGFP	0.0	0.0	0.0	0.0	1.56	9.11	2.97	0.0	13.64	C59A:G578T	wt	9600.326125991747
AAAACACCCGTGTACAACTC	GATTGCATAG	A	amacGFP	0.0	0.0	0.0	0.0	0.0	6.48	0.03	0.0	6.510000000000001	C59A:G578T	wt	9679.962511895314
AAAACACCCGTGTACAACTC	GCTCTGTGCT	A	amacGFP	0.0	0.0	0.0	0.0	2.37	2.39	0.0	0.0	4.76	C59A:G578T	wt	7762.266962340998
AAAACACCCGTGTACAACTC	TCCTGGCGTG	A	amacGFP	0.0	0.0	0.0	0.0	0.0	0.0	1.1	0.0	1.1	C59A:G578T	wt	13409.183606720258
[truncated: 370,935 more rows]
