# Supplementary material for: Heterogeneity of the GFP fitness landscape and data-driven protein design
Source: eLife. 2022 May 5;11:e75842. doi: 10.7554/eLife.75842 (PMC9119679; doi:10.7554/eLife.75842)
Supplement: Source data 2. — Data are not filtered according to cell count, number of replicates, etc. One dataframe per gene and machine. [file elife-75842-data2.zip › amacGFP__unfiltered_barcodes_to_brightness_machine_B.csv]

primary_bc	secondary_bc	machine	gene	P3	P4	P5	P6	P7	P8	P9	P10	clone_cell_count	nt_genotype	aa_genotype_pseudo	clone_cdf_fitness
AAAAAAAAAACAGGATAAAT	GTTTGGCTTG	B	amacGFP	1.07	0.0	0.0	0.0	0.0	0.11	0.0	0.0	1.1800000000000002	G213A:G310A:T532G:A549G:G551A	A74T:G107D:L181R:T187A	449.0
AAAAAAAAAAGTGAGCAACA	AGAGAATTTA	B	amacGFP	0.0	0.0	2.25	0.0	0.0	0.0	0.0	0.0	2.25	T52A:T203C:A547G:A603G:G681.:A700G	L20Q:Q186R:S208G:H236I:T237L:H238T:G239A:M240W:D241A:E242S:L243C:Y244T:K245S	2253.950592701564
AAAAAAAAAAGTGAGCAACA	CCGACGTGGC	B	amacGFP	0.0	0.0	0.0	0.0	0.71	0.0	0.0	0.0	0.71	T52A:T203C:A547G:A603G:G681.:A700G	L20Q:Q186R:S208G:H236I:T237L:H238T:G239A:M240W:D241A:E242S:L243C:Y244T:K245S	6301.8854501479345
AAAAAAAAAAGTGAGCAACA	CCTCGAGGTT	B	amacGFP	0.0	0.0	0.0	0.0	0.71	0.0	0.0	0.0	0.71	T52A:T203C:A547G:A603G:G681.:A700G	L20Q:Q186R:S208G:H236I:T237L:H238T:G239A:M240W:D241A:E242S:L243C:Y244T:K245S	6301.8854501479345
AAAAAAAAAAGTGAGCAACA	GCCGTTCACC	B	amacGFP	1.4	0.0	0.0	0.0	0.0	0.0	0.0	0.0	1.4	T52A:T203C:A547G:A603G:G681.:A700G	L20Q:Q186R:S208G:H236I:T237L:H238T:G239A:M240W:D241A:E242S:L243C:Y244T:K245S	449.0
AAAAAAAAAAGTGAGCAACA	GGCTTGGTCC	B	amacGFP	0.0	0.0	0.72	0.0	0.0	0.0	0.0	0.0	0.72	T52A:T203C:A547G:A603G:G681.:A700G	L20Q:Q186R:S208G:H236I:T237L:H238T:G239A:M240W:D241A:E242S:L243C:Y244T:K245S	2253.950592701564
AAAAAAAAAATGAGAACACA	AGTCGAGCGT	B	amacGFP	0.0	0.0	0.0	4.3	9.74	4.08	1.47	0.0	19.59	A30T:A610T	I13F:Q210L	6691.35103021644
AAAAAAAAAATGAGAACACA	ATTAGCGGCG	B	amacGFP	0.0	0.0	2.35	3.59	3.28	9.86	3.16	0.0	22.239999999999995	A30T:A610T	I13F:Q210L	8096.001219484128
AAAAAAAAAATGAGAACACA	CACCTGTAGA	B	amacGFP	0.0	0.0	0.0	0.0	0.0	14.63	0.0	0.0	14.63	A30T:A610T	I13F:Q210L	9785.472137763774
AAAAAAAAAATGAGAACACA	GGTTGGTTAG	B	amacGFP	0.0	0.0	1.6	0.04	5.49	0.0	0.0	0.0	7.130000000000001	A30T:A610T	I13F:Q210L	5428.263309150002
AAAAAAAAAATGAGAACACA	TCGGAGGCCG	B	amacGFP	0.0	0.0	0.0	0.0	10.54	6.92	6.98	0.0	24.44	A30T:A610T	I13F:Q210L	9210.476936165853
AAAAAAAAAATTAAAAATCC	GTCCGTATCA	B	amacGFP	0.3	0.0	0.0	0.0	0.0	0.0	0.07	0.0	0.37	G33T:G97A:C248A:T388A:T434A:G502T:C605A:T661C	V14L:G35D:F85L:F133Y:F148L:R171L:S208R:L228P	449.0
AAAAAAAAAATTAAAAATCC	TCCGGAACAA	B	amacGFP	3.58	0.0	0.0	0.0	0.18	0.0	0.0	0.0	3.7600000000000002	G33T:G97A:C248A:T388A:T434A:G502T:C605A:T661C	V14L:G35D:F85L:F133Y:F148L:R171L:S208R:L228P	449.0
AAAAAAAAACAAAGATAAAA	CCATCGCGGA	B	amacGFP	0.0	0.0	0.0	0.0	0.89	0.0	0.51	0.0	1.4	A153G	K54E	8648.645643581729
AAAAAAAAACAAAGATAAAA	CCTCCCTACC	B	amacGFP	0.0	0.0	0.0	0.0	2.66	0.0	0.0	0.0	2.66	A153G	K54E	6301.8854501479345
AAAAAAAAACAAAGATAAAA	GAAACAAGGC	B	amacGFP	0.0	0.0	0.0	0.0	0.0	1.25	0.0	0.0	1.25	A153G	K54E	9785.472137763774
AAAAAAAAACAAAGATAAAA	GCTAAGAACG	B	amacGFP	0.0	0.0	0.0	1.21	6.73	11.0	0.0	0.0	18.94	A153G	K54E	8329.210042837045
AAAAAAAAACAAAGATAAAA	TAGCGTGGGA	B	amacGFP	0.0	0.0	0.0	0.0	3.01	0.0	0.0	0.0	3.01	A153G	K54E	6301.8854501479345
AAAAAAAAACAACAAAAACC	ACTCATGGGG	B	amacGFP	1.74	0.0	0.0	0.0	0.0	0.0	0.0	0.0	1.74	G53C:A196T:C264T:T358A:T661A	Y68F:P92S:V123E:L228Q	449.0
AAAAAAAAACAAGACACCAC	ATTATATCTT	B	amacGFP	2.57	0.0	0.0	0.0	0.0	1.36	0.0	0.0	3.9299999999999997	G33T:A112C:A552T:A610T	V14L:D40A:N188Y:Q210L	449.0
AAAAAAAAACATACAATACC	AACTTGGGTG	B	amacGFP	0.0	1.71	0.0	0.0	0.0	0.0	0.0	0.0	1.71	A252T:T708C	K87*:Y244H	1260.9987534483494
AAAAAAAAACATACAATACC	AGTCCGGTAC	B	amacGFP	0.17	0.0	0.0	0.0	0.0	0.0	0.0	0.0	0.17	A252T:T708C	K87*:Y244H	449.0
AAAAAAAAACATACAATACC	TACAATGCGC	B	amacGFP	1.54	0.0	0.0	0.0	0.0	0.0	0.0	0.0	1.54	A252T:T708C	K87*:Y244H	449.0
AAAAAAAAACCAAAAACAAC	GCTAATAAAT	B	amacGFP	1.14	0.0	0.0	0.0	0.0	0.0	0.0	0.0	1.14	G33T:A75G:G527T:A552G:A610T:C692A:A709T	V14L:K28E:N188D:Q210L:H238Q:Y244F	449.0
AAAAAAAAACCAAAAACAAC	GGCCATGTTG	B	amacGFP	2.31	0.0	0.0	0.0	0.0	0.0	0.0	0.0	2.31	G33T:A75G:G527T:A552G:A610T:C692A:A709T	V14L:K28E:N188D:Q210L:H238Q:Y244F	449.0
AAAAAAAAACGTTAACCAAA	TTGTGCGAGG	B	amacGFP	0.3	0.0	0.0	0.0	0.0	1.25	0.0	0.0	1.55	A3G:G57A:C504A:A538G:C575A:T659A	S1G:G22S:H172N:D183G:F227L	8701.164492412485
AAAAAAAAACTATAAACACC	ATCCTGTTGA	B	amacGFP	0.0	0.0	0.0	2.38	1.24	0.23	0.0	0.0	3.8499999999999996	G33T:T382A:A514G	V14L:M131K:E175G	4479.4526521913485
AAAAAAAAACTATAAACACC	CCGGATTTGT	B	amacGFP	0.0	0.0	0.0	1.61	3.19	0.23	0.0	0.0	5.03	G33T:T382A:A514G	V14L:M131K:E175G	4776.1087815306955
AAAAAAAAACTATAAACACC	GCTCGTCTTT	B	amacGFP	0.0	0.0	0.0	0.0	3.99	0.23	0.0	0.0	4.220000000000001	G33T:T382A:A514G	V14L:M131K:E175G	7108.303931884243
AAAAAAAAACTATAAACACC	GTTGTTCGGT	B	amacGFP	0.0	0.0	0.0	0.0	0.53	0.0	0.0	0.0	0.53	G33T:T382A:A514G	V14L:M131K:E175G	6301.8854501479345
AAAAAAAAACTATAAACACC	TGCTCGGTAG	B	amacGFP	0.0	0.0	0.0	0.0	0.53	0.45	0.29	0.0	1.27	G33T:T382A:A514G	V14L:M131K:E175G	9011.487526253051
AAAAAAAAAGAAAACACATA	CTATACCAGA	B	amacGFP	0.1	0.0	0.0	0.0	1.59	1.02	0.0	0.0	2.7100000000000004	C145A:A186T:C324T:A366G:A461C:T470C:C533A:T556G:T597C	T51N:T65S:R112C:I126V:V189G:Y206H	7495.037676857542
AAAAAAAAAGAAAACACATA	GGGGAGGGTG	B	amacGFP	0.0	0.0	0.0	0.45	0.0	2.38	3.89	0.0	6.72	C145A:A186T:C324T:A366G:A461C:T470C:C533A:T556G:T597C	T51N:T65S:R112C:I126V:V189G:Y206H	11920.58680743862
AAAAAAAAAGAAGCAAATCA	CGGTCGTCCG	B	amacGFP	0.84	1.35	0.0	0.0	0.0	0.0	0.0	0.0	2.19	A13G:T114A:T606C:A709T	E7G:Y41N:C209R:Y244F	978.9917815341116
AAAAAAAAAGAAGCAAATCA	CGTTTGTATG	B	amacGFP	1.07	0.0	3.03	0.0	1.68	0.0	0.0	0.0	5.779999999999999	A13G:T114A:T606C:A709T	E7G:Y41N:C209R:Y244F	2705.440838217313
AAAAAAAAATAAAAAGAACA	CGTGTGAGCA	B	amacGFP	0.84	0.0	0.0	0.0	0.0	1.02	0.0	0.0	1.8599999999999999	A73G:T250C:G267C:A465.:A646T:A649G	H27R:F86S:E93Q:K159R:A160L:N161I:N162T:G163A:L164*:K165R:V166*:N167T:F168S:K169R:I170S:R171A:H172T:N173T:I174S:E175R:G176A:G177A:V179C:Q180S:L181S:A182P:D183T:H184T:Y185T:Q186R:T187R:N188T:V189F:L191W:G192A:D193T:G194A:V196C:L197*:I198S:I203S:N204T:H205T:Y206T:L207*:S208A:C209V:Q210R:T211Q:A212P:I213S:S214A:D216T:R217V:N218T:E219R:T221L:R222A:D223F:H224A:M225W:V226S:L228W:E229S:F230S:F231L:S232V:…	3902.0228201484992
AAAAAAAAATAAAAAGAACA	GTTTGGCCTC	B	amacGFP	0.0	1.35	0.0	0.0	0.27	0.0	0.0	0.0	1.62	A73G:T250C:G267C:A465.:A646T:A649G	H27R:F86S:E93Q:K159R:A160L:N161I:N162T:G163A:L164*:K165R:V166*:N167T:F168S:K169R:I170S:R171A:H172T:N173T:I174S:E175R:G176A:G177A:V179C:Q180S:L181S:A182P:D183T:H184T:Y185T:Q186R:T187R:N188T:V189F:L191W:G192A:D193T:G194A:V196C:L197*:I198S:I203S:N204T:H205T:Y206T:L207*:S208A:C209V:Q210R:T211Q:A212P:I213S:S214A:D216T:R217V:N218T:E219R:T221L:R222A:D223F:H224A:M225W:V226S:L228W:E229S:F230S:F231L:S232V:…	1470.0724128482905
AAAAAAAAATACCAAACATC	TGAATTGCGT	B	amacGFP	1.9	0.0	0.0	0.0	0.0	0.0	0.0	0.0	1.9	A252G:A318T:A403T:C440T	K87E:K110*:N138I	449.0
AAAAAAAAATTCGAAAAAAA	CGGAGTGGTT	B	amacGFP	1.9	0.0	0.26	0.0	0.0	0.0	2.94	0.0	5.1	G33T:A307T	V14L:D106V	6725.858165691421
AAAAAAAAATTCGAAAAAAA	GACCGTGTCA	B	amacGFP	0.0	0.0	1.21	0.0	0.09	0.0	0.0	0.0	1.3	G33T:A307T	V14L:D106V	2594.365458050007
AAAAAAAAATTCGAAAAAAA	GGTTTTATTC	B	amacGFP	0.07	0.0	0.0	0.0	0.0	0.0	2.72	0.0	2.79	G33T:A307T	V14L:D106V	12973.873858206447
AAAAAAAACAAAAAACAACA	AATGGGCGGT	B	amacGFP	0.27	0.0	0.0	0.0	0.0	0.0	0.0	0.0	0.27	C214A:A227G:A229T:G239T:C242T:C272T	A74E:H79L:M82I	449.0
AAAAAAAACAAAAAACAACA	TCCGTCCGGT	B	amacGFP	0.0	0.0	0.0	0.0	2.21	0.57	0.0	0.0	2.78	C214A:A227G:A229T:G239T:C242T:C272T	A74E:H79L:M82I	7492.273767050889
AAAAAAAACAAAAAACAACA	TGAAAAACAT	B	amacGFP	3.01	0.0	0.0	0.0	1.24	0.0	0.0	0.0	4.25	C214A:A227G:A229T:G239T:C242T:C272T	A74E:H79L:M82I	449.0
AAAAAAAACAAAACAATACA	AAGGGGCGAG	B	amacGFP	0.0	0.0	0.0	0.67	1.86	4.76	1.18	0.0	8.47	A235T:C341T:T589C	K81M:I203T	9144.854317121088
AAAAAAAACAAAACAATACA	TCTCGCTGTT	B	amacGFP	1.1	0.0	0.0	0.13	5.05	14.51	3.31	0.0	24.099999999999998	A235T:C341T:T589C	K81M:I203T	9315.407513557791
AAAAAAAACAAAATAAATAA	CCTTGGGCCC	B	amacGFP	0.0	0.0	0.0	0.0	12.31	0.0	0.0	0.0	12.31	G14A:G128C:T433A:G615A:C690A	E45D:F148Y:A212T:H238N	6301.8854501479345
AAAAAAAACAAAATAAATAA	GCGTGTGTTT	B	amacGFP	0.0	0.0	0.0	0.0	2.3	1.81	0.07	0.0	4.18	G14A:G128C:T433A:G615A:C690A	E45D:F148Y:A212T:H238N	7861.184853549216
AAAAAAAACAAACAAAAAAT	CCTCTCCTGC	B	amacGFP	0.0	0.0	0.0	0.0	0.0	4.54	0.0	0.0	4.54	C311.:C616A	K108S:Y109T:K110R:T111P:R112V:E114R:V115*:K116S:F117S:E118R:G119A:D120T:T121H:L122W:V123*:N124T:R125A:I126S:E127S:L128*:K129R:G130A:M131W:D132T:F133S:K134R:E135R:D136T:G137A:N138T:I139S:L140W:H142T:K143S:L144W:E145S:Y146T:N147T:F148L:N149T:S150A:H151T:N152T:V153S:Y154I:I155S:M156C:P157Q:D158T:K159R:A160L:N161I:N162T:G163A:L164*:K165R:V166*:N167T:F168S:K169R:I170S:R171A:H172T:N173T:I174S:E175R:G17…	9785.472137763774
AAAAAAAACAAAGAAATATT	CCTTCCGTGT	B	amacGFP	0.0	0.0	2.15	0.0	0.0	0.0	0.0	0.0	2.15	A75G:A244C:C289T:C560T:C569T	K28E:D84A:T100I	2253.950592701564
AAAAAAAACAAAGAAATATT	GATTGCGGTT	B	amacGFP	9.96	0.0	0.0	0.0	0.0	0.0	0.0	0.0	9.96	A75G:A244C:C289T:C560T:C569T	K28E:D84A:T100I	449.0
AAAAAAAACAACACAATACA	GTTTTCTTAG	B	amacGFP	0.0	0.0	0.0	0.0	1.95	9.3	0.15	0.0	11.4	G33T:C518T	V14L	9080.094660292732
AAAAAAAACAACCCAAACCC	GGATATCATG	B	amacGFP	2.37	0.08	0.0	0.0	0.0	0.0	0.0	0.0	2.45	C300A:T426A:C480A:G482A:C494G:A626T:T661A	Q104K:Y146N:L164I:F168L:K215N:L228Q	452.1181086601087
AAAAAAAACAACTAAGAACA	CCGGCTGGTT	B	amacGFP	11.13	0.08	0.0	0.04	0.0	0.11	0.07	0.0	11.43	G286T:C323A:G411T	R99L:G141W	449.0
AAAAAAAACAAGAACTAAAA	GCCTCAGTAG	B	amacGFP	1.4	0.0	0.03	0.0	0.0	0.0	0.0	0.0	1.43	G33T:C37A:A453T:T532C	V14L:P15H:I155F:L181P	449.0
AAAAAAAACAAGAACTAAAA	GTACTCTACC	B	amacGFP	1.0	0.0	0.0	0.0	0.0	1.59	0.0	0.0	2.59	G33T:C37A:A453T:T532C	V14L:P15H:I155F:L181P	5206.112939022889
AAAAAAAACACCACATAACG	AGGGCGTGGT	B	amacGFP	7.58	0.0	0.0	0.0	0.0	0.0	0.0	0.0	7.58	T31C:T432C	I13T:F148L	449.0
AAAAAAAACACCACATAACG	CACTTGGGAT	B	amacGFP	0.43	0.0	0.0	0.0	0.0	0.0	0.0	0.0	0.43	T31C:T432C	I13T:F148L	449.0
AAAAAAAACACCACATAACG	CGCGCGCTGA	B	amacGFP	0.0	2.9	0.0	0.0	0.0	0.0	0.0	0.0	2.9	T31C:T432C	I13T:F148L	1260.9987534483494
AAAAAAAACAGAAACAAAAA	GACGGGGGGC	B	amacGFP	0.67	0.0	0.0	0.0	0.0	0.0	0.0	0.0	0.67	G33T:A495T	V14L:K169*	449.0
AAAAAAAACAGAAACAAAAA	GGGTATGGAT	B	amacGFP	0.0	0.0	1.17	0.0	0.0	0.0	0.0	0.0	1.17	G33T:A495T	V14L:K169*	2253.950592701564
AAAAAAAACATTAAAAAACC	TTGGTATTGA	B	amacGFP	0.0	2.3	5.11	0.0	1.86	0.0	0.0	0.0	9.27	G33T:A183G:C368T:A672T:T708A	V14L:T64A:S232C:Y244N	2226.0935027824944
AAAAAAAACCAAAAAATAAA	CGTACGCACA	B	amacGFP	0.0	0.0	0.0	0.0	0.0	2.83	0.0	0.0	2.83	T358A:G384T	V123E:D132Y	9785.472137763774
AAAAAAAACCACATAAACAA	GTCCAGTCGT	B	amacGFP	0.2	0.0	0.0	0.0	0.0	0.0	0.0	0.0	0.2	G33T:T141C:T421C:G673A	V14L:C50R:L144P:S232N	449.0
AAAAAAAACCACATAAACAA	TCCAGTCGCG	B	amacGFP	5.55	0.0	0.0	0.0	0.0	0.79	0.0	0.0	6.34	G33T:T141C:T421C:G673A	V14L:C50R:L144P:S232N	449.0
AAAAAAAACCAGCTACAATA	GCCCTTCATT	B	amacGFP	9.89	0.0	0.0	0.0	0.0	0.0	0.0	0.0	9.89	T246C:A427G	F85L:Y146C	449.0
AAAAAAAACCAGCTACAATA	TCGCGAGGGC	B	amacGFP	1.47	0.0	0.0	0.0	0.0	0.0	0.0	0.0	1.47	T246C:A427G	F85L:Y146C	449.0
AAAAAAAACCGCAAAACACC	GGCACAGGTT	B	amacGFP	0.0	0.0	0.0	0.0	3.28	6.46	2.13	0.0	11.870000000000001	C705T	wt	9417.454838557172
AAAAAAAACGAAAAACACCA	TTGCGCTAGT	B	amacGFP	3.47	0.0	0.0	0.0	0.0	0.0	0.0	0.0	3.47	C242T:A366G:T562A:T589C:C594A	I126V:L191*:I203T:H205N	449.0
AAAAAAAACGAAAGACAAAC	CTATTCGGGG	B	amacGFP	0.0	0.0	0.0	0.0	5.58	0.0	0.0	0.0	5.58	G142T	C50F	6301.8854501479345
AAAAAAAAGAAGAAAACACG	CCACGATCGG	B	amacGFP	2.71	0.0	0.0	0.0	0.0	0.0	0.0	0.0	2.71	G33T:T219C	V14L:Y76H	449.0
AAAAAAAAGAAGAAAACACG	GGTCTGCAGG	B	amacGFP	0.17	0.2	0.0	0.49	0.0	0.0	0.0	0.0	0.86	G33T:T219C	V14L:Y76H	2465.419360066769
AAAAAAAAGAAGAAAACACG	TATTCGGAGT	B	amacGFP	0.87	0.0	0.0	0.0	0.0	0.0	0.0	0.0	0.87	G33T:T219C	V14L:Y76H	449.0
AAAAAAAAGAAGAAAACACG	TTGGCGATCT	B	amacGFP	0.84	0.0	0.0	0.0	4.96	0.0	0.0	0.0	5.8	G33T:T219C	V14L:Y76H	5736.6063768520935
AAAAAAAAGAGGTAACACCC	AGACGAGTTG	B	amacGFP	0.0	0.04	0.0	0.04	3.37	27.55	0.96	0.0	31.96	G33T:C408A	V14L:L140M	9422.78574846126
AAAAAAAAGAGGTAACACCC	AGCCGGGCTA	B	amacGFP	0.0	0.0	0.0	0.0	15.32	14.4	4.34	0.0	34.06	G33T:C408A	V14L:L140M	8482.746297760457
AAAAAAAAGAGGTAACACCC	GCGCCATGAT	B	amacGFP	0.0	0.0	0.0	0.04	5.05	10.43	6.39	0.0	21.91	G33T:C408A	V14L:L140M	10043.112231268786
AAAAAAAAGAGGTAACACCC	TGTCGATATG	B	amacGFP	0.0	1.63	0.0	0.0	5.4	13.04	0.0	0.0	20.069999999999997	G33T:C408A	V14L:L140M	8536.648786040494
AAAAAAAAGAGGTAACACCC	TTTTCATCCG	B	amacGFP	0.0	0.0	0.0	0.0	2.13	3.51	0.0	0.0	5.64	G33T:C408A	V14L:L140M	8270.6078884015
AAAAAAAAGCAACATAAAAC	AGAGGCGCGC	B	amacGFP	0.0	0.0	0.0	0.0	6.91	18.37	0.81	0.0	26.09	G33T:T339A	V14L:F117I	8912.517357203647
AAAAAAAAGCAACATAAAAC	ATACGAACAG	B	amacGFP	0.0	0.0	0.0	0.0	1.86	5.78	0.0	0.0	7.640000000000001	G33T:T339A	V14L:F117I	8519.402443388202
AAAAAAAAGCAACATAAAAC	ATTGGTATAG	B	amacGFP	0.0	0.0	0.0	0.0	5.4	1.59	0.51	0.0	7.5	G33T:T339A	V14L:F117I	7503.370667483909
AAAAAAAAGCAACATAAAAC	CGCTGTTTGC	B	amacGFP	0.0	0.0	0.0	0.0	6.38	3.17	0.0	0.0	9.55	G33T:T339A	V14L:F117I	7713.5055519511025
AAAAAAAAGCAACATAAAAC	GCTCCTGCGT	B	amacGFP	0.0	0.0	0.0	0.0	2.13	21.2	0.0	0.0	23.33	G33T:T339A	V14L:F117I	8859.198102967432
AAAAAAAAGCAACATAAAAC	TCCTCACCGG	B	amacGFP	0.0	0.0	0.0	0.0	1.95	4.76	0.0	0.0	6.71	G33T:T339A	V14L:F117I	8431.361053643488
AAAAAAAAGCACAAAACAAC	CGAATATGTT	B	amacGFP	1.14	0.0	0.0	0.0	0.0	0.0	0.0	0.0	1.14	G33T:C265G:T292A:T661A	V14L:P92R:I101N:L228Q	449.0
AAAAAAAAGCACAAAACAAC	TTTTGATACG	B	amacGFP	0.2	0.0	0.0	0.0	2.48	1.36	0.0	0.0	4.04	G33T:C265G:T292A:T661A	V14L:P92R:I101N:L228Q	7293.981439858542
AAAAAAAAGCACCCAACTTA	GTGCGACTTG	B	amacGFP	4.08	0.0	0.0	0.0	0.0	0.45	0.0	0.0	4.53	T273C:C289G:A307T:G399A:T450.:.452G	Y95H:T100S:D106V:G137S:Y154S	449.0
AAAAAAAAGCATACATCAGT	AAGTTCTTTG	B	amacGFP	0.0	0.0	0.26	0.0	0.0	0.0	0.0	0.0	0.26	G33T:T78C:G108T:A241G:T641A	V14L:F29L:A39S:N83S	2253.950592701564
AAAAAAAAGCATACATCAGT	CCCCGCGTTT	B	amacGFP	0.0	2.62	0.26	0.0	1.51	2.49	0.0	0.0	6.88	G33T:T78C:G108T:A241G:T641A	V14L:F29L:A39S:N83S	5132.610620323856
AAAAAAAAGCATTGCAACCA	ATTACGCAAT	B	amacGFP	0.0	0.0	0.0	0.0	0.09	2.95	0.0	0.0	3.04	G10C:T114A:C372T:T382C	G6A:Y41N:M131T	9103.111039062758
AAAAAAAAGCATTGCAACCA	CGAGTGAATG	B	amacGFP	0.0	0.0	0.0	0.0	12.58	11.9	1.91	0.0	26.39	G10C:T114A:C372T:T382C	G6A:Y41N:M131T	8205.990290701218
AAAAAAAAGTAACAATCACA	GATTGCATCT	B	amacGFP	0.0	0.0	0.0	0.0	0.18	3.97	0.0	0.0	4.15	G20T:A337G:A381T	K116R:M131L	9031.186638339459
AAAAAAAAGTAACAATCACA	GGGGGTGCTA	B	amacGFP	0.0	0.0	0.0	0.0	11.34	18.48	0.37	0.0	30.19	G20T:A337G:A381T	K116R:M131L	8458.352878932032
AAAAAAAAGTAACAATCACA	TACTAACGGG	B	amacGFP	0.0	0.0	0.0	0.63	25.33	4.2	5.22	0.0	35.38	G20T:A337G:A381T	K116R:M131L	7211.134043589772
AAAAAAAATAAAAAAAAACT	CTGACAGTTT	B	amacGFP	0.0	0.0	0.0	0.0	0.0	2.04	0.0	0.0	2.04	A65T:C209A:G447A:A465T:A489G:T556C:A626T	C72*:V153I:K159*:N167D:V189A:K215N	9785.472137763774
AAAAAAAATAAAAAATAAAA	CCAGGCGCAA	B	amacGFP	0.0	0.0	0.0	0.0	5.14	15.87	2.79	0.0	23.799999999999997	G33T	V14L	9426.59316374032
AAAAAAAATAAAAAATAAAA	GGCTAGACAG	B	amacGFP	0.0	0.0	0.0	0.0	0.0	2.95	0.0	0.0	2.95	G33T	V14L	9785.472137763774
AAAAAAAATAACAAAATATC	GGGCTCCTCT	B	amacGFP	0.0	0.0	0.0	1.97	0.0	0.0	0.0	0.0	1.97	T85C:G208C:T708.:.710G	V31A:C72S:Y244S	3750.0069195087854
AAAAAAAATAACAACACAAT	TGGTTCGGGG	B	amacGFP	0.0	0.0	0.0	0.0	0.0	1.7	0.0	0.0	1.7	G29T:T247A	F85Y	9785.472137763774
AAAAAAAATACACAAACATC	TCTGGAGTGG	B	amacGFP	0.0	0.0	0.0	0.0	1.68	3.51	0.0	0.0	5.1899999999999995	A427T	Y146F	8370.641857337729
AAAAAAAATACCTCAATACC	GCGACCGGTT	B	amacGFP	0.03	0.0	1.17	0.0	0.0	0.0	0.0	0.0	1.2	A132T:A595T:A634T	K47*:H205L:N218I	2055.843959096224
AAAAAAAATATCGAAAAAAC	GTTTCCAGTG	B	amacGFP	2.0	0.0	0.0	0.0	0.0	0.0	0.0	0.0	2.0	A461C:C584.:T647A	I203S:N204T:H205T:Y206T:L207*:S208A:C209V:Q210R:T211Q:A212P:I213S:S214A:D216T:R217V:N218T:E219R:T221L:R222A:D223N:H224T:M225W:V226S:L228W:E229S:F230S:F231L:S232V:A233P:C234V:H236I:T237L:H238T:G239A:M240W:D241T:E242S:L243C:Y244T:K245S	449.0
AAAAAAAATATTAAATACCA	GACGCCGTAT	B	amacGFP	0.63	0.0	0.07	0.0	0.0	0.0	0.0	0.0	0.7	A24T:A127T:T163A:G164C:A544T	T11S:E45V:V57D:Y185F	449.0
AAAAAAAATATTAAATACCA	TGTGCAGAGG	B	amacGFP	0.27	0.0	0.0	0.0	0.0	0.0	0.0	0.0	0.27	A24T:A127T:T163A:G164C:A544T	T11S:E45V:V57D:Y185F	449.0
AAAAAAAATCAAAAATTAAA	GCAAGTGTTG	B	amacGFP	0.0	1.11	0.0	0.0	0.0	0.0	0.0	0.0	1.11	A138G:A227T:G306A:A472G:T647A	I49V:E78D:D106N:N161S:D223E	1260.9987534483494
AAAAAAAATCAAAAATTAAA	GGTATGTCGC	B	amacGFP	1.47	0.0	0.0	0.0	0.0	0.0	0.0	0.0	1.47	A138G:A227T:G306A:A472G:T647A	I49V:E78D:D106N:N161S:D223E	449.0
AAAAAAAATCAACCAACAAA	CGAGATTTGC	B	amacGFP	2.44	0.0	0.0	0.0	0.0	0.0	0.0	0.0	2.44	A6T:G60.:G99T:G126A:T203A:G611A:T661C	K2*:D23T:V24Y:H25T:G26A:H27T:K28S:F29S:S30A:V31C:R32A:G33A:E34R:G35A:E36R:G37A:D38M:A39P:D40T:Y41T:G42A:K43S:L44*:E45R:I46S:K47S:F48S:I49S:C50A:T51P:T52P:G53A:K54S:L55C:V57C:W59G:T61P:L62S:V63*:T64P:T65P:L66C:S67R:Y68T:G69A:I70Y:L71C:C72A:F73S:A74R:R75A:Y76T:E78N:H79T:M80*:K81R:M82*:N83T:D84T:F85S:F86S:K87S:S88P:A89P:M90C:E93K:G94A:Y95T:I96S:Q97R:E98S:R99A:T100P:I101S:F102S:F103S:Q104R:D105T:D106…	449.0
AAAAAAAATCACAAATAAGA	ATTCCGGGTG	B	amacGFP	0.0	0.0	0.0	0.0	8.15	5.1	0.07	0.0	13.32	G82T	S30I	7750.656706445165
AAAAAAAATCACAAATAAGA	ATTTAGCAAG	B	amacGFP	0.0	0.0	0.0	0.0	10.98	1.47	1.69	0.0	14.14	G82T	S30I	7449.192350919013
AAAAAAAATCACAAATAAGA	GCATCGCGTT	B	amacGFP	0.0	0.0	0.0	0.0	4.78	11.22	2.87	0.0	18.87	G82T	S30I	9410.041985352744
AAAAAAAATCAGTAAAACAA	AGAACCCGGG	B	amacGFP	0.0	0.0	3.19	0.0	0.09	0.23	0.0	0.0	3.51	G150T:T647C	G53C	2623.07948127559
AAAAAAAATCAGTAAAACAA	GCGACAAGTA	B	amacGFP	0.0	0.0	0.0	0.0	3.54	3.06	0.0	0.0	6.6	G150T:T647C	G53C	7953.7716240398295
AAAAAAAATCAGTAAAACAA	GGGGGCCTCG	B	amacGFP	0.6	0.0	0.0	0.0	0.18	0.11	0.0	0.0	0.8899999999999999	G150T:T647C	G53C	449.0
AAAAAAAATCAGTAAAACAA	GTTGTCCTAT	B	amacGFP	0.0	0.0	0.81	0.27	1.51	5.56	0.0	0.0	8.149999999999999	G150T:T647C	G53C	8631.190576448013
AAAAAAAATCAGTAAAACAA	TTGTGCGCCG	B	amacGFP	0.0	0.0	2.54	0.0	0.0	0.57	0.0	0.0	3.11	G150T:T647C	G53C	2692.044597437445
AAAAAAAATGACAAAAAACA	GCGGGCGGCT	B	amacGFP	0.0	0.0	0.0	0.0	0.0	1.02	0.0	0.0	1.02	G33T:G194A:C324A	V14L:R112S	9785.472137763774
AAAAAAAATTACATCACAAA	ATTGATGCCG	B	amacGFP	2.64	0.0	0.0	0.0	0.0	2.15	0.0	0.0	4.79	G581A	wt	1469.3930296903447
AAAAAAAATTACCCACACAT	AGGGATTTCT	B	amacGFP	0.0	0.04	0.0	0.0	0.0	1.02	0.0	0.0	1.06	T85C:A508T	V31A:N173I	9058.837253689471
AAAAAAACAAAAAAAAAAAT	TGGAGCTTTG	B	amacGFP	0.0	0.0	0.0	0.0	8.24	0.0	0.0	0.0	8.24	G12A:G33T:C501A	E7K:V14L:R171S	6301.8854501479345
AAAAAAACAAAACAAACACC	AAGTTAGCTG	B	amacGFP	0.0	0.04	0.0	0.0	5.93	1.25	0.0	0.0	7.22	G33T	V14L	7092.845267563032
AAAAAAACAAAACAAACACC	GCAAGTGGTA	B	amacGFP	0.0	0.0	0.0	0.0	8.41	17.69	0.37	0.0	26.470000000000002	G33T	V14L	8649.834709433186
AAAAAAACAAAACAAACACC	GTTGCAGTTA	B	amacGFP	0.0	0.0	0.0	0.0	0.97	12.59	0.0	0.0	13.56	G33T	V14L	8921.150784351412
AAAAAAACAAAAGACAAACC	ATTATTGTTG	B	amacGFP	0.67	0.0	0.0	0.0	0.0	0.0	0.0	0.0	0.67	G33T:T205C:A353T	V14L:L71S	449.0
AAAAAAACAAAAGACAAACC	GCCGTGTGGG	B	amacGFP	0.97	0.0	0.0	0.0	0.0	0.0	0.0	0.0	0.97	G33T:T205C:A353T	V14L:L71S	449.0
AAAAAAACAAAAGACAAACC	TGTTGTCTTT	B	amacGFP	5.15	0.0	0.0	0.9	0.0	0.0	0.0	0.0	6.050000000000001	G33T:T205C:A353T	V14L:L71S	449.0
AAAAAAACAAACAAAACACA	GCAGTGGGTT	B	amacGFP	0.1	0.0	0.0	0.0	1.51	0.0	0.0	0.0	1.61	C32T:G91A:C152A:A514T:C542T:A634T:G694T	G33D:E175V:N218I:G239V	5787.644869721032
AAAAAAACAAACAAAACACA	GCGGGCAACC	B	amacGFP	3.24	0.0	0.0	0.0	0.0	0.0	0.0	0.0	3.24	C32T:G91A:C152A:A514T:C542T:A634T:G694T	G33D:E175V:N218I:G239V	449.0
AAAAAAACAAACACAACACC	GGTAATGAGC	B	amacGFP	5.65	0.0	0.0	0.0	0.0	0.34	0.0	0.0	5.99	C110A:A252G:A301G:A336G	K87E:Q104R:K116E	449.0
AAAAAAACAAACCAAAAATA	AAGATGTCTG	B	amacGFP	0.0	0.0	0.0	0.0	16.65	11.0	17.12	0.61	45.379999999999995	G383T:A610G	M131I:Q210R	10031.095562438337
AAAAAAACAAAGGTAAAATA	CAGTCTCCAC	B	amacGFP	1.64	0.0	0.0	0.0	4.78	0.0	2.42	0.0	8.84	G33T:A153T	V14L:K54*	6952.541016584563
AAAAAAACAAAGGTAAAATA	GCCACTGGGG	B	amacGFP	0.53	0.75	0.0	0.0	0.0	0.0	2.94	0.0	4.22	G33T:A153T	V14L:K54*	9824.060735084537
AAAAAAACAAAGGTAAAATA	GGTCCTCTTA	B	amacGFP	0.5	0.0	0.0	0.0	1.68	5.67	0.0	0.0	7.85	G33T:A153T	V14L:K54*	8597.149070827987
AAAAAAACAAAGTAAACAAT	GAGTTACACT	B	amacGFP	0.33	0.0	3.19	2.24	5.58	1.81	1.47	0.0	14.620000000000001	G33T:T135A:C218A:A685G:T689A	V14L:F48I:H236R	5638.615826213082
AAAAAAACAAAGTAAACAAT	GCATTGGTGG	B	amacGFP	0.0	0.0	0.0	0.0	0.0	6.35	0.0	0.0	6.35	G33T:T135A:C218A:A685G:T689A	V14L:F48I:H236R	9785.472137763774
AAAAAAACAAATAAAAAGAC	CCGTGTGTCA	B	amacGFP	0.0	0.0	0.0	0.0	8.5	11.68	0.0	0.0	20.18	G33T:G513A	V14L:E175K	8187.107145166233
AAAAAAACAAATAAAAAGAC	GCACCCGGAA	B	amacGFP	0.0	0.0	0.0	0.0	0.89	5.22	6.32	1.6	14.03	G33T:G513A	V14L:E175K	12163.774436323629
AAAAAAACAACAAAAAAAAG	ACTGTACCTA	B	amacGFP	1.44	0.52	0.0	0.0	0.0	0.0	0.0	0.0	1.96	A13G:G39A:G225A:G534A	E7G:V16I:E78K:A182T	852.0031043897898
AAAAAAACAACAAAAAAAAG	GCCGCCGTGA	B	amacGFP	0.0	0.0	0.0	0.0	3.01	0.0	0.0	0.0	3.01	A13G:G39A:G225A:G534A	E7G:V16I:E78K:A182T	6301.8854501479345
AAAAAAACAACAAAAAAACC	ACGGTTATTG	B	amacGFP	0.33	0.0	0.0	0.0	0.0	0.0	0.0	0.0	0.33	G33T:C159A:C300A:A304G:A349T:A547T:G602A	V14L:P56T:Q104K:D105G:D120V:Q186L	449.0
AAAAAAACAACAAAAAAACC	AGGGATGCAC	B	amacGFP	0.74	0.0	0.0	0.0	0.0	0.0	0.0	0.0	0.74	G33T:C159A:C300A:A304G:A349T:A547T:G602A	V14L:P56T:Q104K:D105G:D120V:Q186L	449.0
AAAAAAACAACAACACATCC	ATCCGGTTCA	B	amacGFP	0.0	0.4	0.0	0.0	0.0	0.0	0.0	0.0	0.4	G33T:T249A:C266A:C275T:C287T:A453G:C585T:A628T	V14L:F86I:I155V:P199S:D216V	1260.9987534483494
AAAAAAACAACAACACATCC	CCGAGGGTCA	B	amacGFP	1.97	0.0	0.0	0.0	0.0	0.0	0.0	0.0	1.97	G33T:T249A:C266A:C275T:C287T:A453G:C585T:A628T	V14L:F86I:I155V:P199S:D216V	449.0
AAAAAAACAATAATGACACA	ACTCAAAGTT	B	amacGFP	1.77	0.0	0.0	0.0	0.0	0.0	0.0	0.0	1.77	C26A:A81G:T85A:C287T:T358C:A405T:G423T:C616T	S30G:V31E:V123A:I139F:E145*:A212V	449.0
AAAAAAACAATAATGACACA	TGCACGAAGA	B	amacGFP	0.57	0.0	0.0	0.0	0.0	0.0	0.0	0.0	0.57	C26A:A81G:T85A:C287T:T358C:A405T:G423T:C616T	S30G:V31E:V123A:I139F:E145*:A212V	449.0
AAAAAAACAATACATTAACT	GCACGGCCCT	B	amacGFP	3.37	0.0	0.0	0.0	0.09	0.0	0.0	0.0	3.46	T190A:T577C:A588T:A612T	L66Q:V196A:I203F:T211S	449.0
AAAAAAACAATACATTAACT	GCGTCCAGGG	B	amacGFP	0.8	0.0	0.0	0.0	0.0	0.0	1.62	0.0	2.42	T190A:T577C:A588T:A612T	L66Q:V196A:I203F:T211S	8719.72319474839
AAAAAAACAATATAAGATAT	AGGGCGTGGT	B	amacGFP	1.64	0.83	0.0	0.0	0.53	0.0	0.0	0.0	3.0	G33T:T47C:T114A:A220T:T232A:A351G:T373C:A430T:C494A:G520T:C600T	V14L:Y41N:Y76F:M80K:T121A:L128P:N147I:F168L:G177V	449.0
AAAAAAACAATATAAGATAT	GGTGTGGTCC	B	amacGFP	0.87	0.0	0.0	0.0	1.51	0.0	0.0	0.0	2.38	G33T:T47C:T114A:A220T:T232A:A351G:T373C:A430T:C494A:G520T:C600T	V14L:Y41N:Y76F:M80K:T121A:L128P:N147I:F168L:G177V	3808.043875535216
AAAAAAACAATATCACTACC	GCTGCCTACA	B	amacGFP	2.21	0.0	10.62	0.0	0.0	0.0	0.0	0.0	12.829999999999998	T426C:T452C:G513A:G522T	Y146H:E175K:G178W	2008.6841735856635
AAAAAAACAATATCACTACC	GGGTTGGACT	B	amacGFP	0.0	1.03	0.03	0.0	0.0	0.0	0.0	0.0	1.06	T426C:T452C:G513A:G522T	Y146H:E175K:G178W	1420.999578461775
AAAAAAACAATCACAAAACC	GCCCTGTTGT	B	amacGFP	4.24	0.0	0.0	3.72	0.0	0.0	0.0	0.0	7.960000000000001	A132T:T136A:A349T:A435T:C677A:G682T	K47*:F48Y:D120V:N149Y:G235V	1269.9382502265255
AAAAAAACACAAGCAATAAA	TCACGTACCG	B	amacGFP	1.8	0.0	0.0	0.0	0.0	0.0	0.0	0.0	1.8	G134T:T195C	K47N:Y68H	449.0
AAAAAAACACACAATGAACA	ACAGACAGGC	B	amacGFP	3.78	0.0	0.0	0.0	0.0	3.63	0.07	0.0	7.4799999999999995	C408A:A595T	L140M:H205L	2673.429909243778
AAAAAAACACACAATGAACA	CCAGGAATAG	B	amacGFP	0.0	0.0	0.0	0.0	1.68	6.58	0.0	0.0	8.26	C408A:A595T	L140M:H205L	8597.32397748282
AAAAAAACACACATATCAAA	ACAAAGTAGG	B	amacGFP	3.61	0.0	0.0	1.03	0.0	0.0	0.0	0.0	4.64	G33T:G96T:G411T:G486A:G516T	V14L:G35C:G141W:V166M:G176C	449.0
AAAAAAACACACATATCAAA	TAACGGAACT	B	amacGFP	0.0	0.0	0.0	0.0	0.44	0.0	0.0	0.0	0.44	G33T:G96T:G411T:G486A:G516T	V14L:G35C:G141W:V166M:G176C	6301.8854501479345
AAAAAAACACATCCAAAGTC	ACATGGGTGT	B	amacGFP	0.0	0.0	0.0	0.0	0.0	3.85	0.0	0.0	3.85	G33T	V14L	9785.472137763774
AAAAAAACACATCCAAAGTC	TGACCTGTGA	B	amacGFP	0.0	0.0	0.0	0.0	7.35	13.61	9.48	0.0	30.44	G33T	V14L	10101.69632113099
AAAAAAACACATCCAAAGTC	TGCACAAGGC	B	amacGFP	0.0	0.0	0.0	0.0	5.14	1.59	0.0	0.0	6.7299999999999995	G33T	V14L	7552.8482041295365
AAAAAAACACATTAAGGCAA	GCTACAGGGG	B	amacGFP	0.0	0.0	4.76	0.76	4.16	8.28	0.0	0.0	17.96	T34A	V14E	6758.678212473412
AAAAAAACACATTAAGGCAA	TAGTGCGCGG	B	amacGFP	0.0	0.0	0.0	1.3	3.54	3.06	0.0	0.0	7.8999999999999995	T34A	V14E	7234.175547535186
AAAAAAACACATTAAGGCAA	TCCTTCAAGT	B	amacGFP	0.0	0.0	1.63	0.04	6.47	6.24	0.0	0.0	14.38	T34A	V14E	7453.7124294834375
AAAAAAACACGACGTAAACC	ATGCGGGAAT	B	amacGFP	2.34	0.0	0.0	0.0	0.0	0.0	0.0	0.0	2.34	G33T:G91T:G111T:A196T:T532C	V14L:G33V:D40Y:Y68F:L181P	449.0
AAAAAAACACGACGTAAACC	ATTGTATGCG	B	amacGFP	0.5	0.0	0.0	0.0	0.0	0.0	0.0	0.0	0.5	G33T:G91T:G111T:A196T:T532C	V14L:G33V:D40Y:Y68F:L181P	449.0
AAAAAAACACTTACCAAAGA	CTGTTCTGGT	B	amacGFP	4.88	0.0	0.0	0.0	0.0	0.0	0.0	0.0	4.88	G12A:G33T:T157G:A343T:A489G:A541G:C642A	E7K:V14L:L55R:E118V:N167D:H184R:R222S	449.0
AAAAAAACACTTACCAAAGA	CTTACCCCTG	B	amacGFP	0.0	0.0	0.0	0.0	0.0	2.27	0.0	0.0	2.27	G12A:G33T:T157G:A343T:A489G:A541G:C642A	E7K:V14L:L55R:E118V:N167D:H184R:R222S	9785.472137763774
AAAAAAACACTTACCAGACC	CGATTGAGTG	B	amacGFP	0.0	0.0	0.0	0.0	2.83	4.2	1.4	0.0	8.43	A24G:A375G:C476T:A568G	T11A:K129E:D193G	9124.158267366656
AAAAAAACAGAAAACAAAAC	CATCGTGTGG	B	amacGFP	1.27	0.0	0.0	0.0	0.09	0.68	0.0	0.0	2.04	G9A:G33T:A147G:C152A:T295C:A343G:A360T:A465.:C494T:T532A:A603G:G653.:A664T:G683T	G6S:V14L:T52A:F102S:E118G:N124Y:K159R:A160L:N161I:N162T:G163A:L164*:K165R:V166*:N167T:F168L:K169R:I170S:R171A:H172T:N173T:I174S:E175R:G176A:G177A:V179C:Q180S:L181T:A182P:D183T:H184T:Y185T:Q186R:T187R:N188T:V189F:L191W:G192A:D193T:G194A:V196C:L197*:I198S:I203S:N204T:H205T:Y206T:L207W:S208A:C209V:Q210R:T211Q:A212P:I213S:S214A:D216T:R217V:N218T:E219R:T221L:R222A:D223I:H224T:M225C:V226L:F227S:L228G:E…	449.0
AAAAAAACAGAACTAAAAGC	GAATATGGTG	B	amacGFP	0.0	0.0	0.0	0.0	2.13	0.79	0.0	0.0	2.92	G33T:G86A:A237T:A268T:A353T:G447A:A614C	V14L:M82L:E93V:V153I	7616.744581559913
AAAAAAACAGAGTTAAACCA	CACCTTCTCT	B	amacGFP	2.51	0.0	0.0	0.0	0.09	0.0	1.32	0.0	3.92	G12A:G33T:T190A:G258T:G302T:C372T	E7K:V14L:L66Q:A89S:Q104H	449.0
AAAAAAACAGAGTTAAACCA	GCCCTCCACG	B	amacGFP	0.0	0.0	0.0	0.0	0.53	0.0	3.6	4.85	8.979999999999999	G12A:G33T:T190A:G258T:G302T:C372T	E7K:V14L:L66Q:A89S:Q104H	16287.430242002043
AAAAAAACAGAGTTAAACCA	GTGCTTTGAT	B	amacGFP	1.64	0.0	0.0	0.0	0.0	0.0	0.0	0.0	1.64	G12A:G33T:T190A:G258T:G302T:C372T	E7K:V14L:L66Q:A89S:Q104H	449.0
AAAAAAACAGAGTTAAACCA	TGTAATGGTG	B	amacGFP	0.0	0.48	0.0	0.0	0.0	0.0	0.0	0.0	0.48	G12A:G33T:T190A:G258T:G302T:C372T	E7K:V14L:L66Q:A89S:Q104H	1260.9987534483494
AAAAAAACAGCAAAACTCCC	GTTACGGGTG	B	amacGFP	0.0	0.0	0.0	0.0	0.0	0.0	3.23	0.0	3.23	G33T:G155A:T340A:G423T:T457C:A465T	V14L:F117Y:E145*:M156T:K159*	13815.971472907542
AAAAAAACATAACAGACTAA	ATGACGGGCT	B	amacGFP	2.71	0.0	0.0	2.47	3.01	0.0	0.0	0.0	8.19	C36A:C212.:G328C:A475G:C504T:G555A:C593G:A610G	P15T:F73L:A74R:R75A:Y76T:E78N:H79T:M80*:K81R:M82*:N83T:D84T:F85S:F86S:K87S:S88P:A89P:M90C:E93K:G94A:Y95T:I96S:Q97R:E98S:R99A:T100P:I101S:F102S:F103S:Q104R:D105T:D106T:G107A:K108S:Y109T:K110R:T111P:R112V:G113R:E114R:V115*:K116S:F117S:E118R:G119A:D120T:T121H:L122W:V123*:N124T:R125A:I126S:E127S:L128*:K129R:G130A:M131W:D132T:F133S:K134R:E135R:D136T:G137A:N138T:I139S:L140W:H142T:K143S:L144W:E145S:Y146…	3341.745714121592
AAAAAAACATAACAGACTAA	TTAATGGGGC	B	amacGFP	0.37	0.0	0.0	0.0	0.89	0.0	0.0	0.0	1.26	C36A:C212.:G328C:A475G:C504T:G555A:C593G:A610G	P15T:F73L:A74R:R75A:Y76T:E78N:H79T:M80*:K81R:M82*:N83T:D84T:F85S:F86S:K87S:S88P:A89P:M90C:E93K:G94A:Y95T:I96S:Q97R:E98S:R99A:T100P:I101S:F102S:F103S:Q104R:D105T:D106T:G107A:K108S:Y109T:K110R:T111P:R112V:G113R:E114R:V115*:K116S:F117S:E118R:G119A:D120T:T121H:L122W:V123*:N124T:R125A:I126S:E127S:L128*:K129R:G130A:M131W:D132T:F133S:K134R:E135R:D136T:G137A:N138T:I139S:L140W:H142T:K143S:L144W:E145S:Y146…	4508.184887412921
AAAAAAACATAACAGACTAA	TTGTCACTTG	B	amacGFP	0.0	0.0	0.0	0.0	2.39	0.0	0.0	0.0	2.39	C36A:C212.:G328C:A475G:C504T:G555A:C593G:A610G	P15T:F73L:A74R:R75A:Y76T:E78N:H79T:M80*:K81R:M82*:N83T:D84T:F85S:F86S:K87S:S88P:A89P:M90C:E93K:G94A:Y95T:I96S:Q97R:E98S:R99A:T100P:I101S:F102S:F103S:Q104R:D105T:D106T:G107A:K108S:Y109T:K110R:T111P:R112V:G113R:E114R:V115*:K116S:F117S:E118R:G119A:D120T:T121H:L122W:V123*:N124T:R125A:I126S:E127S:L128*:K129R:G130A:M131W:D132T:F133S:K134R:E135R:D136T:G137A:N138T:I139S:L140W:H142T:K143S:L144W:E145S:Y146…	6301.8854501479345
AAAAAAACATTACCACCCCC	ATTGGGGTTA	B	amacGFP	0.0	0.0	0.0	0.0	6.82	0.0	0.0	0.0	6.82	C160A:A226G:G392T:A471G:A496T:C560A:G576A	P56H:E78G:K134N:N161D:K169M:V196M	6301.8854501479345
AAAAAAACATTACCACCCCC	GAATGACGCG	B	amacGFP	2.41	0.0	0.0	0.0	0.0	0.0	0.0	0.0	2.41	C160A:A226G:G392T:A471G:A496T:C560A:G576A	P56H:E78G:K134N:N161D:K169M:V196M	449.0
AAAAAAACATTATCACAACA	CGAATTCTTA	B	amacGFP	0.0	0.0	0.0	0.0	1.86	0.0	0.0	0.0	1.86	G180A:T207G:C264T:A390T:T606A	V63M:C72G:P92S:K134*:C209S	6301.8854501479345
AAAAAAACCAACAAAAAACA	AAGGTTTTTT	B	amacGFP	0.57	0.0	0.0	0.0	0.0	0.0	0.0	0.0	0.57	C322T:A331T:A336G	T111I:E114V:K116E	449.0
AAAAAAACCAACAAAAAACA	AGTAGCGTCC	B	amacGFP	0.5	0.12	0.0	0.0	1.06	0.0	0.0	0.0	1.6800000000000002	C322T:A331T:A336G	T111I:E114V:K116E	3928.137869875979
AAAAAAACCACCCAAGCTTA	GGGTCGATCT	B	amacGFP	0.0	0.0	0.0	0.0	4.16	6.58	4.7	0.0	15.440000000000001	C684T	H236Y	9964.779886622358
AAAAAAACCACCCAAGCTTA	TGTTTCTGGG	B	amacGFP	0.0	0.0	0.0	0.0	5.4	4.99	0.0	0.0	10.39	C684T	H236Y	7986.721261749806
AAAAAAACCAGCAACAAACC	GGTCGGTCTG	B	amacGFP	0.0	0.0	0.0	0.0	0.0	2.49	0.0	0.0	2.49	G84C:C175G:G327.:C408A:A568T	V31L:T61S:E114R:V115*:K116S:F117S:E118R:G119A:D120T:T121H:L122W:V123*:N124T:R125A:I126S:E127S:L128*:K129R:G130A:M131W:D132T:F133S:K134R:E135R:D136T:G137A:N138T:I139S:L140W:H142T:K143S:L144W:E145S:Y146T:N147T:F148L:N149T:S150A:H151T:N152T:V153S:Y154I:I155S:M156C:P157Q:D158T:K159R:A160L:N161I:N162T:G163A:L164*:K165R:V166*:N167T:F168S:K169R:I170S:R171A:H172T:N173T:I174S:E175R:G176A:G177A:V179C:Q180S…	9785.472137763774
AAAAAAACCCAACAGAAGCA	TGGGGGACTG	B	amacGFP	0.0	0.0	0.0	0.0	0.0	5.44	0.0	0.0	5.44	G33T:T686A	V14L:H236Q	9785.472137763774
AAAAAAACCCAACAGAAGCA	TGGTTTGCAT	B	amacGFP	0.0	0.0	0.0	0.0	0.0	0.91	0.0	0.0	0.91	G33T:T686A	V14L:H236Q	9785.472137763774
AAAAAAACCCTCATAAAGAC	GACCCGGCGT	B	amacGFP	0.0	0.0	0.0	2.82	0.0	0.0	0.0	0.0	2.82	G33T:A436G:A703T	V14L:N149S:E242V	3750.0069195087854
AAAAAAACCCTCATAAAGAC	GTGTTGCTGT	B	amacGFP	0.0	0.0	0.29	1.7	0.89	0.0	0.0	0.0	2.88	G33T:A436G:A703T	V14L:N149S:E242V	4113.504222014954
AAAAAAACCCTCATAAAGAC	TGAGGCAGAG	B	amacGFP	0.0	0.0	0.78	11.88	5.76	0.0	0.0	0.0	18.42	G33T:A436G:A703T	V14L:N149S:E242V	4212.566406671311
AAAAAAACCGAGACAACACC	CAACTTTACA	B	amacGFP	1.04	0.0	0.0	0.0	0.0	0.0	0.0	0.0	1.04	T262A:T493C:C617T:C690A	M90K:F168S:H238N	449.0
AAAAAAACCGAGACAACACC	GGAGTTTTGG	B	amacGFP	0.2	0.0	0.0	0.0	0.0	0.0	0.0	0.0	0.2	T262A:T493C:C617T:C690A	M90K:F168S:H238N	449.0
AAAAAAACCTACAAACCCCC	CCATTGGGGG	B	amacGFP	0.0	0.0	0.0	0.0	0.0	0.0	2.42	0.0	2.42	T543A	Y185N	13815.971472907542
AAAAAAACGAACAAAACCAA	CCTCCAAGGT	B	amacGFP	0.0	0.0	0.0	0.0	2.21	1.02	0.0	0.0	3.23	G33T:G631A:G681.	V14L:R217H:H236I:T237L:H238T:G239A:M240W:D241T:E242S:L243C:Y244T:K245S	7698.494738565304
AAAAAAACGAACAAAACCAA	GTCAACTCCT	B	amacGFP	0.0	0.0	0.0	0.0	18.51	0.11	0.0	0.0	18.62	G33T:G631A:G681.	V14L:R217H:H236I:T237L:H238T:G239A:M240W:D241T:E242S:L243C:Y244T:K245S	6769.234056410449
AAAAAAACTCAAAACAAACA	TCCTCTGCTG	B	amacGFP	0.0	0.0	0.0	0.0	0.0	0.0	1.1	0.0	1.1	A7C:G57T:G88C:G150A:A231G:A375T:A394T:A417G:G576A:C690A	K2T:G22C:R32P:G53S:M80V:K129*:E135V:K143E:V196M:H238N	13815.971472907542
AAAAAAACTCCAATACCACA	CTGATGCGGT	B	amacGFP	1.17	0.0	0.0	0.0	0.0	0.0	0.0	0.0	1.17	C322T:G681A	T111I:G235R	449.0
AAAAAAACTCCAATACCACA	TTTAAGGCTG	B	amacGFP	2.14	3.69	0.0	0.0	0.0	0.0	0.0	0.0	5.83	C322T:G681A	T111I:G235R	984.7289133368408
AAAAAAACTTAAAAGCAAGG	CAGAGGAGTG	B	amacGFP	0.4	0.0	2.54	0.0	0.0	0.0	0.0	0.0	2.94	G33T:A196T:T273A:A435T:T452C:A639G	V14L:Y68F:Y95N:N149Y:T221A	2036.2023117418184
AAAAAAAGAACGAAAACACC	AACGCGTTTG	B	amacGFP	2.67	0.0	4.1	0.0	0.0	0.0	0.0	0.0	6.77	T79A:A127G:T277C:G281T:G516T	F29Y:E45G:I96T:Q97H:G176C	1521.9726993074896
AAAAAAAGAATCAAAAACGC	ACAGACCGGC	B	amacGFP	0.0	0.0	0.0	0.0	2.66	0.0	0.0	0.0	2.66	G33T:A144T:T277G:G412A:A471.	V14L:T51S:I96S:G141E:N161I:N162T:G163A:L164*:K165R:V166*:N167T:F168S:K169R:I170S:R171A:H172T:N173T:I174S:E175R:G176A:G177A:V179C:Q180S:L181S:A182P:D183T:H184T:Y185T:Q186R:T187R:N188T:V189F:L191W:G192A:D193T:G194A:V196C:L197*:I198S:I203S:N204T:H205T:Y206T:L207*:S208A:C209V:Q210R:T211Q:A212P:I213S:S214A:D216T:R217V:N218T:E219R:T221L:R222A:D223I:H224T:M225W:V226S:L228W:E229S:F230S:F231L:S232V:A233P:…	6301.8854501479345
AAAAAAAGAATCAAAAACGC	GGGGGGTTCA	B	amacGFP	2.21	0.0	0.0	0.0	0.0	0.0	0.0	0.0	2.21	G33T:A144T:T277G:G412A:A471.	V14L:T51S:I96S:G141E:N161I:N162T:G163A:L164*:K165R:V166*:N167T:F168S:K169R:I170S:R171A:H172T:N173T:I174S:E175R:G176A:G177A:V179C:Q180S:L181S:A182P:D183T:H184T:Y185T:Q186R:T187R:N188T:V189F:L191W:G192A:D193T:G194A:V196C:L197*:I198S:I203S:N204T:H205T:Y206T:L207*:S208A:C209V:Q210R:T211Q:A212P:I213S:S214A:D216T:R217V:N218T:E219R:T221L:R222A:D223I:H224T:M225W:V226S:L228W:E229S:F230S:F231L:S232V:A233P:…	449.0
AAAAAAAGACAAAACGACCA	TAGGTGCCTA	B	amacGFP	0.0	0.0	0.0	0.0	0.0	0.0	0.81	0.0	0.81	G33T:G95A:A115G:G191A:C347T:T659A	V14L:Y41C:F227L	13815.971472907542
AAAAAAAGACAAAACGACCA	TGTTTCTTCG	B	amacGFP	0.0	0.0	0.0	0.0	4.16	0.0	0.0	0.0	4.16	G33T:G95A:A115G:G191A:C347T:T659A	V14L:Y41C:F227L	6301.8854501479345
AAAAAAAGCAAGAGACTAAC	GACGTCGTCG	B	amacGFP	0.0	0.0	0.0	0.0	8.24	2.49	0.0	0.0	10.73	T203A:C324A:A351G:A603C:C644T	R112S:T121A:S208R	7544.8051234522045
AAAAAAAGCAAGAGACTAAC	GGTCTGCAAA	B	amacGFP	0.0	0.0	0.0	0.0	18.6	12.24	0.0	0.0	30.840000000000003	T203A:C324A:A351G:A603C:C644T	R112S:T121A:S208R	7833.300207551931
AAAAAAAGCAAGAGACTAAC	GTCTAGCTCG	B	amacGFP	0.0	0.0	0.0	0.0	7.53	1.81	0.07	0.0	9.41	T203A:C324A:A351G:A603C:C644T	R112S:T121A:S208R	7476.682328007781
AAAAAAAGCAAGAGACTAAC	TCGCTCTACT	B	amacGFP	0.0	0.0	0.0	0.04	1.42	0.0	1.54	0.0	3.0	T203A:C324A:A351G:A603C:C644T	R112S:T121A:S208R	10136.3981671652
AAAAAAAGCATAATAAACCC	CAAGGCCTCC	B	amacGFP	0.0	0.0	0.0	0.0	1.15	0.0	0.0	0.0	1.15	G33T:A132G:C216T:C279A:A417.:C464G:T652A:C690A	V14L:K47E:R75C:Q97K:K143S:L144W:E145S:Y146T:N147T:F148L:N149T:S150A:H151T:N152T:V153S:Y154I:I155S:M156C:P157Q:D158R:K159R:A160L:N161I:N162T:G163A:L164*:K165R:V166*:N167T:F168S:K169R:I170S:R171A:H172T:N173T:I174S:E175R:G176A:G177A:V179C:Q180S:L181S:A182P:D183T:H184T:Y185T:Q186R:T187R:N188T:V189F:L191W:G192A:D193T:G194A:V196C:L197*:I198S:I203S:N204T:H205T:Y206T:L207*:S208A:C209V:Q210R:T211Q:A212P:I…	6301.8854501479345
AAAAAAAGCATCCAACCAAG	AGGTTAAGGA	B	amacGFP	0.03	0.0	0.0	0.0	0.0	1.13	0.0	0.0	1.16	T85C:G325T:T367A:A397T:A610T:C623T	V31A:R112L:I126N:D136V:Q210L	9126.784159924362
AAAAAAAGCATCCAACCAAG	CAGATGCTGG	B	amacGFP	1.1	0.0	0.0	0.0	6.91	0.0	0.0	0.0	8.01	T85C:G325T:T367A:A397T:A610T:C623T	V31A:R112L:I126N:D136V:Q210L	5745.8236453052405
AAAAAAAGCATCCAACCAAG	GGCAGTAGCT	B	amacGFP	0.6	0.0	0.0	0.04	0.09	0.0	0.0	2.18	2.91	T85C:G325T:T367A:A397T:A610T:C623T	V31A:R112L:I126N:D136V:Q210L	17330.825443526617
AAAAAAAGCATCCAACCAAG	GTAACCGTGG	B	amacGFP	1.07	0.0	0.0	0.0	0.0	2.95	0.0	0.0	4.0200000000000005	T85C:G325T:T367A:A397T:A610T:C623T	V31A:R112L:I126N:D136V:Q210L	8739.525556889641
AAAAAAAGCATCCAACCAAG	TGTTTATCAA	B	amacGFP	0.0	0.0	0.0	0.0	1.06	0.0	0.0	0.0	1.06	T85C:G325T:T367A:A397T:A610T:C623T	V31A:R112L:I126N:D136V:Q210L	6301.8854501479345
AAAAAAAGCTACCACCTCAC	TTCGGCTATC	B	amacGFP	0.0	0.0	0.0	0.0	0.0	1.13	0.0	0.0	1.13	G33T:A127G:T556C:T667A	V14L:E45G:V189A:F230Y	9785.472137763774
AAAAAAAGTCATAAAACAGA	AGGGAGTGTC	B	amacGFP	1.5	0.0	0.0	0.0	0.0	0.0	0.0	0.0	1.5	A274G:G378A:A405T:A541T:T557C	Y95C:G130S:I139F:H184L	449.0
AAAAAAAGTCATAAAACAGA	GAAGGTTTGA	B	amacGFP	2.57	0.0	0.94	0.0	0.0	0.57	0.0	0.0	4.08	A274G:G378A:A405T:A541T:T557C	Y95C:G130S:I139F:H184L	449.0
AAAAAAAGTCATAAAACAGA	TGGTGTTTAG	B	amacGFP	0.0	0.0	0.0	0.0	1.15	0.0	0.0	0.0	1.15	A274G:G378A:A405T:A541T:T557C	Y95C:G130S:I139F:H184L	6301.8854501479345
AAAAAAAGTTACGCAACCCC	ACCGTTTAGA	B	amacGFP	0.0	0.0	0.0	0.0	3.81	0.79	0.0	0.0	4.6	G33T:C300T:T409C	V14L:Q104*:L140P	7447.511954211724
AAAAAAATAAAAAGACACCC	CCTCTGGTTC	B	amacGFP	0.0	0.0	1.79	0.0	0.0	0.0	0.0	0.0	1.79	G33T:T64C:G713A	V14L:V24A	2253.950592701564
AAAAAAATAAAAAGACACCC	GGCTCTTTCA	B	amacGFP	0.0	0.0	0.0	0.0	1.51	3.51	0.0	0.0	5.02	G33T:T64C:G713A	V14L:V24A	8412.628089682928
AAAAAAATAAAATCATACCG	ACGGGCGACG	B	amacGFP	4.08	0.0	0.0	0.0	0.0	0.0	0.0	0.0	4.08	C200A:T606C	C209R	449.0
AAAAAAATAAAATCATACCG	ATTGGGGTGA	B	amacGFP	0.77	0.0	1.82	0.0	0.0	0.0	0.0	0.0	2.59	C200A:T606C	C209R	1765.2291656068924
AAAAAAATAAAATCATACCG	TCCCAGGTAG	B	amacGFP	5.68	0.24	0.0	0.0	0.0	0.0	0.0	0.0	5.92	C200A:T606C	C209R	487.3899111675293
AAAAAAATAAATAACCAAAA	GTCTACGGCG	B	amacGFP	0.0	0.0	0.0	0.0	0.0	2.38	0.0	0.0	2.38	A129T:A153T:T157C:C242A:T388A:T697C	I46F:K54*:L55P:N83K:F133Y:M240T	9785.472137763774
AAAAAAATAAATAACCAAAA	TGGCTCTGAG	B	amacGFP	0.77	0.0	0.0	0.0	0.09	0.0	0.0	0.0	0.86	A129T:A153T:T157C:C242A:T388A:T697C	I46F:K54*:L55P:N83K:F133Y:M240T	449.0
AAAAAAATAATCTAAAGAGA	CCAAAGCAGT	B	amacGFP	0.37	0.0	0.0	0.0	3.37	0.0	0.0	0.0	3.74	A226T:T249C:C572T:G576A:G643T	E78V:F86L:V196M:R222L	5774.0850643253525
AAAAAAATAATCTAAAGAGA	CCGTTTGGAC	B	amacGFP	2.67	0.0	0.0	0.0	0.0	1.02	0.15	0.0	3.84	A226T:T249C:C572T:G576A:G643T	E78V:F86L:V196M:R222L	449.0
AAAAAAATAATCTAAAGAGA	GGCTGGCAGC	B	amacGFP	0.2	0.0	0.0	0.0	0.0	0.0	0.0	0.0	0.2	A226T:T249C:C572T:G576A:G643T	E78V:F86L:V196M:R222L	449.0
AAAAAAATAATCTAAAGAGA	GGGTGTGGTT	B	amacGFP	0.1	0.0	0.13	0.0	0.0	0.0	0.0	0.0	0.23	A226T:T249C:C572T:G576A:G643T	E78V:F86L:V196M:R222L	1405.3463598330686
AAAAAAATAATCTAAAGAGA	GTTTCCACGG	B	amacGFP	0.0	0.08	0.0	0.0	3.37	0.57	0.0	0.0	4.02	A226T:T249C:C572T:G576A:G643T	E78V:F86L:V196M:R222L	6840.662673205916
AAAAAAATAATCTAAAGAGA	TGGTGTTTAG	B	amacGFP	0.2	0.08	0.0	0.0	0.0	0.0	0.0	0.0	0.28	A226T:T249C:C572T:G576A:G643T	E78V:F86L:V196M:R222L	850.0170899244857
AAAAAAATACAAAAACAATC	CAATTGGCGT	B	amacGFP	0.27	0.0	0.0	0.0	0.97	0.57	0.0	0.0	1.81	T247C:G486A	F85S:V166M	6606.28576883565
AAAAAAATACAAAAACAATC	CCAAGTACTT	B	amacGFP	0.47	0.0	0.0	0.0	0.0	0.0	0.0	0.0	0.47	T247C:G486A	F85S:V166M	449.0
AAAAAAATACAAAATAAAGT	ATTCACGCGG	B	amacGFP	0.03	0.0	1.17	0.0	8.68	6.35	3.82	0.0	20.049999999999997	G33T:C119T:G164C	V14L	8403.648685572909
AAAAAAATACAAAATAAAGT	GCTCGGATTT	B	amacGFP	0.0	0.0	0.0	0.94	3.54	6.58	0.07	0.0	11.13	G33T:C119T:G164C	V14L	8401.38094694385
AAAAAAATACAAAATAAAGT	GTGATCCAGG	B	amacGFP	0.0	0.0	0.0	0.0	0.0	3.74	0.0	0.0	3.74	G33T:C119T:G164C	V14L	9785.472137763774
AAAAAAATACAAAATAAAGT	GTTTAACAGG	B	amacGFP	0.0	0.0	0.0	0.0	6.82	7.48	3.53	0.0	17.830000000000002	G33T:C119T:G164C	V14L	9040.892815950367
AAAAAAATACAAAATAAAGT	TAACAAAGTA	B	amacGFP	0.0	0.0	0.0	0.0	3.28	5.1	0.0	0.0	8.379999999999999	G33T:C119T:G164C	V14L	8244.603285247671
AAAAAAATACAAAATAAAGT	TACGTGCAGT	B	amacGFP	0.0	0.0	0.0	0.0	2.04	0.91	2.2	0.0	5.15	G33T:C119T:G164C	V14L	10078.537041987494
AAAAAAATACAAAATAAAGT	TGACCCGTTA	B	amacGFP	0.0	0.0	0.0	0.0	4.61	2.61	0.0	0.0	7.220000000000001	G33T:C119T:G164C	V14L	7768.1059307469095
AAAAAAATACAAAATAAAGT	TGGTACATTG	B	amacGFP	0.0	0.0	0.0	0.0	3.28	0.0	0.0	0.0	3.28	G33T:C119T:G164C	V14L	6301.8854501479345
AAAAAAATACCCAAATTCAA	ACCAGTGTGG	B	amacGFP	0.9	0.0	0.0	0.0	0.0	0.0	0.0	0.0	0.9	G33T:A244G	V14L:D84G	449.0
AAAAAAATACCCAAATTCAA	AGGTATCTAG	B	amacGFP	1.54	0.0	0.0	0.0	0.0	0.0	0.0	0.0	1.54	G33T:A244G	V14L:D84G	449.0
AAAAAAATACCCAAATTCAA	CATTTCCGTA	B	amacGFP	0.0	0.0	0.0	0.04	2.57	0.0	0.0	0.0	2.61	G33T:A244G	V14L:D84G	5741.340926973299
AAAAAAATACCCACAAGATA	CTACTCGAGG	B	amacGFP	0.0	0.0	0.0	0.0	3.37	3.51	2.5	0.0	9.379999999999999	G33T	V14L	9430.883205032187
AAAAAAATACCCACAAGATA	TTTGCTTGTG	B	amacGFP	0.0	0.0	0.0	0.0	13.11	3.06	0.07	0.0	16.24	G33T	V14L	7464.981955568514
AAAAAAATAGAGAAAAAAAC	GCCTTTCGAG	B	amacGFP	0.17	0.0	0.0	1.79	0.0	0.0	0.0	0.0	1.96	G33T:A132T:C160A:A624T:T657C:T659C	V14L:K47*:P56H:K215*:F227L	3334.4885524810875
AAAAAAATAGCTTACCCTTT	CGGCGTTGAT	B	amacGFP	4.98	4.13	0.0	0.0	2.83	0.0	0.0	0.0	11.94	A312G:T326A:A417G:A436T	K108E:K143E:N149I	472.71804049387237
AAAAAAATAGCTTACCCTTT	TGAGCCAAGG	B	amacGFP	0.0	0.56	0.0	0.0	0.0	0.0	0.0	0.0	0.56	A312G:T326A:A417G:A436T	K108E:K143E:N149I	1260.9987534483494
AAAAAAATAGTCAAAAAAAA	AGGTTCACTC	B	amacGFP	1.54	0.0	0.0	0.0	0.53	1.93	0.0	0.0	4.0	G346T:C347G:G383T:T432A:C587A:A614T	G119V:M131I:F148I	4789.378907168811
AAAAAAATAGTCAAAAAAAA	CTTCAGAGGG	B	amacGFP	0.0	1.15	0.0	0.0	0.0	0.0	0.0	0.0	1.15	G346T:C347G:G383T:T432A:C587A:A614T	G119V:M131I:F148I	1260.9987534483494
AAAAAAATAGTCAAAAAAAA	GACCCCTGCG	B	amacGFP	0.94	0.0	0.0	0.0	0.0	0.0	0.0	0.0	0.94	G346T:C347G:G383T:T432A:C587A:A614T	G119V:M131I:F148I	449.0
AAAAAAATAGTCAAAAAAAA	GCCTGAGGAA	B	amacGFP	0.63	0.04	0.0	0.0	0.0	0.0	0.0	0.0	0.67	G346T:C347G:G383T:T432A:C587A:A614T	G119V:M131I:F148I	574.3268780467299
AAAAAAATAGTCAAAAAAAA	GGCTGGCGGA	B	amacGFP	2.34	0.0	0.0	0.0	0.18	0.0	0.0	0.0	2.52	G346T:C347G:G383T:T432A:C587A:A614T	G119V:M131I:F148I	449.0
AAAAAAATAGTCAAAAAAAA	GGTATCGCAG	B	amacGFP	6.05	1.23	0.0	0.0	2.13	0.0	0.07	0.0	9.479999999999999	G346T:C347G:G383T:T432A:C587A:A614T	G119V:M131I:F148I	449.0
AAAAAAATATAAAAGAAACA	TGTGGCCAGG	B	amacGFP	0.0	0.0	0.0	0.18	3.1	0.0	0.0	0.0	3.2800000000000002	A13T:G33T:A65G:T124A:C146T	E7V:V14L:L44Q	5516.282204271779
AAAAAAATATTAAACTATTA	AGCTGTCTCG	B	amacGFP	0.0	0.0	0.0	0.0	11.25	3.17	0.37	0.0	14.79	A133G:A709G	K47R:Y244C	7522.482722140251
AAAAAAATATTAAACTATTA	CAGTAATGGC	B	amacGFP	0.0	0.0	0.0	0.0	1.06	0.0	0.0	0.0	1.06	A133G:A709G	K47R:Y244C	6301.8854501479345
AAAAAAATATTAAACTATTA	CGGTAGGTTA	B	amacGFP	0.0	0.0	0.0	0.0	2.04	0.0	0.0	0.0	2.04	A133G:A709G	K47R:Y244C	6301.8854501479345
AAAAAAATATTAAACTATTA	TGGGGCGGTT	B	amacGFP	0.0	0.0	0.0	0.0	2.39	0.0	0.0	0.0	2.39	A133G:A709G	K47R:Y244C	6301.8854501479345
AAAAAAATCAAAAAAAAACA	TCGCAGTTAA	B	amacGFP	0.0	0.0	4.89	4.84	10.19	0.11	0.73	0.0	20.759999999999998	A269G:G371T:A508T:C518T:C684T	E127D:N173I:H236Y	4653.111133888898
AAAAAAATCAAAAACAACCC	AGCTTATTTG	B	amacGFP	0.0	0.0	0.0	5.78	0.89	0.11	0.0	0.0	6.78	G33T:T47C:A394T	V14L:E135V	4289.935194227847
AAAAAAATCAAAAACAACCC	TCCGTCCGGT	B	amacGFP	0.0	0.0	0.0	0.0	5.76	2.61	0.0	0.0	8.37	G33T:T47C:A394T	V14L:E135V	7691.435356664775
AAAAAAATCAAAAACAACCC	TTGTGCGCGT	B	amacGFP	0.0	0.0	0.0	0.0	7.17	1.02	0.37	0.0	8.559999999999999	G33T:T47C:A394T	V14L:E135V	7395.120746773163
AAAAAAATCAAATTAAACCT	AGGCACATGG	B	amacGFP	0.94	0.0	0.0	0.0	0.0	0.0	0.0	0.0	0.94	G33T:A435G:A568G:C600A:A664T:C690A	V14L:N149D:D193G:L207M:E229V:H238N	449.0
AAAAAAATCAAATTAAACCT	TCCACAGAAT	B	amacGFP	1.34	0.0	0.0	0.0	0.0	0.0	0.0	0.0	1.34	G33T:A435G:A568G:C600A:A664T:C690A	V14L:N149D:D193G:L207M:E229V:H238N	449.0
AAAAAAATCAAATTAAACCT	TGAACGTTGT	B	amacGFP	10.93	0.0	0.0	0.0	0.0	0.0	0.0	0.0	10.93	G33T:A435G:A568G:C600A:A664T:C690A	V14L:N149D:D193G:L207M:E229V:H238N	449.0
AAAAAAATCAACGCAAAACA	ATAAGCGTTG	B	amacGFP	2.37	0.0	0.0	0.0	3.81	0.79	0.0	0.0	6.97	G33T:C38T:A45T:G57T:T141C:A240C:C289T:G335.:T421A:A582G	V14L:I18F:G22C:C50R:N83H:T100I:K116S:F117S:E118R:G119A:D120T:T121H:L122W:V123*:N124T:R125A:I126S:E127S:L128*:K129R:G130A:M131W:D132T:F133S:K134R:E135R:D136T:G137A:N138T:I139S:L140W:H142T:K143S:L144R:E145S:Y146T:N147T:F148L:N149T:S150A:H151T:N152T:V153S:Y154I:I155S:M156C:P157Q:D158T:K159R:A160L:N161I:N162T:G163A:L164*:K165R:V166*:N167T:F168S:K169R:I170S:R171A:H172T:N173T:I174S:E175R:G176A:G177A:V1…	4312.737436191916
AAAAAAATCAAGTACCACCA	ATTTTTTGGC	B	amacGFP	0.0	0.0	0.0	0.0	8.86	5.44	1.76	0.0	16.060000000000002	G9T:A55G:C278T:C440T:A639C	G6C:D21G:T221P	7914.228826797511
AAAAAAATCACACCATTAGT	AGTCTTCAGT	B	amacGFP	0.0	0.0	0.0	0.0	4.52	24.94	0.0	0.0	29.46	wt	wt	8702.427011606978
AAAAAAATCACACCATTAGT	CTCTCGTAGG	B	amacGFP	0.0	0.0	0.0	0.54	9.74	7.6	2.87	0.0	20.75	wt	wt	8276.459656071474
AAAAAAATCACACCATTAGT	TTCGGATGCG	B	amacGFP	0.0	0.0	0.0	0.0	1.95	0.0	0.0	0.0	1.95	wt	wt	6301.8854501479345
AAAAAAATCACATATACACA	AACTTGGTCG	B	amacGFP	3.34	0.0	0.0	0.0	1.06	8.84	0.0	0.0	13.24	T107C:C259A:C278T:G338A:A394T	A89D:E135V	7054.411107680057
AAAAAAATCACATATACACA	AGGGCTTCGG	B	amacGFP	0.77	0.0	0.0	0.0	0.0	1.59	0.0	0.0	2.3600000000000003	T107C:C259A:C278T:G338A:A394T	A89D:E135V	6241.066060582206
AAAAAAATCACATATACACA	CGCGGACGGG	B	amacGFP	2.67	0.0	0.0	0.0	0.44	2.49	0.0	0.0	5.6	T107C:C259A:C278T:G338A:A394T	A89D:E135V	3141.207119523445
AAAAAAATCACATATACACA	TACTACTTGG	B	amacGFP	0.57	0.0	0.0	0.0	0.53	0.0	0.0	0.0	1.1	T107C:C259A:C278T:G338A:A394T	A89D:E135V	1865.7098328809257
AAAAAAATCCAAGACCATCA	GGAATCGTGT	B	amacGFP	1.27	0.0	0.0	0.0	0.0	0.0	0.0	0.0	1.27	G33T:G57A:T292C:G631A	V14L:G22S:I101T:R217H	449.0
AAAAAAATCCAAGACCATCA	GTATCTGGTT	B	amacGFP	2.14	0.0	0.0	0.0	0.0	0.0	0.0	0.0	2.14	G33T:G57A:T292C:G631A	V14L:G22S:I101T:R217H	449.0
AAAAAAATCCACCCAATAAT	TTCCCGGTGG	B	amacGFP	0.0	0.0	0.0	4.17	0.0	0.0	0.0	0.0	4.17	G33T:T492C	V14L:F168L	3750.0069195087854
AAAAAAATCCTCGAAAAAAA	AGTGTATGGG	B	amacGFP	3.41	2.22	0.0	0.0	0.0	0.0	0.0	0.0	5.630000000000001	T52G:G258A:G524T	L20R:A89T	890.1389654349417
AAAAAAATGAACAAAAAACA	CTTTCAGGAG	B	amacGFP	0.0	0.0	0.0	0.0	0.89	1.81	0.0	0.0	2.7	wt	wt	8359.754179619827
AAAAAAATGAACAAAAAACA	TGCTCGGCGG	B	amacGFP	0.0	0.0	0.0	0.0	9.57	0.0	0.0	0.0	9.57	wt	wt	6301.8854501479345
AAAAAAATGTGGAAACAACG	AGGGACATGG	B	amacGFP	0.0	0.0	0.0	0.0	2.48	0.79	0.0	0.0	3.27	G33T:G39A:A484T:T561A:T589A	V14L:V16I:K165M:L191M:I203N	7562.892602026273
AAAAAAATTAAAAAAAATAA	GAGAGTAATA	B	amacGFP	0.0	0.0	0.0	0.0	0.0	0.57	0.0	0.0	0.57	G33T:C251A:G399A:T532C	V14L:F86L:G137S:L181P	9785.472137763774
AAAAAAATTAAAAAAAATAA	GTATTCCTGG	B	amacGFP	0.57	0.0	0.0	0.0	1.15	0.79	0.0	0.0	2.51	G33T:C251A:G399A:T532C	V14L:F86L:G137S:L181P	5993.983630009299
AAAAAAATTAATCACACTCG	CGTTGGGAGT	B	amacGFP	14.37	0.0	0.0	0.0	0.0	0.68	0.0	0.0	15.049999999999999	G310C:A390G:T434C:G467T:C531A:A552T:G604A:A712G	G107A:K134E:K159N:L181I:N188Y:S208N:K245R	449.0
AAAAAAATTAATCACACTCG	GATGTCAACA	B	amacGFP	2.04	0.0	0.0	0.0	0.0	0.0	0.0	0.0	2.04	G310C:A390G:T434C:G467T:C531A:A552T:G604A:A712G	G107A:K134E:K159N:L181I:N188Y:S208N:K245R	449.0
AAAAAAATTACCACAAAGCA	CGTTTGTTGT	B	amacGFP	0.0	0.0	0.0	0.0	3.81	0.0	0.0	0.0	3.81	G33T:T40C:C152A:G328A:A351G:A391T:T580A	V14L:V16A:G113E:T121A:K134M:L197Q	6301.8854501479345
AAAAAAATTCAGTTAACAAC	CTATTGTGCG	B	amacGFP	0.0	0.0	0.0	0.0	1.77	0.0	0.0	0.0	1.77	G33T:C308T:T450C:A696G	V14L:Y154H:M240V	6301.8854501479345
AAAAAAATTGCCCATAAATA	AAGGCCCGTG	B	amacGFP	0.43	0.0	0.0	0.0	0.0	0.0	0.0	0.0	0.43	C72T:A100G:C160T:G170C:A241G:C341T:A343G:G410A:C446T:A541G:T601C	H27Y:E36G:P56L:W59C:N83S:E118G:H184R:L207P	449.0
AAAAAAATTGCCCATAAATA	AGATGGGCGC	B	amacGFP	0.0	0.0	0.0	0.0	0.0	1.13	0.0	0.0	1.13	C72T:A100G:C160T:G170C:A241G:C341T:A343G:G410A:C446T:A541G:T601C	H27Y:E36G:P56L:W59C:N83S:E118G:H184R:L207P	9785.472137763774
AAAAAAATTGCCCATAAATA	GCTGTCCGGG	B	amacGFP	0.0	0.0	0.0	0.0	0.0	0.0	5.36	0.0	5.36	C72T:A100G:C160T:G170C:A241G:C341T:A343G:G410A:C446T:A541G:T601C	H27Y:E36G:P56L:W59C:N83S:E118G:H184R:L207P	13815.971472907542
AAAAAACAAAAAAACAAATA	AGGGCGTGGT	B	amacGFP	0.0	0.0	0.0	0.0	1.24	6.58	1.25	0.0	9.07	C690A	H238N	9789.563612718284
AAAAAACAAAAAAACAAATA	CCTTGAAGGG	B	amacGFP	0.0	0.0	0.0	0.0	0.0	3.63	0.0	0.0	3.63	C690A	H238N	9785.472137763774
AAAAAACAAAAAAACAAATA	GAAAATGAGT	B	amacGFP	0.0	0.0	0.0	0.0	6.2	2.83	0.07	0.0	9.100000000000001	C690A	H238N	7637.851739811927
AAAAAACAAAAAAACAAATA	GATCGCCTTT	B	amacGFP	1.6	0.0	0.0	0.04	4.07	14.17	2.79	0.0	22.67	C690A	H238N	9299.341420263214
AAAAAACAAAAAAACAAATA	GGCCCGTACC	B	amacGFP	0.0	0.0	0.0	0.0	0.0	5.67	0.44	0.0	6.11	C690A	H238N	10699.477774282099
AAAAAACAAAAAACAACACC	TCCGGCGGGG	B	amacGFP	0.0	0.0	0.0	0.0	0.0	3.29	0.0	0.0	3.29	G33T:A351T:C398A:A483G	V14L:T121S:D136E:K165E	9785.472137763774
AAAAAACAAAAAATTAAATC	AGTTGTGCCG	B	amacGFP	0.0	0.0	0.0	0.0	0.0	1.47	0.0	0.0	1.47	G33T:T141A:C214T:C293T:T298C:A397G:C420A:G534A	V14L:C50S:A74V:F103S:D136G:L144M:A182T	9785.472137763774
AAAAAACAAAAAATTAAATC	GAAGGGAGAC	B	amacGFP	0.0	0.0	0.0	0.0	0.53	1.59	0.0	0.0	2.12	G33T:T141A:C214T:C293T:T298C:A397G:C420A:G534A	V14L:C50S:A74V:F103S:D136G:L144M:A182T	8507.004302430389
AAAAAACAAAAAATTAAATC	TGCTGAATGG	B	amacGFP	0.0	0.0	0.0	0.0	0.0	2.27	0.0	0.0	2.27	G33T:T141A:C214T:C293T:T298C:A397G:C420A:G534A	V14L:C50S:A74V:F103S:D136G:L144M:A182T	9785.472137763774
AAAAAACAAAAACCAAACTC	AAGCATCCAG	B	amacGFP	0.0	0.0	0.0	0.0	0.0	1.93	6.1	0.0	8.03	A445T	N152I	12188.897174592768
AAAAAACAAAAAGCAAAAAC	ATCCTGAGGC	B	amacGFP	0.0	0.0	1.5	0.0	0.0	0.45	0.0	0.0	1.95	G33T:T297A:A397G:T450C	V14L:F103I:D136G:Y154H	2730.729168541361
AAAAAACAAAAAGCAAAAAC	TGGTCTGAAA	B	amacGFP	0.84	0.0	0.0	0.0	0.0	0.0	0.0	0.0	0.84	G33T:T297A:A397G:T450C	V14L:F103I:D136G:Y154H	449.0
AAAAAACAAAACAAAAACCC	GCGGTGTTGG	B	amacGFP	0.0	0.0	0.0	0.0	3.72	11.34	0.15	0.0	15.21	G33T	V14L	8831.061544392896
AAAAAACAAAACAAAAACCC	TGTGCCCAGA	B	amacGFP	0.0	0.0	0.0	1.17	14.35	11.22	1.1	0.0	27.840000000000003	G33T	V14L	7767.768235013209
AAAAAACAAAACACAAACAA	CACTAGGTCT	B	amacGFP	0.0	0.0	0.0	0.0	0.0	2.15	0.0	0.0	2.15	G33T:T326A:A390T:T448C	V14L:K134*:V153A	9785.472137763774
AAAAAACAAAACACAAGCCC	AGGCCGATTT	B	amacGFP	1.4	0.0	0.0	0.0	0.89	1.47	0.0	0.0	3.76	G33T:G303A:G310C:A591T:C690A	V14L:D105N:G107A:N204Y:H238N	4683.721836325246
AAAAAACAAAACACAAGCCC	TACCCGAGTA	B	amacGFP	0.03	0.75	0.0	0.0	0.0	0.0	0.0	0.0	0.78	G33T:G303A:G310C:A591T:C690A	V14L:D105N:G107A:N204Y:H238N	1126.0973293882146
AAAAAACAAAACACAAGCCC	TCATAGTGAG	B	amacGFP	0.13	3.33	0.0	0.0	0.0	2.83	0.0	0.0	6.29	G33T:G303A:G310C:A591T:C690A	V14L:D105N:G107A:N204Y:H238N	4128.106787283721
AAAAAACAAAACACAAGCCC	TGTTCTGAGT	B	amacGFP	2.91	0.0	0.0	0.0	0.0	0.34	0.0	0.0	3.25	G33T:G303A:G310C:A591T:C690A	V14L:D105N:G107A:N204Y:H238N	449.0
AAAAAACAAAACATAAAACC	GGTCAGTTGT	B	amacGFP	0.03	11.86	21.04	16.76	0.18	0.0	0.0	0.0	49.87	A313G:A436T:T473A:A514T:A603T	K108R:N149I:N161K:E175V:S208C	2464.485994383755
AAAAAACAAAACCAAGAACC	ATCCCTCCCC	B	amacGFP	0.0	0.0	0.0	1.75	9.74	2.72	1.76	0.0	15.97	C51T:A634G	N218S	6956.4347596501
AAAAAACAAAAGAAACCACA	CTTGTTGGGA	B	amacGFP	0.2	0.04	0.0	0.0	0.0	1.59	0.0	0.0	1.83	G33T:T139C:T250A:C259A:T262A:G344T:T543A:T589C	V14L:I49T:F86Y:A89D:M90K:E118D:Y185N:I203T	8763.372936644533
AAAAAACAAAAGAAACCACA	GATAGAGGAC	B	amacGFP	0.23	0.0	0.0	0.0	1.86	0.0	0.0	0.0	2.0900000000000003	G33T:T139C:T250A:C259A:T262A:G344T:T543A:T589C	V14L:I49T:F86Y:A89D:M90K:E118D:Y185N:I203T	5768.044481353402
AAAAAACAAAAGAAACCACA	TAGATTGTGT	B	amacGFP	1.6	0.0	0.0	0.0	0.0	8.16	0.0	0.0	9.76	G33T:T139C:T250A:C259A:T262A:G344T:T543A:T589C	V14L:I49T:F86Y:A89D:M90K:E118D:Y185N:I203T	8702.22374436301
AAAAAACAAAAGATAAAATT	ACGATATCCG	B	amacGFP	0.0	0.0	0.0	0.0	0.0	0.0	0.0	1.64	1.64	wt	wt	18688.764269620744
AAAAAACAAAAGATAAAATT	CCACCTCAGC	B	amacGFP	1.94	0.0	0.0	0.0	0.0	0.0	0.0	0.0	1.94	wt	wt	449.0
AAAAAACAAAAGGCACTTCA	ATGATACCTA	B	amacGFP	0.0	0.0	0.0	0.0	1.86	2.15	0.0	0.0	4.01	G33T:C110T:T387A	V14L:F133I	8101.452738869989
AAAAAACAAAAGGCACTTCA	GCCTCGGCAC	B	amacGFP	0.0	0.0	0.0	0.0	1.33	0.0	0.0	0.0	1.33	G33T:C110T:T387A	V14L:F133I	6301.8854501479345
AAAAAACAAAATAAAAACCA	TGGCCTTGTA	B	amacGFP	0.5	0.0	0.0	0.0	3.72	6.12	1.18	0.0	11.52	A55C:A138G:A276G:G643A	D21A:I49V:I96V:R222H	8756.66420943526
AAAAAACAAAATACCAAACA	ACATCGCTAT	B	amacGFP	2.21	1.59	0.0	0.0	0.09	0.0	0.0	0.0	3.8899999999999997	A7G:G33T:T85A:C92A:A252.:A261T:T315A:G332T:A445T:G516A	K2R:V14L:V31E:K87S:S88P:A89P:M90C:E93K:G94A:Y95T:I96S:Q97R:E98S:R99A:T100P:I101S:F102S:F103S:Q104R:D105T:D106T:G107A:K108R:Y109T:K110R:T111P:R112V:E114M:V115*:K116S:F117S:E118R:G119A:D120T:T121H:L122W:V123*:N124T:R125A:I126S:E127S:L128*:K129R:G130A:M131W:D132T:F133S:K134R:E135R:D136T:G137A:N138T:I139S:L140W:H142T:K143S:L144W:E145S:Y146T:N147T:F148L:N149T:S150A:H151T:N152S:V153S:Y154I:I155S:M156C:…	874.7585734559207
AAAAAACAAAATCGCACAAC	CAGTGCTTCG	B	amacGFP	0.0	0.79	0.0	0.0	0.0	0.0	0.0	0.0	0.79	A120G:A510T:C536A	K43E:I174F	1260.9987534483494
AAAAAACAAAATCGCACAAC	GGTTAGTGTC	B	amacGFP	0.0	0.0	0.23	1.26	0.0	0.0	0.0	0.0	1.49	A120G:A510T:C536A	K43E:I174F	3239.3719440771106
AAAAAACAAAATGAAACAGA	ACTGGGTAAA	B	amacGFP	0.0	0.0	0.0	0.0	6.2	3.17	8.3	0.0	17.67	G33T:C617T	V14L	10484.739505910486
AAAAAACAAAATGAAACAGA	CCATCGCGGA	B	amacGFP	0.0	0.0	0.0	0.0	1.06	0.0	0.0	0.0	1.06	G33T:C617T	V14L	6301.8854501479345
AAAAAACAAAATGAAACAGA	TGGTTGGGGA	B	amacGFP	0.0	0.0	0.0	0.0	7.53	6.12	0.73	0.0	14.38	G33T:C617T	V14L	7955.823672263962
AAAAAACAAAATGAGAAAAT	TGAGACGCGT	B	amacGFP	0.0	0.0	0.0	2.2	0.0	2.61	1.4	0.0	6.21	G33T:G69A:A592G	V14L:G26S:N204S	8630.260370947799
AAAAAACAAAATTACAAACA	GCATTAATTG	B	amacGFP	2.04	6.03	0.0	0.04	0.8	0.57	0.0	0.0	9.48	C172A:A268G:A489T:A538T:C599A	P60H:E93G:N167Y:D183V:Y206*	1216.02120796239
AAAAAACAAACAACAGCATA	AAAAGCAGGT	B	amacGFP	0.0	0.0	0.0	0.0	0.0	0.68	0.0	0.0	0.68	G369T	E127*	9785.472137763774
AAAAAACAAACAACAGCATA	ATGCCCAGTA	B	amacGFP	0.07	0.0	0.1	0.0	0.0	0.0	0.0	0.0	0.17	G369T	E127*	1473.0897432837494
AAAAAACAAACAACAGCATA	GGCGGGTGCC	B	amacGFP	0.07	0.0	0.0	0.0	1.24	1.25	0.0	0.0	2.56	G369T	E127*	7967.6952377451635
AAAAAACAAACAACAGCATA	GTGTCATTCT	B	amacGFP	0.0	0.0	0.0	0.0	3.28	0.0	0.0	0.0	3.28	G369T	E127*	6301.8854501479345
AAAAAACAAACAACAGCATA	TATTCGGAGT	B	amacGFP	1.7	0.0	0.0	0.0	0.0	0.0	0.0	0.0	1.7	G369T	E127*	449.0
AAAAAACAAACAATCAAAAA	GGGTGCTATG	B	amacGFP	0.0	0.4	0.85	0.0	0.0	0.0	1.4	0.0	2.65	T292A	I101N	7887.758680924852
AAAAAACAAACAATCAAAAA	GTACCTCTAG	B	amacGFP	0.0	0.87	0.0	0.0	0.53	0.0	0.0	0.0	1.4	T292A	I101N	2643.546472135901
AAAAAACAAACAATCAAAAA	TGGATCACAG	B	amacGFP	0.53	0.16	0.0	0.0	0.0	0.34	0.0	0.0	1.03	T292A	I101N	449.0
AAAAAACAAACCAAAACACA	CTTCGTCATC	B	amacGFP	0.0	0.0	0.0	0.0	0.0	1.47	0.0	0.0	1.47	G33T:A61T:C87T:G96T	V14L:D23V:R32C:G35C	9785.472137763774
AAAAAACAAACCAAAACACA	GGATGTGGAG	B	amacGFP	4.41	0.0	0.0	0.0	0.0	0.0	0.0	0.0	4.41	G33T:A61T:C87T:G96T	V14L:D23V:R32C:G35C	449.0
AAAAAACAAACCAAAACACC	CCCAGTCGCG	B	amacGFP	2.0	0.0	0.0	0.0	0.0	0.0	0.0	0.0	2.0	A429T:A626G:A649T:A664G	N147Y:H224L:E229G	449.0
AAAAAACAAACCAAAGTAAA	TCAGTAGGGG	B	amacGFP	0.0	0.0	0.0	3.68	14.79	0.0	0.0	0.0	18.47	G63C:C264A:C690A	V24L:P92T:H238N	4916.649054479406
AAAAAACAAACCACACCACC	ACGGTTGTGC	B	amacGFP	2.91	0.0	0.0	0.0	1.06	1.7	0.0	0.0	5.67	G33T:T46C:A94T:G378A:G379T:G422A:A427T:C512G:A703G	V14L:I18T:E34V:G130I:Y146F:I174M:E242G	2133.010315283526
AAAAAACAAACCCCCAACAA	AGCTGTCTCG	B	amacGFP	0.0	0.0	0.0	0.0	4.07	0.0	0.0	0.0	4.07	G502A:A603T:A625T	R171H:S208C:K215I	6301.8854501479345
AAAAAACAAAGAACAACCCA	GGTCTAAGCG	B	amacGFP	0.47	0.0	0.0	0.0	1.24	1.02	0.0	0.0	2.7299999999999995	A120G:T124A:T661C	K43E:L44Q:L228P	6653.954843812918
AAAAAACAAAGAACAACCCA	TACTCACGCT	B	amacGFP	0.37	0.0	0.0	0.0	0.0	1.25	0.0	0.0	1.62	A120G:T124A:T661C	K43E:L44Q:L228P	8714.929905463352
AAAAAACAAAGCAAAAAATC	ATGCCCGCAG	B	amacGFP	1.24	0.0	0.0	0.0	0.0	0.0	0.0	0.0	1.24	A319G:T388C:T481C:G713C	K110R:F133S:L164P:K245N	449.0
AAAAAACAAAGCAAAAAATC	ATTCATTTGG	B	amacGFP	1.77	0.0	0.0	0.0	0.0	0.0	0.0	0.0	1.77	A319G:T388C:T481C:G713C	K110R:F133S:L164P:K245N	449.0
AAAAAACAAAGCAAAAAATC	CCTAGTGGTT	B	amacGFP	0.3	0.0	0.0	0.0	0.0	0.0	0.0	0.0	0.3	A319G:T388C:T481C:G713C	K110R:F133S:L164P:K245N	449.0
AAAAAACAAAGCAAAAAATC	TAAGGGCAGA	B	amacGFP	4.64	0.0	0.0	0.0	0.0	0.0	0.0	0.0	4.64	A319G:T388C:T481C:G713C	K110R:F133S:L164P:K245N	449.0
AAAAAACAAAGCAAAAAATC	TTGTGTATAA	B	amacGFP	3.68	0.0	0.0	0.0	0.0	0.0	0.0	0.0	3.68	A319G:T388C:T481C:G713C	K110R:F133S:L164P:K245N	449.0
AAAAAACAAAGCAATAAACC	AGATCTAATT	B	amacGFP	8.42	1.82	0.0	0.0	0.0	0.0	0.0	0.0	10.24	G33T:G213A:A234G:A483G:C566A:C620A	V14L:A74T:K81E:K165E	757.7751298959853
AAAAAACAAAGCAATAAACC	AGTCTGTCAA	B	amacGFP	6.88	0.0	0.0	0.76	2.57	1.81	0.0	0.0	12.02	G33T:G213A:A234G:A483G:C566A:C620A	V14L:A74T:K81E:K165E	651.0453714629696
AAAAAACAAAGCAATAAACC	ATGCTGGTTT	B	amacGFP	3.24	0.0	0.0	1.7	0.0	6.35	0.0	0.0	11.29	G33T:G213A:A234G:A483G:C566A:C620A	V14L:A74T:K81E:K165E	5777.777325934124
AAAAAACAAAGCAATAAACC	GCAGTGTTCG	B	amacGFP	8.65	2.86	6.03	0.0	6.55	0.0	0.0	0.0	24.09	G33T:G213A:A234G:A483G:C566A:C620A	V14L:A74T:K81E:K165E	1781.7176771185684
AAAAAACAAAGCAATAAACC	GGTGGACTTA	B	amacGFP	1.14	0.12	1.34	0.9	0.62	0.45	0.0	0.0	4.57	G33T:G213A:A234G:A483G:C566A:C620A	V14L:A74T:K81E:K165E	2752.434329228052
AAAAAACAAAGCCAAACACA	GAGTGATTTC	B	amacGFP	3.84	0.0	0.0	0.0	0.0	0.57	0.0	0.0	4.41	G8A:G70A:A261T:G309A:A361G:C479T:A490T:A595T:A639G	G26D:M90L:G107S:N124S:N167I:H205L:T221A	449.0
AAAAAACAAAGCCAAACACA	GGTGGGTTGG	B	amacGFP	4.14	0.0	0.0	0.0	4.96	0.0	0.0	0.0	9.1	G8A:G70A:A261T:G309A:A361G:C479T:A490T:A595T:A639G	G26D:M90L:G107S:N124S:N167I:H205L:T221A	2760.4941893677947
AAAAAACAAATAAGAAAAAC	CCCATGAAAG	B	amacGFP	27.73	1.55	0.0	4.8	0.0	0.0	0.0	0.0	34.08	T292C:G467A	I101T	449.0
AAAAAACAAATAAGAAAAAC	GCCGTTATTA	B	amacGFP	3.44	2.26	0.0	0.0	0.0	0.0	0.0	0.0	5.699999999999999	T292C:G467A	I101T	891.1912669437071
AAAAAACAAATACAAAAATC	GTCGGTTTAG	B	amacGFP	0.43	0.0	0.0	1.61	0.0	2.15	0.0	0.0	4.1899999999999995	A366T:A415T:A624T:T678A	I126F:H142L:K215*:C234S	6536.254334501602
AAAAAACAAATACAAAAATC	GTTCACTGTG	B	amacGFP	3.11	0.0	0.0	0.0	0.0	0.0	0.0	0.0	3.11	A366T:A415T:A624T:T678A	I126F:H142L:K215*:C234S	449.0
AAAAAACAAATACAAAAATC	GTTCCGATGC	B	amacGFP	1.27	0.0	0.03	0.0	0.97	0.0	0.0	0.0	2.27	A366T:A415T:A624T:T678A	I126F:H142L:K215*:C234S	1120.6634364961265
AAAAAACAAATACAAAAATC	TGTCGAGGGT	B	amacGFP	0.0	0.0	0.0	0.0	0.0	2.49	0.0	0.0	2.49	A366T:A415T:A624T:T678A	I126F:H142L:K215*:C234S	9785.472137763774
AAAAAACAAATCAAAACAAC	GAGTTACCGA	B	amacGFP	0.0	0.0	0.0	0.04	4.78	12.36	6.47	0.0	23.65	G33T:G125T:A484G	V14L:K165R	10066.428424229718
AAAAAACAAATCAAAACAAC	GGTGCTCCTG	B	amacGFP	0.0	0.0	0.0	0.0	2.3	0.0	0.0	0.0	2.3	G33T:G125T:A484G	V14L:K165R	6301.8854501479345
AAAAAACAAATCATAACACA	GAGAGTAATA	B	amacGFP	0.5	0.0	0.0	0.54	3.99	0.57	0.0	0.0	5.6000000000000005	G33T:G378T:T706G	V14L:G130C:L243R	5947.4038326518885
AAAAAACAAATCATAACACA	TTGATGGGGG	B	amacGFP	0.0	0.0	0.0	3.36	17.63	0.34	0.0	0.0	21.33	G33T:G378T:T706G	V14L:G130C:L243R	5668.891413191423
AAAAAACAAATCCAAAAACC	ATTCGTTGTC	B	amacGFP	0.0	1.47	0.0	0.0	0.0	0.0	0.44	0.0	1.91	T22A:C38T:G151A:A241G:A417T	F10Y:G53D:N83S:K143*	1696.4274579776682
AAAAAACAACAAAAAAACAA	CCATATAGTA	B	amacGFP	0.0	0.0	0.0	0.85	5.05	5.22	5.07	0.0	16.19	G33T:T450A	V14L:Y154N	9565.409274094389
AAAAAACAACAAAAAAACAA	CCTTCTGTCG	B	amacGFP	0.0	0.0	0.0	0.0	5.85	2.15	0.0	0.0	8.0	G33T:T450A	V14L:Y154N	7613.411512661113
AAAAAACAACAAAAAACTCC	CGAGGTTACT	B	amacGFP	0.0	0.0	0.0	0.0	7.97	11.34	3.67	0.0	22.979999999999997	C59T:C179T:A240T:T326C:G570A	N83Y:G194S	9054.202452612428
AAAAAACAACAAAAAACTCC	CTACATTGCC	B	amacGFP	0.0	0.0	0.0	0.0	4.87	9.52	0.07	0.0	14.46	C59T:C179T:A240T:T326C:G570A	N83Y:G194S	8518.350232177021
AAAAAACAACAAAAAACTCC	TGCGGGGGGG	B	amacGFP	0.0	0.0	0.0	0.0	2.3	0.0	0.0	0.0	2.3	C59T:C179T:A240T:T326C:G570A	N83Y:G194S	6301.8854501479345
AAAAAACAACAAAATAAACC	ACTACCGTGG	B	amacGFP	0.0	0.0	0.0	0.0	0.09	8.84	0.22	0.0	9.15	wt	wt	9930.840194041779
AAAAAACAACAAAATAAACC	GACACCCGGA	B	amacGFP	0.0	0.0	0.03	0.0	0.53	12.47	0.44	0.0	13.469999999999999	wt	wt	9731.232515997835
AAAAAACAACACTGGTCTGT	TGTTTAGAGC	B	amacGFP	0.0	0.04	0.0	0.0	2.75	16.89	0.81	0.0	20.49	G33T	V14L	9379.568288873192
AAAAAACAACAGGACCAACA	ATTCAGTTCG	B	amacGFP	0.0	0.0	0.0	0.0	0.0	0.0	1.18	0.0	1.18	C656A:C690A	H238N	13815.971472907542
AAAAAACAACAGGACCAACA	CAATGAGTTG	B	amacGFP	0.0	0.0	0.0	0.0	5.14	11.34	0.0	0.0	16.48	C656A:C690A	H238N	8392.280065133631
AAAAAACAACAGGACCAACA	GTGGTTCAGG	B	amacGFP	2.51	0.0	0.0	0.0	0.0	8.16	2.79	0.0	13.459999999999999	C656A:C690A	H238N	9016.986142048698
AAAAAACAACATAAAAGTAC	AGGCCAATCT	B	amacGFP	1.34	0.48	0.0	0.0	0.0	2.27	0.0	0.0	4.09	G33T:G54T:C83T:T294A:A568G:A595G	V14L:D21Y:F102I:D193G:H205R	4542.99982824826
AAAAAACAACCAATACGATT	CGGTAGGTCG	B	amacGFP	1.44	0.0	0.0	0.0	0.0	0.0	0.0	0.0	1.44	A252G:C407A:C531A	K87E:L181I	449.0
AAAAAACAACCAATACGATT	GGGACCAGTT	B	amacGFP	0.63	0.0	0.0	0.0	0.0	0.0	0.0	0.0	0.63	A252G:C407A:C531A	K87E:L181I	449.0
AAAAAACAACCCCACATCTA	TACGAACCTT	B	amacGFP	0.0	0.0	0.0	0.0	0.0	2.15	0.0	0.0	2.15	G39C:G108A:C193T:C289T:G410.:C566T:G653.	V16L:A39T:S67L:T100I:H142T:K143S:L144W:E145S:Y146T:N147T:F148L:N149T:S150A:H151T:N152T:V153S:Y154I:I155S:M156C:P157Q:D158T:K159R:A160L:N161I:N162T:G163A:L164*:K165R:V166*:N167T:F168S:K169R:I170S:R171A:H172T:N173T:I174S:E175R:G176A:G177A:V179C:Q180S:L181S:A182P:D183T:H184T:Y185T:Q186R:T187R:N188T:V189F:L191W:G192V:D193T:G194A:V196C:L197*:I198S:I203S:N204T:H205T:Y206T:L207*:S208A:C209V:Q210R:T211Q:…	9785.472137763774
AAAAAACAACTAAAAACCAA	CCACCACAGG	B	amacGFP	0.0	0.0	0.0	0.0	0.71	0.0	0.0	0.0	0.71	T43C:A651T	L17P:M225L	6301.8854501479345
AAAAAACAACTAAAAACCAA	CCTAGAAGGC	B	amacGFP	1.1	0.0	0.0	0.0	0.0	0.0	0.0	0.0	1.1	T43C:A651T	L17P:M225L	449.0
AAAAAACAACTAAAAACCAA	GCTGGTTTTG	B	amacGFP	0.17	0.04	0.0	0.0	0.0	1.02	0.0	0.0	1.23	T43C:A651T	L17P:M225L	8700.278999716436
AAAAAACAACTCGATAACCA	GAGGTACATT	B	amacGFP	0.0	0.0	0.0	0.0	3.63	0.0	0.0	0.0	3.63	G33T:G117A:C161T:T246A:A360G:T448C	V14L:G42S:F85I:N124D:V153A	6301.8854501479345
AAAAAACAAGACACAGCATA	ATTTGAGTCG	B	amacGFP	0.0	0.0	0.0	0.0	2.75	13.61	3.31	0.0	19.669999999999998	C533T	wt	9889.116329550045
AAAAAACAAGACACAGCATA	TCCGCTTCGT	B	amacGFP	0.0	0.0	0.0	0.0	3.01	7.6	0.0	0.0	10.61	C533T	wt	8444.120807090892
AAAAAACAAGACACAGCATA	TCGCGGCAAA	B	amacGFP	0.0	0.0	0.0	0.0	2.21	0.0	0.0	0.0	2.21	C533T	wt	6301.8854501479345
AAAAAACAAGACTAACAAGC	AGGCCTAATT	B	amacGFP	3.78	0.04	0.0	0.0	8.41	0.0	0.0	0.0	12.23	G134A:T141C:G169T:G399T:A403T:G422T:A553C:T608C	C50R:W59L:G137C:N138I:N188T	4342.146392279049
AAAAAACAAGACTAACAAGC	CGGCTTTGTG	B	amacGFP	4.51	1.63	0.0	0.0	0.0	0.0	0.0	0.0	6.14	G134A:T141C:G169T:G399T:A403T:G422T:A553C:T608C	C50R:W59L:G137C:N138I:N188T	853.5006733035132
AAAAAACAAGACTAACAAGC	GCGCTTTGAA	B	amacGFP	0.17	0.0	0.0	0.0	0.0	2.72	0.0	0.0	2.89	G134A:T141C:G169T:G399T:A403T:G422T:A553C:T608C	C50R:W59L:G137C:N138I:N188T	8967.257501889071
AAAAAACAAGACTAACAAGC	TCTTCGCAAG	B	amacGFP	5.38	0.0	0.0	0.0	0.0	0.0	0.0	0.0	5.38	G134A:T141C:G169T:G399T:A403T:G422T:A553C:T608C	C50R:W59L:G137C:N138I:N188T	449.0
AAAAAACAAGACTTCAATCC	CGTGACTCCA	B	amacGFP	0.0	0.0	0.0	0.0	3.37	6.12	0.0	0.0	9.49	A471G	N161D	8312.72476624492
AAAAAACAAGCATCGACAAT	GTGTACTGGG	B	amacGFP	0.0	0.0	0.0	0.0	0.8	16.67	2.35	0.0	19.820000000000004	A313G:A456T	K108R:M156L	10124.526703991953
AAAAAACAAGTTATGCAAGA	CTTCGACTCG	B	amacGFP	0.0	1.94	0.03	0.0	0.0	0.0	0.0	0.0	1.97	A3T:G33T:T141C:A227T:A301G	S1C:V14L:C50R:E78D:Q104R	1384.199200135585
AAAAAACAAGTTATGCAAGA	GCTATGGTGT	B	amacGFP	0.0	0.0	3.42	0.04	0.0	0.0	0.0	0.0	3.46	A3T:G33T:T141C:A227T:A301G	S1C:V14L:C50R:E78D:Q104R	2480.832979970593
AAAAAACAAGTTATGCAAGA	GCTGTCTAGC	B	amacGFP	0.0	0.0	0.0	1.61	0.0	0.0	0.0	0.0	1.61	A3T:G33T:T141C:A227T:A301G	S1C:V14L:C50R:E78D:Q104R	3750.0069195087854
AAAAAACAAGTTATGCAAGA	TGCCCGTGCG	B	amacGFP	0.0	0.0	0.23	0.0	0.0	0.0	0.96	0.0	1.19	A3T:G33T:T141C:A227T:A301G	S1C:V14L:C50R:E78D:Q104R	12750.83354496979
AAAAAACAAGTTATGCAAGA	TGGTAGCGAT	B	amacGFP	0.0	1.39	0.0	0.0	0.0	0.0	0.0	0.0	1.39	A3T:G33T:T141C:A227T:A301G	S1C:V14L:C50R:E78D:Q104R	1260.9987534483494
AAAAAACAATAACAGTCCAC	AAGGAGTATG	B	amacGFP	0.0	0.0	0.0	0.0	0.18	6.8	4.92	0.0	11.899999999999999	T641A	wt	11222.47457920338
AAAAAACAATAACAGTCCAC	CCTAAGTCGG	B	amacGFP	0.0	0.0	0.0	0.0	1.86	4.31	0.0	0.0	6.17	T641A	wt	8411.411837889162
AAAAAACAATAACAGTCCAC	GGCGGTTGCC	B	amacGFP	0.0	0.0	0.0	0.0	1.15	1.25	0.07	0.0	2.4699999999999998	T641A	wt	8175.013294525484
AAAAAACAATAACAGTCCAC	TAGATGTTCA	B	amacGFP	0.0	0.0	0.13	0.0	3.72	11.56	2.57	0.0	17.98	T641A	wt	9524.831604873843
AAAAAACAATACGCAAACCC	AGTTAATAGA	B	amacGFP	0.0	0.0	0.0	0.0	7.97	7.26	0.29	0.0	15.52	A391T:T526A	K134M:V179E	7981.135662086342
AAAAAACAATACGCAAACCC	GCAAGTCGCA	B	amacGFP	0.0	0.0	0.0	0.0	10.98	20.52	1.91	0.0	33.41	A391T:T526A	K134M:V179E	8796.600348541178
AAAAAACAATACGCAAACCC	GCTGTGGTTG	B	amacGFP	0.0	0.0	0.0	0.0	0.0	5.67	1.4	0.0	7.07	A391T:T526A	K134M:V179E	11025.027862675059
AAAAAACAATACGCAAACCC	TACTAACGGG	B	amacGFP	0.0	0.0	0.0	0.0	4.07	0.91	0.0	0.0	4.98	A391T:T526A	K134M:V179E	7469.803246181617
AAAAAACAATAGAAAACATA	AAGTGTCTGT	B	amacGFP	0.0	0.0	0.0	0.0	1.33	2.95	0.0	0.0	4.28	A106T:G396T:C690A	D38V:D136Y:H238N	8394.37920560686
AAAAAACAATAGAAAACATA	ATGCTGGTTT	B	amacGFP	0.0	0.0	0.0	3.32	3.99	5.56	0.07	0.0	12.940000000000001	A106T:G396T:C690A	D38V:D136Y:H238N	7214.854597402015
AAAAAACAATAGAAAACATA	CAGCCGCAAT	B	amacGFP	0.0	0.0	0.0	0.0	5.85	0.0	0.0	0.0	5.85	A106T:G396T:C690A	D38V:D136Y:H238N	6301.8854501479345
AAAAAACAATAGAAAACATA	GCCGTTCACC	B	amacGFP	0.0	0.0	0.0	2.91	0.27	0.0	0.0	0.0	3.18	A106T:G396T:C690A	D38V:D136Y:H238N	4242.085063180276
AAAAAACAATAGAAAACATA	GGGTTAGCGT	B	amacGFP	0.0	0.0	0.0	0.0	4.25	2.38	0.0	0.0	6.63	A106T:G396T:C690A	D38V:D136Y:H238N	7763.46003686777
AAAAAACACAAACAAAGATA	GAAGGAGTGA	B	amacGFP	6.92	0.0	0.0	1.52	1.24	6.46	0.0	0.0	16.14	T141A:C279T:T339A	C50S:Q97*:F117I	3528.210225755441
AAAAAACACAAACAAAGATA	GTTGGCTTTT	B	amacGFP	0.0	0.0	0.0	0.0	4.43	0.0	3.67	0.0	8.1	T141A:C279T:T339A	C50S:Q97*:F117I	9573.125378157169
AAAAAACACAAACTAAATAC	AAGTTAGCTG	B	amacGFP	0.0	0.0	0.0	0.0	0.0	5.56	0.0	0.0	5.56	G33T	V14L	9785.472137763774
AAAAAACACAAACTAAATAC	AGGGCTTCGG	B	amacGFP	0.0	0.0	0.0	0.0	0.0	0.68	0.0	0.0	0.68	G33T	V14L	9785.472137763774
AAAAAACACAAACTAAATAC	GAGCGATAGG	B	amacGFP	0.0	0.0	0.0	0.0	5.14	6.8	0.0	0.0	11.94	G33T	V14L	8168.833781730809
AAAAAACACAACAAACAAAT	ACGAAACACC	B	amacGFP	2.24	0.0	1.37	0.0	0.0	0.91	0.0	0.0	4.5200000000000005	C265T:A336T:T473C:C650A	P92L:K116*:H224Q	578.4641963457726
AAAAAACACAACAAACAAAT	CGCGCCTGGA	B	amacGFP	1.2	0.0	0.0	0.0	0.0	0.0	0.0	0.0	1.2	C265T:A336T:T473C:C650A	P92L:K116*:H224Q	449.0
AAAAAACACAACACAAAATT	GGGCGTCATG	B	amacGFP	0.0	0.0	0.55	3.85	0.0	0.0	0.0	0.0	4.4	G33T:T493A	V14L:F168Y	3271.8149834949395
AAAAAACACAACACAAAATT	TTTGGTTCCT	B	amacGFP	0.0	0.0	1.73	0.0	0.0	0.0	0.0	0.0	1.73	G33T:T493A	V14L:F168Y	2253.950592701564
AAAAAACACAACCAGCAAGT	ACCTTCTCGA	B	amacGFP	0.0	0.0	0.0	0.0	1.51	0.0	0.0	0.0	1.51	G33T:T292C:G302.:A549G:T714G	V14L:I101T:D105T:D106T:G107A:K108S:Y109T:K110R:T111P:R112V:E114R:V115*:K116S:F117S:E118R:G119A:D120T:T121H:L122W:V123*:N124T:R125A:I126S:E127S:L128*:K129R:G130A:M131W:D132T:F133S:K134R:E135R:D136T:G137A:N138T:I139S:L140W:H142T:K143S:L144W:E145S:Y146T:N147T:F148L:N149T:S150A:H151T:N152T:V153S:Y154I:I155S:M156C:P157Q:D158T:K159R:A160L:N161I:N162T:G163A:L164*:K165R:V166*:N167T:F168S:K169R:I170S:R171…	6301.8854501479345
AAAAAACACAACCAGCAAGT	AGATCTTGTT	B	amacGFP	0.0	0.0	0.0	0.0	1.68	0.0	0.0	0.0	1.68	G33T:T292C:G302.:A549G:T714G	V14L:I101T:D105T:D106T:G107A:K108S:Y109T:K110R:T111P:R112V:E114R:V115*:K116S:F117S:E118R:G119A:D120T:T121H:L122W:V123*:N124T:R125A:I126S:E127S:L128*:K129R:G130A:M131W:D132T:F133S:K134R:E135R:D136T:G137A:N138T:I139S:L140W:H142T:K143S:L144W:E145S:Y146T:N147T:F148L:N149T:S150A:H151T:N152T:V153S:Y154I:I155S:M156C:P157Q:D158T:K159R:A160L:N161I:N162T:G163A:L164*:K165R:V166*:N167T:F168S:K169R:I170S:R171…	6301.8854501479345
AAAAAACACAAGTAGACCAC	ACCAATTGTC	B	amacGFP	0.5	0.0	0.0	0.0	0.0	0.0	1.76	0.0	2.26	C71A:C72T:C175T:T473C:A685T	H27Y:T61I:H236L	12754.782147972255
AAAAAACACAAGTAGACCAC	ACGTATTCTT	B	amacGFP	1.4	0.0	0.0	0.0	0.0	0.0	0.0	0.0	1.4	C71A:C72T:C175T:T473C:A685T	H27Y:T61I:H236L	449.0
AAAAAACACAAGTAGACCAC	GCCGGGCGGG	B	amacGFP	2.37	0.04	0.0	0.0	0.0	0.0	0.0	0.0	2.41	C71A:C72T:C175T:T473C:A685T	H27Y:T61I:H236L	449.0
AAAAAACACACCATTATCTA	TCAGTAGGCG	B	amacGFP	1.3	0.0	0.0	0.0	0.0	0.0	0.0	0.0	1.3	A186G:C300A:A403G:A429T	T65A:Q104K:N138S:N147Y	449.0
AAAAAACACCACACAAAAGA	GCTGACTCAC	B	amacGFP	1.04	0.0	0.0	0.0	0.0	0.0	0.0	0.0	1.04	C59G:T178C:C380T:T387C:A461T:G534A	L62P:F133L:A182T	449.0
AAAAAACACCTACGCCAGCC	AATCTTCTCA	B	amacGFP	3.01	0.0	0.0	0.0	0.0	0.0	0.0	0.0	3.01	A183G:T297A:G328A:T487C	T64A:F103I:G113E:V166A	449.0
AAAAAACACCTACGCCAGCC	GTTTGCGTGT	B	amacGFP	0.4	0.0	0.0	0.0	0.0	0.0	0.0	0.0	0.4	A183G:T297A:G328A:T487C	T64A:F103I:G113E:V166A	449.0
AAAAAACACCTACGCCAGCC	TGGGTTGTTT	B	amacGFP	0.23	0.0	0.0	0.0	0.0	0.0	0.0	0.0	0.23	A183G:T297A:G328A:T487C	T64A:F103I:G113E:V166A	449.0
AAAAAACACCTACGCCAGCC	TTTGCTTCTG	B	amacGFP	3.01	0.16	0.03	0.0	0.0	2.38	0.0	0.0	5.58	A183G:T297A:G328A:T487C	T64A:F103I:G113E:V166A	1161.8796760646535
AAAAAACACCTCAAAAACCA	AGGACCCACC	B	amacGFP	0.0	0.0	0.0	0.0	1.15	4.08	0.0	0.0	5.23	G33T:A343C:T674C	V14L:E118A	8564.758923581772
AAAAAACACCTCAAAAACCA	ATTCTTGGGG	B	amacGFP	0.0	0.0	0.0	0.0	8.68	1.47	0.0	0.0	10.15	G33T:A343C:T674C	V14L:E118A	7412.8890824688415
AAAAAACACCTCAAAAACCA	CTGGTTTAGG	B	amacGFP	0.0	0.0	0.0	0.0	2.3	0.34	1.18	0.0	3.8199999999999994	G33T:A343C:T674C	V14L:E118A	8510.97860822814
AAAAAACACCTCAAAAACCA	GGGCAGGTCT	B	amacGFP	0.0	0.0	0.0	0.0	6.2	15.53	0.07	0.0	21.8	G33T:A343C:T674C	V14L:E118A	8634.463546795736
AAAAAACACCTCAAAAACCA	GTTGATTCTG	B	amacGFP	0.0	0.0	0.0	0.0	1.33	0.0	0.0	0.0	1.33	G33T:A343C:T674C	V14L:E118A	6301.8854501479345
AAAAAACACCTCAAAAACCA	TGTGTGCGTG	B	amacGFP	0.0	0.0	0.0	0.0	2.48	1.59	0.0	0.0	4.07	G33T:A343C:T674C	V14L:E118A	7821.824951154397
AAAAAACACGAATGCGAACA	GTGTTTCATG	B	amacGFP	4.51	0.16	0.0	0.0	2.92	0.0	0.0	0.0	7.59	C109A:A121G:G208A:T273A:G335A:T562C:G570A	A39D:K43R:C72Y:Y95N:L191S:G194S	449.0
AAAAAACACGGCACTAGCCC	CTCGGAGATG	B	amacGFP	0.0	0.0	0.0	0.0	7.35	20.07	5.14	0.0	32.56	G33T:C404T	V14L	9535.982977768785
AAAAAACACGGCACTAGCCC	GAGTTGTTTG	B	amacGFP	0.0	0.0	0.0	0.0	0.0	2.72	0.0	0.0	2.72	G33T:C404T	V14L	9785.472137763774
AAAAAACACGGCACTAGCCC	TGCGGATTCG	B	amacGFP	0.07	0.04	0.0	0.0	11.96	21.66	3.38	0.0	37.11000000000001	G33T:C404T	V14L	8919.380173612259
AAAAAACACGGCACTAGCCC	TGTTTTGAGG	B	amacGFP	0.0	0.0	0.0	0.0	0.8	12.24	0.0	0.0	13.040000000000001	G33T:C404T	V14L	8957.14099231201
AAAAAACACGTCAAAGCCAG	TGGTGTGAAG	B	amacGFP	0.0	0.0	0.0	0.04	4.61	0.0	0.0	0.0	4.65	G33T:G54A:A252G:A424G:A637G	V14L:D21N:K87E:E145G:E219G	5818.517904518989
AAAAAACACTTAAAAAAATA	TTACAGCCCG	B	amacGFP	0.0	0.0	0.0	0.0	0.0	1.25	0.0	0.0	1.25	G33T	V14L	9785.472137763774
AAAAAACAGCAAAAAACACA	TTGGAGACTC	B	amacGFP	0.0	0.0	0.0	1.3	0.0	0.0	0.0	0.0	1.3	T19A:G33T:A112G:C172T:A312T:C554T:G713C	L9Q:V14L:D40G:P60L:K108*:K245N	3750.0069195087854
AAAAAACAGCACATAACCCC	CCGCATGCTG	B	amacGFP	0.2	0.0	0.0	0.0	0.0	3.97	0.0	0.0	4.17	T190C:G374A:T526C:A603T	L66P:V179A:S208C	9011.139015109824
AAAAAACAGCCAACAAAAAA	GGTCCGAGTA	B	amacGFP	0.0	0.0	0.0	0.0	2.39	0.0	0.0	0.0	2.39	G20C:T78C:A106G:A196T:G330A:G411A:A461G:T532A	F29L:D38G:Y68F:E114K:G141R:L181H	6301.8854501479345
AAAAAACAGTTAAAAAACGA	GAGGATGGCT	B	amacGFP	0.0	0.0	0.0	1.61	1.77	0.0	0.0	0.0	3.38	G33T:G462T:C480T:T666C	V14L:D158Y:F230L	4600.02907781318
AAAAAACATAACAAAGCACA	CCTGTTAGTG	B	amacGFP	0.0	0.0	0.0	0.0	0.0	13.04	0.0	0.0	13.04	A55T	D21V	9785.472137763774
AAAAAACATACCCCCAGATC	ATTACGCAAT	B	amacGFP	0.1	2.26	0.0	0.0	1.15	1.25	0.0	0.0	4.76	C23T:A100G:C146T:T433C:C559A:T608C	E36G:F148S:P190H	4073.166413010816
AAAAAACATACCCCCAGATC	TCTACGTTTG	B	amacGFP	1.3	0.44	0.0	0.0	0.09	0.0	0.0	0.0	1.83	C23T:A100G:C146T:T433C:C559A:T608C	E36G:F148S:P190H	606.8432220263434
AAAAAACATACCCCCAGATC	TGGTGTTTAG	B	amacGFP	2.0	0.0	0.0	0.0	0.0	0.0	0.0	0.0	2.0	C23T:A100G:C146T:T433C:C559A:T608C	E36G:F148S:P190H	449.0
AAAAAACATACGTACATATG	ATTCGTTGGT	B	amacGFP	12.86	1.03	0.0	0.0	0.0	0.0	0.0	0.0	13.889999999999999	G33T:C285T:G392A	V14L:R99C	609.8095262499144
AAAAAACATACGTACATATG	TGACCTATTA	B	amacGFP	3.58	0.0	0.0	0.0	0.0	0.0	0.0	0.0	3.58	G33T:C285T:G392A	V14L:R99C	449.0
AAAAAACATAGCAAAACTGC	TGCCCGTCTG	B	amacGFP	0.0	0.0	0.0	0.0	1.59	2.38	0.81	0.0	4.779999999999999	G33T	V14L	9149.259098603168
AAAAAACATTAGCAAAACAA	GACCGTTGTG	B	amacGFP	0.0	0.0	0.0	0.0	0.53	6.69	0.0	0.0	7.220000000000001	wt	wt	8914.87394731537
AAAAAACATTAGCAAAACAA	TTGTGCCTGC	B	amacGFP	0.0	0.0	0.0	0.0	7.26	13.49	3.09	0.0	23.84	wt	wt	9129.114976923456
AAAAAACATTCATTATATTC	TACGTCATCT	B	amacGFP	0.0	0.0	0.94	0.0	0.0	0.0	0.15	0.0	1.0899999999999999	T273A:T666C	Y95N:F230L	2660.67864173219
AAAAAACCAAAAAAAAACCC	CCCGGATCGC	B	amacGFP	0.0	0.0	0.42	0.0	2.21	1.59	0.44	0.0	4.66	wt	wt	7691.2350887273205
AAAAAACCAAAACACAGAAA	ATTTGTGCCT	B	amacGFP	0.0	0.0	0.0	0.0	0.0	1.93	0.0	0.0	1.93	G33T:T107C:T210C:A471.:A651T	V14L:F73L:N161I:N162T:G163A:L164*:K165R:V166*:N167T:F168S:K169R:I170S:R171A:H172T:N173T:I174S:E175R:G176A:G177A:V179C:Q180S:L181S:A182P:D183T:H184T:Y185T:Q186R:T187R:N188T:V189F:L191W:G192A:D193T:G194A:V196C:L197*:I198S:I203S:N204T:H205T:Y206T:L207*:S208A:C209V:Q210R:T211Q:A212P:I213S:S214A:D216T:R217V:N218T:E219R:T221L:R222A:D223I:H224T:M225W:V226S:L228W:E229S:F230S:F231L:S232V:A233P:C234V:H236I…	9785.472137763774
AAAAAACCAAAACACAGAAA	GCCATGGTCT	B	amacGFP	0.27	0.0	0.0	0.0	3.19	0.0	0.0	0.0	3.46	G33T:T107C:T210C:A471.:A651T	V14L:F73L:N161I:N162T:G163A:L164*:K165R:V166*:N167T:F168S:K169R:I170S:R171A:H172T:N173T:I174S:E175R:G176A:G177A:V179C:Q180S:L181S:A182P:D183T:H184T:Y185T:Q186R:T187R:N188T:V189F:L191W:G192A:D193T:G194A:V196C:L197*:I198S:I203S:N204T:H205T:Y206T:L207*:S208A:C209V:Q210R:T211Q:A212P:I213S:S214A:D216T:R217V:N218T:E219R:T221L:R222A:D223I:H224T:M225W:V226S:L228W:E229S:F230S:F231L:S232V:A233P:C234V:H236I…	5782.833296551956
AAAAAACCAAACAAATTAGA	CGAATGACAG	B	amacGFP	1.44	0.0	0.0	0.0	0.0	0.0	0.0	0.0	1.44	G96A:A496T:C640T:G683A	G35S:K169M:T221I	449.0
AAAAAACCAAACAAATTAGA	GCCGTAGTTG	B	amacGFP	1.1	0.0	0.0	0.0	0.0	0.0	0.0	0.0	1.1	G96A:A496T:C640T:G683A	G35S:K169M:T221I	449.0
AAAAAACCAAACAAATTAGA	TTTTATGGCG	B	amacGFP	1.3	0.48	0.0	0.0	0.8	0.0	0.0	0.0	2.58	G96A:A496T:C640T:G683A	G35S:K169M:T221I	449.0
AAAAAACCAAACCTCCAACA	GAGGGTGGTT	B	amacGFP	14.6	0.0	0.0	0.0	0.0	0.0	0.0	0.0	14.6	G33T:A253G:C264T:A456G:A595G	V14L:K87R:P92S:M156V:H205R	449.0
AAAAAACCAACCAAACAAAC	CACCTCAAGG	B	amacGFP	0.0	0.0	0.0	0.0	0.0	8.39	1.1	0.0	9.49	wt	wt	10886.729839833051
AAAAAACCAACCAAACAAAC	CTTAATGCAC	B	amacGFP	0.0	0.0	0.0	0.0	1.33	2.15	2.65	0.0	6.13	wt	wt	10791.256676891795
AAAAAACCAACCAAACAAAC	GACTCGGAAA	B	amacGFP	0.0	0.0	0.0	0.0	0.0	1.93	0.0	0.0	1.93	wt	wt	9785.472137763774
AAAAAACCAACCAAACAAAC	GGTGGGCGGC	B	amacGFP	0.0	0.0	0.0	0.0	0.0	5.56	0.0	0.0	5.56	wt	wt	9785.472137763774
AAAAAACCAACCAAACAAAC	TGCGCTTTTC	B	amacGFP	0.0	0.0	0.0	0.0	9.21	3.17	3.6	0.0	15.98	wt	wt	8216.707935638222
AAAAAACCAATTAAAAGAAC	AGGCCTGACT	B	amacGFP	0.0	0.0	0.0	0.0	3.54	0.57	1.69	0.0	5.800000000000001	C575A:C690A	H238N	8368.908205761181
AAAAAACCAATTAAAAGAAC	ATCACGAGCG	B	amacGFP	0.0	0.0	0.0	0.0	10.72	4.08	6.17	0.0	20.97	C575A:C690A	H238N	8888.433001240428
AAAAAACCAATTAAAAGAAC	GAGCTGGGCG	B	amacGFP	0.0	0.0	0.0	0.0	2.48	14.06	3.82	0.0	20.36	C575A:C690A	H238N	10024.956350720959
AAAAAACCAATTAAAAGAAC	TCGCTATTAT	B	amacGFP	0.0	0.0	0.0	0.0	4.78	4.99	0.0	0.0	9.77	C575A:C690A	H238N	8048.577247296139
AAAAAACCAATTAAAAGAAC	TGGTTCAGGT	B	amacGFP	0.0	0.0	0.0	0.0	5.76	0.45	1.76	0.0	7.97	C575A:C690A	H238N	7404.4391882176515
AAAAAACCACACCAACCCAA	TTATGCCTTC	B	amacGFP	1.44	0.0	0.0	0.0	0.0	0.0	0.0	0.0	1.44	A288T:A403T:A547G:C695T	T100S:N138I:Q186R	449.0
AAAAAACCACCCAAAAAACC	GAGGGGTGGC	B	amacGFP	4.58	0.0	0.0	0.0	0.0	0.0	0.0	0.0	4.58	A3G:G194A:C260T:G342A:A442C:C569G	S1G:E118K:H151P:D193E	449.0
AAAAAACCACCCAAAAAACC	GTCGCATCCA	B	amacGFP	4.94	0.0	0.0	0.0	0.53	0.0	0.0	0.0	5.470000000000001	A3G:G194A:C260T:G342A:A442C:C569G	S1G:E118K:H151P:D193E	449.0
AAAAAACCACCCAAAAAACC	TTTCGCGCGT	B	amacGFP	0.97	0.0	0.0	0.0	0.0	0.0	0.0	0.0	0.97	A3G:G194A:C260T:G342A:A442C:C569G	S1G:E118K:H151P:D193E	449.0
AAAAAACCACCCAAAAAACC	TTTTGGTTTG	B	amacGFP	1.07	4.4	0.0	0.0	0.0	0.0	0.0	0.0	5.470000000000001	A3G:G194A:C260T:G342A:A442C:C569G	S1G:E118K:H151P:D193E	1044.4313593252741
AAAAAACCACCCACAACTGA	ACTCGGTATG	B	amacGFP	0.0	0.0	0.26	0.0	0.0	0.0	0.0	0.0	0.26	G33T:C167A:T255A:A430T:C690A	V14L:S88T:N147I:H238N	2253.950592701564
AAAAAACCACCCACAACTGA	GGCTGCGTTA	B	amacGFP	0.0	2.46	0.03	0.0	0.0	0.0	0.0	0.0	2.4899999999999998	G33T:C167A:T255A:A430T:C690A	V14L:S88T:N147I:H238N	1378.3343807253204
AAAAAACCATACACAACACT	CGAATGAATC	B	amacGFP	0.0	0.0	0.0	0.0	0.0	4.65	0.22	0.0	4.87	A268T:C365A	E93V	10564.21782409323
AAAAAACCCAACAACACCCC	AAGTGACTGT	B	amacGFP	1.04	0.0	0.0	0.0	2.04	12.02	0.0	0.0	15.099999999999998	T19A:G258A:G267A	L9Q:A89T:E93K	8641.360353407752
AAAAAACCCAACAACACCCC	GGAAAGTTTC	B	amacGFP	0.0	1.43	0.0	0.0	11.96	7.26	4.26	0.0	24.909999999999997	T19A:G258A:G267A	L9Q:A89T:E93K	8109.733587640667
AAAAAACCCAACAACACCCC	GTGAAGGCCG	B	amacGFP	0.0	0.0	0.0	0.0	6.11	0.23	0.0	0.0	6.340000000000001	T19A:G258A:G267A	L9Q:A89T:E93K	7028.22454544735
AAAAAACCCCGAATTATTCA	ACTGGTCTTG	B	amacGFP	0.0	0.0	4.33	0.04	0.0	0.0	0.0	0.0	4.37	C140T:A276T:T457A:T526A	I96F:M156K:V179E	2469.430384659209
AAAAAACCTAAAAACATCCA	CGACTTGGTC	B	amacGFP	0.0	0.0	0.0	0.0	0.0	3.06	0.0	0.0	3.06	A147T	T52S	9785.472137763774
AAAAAACCTAAAAACATCCA	CGGACTCATA	B	amacGFP	0.0	0.0	0.0	0.0	0.35	8.39	0.22	0.0	8.96	A147T	T52S	9688.313896550791
AAAAAACCTCAAAACTCGTA	AGTGGTTTGG	B	amacGFP	0.0	0.0	0.0	0.67	1.24	1.47	0.07	0.0	3.4499999999999997	A61G:A639G	D23G:T221A	7451.831206124437
AAAAAACCTCAAAACTCGTA	CATCTACTCT	B	amacGFP	0.0	0.0	0.0	0.0	2.3	1.25	0.0	0.0	3.55	A61G:A639G	D23G:T221A	7762.9623736828735
AAAAAACCTCAAAACTCGTA	GGCTCAATGG	B	amacGFP	0.0	0.0	0.0	0.0	0.0	1.25	0.0	0.0	1.25	A61G:A639G	D23G:T221A	9785.472137763774
AAAAAACCTTACAAAAAGTA	TTTGGCAGCT	B	amacGFP	0.0	0.0	0.0	0.0	0.44	2.15	0.07	0.0	2.6599999999999997	G33T:G95T:G282A:A514C:C692G:G707A	V14L:E34D:E98K:E175A:H238Q	9201.806621264885
AAAAAACCTTCCAAACAAGC	AGCTCACACG	B	amacGFP	8.35	0.0	0.0	0.0	0.0	0.0	0.0	0.0	8.35	C98A:T107A:T192G:T204A:T207G:A253T:C347T:A424T:T493C:G537A:T557A:A592G:C690T	D38E:S67A:L71M:C72G:K87M:E145V:F168S:D183N:N204S:H238Y	449.0
AAAAAACCTTCCAAACAAGC	ATACGCTTAG	B	amacGFP	12.23	0.0	0.0	0.0	0.0	0.11	0.0	0.0	12.34	C98A:T107A:T192G:T204A:T207G:A253T:C347T:A424T:T493C:G537A:T557A:A592G:C690T	D38E:S67A:L71M:C72G:K87M:E145V:F168S:D183N:N204S:H238Y	449.0
AAAAAACCTTCCAAACAAGC	CGGCCTCTAG	B	amacGFP	0.0	0.67	0.0	0.0	0.0	0.0	0.0	0.0	0.67	C98A:T107A:T192G:T204A:T207G:A253T:C347T:A424T:T493C:G537A:T557A:A592G:C690T	D38E:S67A:L71M:C72G:K87M:E145V:F168S:D183N:N204S:H238Y	1260.9987534483494
AAAAAACGAAAAACAAACCA	GGGCTGTACG	B	amacGFP	0.0	0.0	0.0	1.88	0.0	0.0	0.0	0.0	1.88	G33T:G267T:C512T	V14L:E93*	3750.0069195087854
AAAAAACGAAACAAAACTCC	ATTGTATGCG	B	amacGFP	0.0	0.0	0.0	4.3	8.86	5.78	4.04	0.0	22.98	A121T:A147G	K43M:T52A	7761.436827351835
AAAAAACGAAACAAAACTCC	GAATGACGCG	B	amacGFP	0.03	0.0	0.0	0.0	2.57	4.54	0.29	0.0	7.43	A121T:A147G	K43M:T52A	8656.95901176303
AAAAAACGCAAGAAGAACCT	AAGTTCTTTG	B	amacGFP	8.49	0.0	1.27	0.45	0.0	0.0	0.07	0.0	10.280000000000001	A361G:G622A:A664T:T680A	N124S:S214N:E229V:C234*	449.0
AAAAAACGCAAGAAGAACCT	GCGCATAGCC	B	amacGFP	1.5	0.71	0.0	0.0	0.0	0.0	0.0	0.0	2.21	A361G:G622A:A664T:T680A	N124S:S214N:E229V:C234*	855.614892114915
AAAAAACGGATCACCAAAGC	GGCGCACATG	B	amacGFP	0.6	0.0	0.0	0.0	0.0	0.0	0.0	0.0	0.6	A121G:T163A:T190A:G208A:C416G:T647C	K43R:V57E:L66Q:C72Y:H142Q	449.0
AAAAAACGGATCACCAAAGC	GGTGCGGTTA	B	amacGFP	1.5	0.0	0.0	0.0	0.62	3.17	0.0	0.0	5.29	A121G:T163A:T190A:G208A:C416G:T647C	K43R:V57E:L66Q:C72Y:H142Q	6466.655541061821
AAAAAACGGATCACCAAAGC	TCTTGGGCTT	B	amacGFP	2.51	0.0	0.0	0.0	0.62	0.0	0.0	0.0	3.13	A121G:T163A:T190A:G208A:C416G:T647C	K43R:V57E:L66Q:C72Y:H142Q	449.0
AAAAAACGTACCACCTCCAC	CGACTTGGTC	B	amacGFP	0.47	0.52	0.0	4.75	0.0	0.45	0.0	0.0	6.19	G33T:T433C:A582G:T674C	V14L:F148S:I198V	3593.0882040449574
AAAAAACTAAAAAACAGTCA	CGCCGACTTT	B	amacGFP	3.14	0.0	0.0	0.0	0.0	0.0	0.0	0.0	3.14	T21C:G400A:A628T	F10L:G137D:D216V	449.0
AAAAAACTAAAAAACAGTCA	TGCGGCGGGC	B	amacGFP	0.17	0.0	0.0	0.0	2.04	0.0	0.0	0.0	2.21	T21C:G400A:A628T	F10L:G137D:D216V	5783.059500157284
AAAAAACTAAAACAAATCCT	CAGCCGAGCT	B	amacGFP	1.64	0.56	0.0	0.0	0.0	0.0	0.0	0.0	2.2	G33T:G213A:T250C	V14L:A74T:F86S	849.5109119172099
AAAAAACTAAACAAATCTAA	CCATCGGCAT	B	amacGFP	0.0	0.0	0.0	0.0	0.62	7.48	8.52	0.0	16.619999999999997	wt	wt	11598.616173784321
AAAAAACTAAACAAATCTAA	CTACTCGAGG	B	amacGFP	0.0	0.0	0.0	0.0	4.16	21.88	0.0	0.0	26.04	wt	wt	8688.419748153821
AAAAAACTAAACACCAAGAC	GGGTCCGTGT	B	amacGFP	0.33	0.0	0.0	0.85	0.0	1.02	0.0	0.0	2.2	G33T:C224G:C279T:C347T:A351G:G422T:T433C:C446T:T457C:A549G:G555C:G665C	V14L:Q97*:T121A:F148S:M156T:T187A:V189L:E229D	5965.2357731117745
AAAAAACTAAACAGCAACCA	ATTGTACGAC	B	amacGFP	0.53	0.0	0.0	0.0	0.0	0.0	0.0	0.0	0.53	G33T:A237T:A349G:C594A:C609A	V14L:M82L:D120G:H205N:Q210K	449.0
AAAAAACTAAACAGCAACCA	CGCACTGATA	B	amacGFP	5.65	0.0	0.0	0.0	0.0	0.0	0.0	0.0	5.65	G33T:A237T:A349G:C594A:C609A	V14L:M82L:D120G:H205N:Q210K	449.0
AAAAAACTAAACAGCAACCA	GACTCGTTGC	B	amacGFP	4.41	0.0	0.0	0.0	0.0	0.0	0.0	0.0	4.41	G33T:A237T:A349G:C594A:C609A	V14L:M82L:D120G:H205N:Q210K	449.0
AAAAAACTAAACAGCAACCA	TGTTTGTCTG	B	amacGFP	3.64	0.0	0.0	0.0	0.0	2.15	0.0	0.0	5.79	G33T:A237T:A349G:C594A:C609A	V14L:M82L:D120G:H205N:Q210K	449.0
AAAAAACTAAATACGAACCC	GAATTTATTT	B	amacGFP	0.0	0.0	1.14	0.99	4.78	0.0	0.37	0.0	7.28	G33T:A115T:A381G:G527T:A618T:A709G	V14L:Y41F:M131V:I213F:Y244C	5397.895302744991
AAAAAACTAAATACGAACCC	GATCCATGGC	B	amacGFP	0.0	0.0	0.0	3.94	6.02	1.47	0.29	0.0	11.719999999999999	G33T:A115T:A381G:G527T:A618T:A709G	V14L:Y41F:M131V:I213F:Y244C	5714.702956666477
AAAAAACTAAATACGAACCC	TTCAGCTCTT	B	amacGFP	0.0	0.0	0.0	0.0	0.0	4.65	0.0	0.0	4.65	G33T:A115T:A381G:G527T:A618T:A709G	V14L:Y41F:M131V:I213F:Y244C	9785.472137763774
AAAAAACTACAAACAACCAA	GTCTACGGCG	B	amacGFP	0.0	0.0	0.0	0.0	0.0	0.45	0.59	0.0	1.04	C323A:G555A:A568C:G622A	V189I:D193A:S214N	11690.43732731554
AAAAAACTACAAACAACCAA	TGTATATATA	B	amacGFP	0.0	0.0	0.0	0.0	0.0	0.0	0.88	0.0	0.88	C323A:G555A:A568C:G622A	V189I:D193A:S214N	13815.971472907542
AAAAAACTACATACAACACT	AAGGGGTGTA	B	amacGFP	0.0	0.0	0.0	0.0	2.66	0.0	0.0	0.0	2.66	G33T:A127G:A229G:A621G	V14L:E45G:H79R:S214G	6301.8854501479345
AAAAAACTATACAAAAACAG	TTAATTGGAT	B	amacGFP	0.0	0.0	0.0	0.0	11.6	2.04	2.72	0.0	16.36	C71T:A496T:A711G	K169M:K245E	7436.277335356469
AAAAAACTCGACAAAACCAC	TGGATGAACG	B	amacGFP	0.13	3.29	0.0	0.0	0.0	0.0	0.0	0.0	3.42	A6.:C300A	K2R:G6A:E7R:E8S:L9C:F10S:T11P:I13S:V14C:V16S:L17*:I18L:E19S:L20W:D21T:G22A:D23T:V24Y:H25T:G26A:H27T:K28S:F29S:S30A:V31C:R32A:G33A:E34R:G35A:E36R:G37A:D38M:A39P:D40T:Y41T:G42A:K43S:L44W:E45R:I46S:K47S:F48S:I49S:C50A:T51P:T52P:G53A:K54S:L55C:V57C:W59G:T61P:L62S:V63*:T64P:T65P:L66C:S67R:Y68T:G69A:I70F:L71C:C72A:F73S:A74R:R75A:Y76T:E78N:H79T:M80*:K81R:M82*:N83T:D84T:F85S:F86S:K87S:S88P:A89P:M90C:E93K…	1126.5151815332656
AAAAAACTCGACAAAACCAC	TTCGTTGCAC	B	amacGFP	0.13	0.0	0.0	0.0	3.9	0.0	0.0	0.0	4.03	A6.:C300A	K2R:G6A:E7R:E8S:L9C:F10S:T11P:I13S:V14C:V16S:L17*:I18L:E19S:L20W:D21T:G22A:D23T:V24Y:H25T:G26A:H27T:K28S:F29S:S30A:V31C:R32A:G33A:E34R:G35A:E36R:G37A:D38M:A39P:D40T:Y41T:G42A:K43S:L44W:E45R:I46S:K47S:F48S:I49S:C50A:T51P:T52P:G53A:K54S:L55C:V57C:W59G:T61P:L62S:V63*:T64P:T65P:L66C:S67R:Y68T:G69A:I70F:L71C:C72A:F73S:A74R:R75A:Y76T:E78N:H79T:M80*:K81R:M82*:N83T:D84T:F85S:F86S:K87S:S88P:A89P:M90C:E93K…	5795.030218956998
AAAAAACTCTATTCAAAACT	ACGGTGGTCA	B	amacGFP	1.8	0.0	0.0	0.0	0.0	0.0	0.0	0.0	1.8	G33T:C290G:A466T:G663A:G682T	V14L:K159M:E229K:G235V	449.0
AAAAAACTCTATTCAAAACT	GCCAGGGCCC	B	amacGFP	7.25	1.75	0.0	0.04	0.0	0.23	0.0	0.0	9.27	G33T:C290G:A466T:G663A:G682T	V14L:K159M:E229K:G235V	480.9436246703406
AAAAAACTTAACCATCAAAA	CCTGATTAGT	B	amacGFP	0.0	0.0	0.0	0.0	3.37	0.11	0.66	0.0	4.14	A144T:C221T:T487C	T51S:V166A	7425.391994104722
AAAAAACTTAACCATCAAAA	CTCTAGATCC	B	amacGFP	0.0	0.0	0.0	0.0	0.0	0.0	3.89	0.0	3.89	A144T:C221T:T487C	T51S:V166A	13815.971472907542
AAAAAACTTAAGCAAGAAGA	ATTTTTATGA	B	amacGFP	0.27	0.0	0.0	0.0	0.0	0.0	0.0	0.0	0.27	G33T:A106G:C137A:T277A:C299T:G335A:A381G:C573T	V14L:D38G:F48L:I96N:M131V:P195S	449.0
AAAAAACTTAAGCAAGAAGA	CTTGGCGGTT	B	amacGFP	3.37	2.1	0.0	0.0	0.53	0.0	0.0	0.0	6.000000000000001	G33T:A106G:C137A:T277A:C299T:G335A:A381G:C573T	V14L:D38G:F48L:I96N:M131V:P195S	851.2194496585847
AAAAAACTTCAACAAACCCC	ATTGGCTAGT	B	amacGFP	0.0	0.0	0.0	0.13	1.15	0.0	0.0	0.0	1.2799999999999998	G4A:G90A:C113A:G194A:A397G:C635A	S1N:G33S:D40E:D136G:N218K	5220.247430085443
AAAAAACTTCAACAAACCCC	CTCAGACTTG	B	amacGFP	0.1	0.0	0.07	0.31	0.09	0.91	0.37	0.0	1.85	G4A:G90A:C113A:G194A:A397G:C635A	S1N:G33S:D40E:D136G:N218K	8753.540267496608
AAAAAACTTTAAAAAACTCT	GTGACATGTC	B	amacGFP	0.0	0.83	0.0	0.0	0.0	0.34	0.0	0.0	1.17	G33T:A129T:C159T	V14L:I46F:P56S	2326.751589985784
AAAAAACTTTAAAAAACTCT	TCGGGTTATT	B	amacGFP	0.0	0.0	2.05	0.0	0.0	0.0	0.0	0.0	2.05	G33T:A129T:C159T	V14L:I46F:P56S	2253.950592701564
AAAAAAGAAAACACAACAAC	GCCTGCAATT	B	amacGFP	5.25	2.14	0.0	0.0	3.99	0.0	0.0	0.0	11.38	T355A:A381T:C584G	L122Q:M131L:I198M	896.7609883386739
AAAAAAGAAAACACAACAAC	TAGGTGCGAG	B	amacGFP	5.65	1.75	0.0	0.0	0.0	0.0	0.0	0.0	7.4	T355A:A381T:C584G	L122Q:M131L:I198M	802.1865957854068
AAAAAAGAAAACACCACAAC	TCATATGATG	B	amacGFP	0.0	0.0	0.0	0.0	2.3	0.0	0.0	0.0	2.3	A129G:T255A:A280G:G525C:C609T:A633.:A696T	I46V:S88T:Q97R:V179L:Q210*:N218T:E219R:T221L:R222A:D223I:H224T:M225W:V226S:L228W:E229S:F230S:F231L:S232V:A233P:C234V:H236I:T237L:H238T:G239A:M240W:D241T:E242S:L243C:Y244T:K245S	6301.8854501479345
AAAAAAGAAAACCAAAACAC	TCTTGCTCGG	B	amacGFP	0.33	0.0	1.34	0.0	0.0	0.0	0.0	0.0	1.6700000000000002	A436T:C579T	N149I	1971.8551519362668
AAAAAAGAAAATACAAAACT	CAGGCTAGGG	B	amacGFP	0.0	0.0	0.0	0.0	2.3	0.0	0.0	0.0	2.3	G33T	V14L	6301.8854501479345
AAAAAAGAAAATACAAAACT	CGATTATGGT	B	amacGFP	0.0	0.0	0.0	0.0	0.09	1.59	1.54	0.0	3.22	G33T	V14L	11446.940461958297
AAAAAAGAAAATACAAAACT	CGGGCTGGTT	B	amacGFP	0.0	0.0	0.0	0.0	3.72	0.0	0.0	0.0	3.72	G33T	V14L	6301.8854501479345
AAAAAAGAAAATACAAAACT	CTGATGTAAG	B	amacGFP	0.0	0.0	0.0	0.0	7.0	6.92	1.1	0.0	15.02	G33T	V14L	8257.610172819586
AAAAAAGAAAATACAAAACT	TCGGTTACGG	B	amacGFP	0.0	0.0	0.0	0.0	8.68	13.04	0.0	0.0	21.72	G33T	V14L	8228.903508446496
AAAAAAGAAATAACATCCGC	ATTGGGGTGA	B	amacGFP	2.07	0.0	0.0	0.0	0.0	0.0	4.41	0.0	6.48	T297C:A366T:C460T	F103L:I126F:P157L	8984.5122283024
AAAAAAGAAATAACATCCGC	GGCTGCACTG	B	amacGFP	2.31	0.0	0.0	0.0	4.34	2.49	0.0	0.0	9.14	T297C:A366T:C460T	F103L:I126F:P157L	5625.186653741366
AAAAAAGAAATGCGGAACCT	GACGGAGTTT	B	amacGFP	0.0	0.0	0.0	0.0	4.43	0.0	0.0	0.0	4.43	A403T:C479T	N138I	6301.8854501479345
AAAAAAGAAATGCGGAACCT	TTTGTAACCG	B	amacGFP	0.97	0.0	0.0	0.0	0.0	4.76	0.0	0.0	5.7299999999999995	A403T:C479T	N138I	8700.399411020064
AAAAAAGACAAACCAAAACA	ATTCCGGGTG	B	amacGFP	0.0	0.0	0.0	0.0	0.0	1.59	0.0	0.0	1.59	G33T	V14L	9785.472137763774
AAAAAAGACAAACCAAAACA	GTACCGGCCT	B	amacGFP	0.0	0.0	0.0	0.0	2.13	2.72	0.0	0.0	4.85	G33T	V14L	8151.535509998372
AAAAAAGACAACAAAAAAGT	CCACCACAGG	B	amacGFP	0.0	0.0	0.0	0.0	0.0	1.13	0.0	0.0	1.13	C119A:A127G:G662T	E45G	9785.472137763774
AAAAAAGACAATAAAATAGA	GGAGCTGTCT	B	amacGFP	0.87	0.0	0.0	0.0	0.0	0.0	0.0	0.0	0.87	G33T:A133T:G164T:T432A:A438G:C479T:A614G	V14L:K47M:F148I:S150G	449.0
AAAAAAGACAATAAAATAGA	TTCTCGTCGG	B	amacGFP	0.13	1.23	0.0	0.0	0.0	0.0	0.0	0.0	1.3599999999999999	G33T:A133T:G164T:T432A:A438G:C479T:A614G	V14L:K47M:F148I:S150G	1087.656626878836
AAAAAAGACACAGCAACCAC	CTGGCGGATG	B	amacGFP	0.0	0.0	0.0	0.0	0.0	0.0	1.84	0.0	1.84	G33T	V14L	13815.971472907542
AAAAAAGACACAGCAACCAC	GATCCGCTCA	B	amacGFP	0.0	0.0	0.0	0.0	6.64	20.29	7.35	0.0	34.28	G33T	V14L	9864.695684827724
AAAAAAGACACAGCAACCAC	GGACGGGCTA	B	amacGFP	0.0	0.0	0.0	0.0	2.92	13.15	0.0	0.0	16.07	G33T	V14L	8641.539265917894
AAAAAAGACTAGAAAAAACC	CGCTGAGTTG	B	amacGFP	1.24	1.59	0.0	0.0	4.78	0.0	0.0	0.0	7.61	A391T:A442T:A552T:G604A	K134M:H151L:N188Y:S208N	4144.345900917456
AAAAAAGACTAGAAAAAACC	CTCATGGACA	B	amacGFP	0.9	0.0	1.27	0.0	0.0	0.0	0.0	0.0	2.17	A391T:A442T:A552T:G604A	K134M:H151L:N188Y:S208N	1464.521053858302
AAAAAAGACTAGAAAAAACC	GGGGGCTTAG	B	amacGFP	0.17	0.0	0.0	0.0	0.0	0.0	0.0	0.0	0.17	A391T:A442T:A552T:G604A	K134M:H151L:N188Y:S208N	449.0
AAAAAAGATAACCAAAAATA	AGTGGATCAC	B	amacGFP	2.71	0.0	0.0	0.0	0.0	0.0	0.0	0.0	2.71	G33T:T195A	V14L:Y68N	449.0
AAAAAAGATAACCAAAAATA	GCTTTTCCGG	B	amacGFP	0.1	1.79	0.0	0.0	0.0	0.0	0.0	0.0	1.8900000000000001	G33T:T195A	V14L:Y68N	1114.1009517742427
AAAAAAGATAACCAAAAATA	TAGACTTTAT	B	amacGFP	2.24	0.0	0.85	1.17	1.86	0.0	0.59	0.0	6.71	G33T:T195A	V14L:Y68N	3142.179074117029
AAAAAAGATAAGCTAAAAAT	GACTACTCTG	B	amacGFP	0.0	0.0	0.0	0.0	1.42	0.34	0.0	0.0	1.76	G33T:G497A:A591T	V14L:N204Y	7490.4324554163195
AAAAAAGATAGTAAAACAAA	CGTTGGGAGT	B	amacGFP	0.0	3.17	0.0	2.24	0.0	0.0	0.0	0.0	5.41	G411T:T580C	G141W:L197P	2171.583974301554
AAAAAAGATAGTAAAACAAA	GCAAGTGGGG	B	amacGFP	0.0	0.0	6.64	0.36	0.0	0.0	0.07	0.0	7.07	G411T:T580C	G141W:L197P	2605.72532072617
AAAAAAGATAGTAAAACAAA	GCTCCCATAT	B	amacGFP	0.0	0.0	0.55	0.0	0.0	0.0	0.0	0.0	0.55	G411T:T580C	G141W:L197P	2253.950592701564
AAAAAAGATTACATAAAAAC	TGGGTGGTAG	B	amacGFP	0.0	0.0	0.0	0.0	1.33	0.0	0.0	0.0	1.33	G90T:G95T:C189A:A269T:T454C:T589A:A651T	G33C:E34D:L66M:E93D:I155T:I203N:M225L	6301.8854501479345
AAAAAAGCAACAATTAATGA	GTTGTATGTT	B	amacGFP	0.0	0.0	0.0	1.3	12.13	11.22	1.25	0.18	26.080000000000002	G33T	V14L	7968.408953827827
AAAAAAGCAACCCAAAAATA	GGTCAGCTAG	B	amacGFP	0.03	0.0	0.65	0.36	3.45	0.0	2.28	0.0	6.7700000000000005	C89T:T107A:A112T:T157C:C443T	D38E:D40V:L55P	7993.599592510852
AAAAAAGCAACCCAAAAATA	GTCGGCAGTT	B	amacGFP	0.0	0.0	2.61	0.0	0.97	0.0	0.0	0.0	3.58	C89T:T107A:A112T:T157C:C443T	D38E:D40V:L55P	2758.736293945895
AAAAAAGCAATACAGGATCC	ATGCCTGTCC	B	amacGFP	0.0	0.0	0.0	0.0	1.59	0.0	0.0	0.0	1.59	G33T:A336G	V14L:K116E	6301.8854501479345
AAAAAAGCAATCATAAACCC	GATGTGCCAG	B	amacGFP	0.0	0.0	0.0	0.0	1.68	0.0	0.0	0.0	1.68	A253T:T409A:T619A	K87M:L140Q:I213N	6301.8854501479345
AAAAAAGCACAAGGAATCCC	AGCCCGTACG	B	amacGFP	0.0	0.0	0.0	0.0	0.0	1.47	0.0	0.0	1.47	A417T	K143*	9785.472137763774
AAAAAAGCACAAGGAATCCC	GTCCTTTTGG	B	amacGFP	0.63	0.0	0.0	0.0	0.0	0.0	0.0	0.0	0.63	A417T	K143*	449.0
AAAAAAGCACACAAAAAATA	GGCGGGACGT	B	amacGFP	0.0	0.0	0.0	0.0	4.96	0.0	0.0	0.0	4.96	G33T:T141A:C660T	V14L:C50S	6301.8854501479345
AAAAAAGCACACAAAAAATA	TCCGGACACG	B	amacGFP	0.0	0.0	0.0	0.0	12.58	12.81	0.29	0.0	25.68	G33T:T141A:C660T	V14L:C50S	8062.544182686077
AAAAAAGCAGATAACAAAAC	ATTCGATTCT	B	amacGFP	0.0	0.0	0.0	0.0	8.24	8.5	1.4	0.0	18.14	A376T:A402G	K129M:N138D	8321.539465598013
AAAAAAGCATAAATATTCAA	AATGGGCGGT	B	amacGFP	5.41	0.0	0.0	0.72	4.87	0.0	0.0	0.0	11.0	G14T:G281T:C300G:T406A:T511A:C600A:C605G:A649T:G662T:A691T	E7D:Q97H:Q104E:I139N:I174N:L207M:S208R:H224L:H238L	2107.714533407335
AAAAAAGCATAAATATTCAA	ATCCTCGGGC	B	amacGFP	4.14	0.0	0.0	0.0	1.68	3.74	0.0	0.0	9.559999999999999	G14T:G281T:C300G:T406A:T511A:C600A:C605G:A649T:G662T:A691T	E7D:Q97H:Q104E:I139N:I174N:L207M:S208R:H224L:H238L	3787.194969429657
AAAAAAGCATAAATATTCAA	GTGTGTATGG	B	amacGFP	2.51	0.0	0.0	0.0	0.0	0.0	0.0	0.0	2.51	G14T:G281T:C300G:T406A:T511A:C600A:C605G:A649T:G662T:A691T	E7D:Q97H:Q104E:I139N:I174N:L207M:S208R:H224L:H238L	449.0
AAAAAAGCATAAATATTCAA	TTGGCTCATA	B	amacGFP	0.37	0.0	0.0	0.0	0.0	1.13	0.0	0.0	1.5	G14T:G281T:C300G:T406A:T511A:C600A:C605G:A649T:G662T:A691T	E7D:Q97H:Q104E:I139N:I174N:L207M:S208R:H224L:H238L	8725.182789776485
AAAAAAGCATAACAAAAACA	ATGCGGGATG	B	amacGFP	0.0	0.0	0.0	0.0	0.62	0.0	0.0	0.0	0.62	G33T	V14L	6301.8854501479345
AAAAAAGCATAACAAAAACA	GAGCTACAGC	B	amacGFP	0.0	0.0	0.0	0.0	0.0	3.06	0.0	0.0	3.06	G33T	V14L	9785.472137763774
AAAAAAGCATAACAAAAACA	GTCTTGGAGG	B	amacGFP	0.0	0.0	0.0	0.0	7.53	9.07	1.69	0.0	18.290000000000003	G33T	V14L	8555.21142873033
AAAAAAGCCAAAAAAACACC	GCTCACTACA	B	amacGFP	0.97	0.0	0.0	0.0	3.63	0.0	0.0	0.0	4.6	G33T:T64A:C145T:T203C	V14L:V24E:T51I	5215.881114247972
AAAAAAGCCAGCTCCATCGT	TATAAACTTT	B	amacGFP	2.74	0.36	0.0	0.0	0.0	0.0	0.0	0.0	3.1	A49G:T249A:T294A:T421C:T454C	E19G:F86I:F102I:L144P:I155T	699.1650861610651
AAAAAAGCCAGCTCCATCGT	TCCTCTGCTG	B	amacGFP	1.67	0.0	0.0	0.0	0.0	0.0	0.0	0.0	1.67	A49G:T249A:T294A:T421C:T454C	E19G:F86I:F102I:L144P:I155T	449.0
AAAAAAGCTCAGAAACAAAC	ATTTTTTTGA	B	amacGFP	0.0	0.0	0.0	0.0	0.89	3.06	0.0	0.0	3.95	G33T	V14L	8554.195337223458
AAAAAAGCTCAGAAACAAAC	TTCTTTGCGC	B	amacGFP	0.03	0.0	0.0	0.0	8.24	12.93	10.73	0.0	31.930000000000003	G33T	V14L	10153.901643881083
AAAAAAGGACCCATAATATA	CAGTTTGTCG	B	amacGFP	2.87	1.55	0.03	0.54	3.63	0.0	0.0	0.0	8.620000000000001	G57T:A227T:T339A:T580A:A691G	G22C:E78D:F117I:L197Q:H238R	2503.0122755444545
AAAAAAGGACCCATAATATA	GTGCGGAGTG	B	amacGFP	0.0	5.79	0.0	0.09	3.01	0.0	0.0	0.0	8.89	G57T:A227T:T339A:T580A:A691G	G22C:E78D:F117I:L197Q:H238R	2426.673099366373
AAAAAAGGACCCATAATATA	TGTACATCCT	B	amacGFP	0.0	0.0	0.29	1.84	0.27	0.0	0.0	0.0	2.4	G57T:A227T:T339A:T580A:A691G	G22C:E78D:F117I:L197Q:H238R	3735.2642959686873
AAAAAAGGGTCACAAATAAA	GGTGGACTTA	B	amacGFP	0.3	0.0	0.0	0.0	1.86	0.0	0.0	0.0	2.16	G33T:G111T:A133T:G309T:G519T:C600T	V14L:D40Y:K47M:G107C:G177C	5744.061904726913
AAAAAAGTAAATAGGCAAAA	ATCACCGGCT	B	amacGFP	4.74	3.21	0.0	0.0	0.0	0.0	0.0	0.0	7.95	G33T:A241G:T421A:T606A:A634T:C640T	V14L:N83S:L144Q:C209S:N218I:T221I	897.0267796461694
AAAAAAGTAATCAAAATTTT	ACCGCTTGGG	B	amacGFP	0.0	0.0	0.0	0.0	15.15	10.2	2.13	0.0	27.48	G33T	V14L	7858.1416807224705
AAAAAAGTAATCAAAATTTT	TGTCACCCTC	B	amacGFP	0.0	0.0	0.0	0.0	0.09	6.8	0.37	0.0	7.26	G33T	V14L	10061.66988115497
AAAAAAGTACACAAAAACAA	CGACGGATTG	B	amacGFP	0.37	0.0	0.0	0.04	2.04	0.0	0.0	3.17	5.62	G29A:A81T:C146T:T250A:T367G:A538T:G564T:T647A	S30C:F86Y:I126S:D183V:G192C:D223E	13166.72352958359
AAAAAAGTACACAAAAACAA	TATCCCGCTA	B	amacGFP	0.03	0.75	0.0	0.0	0.0	0.0	0.0	0.0	0.78	G29A:A81T:C146T:T250A:T367G:A538T:G564T:T647A	S30C:F86Y:I126S:D183V:G192C:D223E	1126.0973293882146
AAAAAAGTACACAAAAACAA	TTGTCTCCAC	B	amacGFP	1.24	0.0	0.0	0.0	0.0	0.0	0.0	0.0	1.24	G29A:A81T:C146T:T250A:T367G:A538T:G564T:T647A	S30C:F86Y:I126S:D183V:G192C:D223E	449.0
AAAAAAGTACATACAAATCA	AAAAGCAGGT	B	amacGFP	0.0	0.04	0.0	15.37	18.51	4.54	0.0	0.0	38.46	C66A:C89T:G338C:G581T:A610T:A709G	H25N:K116N:Q210L:Y244C	5270.592639141301
AAAAAAGTACATACAAATCA	CTGAACAGCG	B	amacGFP	0.03	0.0	8.99	4.62	12.93	0.79	0.0	0.0	27.36	C66A:C89T:G338C:G581T:A610T:A709G	H25N:K116N:Q210L:Y244C	4393.789854904839
AAAAAAGTACATCAATCCCA	AGCGATCCAG	B	amacGFP	0.03	4.64	0.68	0.0	0.0	0.0	0.0	0.0	5.35	A612G:G713A	T211A	1384.3946647042676
AAAAAAGTACATCAATCCCA	GCCCAAGGAC	B	amacGFP	0.0	4.52	2.48	0.0	1.59	0.0	0.0	0.0	8.59	A612G:G713A	T211A	1790.9205610472518
AAAAAAGTACATCAATCCCA	GGTTAGCCGT	B	amacGFP	0.0	10.0	0.0	0.04	0.09	0.0	0.0	0.0	10.129999999999999	A612G:G713A	T211A	1375.1957202141227
AAAAAATAAAAAGAGAAAAA	ACTTTATCAA	B	amacGFP	0.0	0.0	0.0	0.0	0.0	0.79	0.0	0.0	0.79	G282T:T298C:T493C:T706C	E98*:F103S:F168S:L243P	9785.472137763774
AAAAAATAAAAAGAGAAAAA	GAGGGGCGTT	B	amacGFP	1.07	0.0	0.0	0.0	0.0	0.0	0.0	0.0	1.07	G282T:T298C:T493C:T706C	E98*:F103S:F168S:L243P	449.0
AAAAAATAAAAATAAAAACA	CTAATTCCTA	B	amacGFP	0.0	0.0	0.0	0.4	0.97	1.81	0.0	0.0	3.18	A301G	Q104R	8197.687646855142
AAAAAATAAAACAAAAAACA	ACAGCGGATG	B	amacGFP	0.0	0.0	0.0	0.0	1.68	1.13	0.0	0.0	2.8099999999999996	G33T	V14L	7842.970050425769
AAAAAATAAAACAAAAAACA	GGCGCGGGGG	B	amacGFP	0.0	0.0	0.0	0.0	2.83	0.0	0.0	0.0	2.83	G33T	V14L	6301.8854501479345
AAAAAATAAAACAAAAAACA	GGCGGTTGCC	B	amacGFP	0.0	0.0	0.0	0.0	2.83	0.11	0.0	0.0	2.94	G33T	V14L	7033.9171461125525
AAAAAATAAAACAAAAAACA	TTCGAACTCG	B	amacGFP	0.0	0.0	0.0	0.0	2.13	0.57	0.0	0.0	2.6999999999999997	G33T	V14L	7525.0179191925
AAAAAATAAAACAAAATATT	AAGGAGTATG	B	amacGFP	0.0	1.11	0.0	0.0	0.0	0.0	0.0	0.0	1.11	G20T:T181C:G342A:C469T:T499C	V63A:E118K:A160V:I170T	1260.9987534483494
AAAAAATAAAACAAAATATT	CGGCCACCTA	B	amacGFP	0.0	4.4	0.0	2.06	0.0	0.0	0.0	0.0	6.460000000000001	G20T:T181C:G342A:C469T:T499C	V63A:E118K:A160V:I170T	1848.954755785252
AAAAAATAAAACAAAATATT	GAGGGGTGGC	B	amacGFP	0.0	10.27	0.26	0.0	0.0	0.0	0.0	3.32	13.85	G20T:T181C:G342A:C469T:T499C	V63A:E118K:A160V:I170T	1201.2087927418265
AAAAAATAAAACAAAGAGAC	CGTCACACGT	B	amacGFP	0.0	0.0	0.0	0.0	1.42	0.0	0.0	0.0	1.42	C586A	P199H	6301.8854501479345
AAAAAATAAAACAAAGAGAC	CTTGATTAAC	B	amacGFP	0.0	0.0	0.36	2.38	2.13	1.93	0.0	0.0	6.799999999999999	C586A	P199H	6035.151519954358
AAAAAATAAAACCAACAAGC	TGAACGTTGT	B	amacGFP	0.0	0.0	0.0	0.0	2.57	1.7	0.0	0.0	4.27	T326A:C539A:A592G:T608A:T652A:A709G	D183E:N204S:C209*:M225K:Y244C	7835.584367823347
AAAAAATAAACAAAGAAAAC	GGCTGTGCCT	B	amacGFP	0.0	0.0	0.0	0.0	9.57	13.27	0.0	0.0	22.84	G33T:G338A	V14L	8191.426802784338
AAAAAATAAATAAAAAAAAC	GGCTTGGTCC	B	amacGFP	1.6	0.0	0.0	0.0	0.09	1.59	0.0	0.0	3.2800000000000002	G33T:A81T:G332T:T450C:T652A:A664T	V14L:S30C:E114D:Y154H:M225K:E229V	3018.6789931616154
AAAAAATAAATCAACAACCC	ACAGTGGCGC	B	amacGFP	0.0	0.0	0.03	1.52	0.97	0.0	0.0	0.0	2.52	G9A:C62A:A67G:A100G:C109T:G302T	G6S:D23E:H25R:E36G:A39V:Q104H	4388.199789158925
AAAAAATAAATCAACAACCC	AGCGCGTTCG	B	amacGFP	0.0	0.0	0.0	2.29	2.3	0.0	0.0	0.0	4.59	G9A:C62A:A67G:A100G:C109T:G302T	G6S:D23E:H25R:E36G:A39V:Q104H	4579.004154437395
AAAAAATAAATCAACAACCC	TTCCAAGTGC	B	amacGFP	0.0	0.0	7.59	1.79	4.16	0.0	0.07	0.0	13.61	G9A:C62A:A67G:A100G:C109T:G302T	G6S:D23E:H25R:E36G:A39V:Q104H	3331.8025611177777
AAAAAATAACAAACCAACCA	CTGTTGAGTA	B	amacGFP	0.0	0.0	3.45	0.0	1.68	0.0	0.0	0.0	5.13	C257A:T339C:C594G:A639G:A712T	F117L:H205D:T221A:K245M	3095.663978914536
AAAAAATAACACGATAAAAA	ATCTGCATTC	B	amacGFP	1.87	0.0	0.0	1.7	1.06	0.0	0.0	0.0	4.630000000000001	G33T:C184T:A280G:T298C:G371T:A405T:A495G:C506T:T526C	V14L:T64I:Q97R:F103S:E127D:I139F:K169E:V179A	2527.613628513325
AAAAAATAACACGATAAAAA	TATGCCGAAT	B	amacGFP	1.3	0.0	0.0	0.0	0.0	0.0	0.0	0.0	1.3	G33T:C184T:A280G:T298C:G371T:A405T:A495G:C506T:T526C	V14L:T64I:Q97R:F103S:E127D:I139F:K169E:V179A	449.0
AAAAAATAACATAAAAAAGA	AGAGGACGTG	B	amacGFP	0.0	0.0	0.0	0.0	0.0	4.65	2.35	0.0	7.0	wt	wt	11230.08734613346
AAAAAATAACATAAAAAAGA	CCGTGTGTCA	B	amacGFP	0.0	0.0	0.0	0.0	2.75	1.7	0.07	0.0	4.5200000000000005	wt	wt	7721.778831493585
AAAAAATAACATAAAAAAGA	CGCCCTGTAG	B	amacGFP	0.0	0.0	0.0	0.0	0.09	0.79	0.0	0.0	0.88	wt	wt	8828.112115331696
AAAAAATAACGTAACGCCAG	CGCGGGTAGG	B	amacGFP	11.73	0.12	0.0	0.0	0.0	0.0	0.07	0.0	11.92	G105A:A276T:G458A:G645A:T674C:C684T:C692T	D38N:I96F:M156I:D223N:H236Y	449.0
AAAAAATAAGAAATCCCCTC	ATACAGAGTT	B	amacGFP	2.24	0.0	0.68	0.0	0.0	0.0	0.0	0.0	2.9200000000000004	A76G:G125T:A133G:G314C:A375G:T492A:A541G:C594T	K28R:K47R:K108N:K129E:F168I:H184R:H205Y	449.0
AAAAAATAAGAAATCCCCTC	GCCTTCGACT	B	amacGFP	0.0	1.75	0.0	0.0	0.0	0.0	0.0	0.0	1.75	A76G:G125T:A133G:G314C:A375G:T492A:A541G:C594T	K28R:K47R:K108N:K129E:F168I:H184R:H205Y	1260.9987534483494
AAAAAATAAGAGAAAGCTCC	TGTAACAGGT	B	amacGFP	0.0	0.0	0.0	0.0	0.0	1.02	0.0	0.0	1.02	A312C:C386A	K108Q:D132E	9785.472137763774
AAAAAATACAAAGCTAACAC	CCGAGGGTCA	B	amacGFP	1.54	0.0	0.03	0.0	0.44	0.0	0.0	0.0	2.0100000000000002	T21A:A370T:A438T:T448G:A451G:A489T	F10I:E127V:S150C:V153G:Y154C:N167Y	449.0
AAAAAATACAAGAAAGCATA	CAAGGTCGTT	B	amacGFP	3.68	0.0	0.0	0.0	0.0	0.11	0.0	0.0	3.79	G33T:A361T:C380T:G477T:A490G:T499C:G653A	V14L:N124I:G163C:N167S:I170T:M225I	449.0
AAAAAATACAGACCAAAAAA	CCTGTTTTTT	B	amacGFP	0.0	1.03	0.0	0.0	6.11	7.03	14.25	0.0	28.42	G702A	E242K	10976.174988245906
AAAAAATACATACCAAACAC	GACTACGTTT	B	amacGFP	0.0	0.0	0.0	0.0	2.39	0.0	0.0	0.0	2.39	G103A:C480T:A639T	G37D:T221S	6301.8854501479345
AAAAAATACCAAAAAAACTA	ATCTATCTCG	B	amacGFP	0.0	0.0	0.46	0.0	5.23	0.34	0.0	0.0	6.03	G33T:A81C:T577A:A634T:T657C	V14L:S30R:V196E:N218I:F227L	6201.377982663996
AAAAAATACCAAAAAAACTA	CCGGATTCTA	B	amacGFP	0.0	0.0	0.0	0.76	0.53	5.9	0.0	0.0	7.19	G33T:A81C:T577A:A634T:T657C	V14L:S30R:V196E:N218I:F227L	8670.0308709653
AAAAAATACCAAAAAAACTA	GCGCGGTCGT	B	amacGFP	0.0	0.0	0.0	0.36	2.13	0.11	0.0	0.0	2.5999999999999996	G33T:A81C:T577A:A634T:T657C	V14L:S30R:V196E:N218I:F227L	5910.466734093997
AAAAAATACCAAAAAAACTA	TCACCGTCTG	B	amacGFP	0.0	0.0	0.0	1.97	8.77	1.25	1.4	0.0	13.39	G33T:A81C:T577A:A634T:T657C	V14L:S30R:V196E:N218I:F227L	6514.699256257468
AAAAAATACCAATTACACAA	AGATAACCCG	B	amacGFP	0.0	0.0	0.0	0.0	0.89	0.79	0.0	0.0	1.6800000000000002	G33T	V14L	7966.825348740721
AAAAAATACCACAAAAAACC	TACGTAGTAG	B	amacGFP	1.47	0.0	0.0	0.0	1.77	0.0	0.0	0.0	3.24	G33T:T79C:G96A:T114A:C575T	V14L:F29S:G35S:Y41N	2776.6503211019926
AAAAAATACCACAAAAAACC	TGGCGATGTT	B	amacGFP	0.0	0.0	0.0	0.0	0.0	2.38	0.0	0.0	2.38	G33T:T79C:G96A:T114A:C575T	V14L:F29S:G35S:Y41N	9785.472137763774
AAAAAATACCTAAAAAAACA	GCGTGTACTG	B	amacGFP	3.74	0.0	0.0	0.0	0.0	0.0	0.0	0.0	3.74	G33T:T114A:T210A:T297A:A319C:G359A:C446T:T580C:T714.:G714.:A714.	V14L:Y41N:F73I:F103I:K110T:L197P:*246.	449.0
AAAAAATACGCAAAAAAAAC	GGTCTAAGCG	B	amacGFP	0.0	0.95	0.0	0.0	0.09	0.0	0.0	0.0	1.04	G33T:A241G:A628G	V14L:N83S:D216G	1436.5663332764584
AAAAAATACTACCCAAAACA	TTGGTATTGA	B	amacGFP	1.1	0.0	0.0	0.0	0.0	0.0	0.0	0.0	1.1	T203C:C224G:A336T:A634G:T680A	K116*:N218S:C234*	449.0
AAAAAATACTACTCACCCCC	ACCGGTCAGG	B	amacGFP	0.0	0.0	0.0	0.0	0.0	0.91	0.0	0.0	0.91	A24G:G33T:G50A:T686A:A696C	T11A:V14L:H236Q:M240L	9785.472137763774
AAAAAATACTACTCACCCCC	CATTGCGCAG	B	amacGFP	0.0	0.0	0.0	0.0	2.92	7.03	0.0	0.0	9.95	A24G:G33T:G50A:T686A:A696C	T11A:V14L:H236Q:M240L	8426.101601388888
AAAAAATACTACTCACCCCC	CTTTAGCGGA	B	amacGFP	0.0	0.0	0.0	0.0	1.15	0.0	0.0	0.0	1.15	A24G:G33T:G50A:T686A:A696C	T11A:V14L:H236Q:M240L	6301.8854501479345
AAAAAATACTTACACTCCCG	GGGTGACGGG	B	amacGFP	0.0	0.0	0.0	0.0	0.0	1.59	0.0	0.0	1.59	C324A:A337G	R112S:K116R	9785.472137763774
AAAAAATACTTACACTCCCG	GGTTCTGATG	B	amacGFP	0.0	0.0	0.03	1.43	12.13	11.9	0.81	0.0	26.3	C324A:A337G	R112S:K116R	7927.664335597847
AAAAAATACTTATTCAGCCT	TTAACGCGGA	B	amacGFP	0.0	0.0	0.0	0.0	2.75	0.0	0.0	0.0	2.75	A7G:A76T:A240T:G254A:A307T:T454A:A472G:A541T:T674C:A712T	K2R:K28M:N83Y:D106V:I155N:N161S:H184L:K245M	6301.8854501479345
AAAAAATAGCACAAACTACA	GACGCCGTAT	B	amacGFP	0.0	0.0	0.0	0.0	1.24	1.59	0.29	0.0	3.12	C293A:A461G:C536A	wt	8620.257676150102
AAAAAATAGCACAAACTACA	GTATAGAGCT	B	amacGFP	0.0	0.0	0.0	0.0	0.0	1.36	4.41	0.0	5.7700000000000005	C293A:A461G:C536A	wt	12200.45911099096
AAAAAATAGCACAAACTACA	TGTTTCTTCG	B	amacGFP	0.0	0.0	0.0	0.0	5.14	4.42	0.0	0.0	9.559999999999999	C293A:A461G:C536A	wt	7951.21838148249
AAAAAATATAAATTAACCTC	ATAGTTCCGA	B	amacGFP	2.07	0.0	0.0	0.0	0.0	0.0	0.0	0.0	2.07	A133G:G215A:C216T:A227T:A244G:A253G:G258T:C441A:A444T:G477.:A568T:T669.	K47R:R75C:E78D:D84G:K87R:A89S:H151N:N152Y:G163A:L164*:K165R:V166*:N167T:F168S:K169R:I170S:R171A:H172T:N173T:I174S:E175R:G176A:G177A:V179C:Q180S:L181S:A182P:D183T:H184T:Y185T:Q186R:T187R:N188T:V189F:L191W:G192A:D193S:G194A:V196C:L197*:I198S:I203S:N204T:H205T:Y206T:L207*:S208A:C209V:Q210R:T211Q:A212P:I213S:S214A:D216T:R217V:N218T:E219R:T221L:R222A:D223I:H224T:M225W:V226S:L228W:E229S:F230S:F231*:S23…	449.0
AAAAAATATAAATTAACCTC	CTCTCGGTTC	B	amacGFP	0.9	2.26	0.0	0.0	0.0	0.0	0.0	0.0	3.1599999999999997	A133G:G215A:C216T:A227T:A244G:A253G:G258T:C441A:A444T:G477.:A568T:T669.	K47R:R75C:E78D:D84G:K87R:A89S:H151N:N152Y:G163A:L164*:K165R:V166*:N167T:F168S:K169R:I170S:R171A:H172T:N173T:I174S:E175R:G176A:G177A:V179C:Q180S:L181S:A182P:D183T:H184T:Y185T:Q186R:T187R:N188T:V189F:L191W:G192A:D193S:G194A:V196C:L197*:I198S:I203S:N204T:H205T:Y206T:L207*:S208A:C209V:Q210R:T211Q:A212P:I213S:S214A:D216T:R217V:N218T:E219R:T221L:R222A:D223I:H224T:M225W:V226S:L228W:E229S:F230S:F231*:S23…	1012.828283648752
AAAAAATATAAATTAACCTC	GATGATAGGC	B	amacGFP	0.0	0.0	2.12	0.0	0.0	0.0	0.0	0.0	2.12	A133G:G215A:C216T:A227T:A244G:A253G:G258T:C441A:A444T:G477.:A568T:T669.	K47R:R75C:E78D:D84G:K87R:A89S:H151N:N152Y:G163A:L164*:K165R:V166*:N167T:F168S:K169R:I170S:R171A:H172T:N173T:I174S:E175R:G176A:G177A:V179C:Q180S:L181S:A182P:D183T:H184T:Y185T:Q186R:T187R:N188T:V189F:L191W:G192A:D193S:G194A:V196C:L197*:I198S:I203S:N204T:H205T:Y206T:L207*:S208A:C209V:Q210R:T211Q:A212P:I213S:S214A:D216T:R217V:N218T:E219R:T221L:R222A:D223I:H224T:M225W:V226S:L228W:E229S:F230S:F231*:S23…	2253.950592701564
AAAAAATATAAATTAACCTC	GTGTTCGGAT	B	amacGFP	0.27	0.0	0.0	0.0	0.0	0.0	0.0	0.0	0.27	A133G:G215A:C216T:A227T:A244G:A253G:G258T:C441A:A444T:G477.:A568T:T669.	K47R:R75C:E78D:D84G:K87R:A89S:H151N:N152Y:G163A:L164*:K165R:V166*:N167T:F168S:K169R:I170S:R171A:H172T:N173T:I174S:E175R:G176A:G177A:V179C:Q180S:L181S:A182P:D183T:H184T:Y185T:Q186R:T187R:N188T:V189F:L191W:G192A:D193S:G194A:V196C:L197*:I198S:I203S:N204T:H205T:Y206T:L207*:S208A:C209V:Q210R:T211Q:A212P:I213S:S214A:D216T:R217V:N218T:E219R:T221L:R222A:D223I:H224T:M225W:V226S:L228W:E229S:F230S:F231*:S23…	449.0
AAAAAATATAAATTAACCTC	GTTATCTGGA	B	amacGFP	0.0	0.0	0.0	0.0	1.06	0.0	0.0	0.0	1.06	A133G:G215A:C216T:A227T:A244G:A253G:G258T:C441A:A444T:G477.:A568T:T669.	K47R:R75C:E78D:D84G:K87R:A89S:H151N:N152Y:G163A:L164*:K165R:V166*:N167T:F168S:K169R:I170S:R171A:H172T:N173T:I174S:E175R:G176A:G177A:V179C:Q180S:L181S:A182P:D183T:H184T:Y185T:Q186R:T187R:N188T:V189F:L191W:G192A:D193S:G194A:V196C:L197*:I198S:I203S:N204T:H205T:Y206T:L207*:S208A:C209V:Q210R:T211Q:A212P:I213S:S214A:D216T:R217V:N218T:E219R:T221L:R222A:D223I:H224T:M225W:V226S:L228W:E229S:F230S:F231*:S23…	6301.8854501479345
AAAAAATATCAACAAAATAT	CGCGCTTGCT	B	amacGFP	2.64	0.0	0.0	0.0	0.0	0.0	0.0	0.0	2.64	G39A:T124A:A261T:A274G:G327.:A427G:A435G:C460A:T487C	V16I:L44Q:M90L:Y95C:E114R:V115*:K116S:F117S:E118R:G119A:D120T:T121H:L122W:V123*:N124T:R125A:I126S:E127S:L128*:K129R:G130A:M131W:D132T:F133S:K134R:E135R:D136T:G137A:N138T:I139S:L140W:H142T:K143S:L144W:E145S:Y146A:N147T:F148L:N149T:S150A:H151T:N152T:V153S:Y154I:I155S:M156C:P157K:D158T:K159R:A160L:N161I:N162T:G163A:L164*:K165R:V166R:N167T:F168S:K169R:I170S:R171A:H172T:N173T:I174S:E175R:G176A:G177A:V…	449.0
AAAAAATATCAACAAAATAT	GACCCCAGTG	B	amacGFP	0.23	0.0	0.0	0.0	0.0	0.0	0.0	0.0	0.23	G39A:T124A:A261T:A274G:G327.:A427G:A435G:C460A:T487C	V16I:L44Q:M90L:Y95C:E114R:V115*:K116S:F117S:E118R:G119A:D120T:T121H:L122W:V123*:N124T:R125A:I126S:E127S:L128*:K129R:G130A:M131W:D132T:F133S:K134R:E135R:D136T:G137A:N138T:I139S:L140W:H142T:K143S:L144W:E145S:Y146A:N147T:F148L:N149T:S150A:H151T:N152T:V153S:Y154I:I155S:M156C:P157K:D158T:K159R:A160L:N161I:N162T:G163A:L164*:K165R:V166R:N167T:F168S:K169R:I170S:R171A:H172T:N173T:I174S:E175R:G176A:G177A:V…	449.0
AAAAAATATCAACAAAATAT	GCCTTGATGA	B	amacGFP	0.0	0.0	0.0	0.0	0.0	2.15	3.6	0.0	5.75	G39A:T124A:A261T:A274G:G327.:A427G:A435G:C460A:T487C	V16I:L44Q:M90L:Y95C:E114R:V115*:K116S:F117S:E118R:G119A:D120T:T121H:L122W:V123*:N124T:R125A:I126S:E127S:L128*:K129R:G130A:M131W:D132T:F133S:K134R:E135R:D136T:G137A:N138T:I139S:L140W:H142T:K143S:L144W:E145S:Y146A:N147T:F148L:N149T:S150A:H151T:N152T:V153S:Y154I:I155S:M156C:P157K:D158T:K159R:A160L:N161I:N162T:G163A:L164*:K165R:V166R:N167T:F168S:K169R:I170S:R171A:H172T:N173T:I174S:E175R:G176A:G177A:V…	11827.461488124092
AAAAAATATCTTGATAAATT	GCTCAGCTCG	B	amacGFP	2.0	0.0	0.0	0.0	0.0	1.13	0.0	0.0	3.13	G33T:T250A:C620T	V14L:F86Y	449.0
AAAAAATATCTTGATAAATT	GTCTTAACTC	B	amacGFP	0.0	0.0	0.0	2.96	1.24	1.25	0.0	0.0	5.45	G33T:T250A:C620T	V14L:F86Y	5278.072021628117
AAAAAATATGACAAAAAACA	CCAGGCTGAA	B	amacGFP	0.0	0.0	0.0	0.0	2.3	0.0	0.0	0.0	2.3	G33T:T207A:G213T:A568G:A696T	V14L:C72S:A74S:D193G:M240L	6301.8854501479345
AAAAAATATGACAAAAAACA	TATTCAGGTG	B	amacGFP	0.0	1.23	0.0	0.0	0.0	0.0	0.0	0.0	1.23	G33T:T207A:G213T:A568G:A696T	V14L:C72S:A74S:D193G:M240L	1260.9987534483494
AAAAAATCAAAAACAAAAAC	CGTGGGCCTC	B	amacGFP	0.0	0.99	0.0	0.0	30.12	31.75	9.18	0.0	72.04	G33T	V14L	8555.489306742218
AAAAAATCAAAAACAAAAAC	GTAGGTGGTG	B	amacGFP	0.0	0.0	0.0	0.0	4.87	10.66	2.28	0.0	17.810000000000002	G33T	V14L	9247.751852595982
AAAAAATCAAAAGAAAACCA	GCACGAGGGG	B	amacGFP	1.04	0.0	0.0	0.0	0.0	0.0	0.0	0.0	1.04	G33T:C257T:G282A:T409C:G419A:T470A:T492C:G699A	V14L:E98K:L140P:F168L:D241N	449.0
AAAAAATCAAAAGAAAACCA	TATATAGATT	B	amacGFP	1.0	0.0	0.0	1.03	0.0	0.0	1.03	0.0	3.0600000000000005	G33T:C257T:G282A:T409C:G419A:T470A:T492C:G699A	V14L:E98K:L140P:F168L:D241N	4665.060504267005
AAAAAATCAAACAAAGAACA	GAAGCGTCCA	B	amacGFP	2.21	0.75	0.0	0.0	0.0	0.0	0.0	0.0	2.96	G12T:G33T:A489G	E7*:V14L:N167D	848.1997142307991
AAAAAATCAAAGAAAATACA	GTTGCTCACG	B	amacGFP	0.0	0.0	3.58	0.0	0.0	0.0	0.0	0.0	3.58	G33T:T493A:A626G:T669A:T706C	V14L:F168Y:F231I:L243P	2253.950592701564
AAAAAATCAAAGAAAATACA	TCCGCCTGCG	B	amacGFP	0.0	0.0	4.76	0.0	0.0	0.0	0.0	0.04	4.8	G33T:T493A:A626G:T669A:T706C	V14L:F168Y:F231I:L243P	2465.6176535603204
AAAAAATCAAAGAAAATACA	TCGATACGTG	B	amacGFP	0.97	13.69	20.94	0.4	0.0	0.11	0.0	0.0	36.11	G33T:T493A:A626G:T669A:T706C	V14L:F168Y:F231I:L243P	1678.6041152921
AAAAAATCACACAGAGCAGG	TCACGTTCTT	B	amacGFP	0.0	0.0	0.0	0.0	0.0	0.0	1.25	0.0	1.25	G33T:T487C:A610G	V14L:V166A:Q210R	13815.971472907542
AAAAAATCACACCAAAAATA	AGATGGGCGA	B	amacGFP	1.07	1.27	0.0	0.0	0.0	3.51	0.0	0.0	5.85	G33T:C224A:G254T:G395T:C521A:T557C	V14L:K87N:E135D	5639.8317335275315
AAAAAATCACACCAAAAATA	GATCCTCGAG	B	amacGFP	1.47	0.0	0.0	0.0	0.0	0.0	0.0	0.0	1.47	G33T:C224A:G254T:G395T:C521A:T557C	V14L:K87N:E135D	449.0
AAAAAATCAGCAACAAACCA	CATCCAAGTG	B	amacGFP	1.07	0.0	0.0	0.0	0.0	0.0	0.0	0.0	1.07	T195A:A376T:T457C:A547G	Y68N:K129M:M156T:Q186R	449.0
AAAAAATCAGCAACAAACCA	CTGCAGTGGG	B	amacGFP	0.07	0.0	0.0	0.0	1.59	0.0	0.0	0.0	1.6600000000000001	T195A:A376T:T457C:A547G	Y68N:K129M:M156T:Q186R	5792.773212764938
AAAAAATCATTTAAAAGATA	CAGGTTGTCT	B	amacGFP	0.0	2.34	0.0	0.0	0.0	0.0	0.0	0.0	2.34	T406C:T670C	I139T:F231S	1260.9987534483494
AAAAAATCATTTAAAAGATA	GTCCGGACCG	B	amacGFP	0.0	0.16	0.52	0.0	0.0	0.0	0.0	0.0	0.68	T406C:T670C	I139T:F231S	1696.184869972237
AAAAAATCATTTAAAAGATA	GTTCGTGTTT	B	amacGFP	0.9	0.0	0.0	0.0	0.0	0.0	0.0	0.0	0.9	T406C:T670C	I139T:F231S	449.0
AAAAAATCCAACATAACAAA	TTCAGCTGCA	B	amacGFP	0.2	0.0	0.26	0.0	2.48	2.38	0.0	0.0	5.319999999999999	T247C:T406C	F85S:I139T	7613.87665646341
AAAAAATCCAACATATGGCG	ACTTTGATTG	B	amacGFP	0.0	0.0	1.37	0.0	16.21	1.02	0.0	0.0	18.6	G33T:A133T:T433A	V14L:K47M:F148Y	6206.092469213444
AAAAAATCCAACATATGGCG	CGCTTGTACT	B	amacGFP	0.0	0.0	0.0	1.48	9.03	0.0	0.0	0.0	10.51	G33T:A133T:T433A	V14L:K47M:F148Y	5066.093857714448
AAAAAATCCATCAACCCTCC	CATGCAGGGA	B	amacGFP	0.03	0.0	0.0	2.29	1.68	1.81	0.0	0.0	5.8100000000000005	T135C	F48L	6232.488885477867
AAAAAATCCCAATAAAAACC	GCCTCGTGAG	B	amacGFP	1.04	0.0	0.0	0.0	0.09	2.38	0.07	0.0	3.5799999999999996	A30G:A552G:T652A	I13V:N188D:M225K	6765.961460913078
AAAAAATCCCAATAAAAACC	GTATGAAGCT	B	amacGFP	0.1	0.0	0.0	0.63	0.0	0.0	0.0	0.0	0.73	A30G:A552G:T652A	I13V:N188D:M225K	3337.939978425278
AAAAAATCGAACCCCATACC	ATTATTTAAG	B	amacGFP	0.53	0.0	0.0	0.0	0.0	0.0	0.0	0.0	0.53	T19C:A138T:A453T:A547T:C566T	L9P:I49F:I155F:Q186L	449.0
AAAAAATCGAACCCCATACC	CAGTTGAGGC	B	amacGFP	0.0	0.28	0.16	0.0	0.0	0.0	2.13	0.0	2.57	T19C:A138T:A453T:A547T:C566T	L9P:I49F:I155F:Q186L	12745.25496123652
AAAAAATCGAACCCCATACC	CGGCGCGCAT	B	amacGFP	0.8	0.4	2.25	0.49	0.0	0.0	0.0	0.0	3.9400000000000004	T19C:A138T:A453T:A547T:C566T	L9P:I49F:I155F:Q186L	1937.797680801528
AAAAAATCGAACCCCATACC	GACGTGTGAG	B	amacGFP	2.51	0.0	0.0	0.4	0.0	0.0	0.0	0.0	2.9099999999999997	T19C:A138T:A453T:A547T:C566T	L9P:I49F:I155F:Q186L	449.0
AAAAAATGGAAACAAAGACA	CTCTTCAGGT	B	amacGFP	1.44	0.0	0.0	0.0	1.33	1.81	0.0	0.0	4.58	G28T:G33T:A81T:T178A:T192C:A442G:T562C:G622A	G12V:V14L:S30C:L62H:S67P:H151R:L191S:S214N	5408.131221112725
AAAAAATTAAAGAAGCATTC	CCGGGGGAAG	B	amacGFP	0.0	0.0	1.21	0.0	8.86	1.02	0.0	0.0	11.09	G28T:G33T:C536T:T674C:C690A	G12V:V14L:H238N	6193.279566831869
AAAAAATTCAATCGAAGAAA	CTTTTGCGGT	B	amacGFP	0.37	0.0	0.0	0.0	0.0	0.0	0.0	0.0	0.37	G33T:G281T:C401A:A475T:G578C:G682T:A703T	V14L:Q97H:N162I:G235V:E242V	449.0
AAAAAATTCAATCGAAGAAA	TCTCATGGGA	B	amacGFP	5.01	0.0	0.03	0.0	0.0	0.0	0.0	0.0	5.04	G33T:G281T:C401A:A475T:G578C:G682T:A703T	V14L:Q97H:N162I:G235V:E242V	449.0
AAAAAATTCTCGATAATCCT	AGAGCGTCAT	B	amacGFP	0.0	2.1	0.0	0.0	0.0	0.0	0.0	0.0	2.1	A240T:G243A:T249A:A261C:A472T:A508T:T583A:A634G:G707T:A711G	N83Y:D84N:F86I:M90L:N161I:N173I:I198N:N218S:K245E	1260.9987534483494
AAAAAATTTATGCAACCCAC	GATTTAATGT	B	amacGFP	0.74	2.3	0.0	0.0	0.0	0.0	0.0	0.0	3.04	G33T:A73T:A186T:A651G	V14L:H27L:T65S:M225V	1027.1468108343902
AAAAAATTTATGCAACCCAC	TAGTGCATTT	B	amacGFP	0.0	1.35	0.0	0.0	0.0	0.0	1.91	0.0	3.26	G33T:A73T:A186T:A651G	V14L:H27L:T65S:M225V	8074.187699995989
AAAAAATTTATGCAACCCAC	TTGCTTTCAC	B	amacGFP	0.5	0.0	0.0	0.0	0.0	0.0	0.0	0.0	0.5	G33T:A73T:A186T:A651G	V14L:H27L:T65S:M225V	449.0
AAAAAATTTCATGCATCATA	AACTACCAGG	B	amacGFP	0.0	0.0	0.0	0.0	9.21	2.38	0.0	0.0	11.59	G33T:A106G:C230T	V14L:D38G	7532.672575119055
AAAAAATTTCATGCATCATA	CTGGTGACTG	B	amacGFP	0.0	0.0	0.0	2.96	17.01	2.27	0.0	0.0	22.240000000000002	G33T:A106G:C230T	V14L:D38G	6192.744034730318
AAAAAATTTCATGCATCATA	GTTCCGGATG	B	amacGFP	0.0	0.0	0.0	3.45	12.75	0.0	0.0	0.0	16.2	G33T:A106G:C230T	V14L:D38G	4893.803422952017
AAAAAATTTCATGCATCATA	TGTCTTATGA	B	amacGFP	0.0	0.0	0.0	2.91	7.62	9.64	0.0	0.0	20.17	G33T:A106G:C230T	V14L:D38G	7698.26630632712
AAAAAATTTTAAAATTCACC	GCGCGTTATA	B	amacGFP	0.0	0.0	0.13	1.43	0.0	0.0	0.0	0.0	1.56	A13G:G105A:G155T:G325A:A349G:A471G:T557C	E7G:D38N:K54N:R112H:D120G:N161D	3325.650557387199
AAAAAATTTTAAGTAAGACA	ATGCCCCGCG	B	amacGFP	2.57	0.0	0.0	0.0	1.59	0.0	0.0	0.0	4.16	G170T:G309A:A351T:A418T:G534T:T562A	W59C:G107S:T121S:K143M:A182S:L191*	449.0
AAAAAATTTTAAGTAAGACA	GCGTCCATCC	B	amacGFP	0.0	0.0	0.0	0.0	0.0	3.97	0.0	0.0	3.97	G170T:G309A:A351T:A418T:G534T:T562A	W59C:G107S:T121S:K143M:A182S:L191*	9785.472137763774
AAAAAATTTTAAGTAAGACA	TGTTGGTAAT	B	amacGFP	1.04	0.0	0.0	0.31	0.27	1.36	0.0	0.0	2.9800000000000004	G170T:G309A:A351T:A418T:G534T:T562A	W59C:G107S:T121S:K143M:A182S:L191*	4824.256118369547
AAAAACAAAAAAAACACTAA	GGGTGGGATC	B	amacGFP	0.0	0.0	0.0	1.26	18.95	11.34	2.5	0.0	34.05	G702A	E242K	7633.815341670574
AAAAACAAAAAAACAAAGGA	TTCAAGCTTG	B	amacGFP	1.2	0.0	0.0	0.0	0.0	0.0	1.47	0.0	2.67	G33T:T168C:A274G:C540A	V14L:W59R:Y95C:H184N	5415.038105055826
AAAAACAAAAAAACCTAATC	ACTCGCAGTA	B	amacGFP	4.24	6.82	0.0	0.0	0.0	0.0	0.0	0.0	11.06	T295C:C352A:T670A	F102S:T121K:F231Y	979.0610748987016
AAAAACAAAAAAACCTAATC	ACTTTTAGGT	B	amacGFP	0.4	2.1	0.0	0.0	0.0	0.0	0.0	0.0	2.5	T295C:C352A:T670A	F102S:T121K:F231Y	1058.2772904395088
AAAAACAAAAAAACCTAATC	CGAGGTTCGC	B	amacGFP	11.29	8.65	0.0	0.0	3.72	0.11	0.07	0.0	23.839999999999996	T295C:C352A:T670A	F102S:T121K:F231Y	449.0
AAAAACAAAAAAACCTAATC	CGGCGTTGAT	B	amacGFP	0.77	0.6	0.0	0.0	0.0	0.0	0.0	0.0	1.37	T295C:C352A:T670A	F102S:T121K:F231Y	911.6678790923621
AAAAACAAAAAAACCTAATC	TGTCGGCGTC	B	amacGFP	0.0	7.34	0.0	0.0	0.0	0.0	0.0	0.0	7.34	T295C:C352A:T670A	F102S:T121K:F231Y	1260.9987534483494
AAAAACAAAAAAGAAACACC	ATTCGCGGTT	B	amacGFP	0.03	0.0	0.0	0.0	3.19	9.64	0.0	0.0	12.86	wt	wt	8493.532298731794
AAAAACAAAAACACAAAGGA	CGATACTTTA	B	amacGFP	0.0	0.0	0.0	0.0	2.66	6.69	0.0	0.0	9.350000000000001	G33T:C642A	V14L:R222S	8442.651845890376
AAAAACAAAAACACAAAGGA	CTTACCCAAG	B	amacGFP	0.0	0.0	0.0	0.0	2.83	12.36	0.37	0.0	15.559999999999999	G33T:C642A	V14L:R222S	9132.08645578034
AAAAACAAAAACACAACCAA	GGCTGGAAGT	B	amacGFP	0.43	0.79	0.0	0.0	0.35	0.79	0.0	0.0	2.3600000000000003	G33T:T246A:A466T	V14L:F85I:K159M	3654.864796017098
AAAAACAAAAACACAACCAA	TTCGGTTTGG	B	amacGFP	0.1	0.44	0.0	0.0	0.0	0.0	0.0	0.0	0.54	G33T:T246A:A466T	V14L:F85I:K159M	1048.3750342254789
AAAAACAAAAACATAAAACA	GTTCGGCCCT	B	amacGFP	0.0	0.0	0.0	0.0	0.0	7.71	0.0	0.0	7.71	G125T:T298A	F103Y	9785.472137763774
AAAAACAAAAACATAAAACA	TTGCACTGGT	B	amacGFP	0.0	0.0	1.14	0.0	7.88	3.4	0.07	0.0	12.49	G125T:T298A	F103Y	6901.123390353886
AAAAACAAAAACGAAAAAAT	GTTATGTGAA	B	amacGFP	0.1	0.12	0.03	0.0	8.41	0.0	0.0	0.0	8.66	G33T:C257A:C441A:C459T	V14L:H151N:P157S	5795.898218722453
AAAAACAAAAACGCATAACA	CGGCGCGCAT	B	amacGFP	5.15	0.0	0.0	0.0	2.21	0.57	0.0	0.0	7.93	A316T:A405T:A429T:C469A:C559T:A634G	Y109F:I139F:N147Y:A160D:P190L:N218S	449.0
AAAAACAAAAACGCATAACA	CTCTTTGTCG	B	amacGFP	0.0	0.0	0.0	0.0	1.86	0.0	0.0	0.0	1.86	A316T:A405T:A429T:C469A:C559T:A634G	Y109F:I139F:N147Y:A160D:P190L:N218S	6301.8854501479345
AAAAACAAAAACGCATAACA	GACCTATGCC	B	amacGFP	1.64	0.44	0.0	0.0	5.4	0.0	0.0	0.0	7.48	A316T:A405T:A429T:C469A:C559T:A634G	Y109F:I139F:N147Y:A160D:P190L:N218S	4729.7301019648985
AAAAACAAAAATGACCTCTA	ATGTTGAGCG	B	amacGFP	0.4	0.4	0.49	0.0	0.0	0.0	0.0	0.0	1.29	G33T:T135C:T139A:G333T:A360T:A651G	V14L:F48L:I49N:V115L:N124Y:M225V	1332.7785015883155
AAAAACAAAAATGACCTCTA	ATTTAACTAC	B	amacGFP	0.87	0.0	0.0	0.0	0.0	0.0	0.0	0.0	0.87	G33T:T135C:T139A:G333T:A360T:A651G	V14L:F48L:I49N:V115L:N124Y:M225V	449.0
AAAAACAAAAATGACCTCTA	TCTCCTGTGG	B	amacGFP	0.13	0.0	0.0	0.0	0.18	0.68	0.0	0.0	0.9900000000000001	G33T:T135C:T139A:G333T:A360T:A651G	V14L:F48L:I49N:V115L:N124Y:M225V	8634.459207576941
AAAAACAAAACAAAAAAAGA	AGGCATGTTG	B	amacGFP	0.0	0.0	0.0	0.0	0.0	2.04	0.0	0.0	2.04	C160A:T273A:C311T:A391G:C437T:C559T	P56H:Y95N:K134R:P190L	9785.472137763774
AAAAACAAAACAAAAAAAGA	TGGAGTTTTT	B	amacGFP	0.2	0.0	0.0	0.0	0.0	1.13	0.0	0.0	1.3299999999999998	C160A:T273A:C311T:A391G:C437T:C559T	P56H:Y95N:K134R:P190L	8712.41950913135
AAAAACAAAACATGGACAAC	GCTGTGTGTA	B	amacGFP	0.0	0.0	0.0	0.0	3.72	3.29	0.0	0.0	7.01	G128T	E45D	7965.026783219356
AAAAACAAAACCATAAAACC	ATGGCCTAGT	B	amacGFP	9.66	0.0	0.03	0.94	0.0	0.0	0.07	0.0	10.700000000000001	G102T:A220G:G571A	G37C:Y76C:G194D	449.0
AAAAACAAAACCATAAAACC	GAGTTTTCTC	B	amacGFP	3.21	0.0	0.0	0.0	0.0	0.0	0.0	0.0	3.21	G102T:A220G:G571A	G37C:Y76C:G194D	449.0
AAAAACAAAACCATAAAACC	TCGTGAAGGT	B	amacGFP	31.84	0.0	0.0	0.18	0.09	0.0	0.0	0.0	32.11000000000001	G102T:A220G:G571A	G37C:Y76C:G194D	449.0
AAAAACAAAATAACAAAACA	ATGCGATATA	B	amacGFP	1.17	0.0	0.0	0.0	3.63	1.25	0.0	0.0	6.05	G33T:T64A:T238A:G345T:T492C	V14L:V24E:M82K:G119C:F168L	5899.065148715506
AAAAACAAAATAACAAAACA	GCCAAGCCTT	B	amacGFP	2.04	0.0	0.0	0.0	1.33	0.0	0.0	0.0	3.37	G33T:T64A:T238A:G345T:T492C	V14L:V24E:M82K:G119C:F168L	449.0
AAAAACAAAATCACACACAC	GATGTTGGAG	B	amacGFP	0.0	0.0	0.0	0.0	0.97	1.13	0.0	0.0	2.0999999999999996	G70A:T358C	G26D:V123A	8105.433559209784
AAAAACAAACAAAAAACACA	ATACTTGCTG	B	amacGFP	0.2	0.0	0.0	0.0	1.68	0.0	0.0	0.0	1.88	G33T:G111C:T255C:A269T:C550T:C630A:G681T:G713A	V14L:D40H:S88P:E93D:T187M:R217S:G235W	5770.170699125856
AAAAACAAACAAACAAAACC	ATCATTTTGG	B	amacGFP	0.53	1.31	0.0	0.0	0.0	0.0	0.0	0.0	1.84	G33T:T192C:G419T:C480T:C518G:A538G:A610G:A637G	V14L:S67P:K143N:D183G:Q210R:E219G	1011.7236483638058
AAAAACAAACAAACAAAACC	CGGCCCGTAG	B	amacGFP	1.47	0.0	0.0	0.0	0.0	0.0	0.0	0.0	1.47	G33T:T192C:G419T:C480T:C518G:A538G:A610G:A637G	V14L:S67P:K143N:D183G:Q210R:E219G	449.0
AAAAACAAACAAACAAAACC	GACTTCCTAG	B	amacGFP	0.94	0.0	0.0	0.31	2.39	0.0	0.0	0.0	3.64	G33T:T192C:G419T:C480T:C518G:A538G:A610G:A637G	V14L:S67P:K143N:D183G:Q210R:E219G	4566.0828280926535
AAAAACAAACAAACAATCAC	CCGAGGGTCA	B	amacGFP	0.0	0.0	0.91	0.0	0.0	0.11	0.0	0.0	1.02	C110T:A132G:G458T:G534T:C573A:T597C	K47E:M156I:A182S:P195T:Y206H	2637.6953920125948
AAAAACAAACACAAACAGCT	TGAATGCGGG	B	amacGFP	0.0	0.0	1.82	3.32	0.27	0.23	0.0	0.0	5.64	A67G:A138T:T669C	H25R:I49F:F231L	3345.297505223476
AAAAACAAACACACAAAACA	AAGTGGGTAA	B	amacGFP	0.0	0.0	0.0	0.0	4.52	5.9	0.0	0.0	10.42	A456G	M156V	8162.294765776594
AAAAACAAACACACAAAACA	CAGCTCTTGC	B	amacGFP	0.0	0.04	0.03	0.0	2.39	1.7	0.0	0.0	4.16	A456G	M156V	7687.339244591038
AAAAACAAACACACAAAACA	CTAAGTTAAG	B	amacGFP	0.0	0.0	0.0	0.0	1.42	6.35	0.0	0.0	7.77	A456G	M156V	8639.348614630493
AAAAACAAACACACAAAACA	GGTTCTTCGT	B	amacGFP	0.0	0.0	0.0	0.0	9.65	27.1	4.78	0.0	41.53	A456G	M156V	9358.686327892785
AAAAACAAACACACAAAACA	TGCTGTGGTG	B	amacGFP	0.0	0.0	0.0	0.0	24.89	18.82	1.1	0.0	44.81	A456G	M156V	7836.753827914117
AAAAACAAACACACACCACG	CTCTTCAGGT	B	amacGFP	0.0	0.0	0.0	0.0	4.78	0.0	0.0	0.0	4.78	T657G	F227V	6301.8854501479345
AAAAACAAACACACACCACG	TAGGGAGAGG	B	amacGFP	0.0	0.0	0.0	0.0	12.05	2.95	0.0	0.0	15.0	T657G	F227V	7497.260626976702
AAAAACAAACACACACCACG	TCCTATTCTA	B	amacGFP	0.0	0.0	0.0	0.0	1.59	0.11	0.0	0.0	1.7000000000000002	T657G	F227V	7177.350459407994
AAAAACAAACACACACCACG	TCTTCCTAGT	B	amacGFP	0.0	0.0	0.0	0.0	1.51	0.0	0.0	0.0	1.51	T657G	F227V	6301.8854501479345
AAAAACAAACACACCAAAGA	ACTCGGTTGT	B	amacGFP	0.23	0.0	0.0	0.0	1.68	0.0	0.0	0.0	1.91	G33T:T139C:T298C:T334G:G423A:C684T	V14L:I49T:F103S:V115G:E145K:H236Y	5761.124370520651
AAAAACAAACACACCAAAGA	CCTTTTGGGA	B	amacGFP	1.14	0.0	0.0	0.0	0.0	0.0	0.0	0.0	1.14	G33T:T139C:T298C:T334G:G423A:C684T	V14L:I49T:F103S:V115G:E145K:H236Y	449.0
AAAAACAAACATACAAATAA	ACGGCTGTAA	B	amacGFP	0.0	0.0	0.0	0.0	2.3	5.9	0.0	0.0	8.2	G33T:A319G	V14L:K110R	8450.052943430746
AAAAACAAACATACAAATAA	CGTCCTTGTG	B	amacGFP	0.0	0.0	0.0	0.0	10.72	18.82	2.06	0.0	31.599999999999998	G33T:A319G	V14L:K110R	8782.009774266315
AAAAACAAACATACAAATAA	CGTTAAATCG	B	amacGFP	0.0	0.0	0.0	0.0	8.68	3.29	9.77	0.0	21.74	G33T:A319G	V14L:K110R	10182.245536556862
AAAAACAAACCCACACAAAC	ACGGGCGACG	B	amacGFP	0.5	0.0	0.0	0.0	0.44	0.0	0.0	0.0	0.94	G243A	D84N	1650.8367750060595
AAAAACAAACCCACACAAAC	GCCTCAGAAC	B	amacGFP	0.0	0.0	0.0	0.04	14.61	7.6	0.0	0.0	22.25	G243A	D84N	7602.149372379266
AAAAACAAACCCACACAAAC	TGCAGATGCG	B	amacGFP	0.0	0.0	0.0	2.87	0.0	0.91	0.0	0.0	3.7800000000000002	G243A	D84N	4353.842212548918
AAAAACAAACCCTTAATTTA	GGATCACGTG	B	amacGFP	0.0	4.36	10.94	5.56	0.0	0.0	0.0	0.0	20.86	G33T:C161A:C256A:A505T	V14L:S88Y:H172L	2366.400699984297
AAAAACAAACCCTTAATTTA	TGAAGACGGT	B	amacGFP	0.0	0.0	8.99	0.4	0.0	0.0	0.0	0.0	9.39	G33T:C161A:C256A:A505T	V14L:S88Y:H172L	2581.873260887206
AAAAACAAACGCAAAAACAA	GCTCGGCAGG	B	amacGFP	5.01	0.0	0.0	0.0	1.95	0.0	0.07	0.0	7.029999999999999	G33T:A201G:A269T:G327T:A415T:.471G:A474.:A552T:C668A:A672G	V14L:I70V:E93D:G113W:H142L:N161E:N162Y:N188Y:F230L:S232G	449.0
AAAAACAAAGAAAAACAACA	ACTCGTTAAG	B	amacGFP	0.0	0.0	0.0	0.0	0.0	3.63	0.0	0.0	3.63	A283C:G344T:T580G:A703T	E98A:E118D:L197R:E242V	9785.472137763774
AAAAACAAAGAAAAACAACA	CCCAGTCGCG	B	amacGFP	0.0	0.0	0.0	0.0	2.13	5.44	0.0	0.0	7.57	A283C:G344T:T580G:A703T	E98A:E118D:L197R:E242V	8448.414819458001
AAAAACAAAGAAAAACAACA	GGTGATTGAA	B	amacGFP	0.0	1.51	0.0	0.0	2.3	2.38	0.0	0.0	6.1899999999999995	A283C:G344T:T580G:A703T	E98A:E118D:L197R:E242V	6400.641507550673
AAAAACAAAGAAAAACAACA	TACACAACTT	B	amacGFP	0.23	0.0	0.0	0.0	0.0	1.13	0.73	0.0	2.09	A283C:G344T:T580G:A703T	E98A:E118D:L197R:E242V	10678.092340345649
AAAAACAAAGAACAAAAAAC	CGTATTCCGG	B	amacGFP	0.97	0.0	0.0	0.0	0.89	0.0	0.0	0.0	1.8599999999999999	T21C:C259T:T295C:C579T:T608A	F10L:A89V:F102S:C209*	1814.4410316232825
AAAAACAAAGCCACAACAAC	GTTTTGTAAA	B	amacGFP	0.0	0.0	0.0	0.0	5.31	5.33	1.18	0.0	11.82	wt	wt	8403.58924765642
AAAAACAAATAATGAACAGA	CGCTTCGCCA	B	amacGFP	0.0	0.0	0.0	0.0	0.62	2.38	0.0	0.0	3.0	G35T:T277C:A301G:G383.:A402T:C440T:A465T:G565C:T652G	I96T:Q104R:D132T:F133S:K134R:E135R:D136T:G137A:N138T:I139S:L140W:H142T:K143S:L144W:E145S:Y146T:N147T:F148L:N149T:S150V:H151T:N152T:V153S:Y154I:I155S:M156C:P157Q:D158T:K159R:A160L:N161I:N162T:G163A:L164*:K165R:V166*:N167T:F168S:K169R:I170S:R171A:H172T:N173T:I174S:E175R:G176A:G177A:V179C:Q180S:L181S:A182P:D183T:H184T:Y185T:Q186R:T187R:N188T:V189F:L191W:G192P:D193T:G194A:V196C:L197*:I198S:I203S:N204…	8590.7862670596
AAAAACAAATACAACAAACA	ACACTCATTA	B	amacGFP	2.97	0.83	0.0	0.58	1.24	0.0	0.0	0.0	5.62	G102T:G254A	G37C	449.0
AAAAACAAATTTACAAAATC	CCGACCAGAG	B	amacGFP	0.27	0.0	0.0	0.0	0.0	0.0	0.0	0.0	0.27	C42T:T219C:A304G:T339A:T358A:A370G:C613T	Y76H:D105G:F117I:V123E:E127G:T211I	449.0
AAAAACAAATTTACAAAATC	GTTTTCCCTT	B	amacGFP	0.0	0.0	0.0	0.0	2.66	0.0	0.0	0.0	2.66	C42T:T219C:A304G:T339A:T358A:A370G:C613T	Y76H:D105G:F117I:V123E:E127G:T211I	6301.8854501479345
AAAAACAACAAACAAAAAAG	CCGGTTAATG	B	amacGFP	0.8	0.0	0.0	0.0	0.0	0.0	0.0	0.0	0.8	G243T	D84Y	449.0
AAAAACAACAAACAAAAAAG	CTCCCTCCAG	B	amacGFP	0.47	0.0	0.0	0.0	0.0	0.0	0.0	0.0	0.47	G243T	D84Y	449.0
AAAAACAACAAACAAATACG	CGTTCTGGGA	B	amacGFP	0.0	0.04	0.13	0.0	2.66	0.0	0.0	1.46	4.29	T85A:T163C:C518T:C546T:C586T:C690A	V31E:V57A:Q186*:P199L:H238N	9598.333966275684
AAAAACAACAAACAAATACG	CTCGGTGTAG	B	amacGFP	0.0	0.0	0.0	1.12	1.06	0.0	0.0	0.0	2.18	T85A:T163C:C518T:C546T:C586T:C690A	V31E:V57A:Q186*:P199L:H238N	4565.38761318965
AAAAACAACAAACAAATACG	TAGGACCCGT	B	amacGFP	3.24	0.0	0.0	0.0	2.48	0.34	0.0	0.0	6.0600000000000005	T85A:T163C:C518T:C546T:C586T:C690A	V31E:V57A:Q186*:P199L:H238N	1594.1440847784577
AAAAACAACAAACAAATACG	TGTTCGTCGT	B	amacGFP	1.3	0.0	0.0	0.0	0.0	0.0	0.0	0.0	1.3	T85A:T163C:C518T:C546T:C586T:C690A	V31E:V57A:Q186*:P199L:H238N	449.0
AAAAACAACAACAAAAAAAC	ATCACAGACC	B	amacGFP	2.0	0.0	0.0	0.0	0.0	0.0	0.0	0.0	2.0	G33T:A231G:T367G:A403G:A418T	V14L:M80V:I126S:N138S:K143M	449.0
AAAAACAACAACAAAAAAAC	TGTCCGAGAG	B	amacGFP	1.04	0.0	0.0	0.0	0.0	1.25	0.0	0.0	2.29	G33T:A231G:T367G:A403G:A418T	V14L:M80V:I126S:N138S:K143M	3847.379201554114
AAAAACAACAACACAACCAA	CAACTTTACA	B	amacGFP	0.0	0.0	0.0	0.0	3.28	0.11	0.0	0.0	3.3899999999999997	G33T:T577C	V14L:V196A	7008.168821301687
AAAAACAACAACACAACCAA	GCGCTGGCAG	B	amacGFP	0.0	0.0	0.0	0.0	0.0	1.36	0.0	0.0	1.36	G33T:T577C	V14L:V196A	9785.472137763774
AAAAACAACACGTTCTAACA	AGTTTGTACC	B	amacGFP	0.97	0.0	0.0	0.0	0.0	0.0	0.0	0.0	0.97	T22C:G33T:G35A:A186G:A234T:T250A:A313T	F10S:V14L:T65A:K81*:F86Y:K108M	449.0
AAAAACAACACGTTCTAACA	CTATTATACA	B	amacGFP	0.0	1.35	0.0	0.0	0.0	0.0	0.0	0.0	1.35	T22C:G33T:G35A:A186G:A234T:T250A:A313T	F10S:V14L:T65A:K81*:F86Y:K108M	1260.9987534483494
AAAAACAACACGTTCTAACA	GATTGGGATT	B	amacGFP	0.0	0.0	0.0	0.0	0.0	2.72	1.25	0.0	3.97	T22C:G33T:G35A:A186G:A234T:T250A:A313T	F10S:V14L:T65A:K81*:F86Y:K108M	11206.197850679859
AAAAACAACACGTTCTAACA	GTTACTTTTA	B	amacGFP	0.8	0.0	0.0	0.0	3.01	0.0	0.0	0.0	3.8099999999999996	T22C:G33T:G35A:A186G:A234T:T250A:A313T	F10S:V14L:T65A:K81*:F86Y:K108M	5223.627146064043
AAAAACAACACGTTCTAACA	GTTTCAGTAG	B	amacGFP	0.47	0.0	0.0	0.0	0.0	0.0	0.0	0.0	0.47	T22C:G33T:G35A:A186G:A234T:T250A:A313T	F10S:V14L:T65A:K81*:F86Y:K108M	449.0
AAAAACAACACGTTCTAACA	TTCTGCCCGA	B	amacGFP	0.0	1.31	0.0	0.0	2.92	0.0	0.0	0.0	4.23	T22C:G33T:G35A:A186G:A234T:T250A:A313T	F10S:V14L:T65A:K81*:F86Y:K108M	4755.520188895493
AAAAACAACCACTAGACACA	CCCGCATACT	B	amacGFP	0.0	0.0	0.0	0.0	4.96	6.24	6.39	0.0	17.59	G10C:A30G:A418T	G6A:I13V:K143M	10203.454156152678
AAAAACAACTCTTGGATTAC	AGTGTGCATG	B	amacGFP	1.0	0.0	0.88	0.0	0.0	0.0	0.0	0.0	1.88	A280T:A360T:A415T:C480G:T562C	Q97L:N124Y:H142L:L164V:L191S	1074.3150981090512
AAAAACAACTCTTGGATTAC	ATGCACGGCC	B	amacGFP	17.27	0.0	0.0	0.0	0.0	0.11	0.0	0.0	17.38	A280T:A360T:A415T:C480G:T562C	Q97L:N124Y:H142L:L164V:L191S	449.0
AAAAACAACTCTTGGATTAC	GAGTAGACGT	B	amacGFP	7.48	2.62	0.0	1.52	4.61	0.0	0.0	0.0	16.23	A280T:A360T:A415T:C480G:T562C	Q97L:N124Y:H142L:L164V:L191S	1071.3279987772908
AAAAACAACTCTTGGATTAC	TTTCAGTAGA	B	amacGFP	6.95	0.0	0.0	0.49	0.0	2.27	0.0	0.0	9.71	A280T:A360T:A415T:C480G:T562C	Q97L:N124Y:H142L:L164V:L191S	449.0
AAAAACAAGAAAATAAACAC	ACTTGGTTGG	B	amacGFP	0.0	0.0	1.01	0.76	0.53	0.0	0.0	0.0	2.3	G33T:A75G:G164A:A274T	V14L:K28E:Y95F	3380.7420493563463
AAAAACAAGAACACAAAAAA	GATTAAGGCA	B	amacGFP	0.27	0.0	0.0	0.0	0.0	0.79	0.0	0.0	1.06	C89T:A153T:G281T:G525A	K54*:Q97H:V179M	8730.751993583024
AAAAACAAGAACACAAAAAA	TGTTGTCTTT	B	amacGFP	0.0	0.0	0.0	0.0	0.0	8.39	0.0	0.0	8.39	C89T:A153T:G281T:G525A	K54*:Q97H:V179M	9785.472137763774
AAAAACAAGACATAAATCAA	CGGTACACTA	B	amacGFP	0.0	0.0	0.0	0.0	3.54	1.47	5.58	0.0	10.59	G29T:G371A	wt	10853.452057426315
AAAAACAAGACATAAATCAA	GCTTTTTGTG	B	amacGFP	0.0	0.0	0.0	0.0	1.06	0.0	1.32	0.0	2.38	G29T:G371A	wt	10550.909762880328
AAAAACAAGACATAAATCAA	GTTGTGTTAT	B	amacGFP	0.0	0.0	0.0	0.0	0.0	3.63	0.0	0.0	3.63	G29T:G371A	wt	9785.472137763774
AAAAACAAGACCAAAAGACA	TGCTTGGCAA	B	amacGFP	20.08	0.0	0.0	0.0	0.0	0.0	0.0	0.0	20.08	G15T:G33T:G270A:C431T:A547T:T680C	E8*:V14L:G94S:Q186L	449.0
AAAAACAAGACCATAAGCAT	CGGTAGCCGA	B	amacGFP	0.0	0.0	0.0	0.0	14.26	19.61	2.57	0.0	36.44	T641A	wt	8584.49822550609
AAAAACAAGACCATAAGCAT	TAGTACGTTG	B	amacGFP	0.0	0.0	0.0	0.0	7.53	4.54	0.0	0.0	12.07	T641A	wt	7795.081062002882
AAAAACAAGCACTAAAAAGA	AGGAGGTGTA	B	amacGFP	6.01	0.0	0.0	0.0	0.0	0.11	0.0	0.0	6.12	G33T:G102T:A240G:G302T	V14L:G37C:N83D:Q104H	449.0
AAAAACAAGCACTAAAAAGA	ATGGGTGACT	B	amacGFP	1.64	0.0	0.0	0.0	0.0	0.0	0.0	0.0	1.64	G33T:G102T:A240G:G302T	V14L:G37C:N83D:Q104H	449.0
AAAAACAAGCACTAAAAAGA	TGGCACTTCT	B	amacGFP	3.44	0.0	0.0	0.0	0.0	0.0	0.0	0.0	3.44	G33T:G102T:A240G:G302T	V14L:G37C:N83D:Q104H	449.0
AAAAACAAGCTCAAGCGACA	AACCTGATTA	B	amacGFP	0.0	0.0	0.0	0.0	38.88	2.49	0.0	0.0	41.370000000000005	C32T:G33T:A376G:A402C:T671A	V14L:K129R:N138H:F231L	7129.705449340988
AAAAACAAGCTCAAGCGACA	AGGGCTGCCT	B	amacGFP	0.0	0.0	0.0	0.0	12.84	1.93	0.0	0.0	14.77	C32T:G33T:A376G:A402C:T671A	V14L:K129R:N138H:F231L	7358.411817369196
AAAAACAAGCTCAAGCGACA	CCTAGAAGGC	B	amacGFP	0.0	0.04	0.0	0.04	41.54	5.67	0.0	0.0	47.29	C32T:G33T:A376G:A402C:T671A	V14L:K129R:N138H:F231L	7038.874152473768
AAAAACAAGGAGAAAACACC	GCCGGTCTTC	B	amacGFP	0.0	0.0	0.0	0.0	19.93	17.69	26.6	0.0	64.22	C110T:T387A:G411A	F133I:G141R	10354.470275164182
AAAAACAATAAAAGATCAGT	GCCTCTTAAC	B	amacGFP	0.17	0.0	0.0	0.0	1.33	2.04	3.23	0.0	6.77	G33T:T52A:G117T:T195C:T232G:G270A	V14L:L20Q:G42C:Y68H:M80R:G94S	10981.17161168908
AAAAACAATAACAAAAACCT	AGTTAGGACG	B	amacGFP	0.0	0.0	0.0	0.0	1.15	0.0	0.0	0.0	1.15	T262A:T373A:T450A:C684T:T714G	M90K:L128Q:Y154N:H236Y:*246G	6301.8854501479345
AAAAACAATAACAAAAACCT	CCGGATTTGT	B	amacGFP	0.2	0.0	0.0	0.0	0.0	0.0	0.0	0.0	0.2	T262A:T373A:T450A:C684T:T714G	M90K:L128Q:Y154N:H236Y:*246G	449.0
AAAAACAATAACAAAAACCT	GCGAGGCTGG	B	amacGFP	0.0	2.02	0.0	0.0	0.0	0.11	0.0	0.0	2.13	T262A:T373A:T450A:C684T:T714G	M90K:L128Q:Y154N:H236Y:*246G	1413.5238290388681
AAAAACAATAACAAAAACCT	GTGTGCCATG	B	amacGFP	1.24	0.0	0.0	0.0	0.0	2.72	0.0	0.0	3.96	T262A:T373A:T450A:C684T:T714G	M90K:L128Q:Y154N:H236Y:*246G	6451.677152017596
AAAAACAATACTACGACGAC	CTTACCCCTG	B	amacGFP	0.03	0.0	2.08	0.04	0.53	0.0	0.0	0.0	2.6799999999999997	G128C:A253T:A276G:A385G:T589C	E45D:K87M:I96V:D132G:I203T	2575.3582024072075
AAAAACAATACTACGACGAC	GTCCTTAGGC	B	amacGFP	0.0	0.0	0.1	0.13	0.0	0.0	0.0	0.0	0.23	G128C:A253T:A276G:A385G:T589C	E45D:K87M:I96V:D132G:I203T	2972.622789843693
AAAAACAATACTACGACGAC	GTTGTTGGTA	B	amacGFP	0.0	0.0	0.0	2.15	0.0	0.0	0.0	0.0	2.15	G128C:A253T:A276G:A385G:T589C	E45D:K87M:I96V:D132G:I203T	3750.0069195087854
AAAAACAATCAAAATAAACA	AGCCGTATCG	B	amacGFP	0.0	0.0	0.0	0.18	0.09	0.0	0.0	0.0	0.27	G9A:A174T:A231T:C308T:A582T	G6S:T61S:M80L:I198F	4442.656731894937
AAAAACAATCAAAATAAACA	CAGGTTCTTA	B	amacGFP	0.0	0.0	0.0	0.0	1.51	2.72	0.0	0.0	4.23	G9A:A174T:A231T:C308T:A582T	G6S:T61S:M80L:I198F	8309.263903989842
AAAAACAATCACAACGAACC	CGAGGGAGGT	B	amacGFP	0.0	0.0	0.0	0.0	9.48	0.0	0.15	0.0	9.63	G33T:G82A:G348A	V14L:S30N:D120N	6895.351937384895
AAAAACAATCACAACGAACC	CGGGTGTGGG	B	amacGFP	0.0	0.0	0.0	0.0	0.0	3.29	0.0	0.0	3.29	G33T:G82A:G348A	V14L:S30N:D120N	9785.472137763774
AAAAACAATCACAACGAACC	TCCTACATAA	B	amacGFP	0.0	0.0	0.0	0.0	1.59	2.83	0.0	0.0	4.42	G33T:G82A:G348A	V14L:S30N:D120N	8304.145459726713
AAAAACAATTAAAAAAATGC	CAGACGAGTT	B	amacGFP	0.0	0.0	0.0	0.0	10.81	14.29	1.84	0.0	26.94	wt	wt	8535.930805147535
AAAAACAATTCTCACCCCCC	GCTTGGCGGT	B	amacGFP	3.04	0.0	0.0	2.02	0.0	0.0	0.0	0.0	5.0600000000000005	G33.:.35A:C149A:C275A:A280G:T426A:A568G:G570A:T619A:C630A	V14*:Y95*:Q97R:Y146N:D193G:G194S:I213N:R217S	617.9274870103412
AAAAACACAAACAAAAAATA	GATCACAGAA	B	amacGFP	1.3	0.0	2.83	0.0	0.0	0.0	0.0	0.0	4.13	G29A:T64C:G395T:A552G:G631T:T652C:T671A	V24A:E135D:N188D:R217L:M225T:F231L	1724.7085694901853
AAAAACACAAACAAAATACA	CCTACATCGT	B	amacGFP	0.0	0.0	0.0	0.0	0.0	2.61	0.0	0.0	2.61	G28T:T219C:C259T	G12V:Y76H:A89V	9785.472137763774
AAAAACACAAACAAAATACA	GCGGCCATCA	B	amacGFP	0.43	0.0	0.0	0.0	6.11	0.0	0.0	0.0	6.54	G28T:T219C:C259T	G12V:Y76H:A89V	5786.78965072674
AAAAACACAAACAAAATACA	TAGGCGTTCT	B	amacGFP	9.49	0.0	0.26	0.0	1.33	0.11	0.0	0.0	11.19	G28T:T219C:C259T	G12V:Y76H:A89V	449.0
AAAAACACAAACACAAAATA	ATCACTTGTC	B	amacGFP	0.0	0.0	0.0	0.0	22.14	12.24	1.18	0.0	35.56	A288G:A461T:A544T	T100A:Y185F	7659.398535861182
AAAAACACAAACACAAAATA	TTGAAGTGTT	B	amacGFP	0.0	0.0	0.0	0.0	0.0	7.6	0.44	0.0	8.04	A288G:A461T:A544T	T100A:Y185F	10604.499705523616
AAAAACACAAACGCAAACCA	GTATGGTTAA	B	amacGFP	8.35	0.0	0.0	0.0	5.05	4.42	0.0	0.0	17.82	G33T:C188T:T499C:G527A:A541C	V14L:I170T:H184P	2884.895735641677
AAAAACACAAACTCACACCC	CTAGCTCGGT	B	amacGFP	0.0	0.0	0.0	0.0	0.0	5.56	0.44	0.0	6.0	G33T:A112G:A288T:C600G:T680C	V14L:D40G:T100S:L207V	10703.856338297408
AAAAACACAAACTCACACCC	GTCCTCCAGG	B	amacGFP	0.0	0.0	0.0	0.0	0.0	3.51	0.0	0.0	3.51	G33T:A112G:A288T:C600G:T680C	V14L:D40G:T100S:L207V	9785.472137763774
AAAAACACAAACTCACACCC	TGCAGTATGG	B	amacGFP	0.0	0.0	0.0	0.0	0.0	0.0	0.96	0.0	0.96	G33T:A112G:A288T:C600G:T680C	V14L:D40G:T100S:L207V	13815.971472907542
AAAAACACAAAGACAAAACA	ATATACATGT	B	amacGFP	3.91	0.0	0.0	0.0	0.0	0.0	0.0	0.0	3.91	T52C:C116T:C161T:A415G:A461G	L20P:H142R	449.0
AAAAACACAACAAAAAGACT	CGGCTACCCT	B	amacGFP	0.53	0.0	0.0	0.0	0.0	9.41	0.0	0.0	9.94	G33T:T85A:G191A:T195C:A394G:G400T:G576A:G611T:A651G	V14L:V31E:Y68H:E135G:G137V:V196M:Q210H:M225V	8988.776027143025
AAAAACACAAGAATAATCCA	CACTTTGGAA	B	amacGFP	0.0	0.0	0.0	0.0	2.39	0.11	2.57	0.0	5.07	A445G	N152S	10188.307155853196
AAAAACACAAGAATAATCCA	GAGGAACGTC	B	amacGFP	0.03	0.0	0.0	0.0	4.96	6.69	7.49	0.0	19.17	A445G	N152S	10421.227107787503
AAAAACACAAGAATAATCCA	TGCGCTTGGT	B	amacGFP	0.0	0.0	0.0	0.0	3.54	0.0	0.0	0.0	3.54	A445G	N152S	6301.8854501479345
AAAAACACAATAAAAATACC	ACCCTAGGCA	B	amacGFP	0.0	0.0	0.0	0.0	0.0	1.7	0.0	0.0	1.7	A331T	E114V	9785.472137763774
AAAAACACAATAAAAATACC	ATGTAAACCA	B	amacGFP	0.0	0.0	0.0	0.0	3.37	0.11	0.0	0.0	3.48	A331T	E114V	7003.555131357727
AAAAACACAATAAAAATACC	CGGTGAGTTA	B	amacGFP	0.0	0.0	0.0	0.0	8.59	10.77	2.79	0.0	22.15	A331T	E114V	8762.251292869272
AAAAACACAATAAAAATACC	TAGACTTTAT	B	amacGFP	0.0	0.0	0.0	0.0	4.61	0.11	0.0	0.0	4.720000000000001	A331T	E114V	6952.654490752365
AAAAACACAATAAAAATACC	TATTCCGGGT	B	amacGFP	0.0	0.0	0.0	0.0	13.29	4.54	0.0	0.0	17.83	A331T	E114V	7605.1768395738345
AAAAACACAATAAAAATACC	TGTTAGTCTG	B	amacGFP	0.0	0.0	0.0	0.0	0.0	1.36	0.0	0.0	1.36	A331T	E114V	9785.472137763774
AAAAACACACAGATTGCCCG	GCCTATAACG	B	amacGFP	0.0	0.0	0.0	0.0	5.4	0.0	0.07	0.0	5.470000000000001	G169.:T195A:T250C:G555A:A621T:A664G	W59C:T61P:L62S:V63*:T64P:T65P:L66C:S67R:Y68T:G69A:I70F:L71C:C72A:F73S:A74R:R75A:Y76T:E78N:H79T:M80*:K81R:M82*:N83T:D84T:F85S:F86P:K87S:S88P:A89P:M90C:E93K:G94A:Y95T:I96S:Q97R:E98S:R99A:T100P:I101S:F102S:F103S:Q104R:D105T:D106T:G107A:K108S:Y109T:K110R:T111P:R112V:E114R:V115*:K116S:F117S:E118R:G119A:D120T:T121H:L122W:V123*:N124T:R125A:I126S:E127S:L128*:K129R:G130A:M131W:D132T:F133S:K134R:E135R:D136…	6868.485307399201
AAAAACACACGCACATAACA	CAGTTTCGTG	B	amacGFP	12.26	1.67	0.0	0.0	0.0	0.0	0.0	0.0	13.93	G33T:T292C	V14L:I101T	704.3652796848213
AAAAACACACGCACATAACA	GACCCTCGTT	B	amacGFP	10.56	1.35	1.01	0.0	0.0	0.0	0.0	0.0	12.92	G33T:T292C	V14L:I101T	449.0
AAAAACACACGCACATAACA	TCTTATAACT	B	amacGFP	1.34	0.04	0.0	0.0	0.0	0.0	0.0	0.0	1.3800000000000001	G33T:T292C	V14L:I101T	449.0
AAAAACACACGCACATAACA	TTTCGCAATG	B	amacGFP	5.91	2.46	1.3	0.0	0.62	0.0	0.0	0.0	10.290000000000001	G33T:T292C	V14L:I101T	701.2833368401348
AAAAACACACTACAGCAAGT	CGGTCGTGGT	B	amacGFP	0.0	0.0	0.0	0.0	9.21	25.74	3.53	0.0	38.480000000000004	C512A	wt	9248.92603969986
AAAAACACACTACAGCAAGT	GGGGAGTGTA	B	amacGFP	0.0	0.0	0.0	0.0	0.0	20.07	0.0	0.0	20.07	C512A	wt	9785.472137763774
AAAAACACACTACAGCAAGT	GTTTGTCAGA	B	amacGFP	0.0	0.0	0.0	0.0	0.53	2.04	0.0	0.0	2.5700000000000003	C512A	wt	8591.669211832594
AAAAACACACTACAGCAAGT	TCGTTCTCGG	B	amacGFP	0.0	0.0	0.0	0.0	0.0	1.36	0.29	0.0	1.6500000000000001	C512A	wt	10981.087806688627
AAAAACACAGACAAAACCTT	AGGGCTGCCT	B	amacGFP	0.33	0.0	0.0	0.0	0.0	0.0	0.0	0.0	0.33	G33T:T273C:C455A:A466G	V14L:Y95H:K159R	449.0
AAAAACACAGACAAAACCTT	ATTTGGGTTA	B	amacGFP	0.5	0.0	0.0	0.0	0.0	0.0	0.0	0.0	0.5	G33T:T273C:C455A:A466G	V14L:Y95H:K159R	449.0
AAAAACACAGCACTAAACGC	AATAGGAATT	B	amacGFP	0.0	0.0	0.0	0.0	0.8	0.0	0.0	0.0	0.8	A67T:C506T	H25L	6301.8854501479345
AAAAACACAGCACTAAACGC	AGGCCTGACT	B	amacGFP	6.18	0.0	0.0	0.0	5.4	5.22	3.67	0.0	20.47	A67T:C506T	H25L	6176.300524811819
AAAAACACAGCACTAAACGC	TTAGTATGCT	B	amacGFP	0.0	0.0	0.0	0.0	4.61	4.88	0.0	0.0	9.49	A67T:C506T	H25L	8055.866976089041
AAAAACACATCCACAAAATT	ATCTACGAAA	B	amacGFP	0.0	0.0	0.0	0.0	0.0	3.63	0.0	0.0	3.63	G33T:C68T:C104A:A174T:G198A:C289.:T647C	V14L:T61S:G69S:I101S:F102S:F103S:Q104R:D105T:D106T:G107A:K108S:Y109T:K110R:T111P:R112V:E114R:V115*:K116S:F117S:E118R:G119A:D120T:T121H:L122W:V123*:N124T:R125A:I126S:E127S:L128*:K129R:G130A:M131W:D132T:F133S:K134R:E135R:D136T:G137A:N138T:I139S:L140W:H142T:K143S:L144W:E145S:Y146T:N147T:F148L:N149T:S150A:H151T:N152T:V153S:Y154I:I155S:M156C:P157Q:D158T:K159R:A160L:N161I:N162T:G163A:L164*:K165R:V166*:…	9785.472137763774
AAAAACACCAATACCTAAAC	AAAGCCGGAG	B	amacGFP	0.0	0.0	0.0	0.0	1.33	0.91	0.0	0.0	2.24	T511C:T632C	I174T	7850.564495309838
AAAAACACCAATACCTAAAC	GAATGGGGGT	B	amacGFP	0.0	0.0	0.0	0.0	17.54	6.46	0.73	0.0	24.73	T511C:T632C	I174T	7556.273597817828
AAAAACACCCAAAAAGTCTA	GCGGGTTAGT	B	amacGFP	0.0	0.0	0.62	0.0	1.95	0.0	0.0	0.0	2.57	A16G:C68A:C146A:C323A:T355C	E8G:H25Q:L122P	5366.662921198474
AAAAACACCCAAAAAGTCTA	GTAACACGTA	B	amacGFP	0.0	0.0	0.0	0.0	0.8	0.23	0.0	0.0	1.03	A16G:C68A:C146A:C323A:T355C	E8G:H25Q:L122P	7527.98509116275
AAAAACACGCAAACAGACGC	GGGCCTTATG	B	amacGFP	0.0	0.0	0.0	0.0	0.89	0.0	0.0	0.0	0.89	T85A:C92T:G155A:G233T:A349C:A390G:C401T:T606C:G682T	V31E:M80I:D120A:K134E:C209R:G235V	6301.8854501479345
AAAAACACGCAAACAGACGC	TAGTGCGTAT	B	amacGFP	0.47	0.4	0.0	0.0	0.0	0.0	0.0	0.0	0.87	T85A:C92T:G155A:G233T:A349C:A390G:C401T:T606C:G682T	V31E:M80I:D120A:K134E:C209R:G235V	920.5109247026494
AAAAACACGCATCGCTACCC	ACAGTGCTAA	B	amacGFP	0.0	0.32	0.0	0.0	0.0	0.0	0.0	0.0	0.32	G194A:A229T:T298C:A319T:G332T:A436G:A451G:C501T:A626G	H79L:F103S:K110M:E114D:N149S:Y154C:R171C	1260.9987534483494
AAAAACACGCATCGCTACCC	GATTTCGAGC	B	amacGFP	0.0	0.0	0.0	0.0	1.86	0.0	0.0	0.0	1.86	G194A:A229T:T298C:A319T:G332T:A436G:A451G:C501T:A626G	H79L:F103S:K110M:E114D:N149S:Y154C:R171C	6301.8854501479345
AAAAACACTCGATAATCAAC	GCTGTCCATG	B	amacGFP	0.6	0.0	5.86	1.75	0.0	0.0	0.0	0.0	8.21	G213A:A397T:T606A	A74T:D136V:C209S	2432.6613854037632
AAAAACACTCGATAATCAAC	TTATAGGGAT	B	amacGFP	0.0	0.0	3.49	0.18	0.0	0.0	0.0	0.0	3.6700000000000004	G213A:A397T:T606A	A74T:D136V:C209S	2581.6415124719824
AAAAACACTGAACAACAGCG	AGGCGGTATA	B	amacGFP	8.35	0.0	0.0	0.0	0.0	0.0	0.0	0.0	8.35	G33T:A120T:.225C	V14L:K43*:E78R:H79T:M80H:K81E:M82D:N83E:D84R:F85L:F86L:K87Q:S88V:A89R:M90H:P92A:E93R:G94R:Y95L:I96H:Q97P:E98G:R99A:T100H:I101H:F102L:F103L:Q104P:D105G:D106R:G107R:K108Q:Y109V:K110Q:T111D:R112P:G113W:E114G:V115G:K116E:F117V:E118R:D120R:T121H:L122T:V123G:N124E:R125P:I126H:E127R:L128A:K129E:M131H:D132G:F133L:K134Q:E135G:D136G:G137R:N138Q:I139H:L140P:H142A:K143Q:L144A:E145G:Y146V:N147Q:F148L:N149*:S1…	449.0
AAAAACACTGAACAACAGCG	GGTTCTTGTT	B	amacGFP	1.24	0.0	0.0	0.0	0.0	0.0	0.0	0.0	1.24	G33T:A120T:.225C	V14L:K43*:E78R:H79T:M80H:K81E:M82D:N83E:D84R:F85L:F86L:K87Q:S88V:A89R:M90H:P92A:E93R:G94R:Y95L:I96H:Q97P:E98G:R99A:T100H:I101H:F102L:F103L:Q104P:D105G:D106R:G107R:K108Q:Y109V:K110Q:T111D:R112P:G113W:E114G:V115G:K116E:F117V:E118R:D120R:T121H:L122T:V123G:N124E:R125P:I126H:E127R:L128A:K129E:M131H:D132G:F133L:K134Q:E135G:D136G:G137R:N138Q:I139H:L140P:H142A:K143Q:L144A:E145G:Y146V:N147Q:F148L:N149*:S1…	449.0
AAAAACACTTAGAACAAATA	ACTATTGGCG	B	amacGFP	6.35	0.04	0.0	0.0	0.0	0.0	0.0	0.0	6.39	A61G:G63A:G636A:A672T:C695A	D23G:V24I:E219K:S232C	449.0
AAAAACACTTAGAACAAATA	GACGTGGAGT	B	amacGFP	0.0	0.0	0.0	0.4	0.0	0.0	0.0	0.0	0.4	A61G:G63A:G636A:A672T:C695A	D23G:V24I:E219K:S232C	3750.0069195087854
AAAAACACTTCCATCTCCAC	TCATACAGTT	B	amacGFP	0.0	0.0	0.0	2.06	8.68	0.57	0.0	0.0	11.31	C323A:A370G:T680A	E127G:C234*	5803.085590664776
AAAAACAGAAAAAGAACCAC	GGTACCATAT	B	amacGFP	0.0	0.0	0.0	0.0	2.3	0.0	0.0	0.0	2.3	T708A	Y244N	6301.8854501479345
AAAAACAGAAAAAGAACCAC	GTTCCCTACA	B	amacGFP	0.0	0.0	0.0	0.0	1.51	3.74	0.73	0.0	5.98	T708A	Y244N	9307.850595074571
AAAAACAGAAACACGCGCGT	ACTATAGGAC	B	amacGFP	3.24	0.0	0.0	0.0	0.0	0.0	0.0	0.0	3.24	T21C:C56T:G57T:A276T:G286A:A349C:C509T:G516T:A529G:A628G:A634G:A691G	F10L:G22C:I96F:R99H:D120A:G176C:Q180R:D216G:N218S:H238R	449.0
AAAAACAGAAACACGCGCGT	TGTTCGTCTA	B	amacGFP	0.3	0.0	0.0	0.0	0.0	7.48	0.0	0.0	7.78	T21C:C56T:G57T:A276T:G286A:A349C:C509T:G516T:A529G:A628G:A634G:A691G	F10L:G22C:I96F:R99H:D120A:G176C:Q180R:D216G:N218S:H238R	9054.694675664161
AAAAACAGAAACGCCCCACC	GTGTTCGTAC	B	amacGFP	1.1	0.0	0.0	0.0	0.0	0.0	0.0	0.0	1.1	G39A:T130A:A240G:C290A:T454A:A471G	V16I:I46N:N83D:I155N:N161D	449.0
AAAAACAGCAACTAACTATC	ATCGGCGGAA	B	amacGFP	0.0	0.0	0.0	0.0	9.65	0.11	0.0	0.0	9.76	C305T:T358C:C692T	V123A	6847.754464209796
AAAAACAGCAACTAACTATC	CACCGCGGTT	B	amacGFP	0.0	0.0	0.0	0.04	10.63	12.93	0.0	0.0	23.6	C305T:T358C:C692T	V123A	8154.056741816734
AAAAACAGCAGTGAAAAACC	CGACCTTGAG	B	amacGFP	0.2	0.0	0.0	0.0	0.0	0.0	0.0	0.11	0.31	G33T:T124C:A336T:A394T:A568T:T647C:G681A	V14L:L44P:K116*:E135V:D193V:G235R	449.0
AAAAACAGCAGTGAAAAACC	GACCGTGTCA	B	amacGFP	1.07	0.0	0.0	0.0	0.0	0.0	0.0	0.0	1.07	G33T:T124C:A336T:A394T:A568T:T647C:G681A	V14L:L44P:K116*:E135V:D193V:G235R	449.0
AAAAACAGCAGTGAAAAACC	GTTCTCAGGA	B	amacGFP	6.65	0.0	0.0	0.0	0.44	0.0	0.0	0.0	7.090000000000001	G33T:T124C:A336T:A394T:A568T:T647C:G681A	V14L:L44P:K116*:E135V:D193V:G235R	449.0
AAAAACAGCATCGACAAATC	GCCCTTATCG	B	amacGFP	0.0	0.0	0.0	1.79	0.27	1.47	0.0	0.0	3.5300000000000002	G33T:G84C:A174T:C550A	V14L:V31L:T61S:T187K	6407.829033377033
AAAAACAGCATCGACAAATC	GTGTCTGTTG	B	amacGFP	0.0	0.0	0.0	0.22	0.0	0.0	0.0	0.0	0.22	G33T:G84C:A174T:C550A	V14L:V31L:T61S:T187K	3750.0069195087854
AAAAACAGGATGTACACACT	ATACAGAGTT	B	amacGFP	0.0	0.0	0.0	0.0	5.76	3.51	0.0	0.0	9.27	G33T:A445C:A495G:A508G:A514T	V14L:N152T:K169E:N173S:E175V	7799.6847480398255
AAAAACAGGATGTACACACT	ATGCCGCCTA	B	amacGFP	0.0	0.0	0.0	0.0	4.43	0.0	0.0	0.0	4.43	G33T:A445C:A495G:A508G:A514T	V14L:N152T:K169E:N173S:E175V	6301.8854501479345
AAAAACAGGATGTACACACT	GAGACATCTG	B	amacGFP	0.0	0.04	0.0	3.85	68.38	25.06	0.07	0.0	97.39999999999999	G33T:A445C:A495G:A508G:A514T	V14L:N152T:K169E:N173S:E175V	7093.858398375723
AAAAACAGGATGTACACACT	GTCTTTCGGG	B	amacGFP	0.0	0.0	0.0	0.0	10.54	7.94	0.15	0.0	18.63	G33T:A445C:A495G:A508G:A514T	V14L:N152T:K169E:N173S:E175V	7835.825793509355
AAAAACAGGCACAACCAACA	AAATGTCTCG	B	amacGFP	0.0	0.0	0.0	0.0	12.75	17.91	0.59	0.0	31.25	wt	wt	8375.069221454018
AAAAACAGGCACAACCAACA	ACGCTGTCGG	B	amacGFP	0.0	0.0	0.0	0.0	0.0	9.18	5.51	0.0	14.69	wt	wt	11315.464611537049
AAAAACAGGCACAACCAACA	CAATAGTGAA	B	amacGFP	0.0	0.0	0.0	0.0	0.0	4.99	0.0	0.0	4.99	wt	wt	9785.472137763774
AAAAACAGGCACAACCAACA	CCTTAGTTAG	B	amacGFP	0.0	0.0	0.0	0.0	3.63	0.91	0.0	0.0	4.54	wt	wt	7504.620589254599
AAAAACAGGCACAACCAACA	CGACCTAAAT	B	amacGFP	0.0	0.0	0.1	0.0	12.22	28.0	7.27	0.0	47.589999999999996	wt	wt	9390.167082724289
AAAAACAGGCACAACCAACA	CTATGGAATC	B	amacGFP	0.0	0.0	0.0	0.0	3.01	4.65	0.0	0.0	7.66	wt	wt	8241.667255441307
AAAAACAGGCACAACCAACA	GGTCACATGA	B	amacGFP	0.0	0.0	0.0	1.21	9.57	14.06	6.69	0.0	31.530000000000005	wt	wt	9236.870994735422
AAAAACATAAACTCAACACA	TAGAGTTTTC	B	amacGFP	0.0	0.0	0.0	0.0	3.99	0.45	0.0	0.0	4.44	G8T:A144T:T157C	K2N:T51S:L55P	7286.147983938114
AAAAACATAACACAGAATAA	TAGAACCGGC	B	amacGFP	0.03	0.0	0.0	0.4	1.86	0.0	0.0	0.0	2.29	G33T:A316C	V14L:Y109S	5449.456216799299
AAAAACATAACGGCTTTCTG	ACCCATACGT	B	amacGFP	0.0	0.0	0.0	0.0	0.0	0.11	14.7	18.3	33.11	G607C	C209S	16308.3884836364
AAAAACATAACGGCTTTCTG	AGTCTACGGT	B	amacGFP	0.0	0.0	0.0	0.0	0.0	0.0	1.91	17.76	19.67	G607C	C209S	17293.811552929623
AAAAACATAACGGCTTTCTG	GCCCTTATCG	B	amacGFP	0.0	0.0	0.0	0.0	0.09	0.0	0.29	3.85	4.2299999999999995	G607C	C209S	17328.62176914175
AAAAACATAACGGCTTTCTG	GTGTTTGAAT	B	amacGFP	0.0	0.0	0.0	0.0	0.0	1.13	6.83	0.89	8.85	G607C	C209S	13683.618043812805
AAAAACATAACGGCTTTCTG	TTTCCCTGCT	B	amacGFP	0.0	0.0	0.0	0.0	0.09	0.0	7.86	4.92	12.870000000000001	G607C	C209S	15593.713862132192
AAAAACATAACGGCTTTCTG	TTTCCGGCTG	B	amacGFP	0.0	0.0	0.0	0.0	0.0	0.0	3.89	0.0	3.89	G607C	C209S	13815.971472907542
AAAAACATAATAAATACTTT	TACATGGGGT	B	amacGFP	0.0	0.0	0.0	0.0	1.24	0.0	0.0	0.0	1.24	A30G:G33T:A183G:A276G:T367A:G662T	I13V:V14L:T64A:I96V:I126N	6301.8854501479345
AAAAACATAATAAATACTTT	TTAGCTATTT	B	amacGFP	0.13	0.0	1.66	0.0	0.0	0.57	2.28	0.0	4.64	A30G:G33T:A183G:A276G:T367A:G662T	I13V:V14L:T64A:I96V:I126N	8817.924853553235
AAAAACATACAGAGATATCA	ATAGTTCCGG	B	amacGFP	0.27	0.2	0.0	1.3	0.35	0.0	0.0	0.0	2.12	G142T:C401T	C50F	3475.004503216285
AAAAACATACAGAGATATCA	CCGGGCTTCG	B	amacGFP	0.03	0.24	2.28	0.0	0.0	0.0	0.0	0.0	2.55	G142T:C401T	C50F	1986.7641306745388
AAAAACATACAGAGATATCA	TATTGTCCGC	B	amacGFP	1.47	3.45	0.0	0.04	0.0	0.0	0.0	0.0	4.96	G142T:C401T	C50F	1054.218743374463
AAAAACATACAGAGATATCA	TGCGTAGCTC	B	amacGFP	1.37	0.0	0.0	0.0	0.97	0.0	0.0	0.0	2.34	G142T:C401T	C50F	729.1510524537202
AAAAACATACAGAGATATCA	TGCTCATAGG	B	amacGFP	0.0	0.04	1.92	0.0	0.0	0.0	0.0	0.0	1.96	G142T:C401T	C50F	2019.8315156811407
AAAAACATACCAACCAAAAT	TGTTAGTCTG	B	amacGFP	0.0	0.0	0.0	0.0	8.24	3.4	0.15	0.0	11.790000000000001	A174T:T487C:T686C	T61S:V166A	7601.071782390807
AAAAACATACCCACAAACAC	CAGTTCCCCT	B	amacGFP	5.68	0.0	0.0	0.0	0.0	0.0	0.0	0.0	5.68	G33T:T136C:A349G:T454C:T473A:A568G	V14L:F48S:D120G:I155T:N161K:D193G	449.0
AAAAACATACGAAAACATCC	GAGTTTGAAG	B	amacGFP	1.27	0.0	0.0	0.0	0.0	0.0	0.0	0.0	1.27	G33T:G93A:G306A:A465G:T526C:G534T:T556C:G662A	V14L:E34K:D106N:K159E:V179A:A182S:V189A	449.0
AAAAACATAGAGATAAAACC	CTTTGCTCAC	B	amacGFP	0.3	0.08	0.0	0.0	0.97	0.0	0.0	0.0	1.35	T219C	Y76H	4701.751490528498
AAAAACATAGAGATAAAACC	GAATTCACGG	B	amacGFP	2.97	0.0	0.0	0.0	0.0	0.0	0.0	0.0	2.97	T219C	Y76H	449.0
AAAAACATATAAAGGACACC	CTTACCGGGT	B	amacGFP	0.0	0.0	0.0	0.0	0.0	1.47	4.92	0.0	6.39	A269T	E93D	12214.589228531848
AAAAACATATAAAGGACACC	GCTTTAGTGG	B	amacGFP	0.0	0.0	0.0	0.0	0.0	5.78	0.44	0.0	6.220000000000001	A269T	E93D	10695.31808524892
AAAAACATATAAAGGACACC	GGCTGCACTG	B	amacGFP	0.0	0.0	0.0	0.0	0.0	1.59	0.59	0.0	2.18	A269T	E93D	11141.728228277436
AAAAACATATAAAGGACACC	TCAGCAATGG	B	amacGFP	0.0	0.0	0.0	0.0	0.44	2.49	0.0	0.0	2.93	A269T	E93D	8709.756735847832
AAAAACATATGAAAAAATGA	TTTTTTTATA	B	amacGFP	0.0	0.0	0.0	0.0	2.04	0.0	0.0	0.0	2.04	C145T:G516T:T697A	T51I:G176C:M240K	6301.8854501479345
AAAAACATCAAAATAAACCC	GGCCGTGCCT	B	amacGFP	0.03	0.0	0.0	1.21	5.05	15.42	0.29	0.0	21.999999999999996	T19A:G33T:T295C:G413A:T543A	L9Q:V14L:F102S:Y185N	8759.907061739556
AAAAACATCAAAATAAACCC	GTAGAGGATA	B	amacGFP	0.0	0.0	0.0	0.0	1.24	2.83	0.0	0.0	4.07	T19A:G33T:T295C:G413A:T543A	L9Q:V14L:F102S:Y185N	8405.522872671858
AAAAACATCAAAATAAACCC	GTCCACTGAT	B	amacGFP	0.0	0.0	0.0	2.15	5.14	0.91	1.32	0.0	9.52	T19A:G33T:T295C:G413A:T543A	L9Q:V14L:F102S:Y185N	6485.030516363362
AAAAACATCAAAATAAACCC	TGGGGGACTG	B	amacGFP	0.0	0.0	0.0	0.0	13.29	15.76	0.0	0.0	29.049999999999997	T19A:G33T:T295C:G413A:T543A	L9Q:V14L:F102S:Y185N	8114.488275086435
AAAAACATCAGAAACACACC	GATTTTATGC	B	amacGFP	0.0	0.0	0.46	0.0	5.05	0.11	0.0	0.0	5.62	G33T:T64C:C179A:G707A	V14L:V24A	5980.435337259978
AAAAACATCAGAAACACACC	GCCGTGTCTG	B	amacGFP	0.0	0.0	0.0	0.0	4.07	0.0	0.0	0.0	4.07	G33T:T64C:C179A:G707A	V14L:V24A	6301.8854501479345
AAAAACATCAGAAACACACC	TGTCCATCTC	B	amacGFP	0.0	0.0	0.0	0.58	0.0	0.23	0.0	0.0	0.8099999999999999	G33T:T64C:C179A:G707A	V14L:V24A	4385.464949098788
AAAAACATCATAAAAAAACA	CTCGATGGTT	B	amacGFP	0.0	0.0	0.29	0.0	0.0	0.0	0.0	0.0	0.29	G33T:A227G:C408T:T432A:A490T:A637T	V14L:F148I:N167I:E219V	2253.950592701564
AAAAACATCATAAAAAAACA	TACTTAAATT	B	amacGFP	0.0	0.0	0.0	0.0	0.71	1.59	0.0	0.0	2.3	G33T:A227G:C408T:T432A:A490T:A637T	V14L:F148I:N167I:E219V	8398.138233718468
AAAAACATCATCAACCAACA	TTGCGGCCCT	B	amacGFP	0.0	0.0	1.27	5.51	0.35	0.0	0.0	0.0	7.129999999999999	wt	wt	3514.9557741519725
AAAAACATCTAAAAATTAAA	CGCCCCTTAG	B	amacGFP	1.1	0.0	0.0	0.0	0.0	0.0	0.0	0.0	1.1	A73T:T181C:A253T:A337G	H27L:V63A:K87M:K116R	449.0
AAAAACATCTAAAGAAAATT	AATTTTCCTC	B	amacGFP	6.38	0.0	0.0	0.0	0.09	0.0	0.0	0.0	6.47	A220G:T583A:T678A:T680A:T714A	Y76C:I198N:C234R:*246R	449.0
AAAAACATTTACACACCCAT	CACTCGTGGC	B	amacGFP	6.58	0.0	0.0	0.0	0.0	0.0	0.0	0.0	6.58	G180A:A592T:C684G	V63M:N204I:H236D	449.0
AAAAACATTTACACACCCAT	GTAAGTGTCT	B	amacGFP	0.0	0.0	0.88	0.0	0.0	0.0	0.0	0.0	0.88	G180A:A592T:C684G	V63M:N204I:H236D	2253.950592701564
AAAAACATTTACACACCCAT	TGAGTTGAAA	B	amacGFP	6.35	0.0	0.0	0.0	0.0	0.0	0.0	0.0	6.35	G180A:A592T:C684G	V63M:N204I:H236D	449.0
AAAAACCAAAAAAGGAAACA	AACTCGGGTT	B	amacGFP	6.62	0.4	0.0	0.0	0.0	0.0	0.0	0.0	7.0200000000000005	C171T:T277C:A429T:A465G:T492A:T556C	P60S:I96T:N147Y:K159E:F168I:V189A	568.6034483416854
AAAAACCAAAAACGCAACCA	AGACTGTAGT	B	amacGFP	0.0	0.0	0.0	0.67	0.71	2.27	0.0	0.0	3.65	C558T	P190S	8335.084899942363
AAAAACCAAAAACGCAACCA	ATTCTCGGAG	B	amacGFP	0.0	0.0	0.0	0.0	6.55	9.3	1.1	0.0	16.950000000000003	C558T	P190S	8589.761220528793
AAAAACCAAAAACGCAACCA	CTGTCCGCAT	B	amacGFP	0.0	0.0	0.0	0.0	10.27	3.4	0.37	0.0	14.04	C558T	P190S	7543.631791889446
AAAAACCAAAACAAAAAACA	CAACGTAGAA	B	amacGFP	0.0	0.0	3.19	0.0	0.0	0.34	0.0	0.0	3.53	G33T:C275T:T355A:G458T:T671C	V14L:L122Q:M156I	2627.132059180181
AAAAACCAAAACAAAACAAA	ACATGCCATG	B	amacGFP	0.0	0.0	0.49	0.0	0.0	0.0	0.0	0.0	0.49	G33T:T334C:G530A	V14L:V115A	2253.950592701564
AAAAACCAAAACAAAACAAA	CGATGGTTGC	B	amacGFP	4.41	0.44	4.04	0.31	0.0	0.0	0.0	0.0	9.2	G33T:T334C:G530A	V14L:V115A	1198.6360260257304
AAAAACCAAAACAAAACAAA	CGCCCATTGT	B	amacGFP	0.0	0.12	0.42	0.0	0.0	2.72	0.0	0.0	3.2600000000000002	G33T:T334C:G530A	V14L:V115A	8701.77698710689
AAAAACCAAAACAAAACAAA	GCAAAGATTA	B	amacGFP	0.0	0.83	4.3	0.0	0.0	0.0	0.0	0.0	5.13	G33T:T334C:G530A	V14L:V115A	1744.8037182330584
AAAAACCAAAACAAAACACC	GTATGGTTGT	B	amacGFP	0.0	0.0	0.0	0.0	0.0	1.7	0.0	0.0	1.7	A132C:T195C:C528T:A711G	K47Q:Y68H:Q180*:K245E	9785.472137763774
AAAAACCAAAACATAATTTA	CGAATATGTT	B	amacGFP	0.0	0.0	0.0	0.0	0.89	0.0	0.0	0.0	0.89	A227G	wt	6301.8854501479345
AAAAACCAAAACTAAGCAGC	CCTGTCTACG	B	amacGFP	0.0	0.0	0.0	0.0	5.58	4.99	0.0	0.0	10.57	G35A:C161A:C188A:C264A	P92T	7970.494701840619
AAAAACCAAAACTAAGCAGC	GGTTGCCTCT	B	amacGFP	0.0	0.0	0.0	0.0	2.83	2.61	0.0	0.0	5.4399999999999995	G35A:C161A:C188A:C264A	P92T	7985.747704275994
AAAAACCAAAAGAAATAAAA	CTATTATGCT	B	amacGFP	0.87	0.0	0.0	0.0	0.0	0.0	1.76	0.0	2.63	G150A:C175T:T205C:C521T:C599T	G53S:T61I:L71S	8714.427145649079
AAAAACCAAAAGAAATAAAA	TTTGTGCGGG	B	amacGFP	1.47	0.0	0.0	0.0	0.0	0.0	0.0	0.0	1.47	G150A:C175T:T205C:C521T:C599T	G53S:T61I:L71S	449.0
AAAAACCAAAATAAGGCACA	GCAGTTCGAC	B	amacGFP	3.94	0.0	0.0	0.0	0.71	0.0	0.0	0.0	4.65	A505G:T657C:A687T:A691T	H172R:F227L:T237S:H238L	449.0
AAAAACCAAAATTAACAACA	CTCCCAGGTG	B	amacGFP	0.0	0.0	0.0	0.0	6.55	4.99	0.07	0.0	11.61	G33T:A100G:C690A	V14L:E36G:H238N	7845.882718851873
AAAAACCAAACATAAAGAGC	ATGTGAGTCA	B	amacGFP	0.1	0.0	1.14	0.0	1.42	0.0	0.0	0.0	2.66	G28A:G33T:G344T:A360T:A621C	G12E:V14L:E118D:N124Y:S214R	4196.305820786743
AAAAACCAAACATAAAGAGC	CATTTCCTTA	B	amacGFP	17.94	0.0	2.35	0.0	0.18	0.0	0.0	0.0	20.470000000000002	G28A:G33T:G344T:A360T:A621C	G12E:V14L:E118D:N124Y:S214R	449.0
AAAAACCAAAGCCAAAATAA	CAAACAATGG	B	amacGFP	0.0	0.0	0.0	0.0	5.93	0.0	0.0	0.0	5.93	A106G:G126A:G198T:G239.:A549G:A610T:T666C	D38G:E45K:G69C:M82I:N83T:D84T:F85S:F86S:K87S:S88P:A89P:M90C:E93K:G94A:Y95T:I96S:Q97R:E98S:R99A:T100P:I101S:F102S:F103S:Q104R:D105T:D106T:G107A:K108S:Y109T:K110R:T111P:R112V:E114R:V115*:K116S:F117S:E118R:G119A:D120T:T121H:L122W:V123*:N124T:R125A:I126S:E127S:L128*:K129R:G130A:M131W:D132T:F133S:K134R:E135R:D136T:G137A:N138T:I139S:L140W:H142T:K143S:L144W:E145S:Y146T:N147T:F148L:N149T:S150A:H151T:N152…	6301.8854501479345
AAAAACCAAATCAACAAAAC	CACCTTGCGG	B	amacGFP	2.54	0.0	0.0	0.0	0.0	0.0	0.0	0.0	2.54	G314C:A336T:T432.	K108N:K116*:F148L:N149T:S150A:H151T:N152T:V153S:Y154I:I155S:M156C:P157Q:D158T:K159R:A160L:N161I:N162T:G163A:L164*:K165R:V166*:N167T:F168S:K169R:I170S:R171A:H172T:N173T:I174S:E175R:G176A:G177A:V179C:Q180S:L181S:A182P:D183T:H184T:Y185T:Q186R:T187R:N188T:V189F:L191W:G192A:D193T:G194A:V196C:L197*:I198S:I203S:N204T:H205T:Y206T:L207*:S208A:C209V:Q210R:T211Q:A212P:I213S:S214A:D216T:R217V:N218T:E219R:T22…	449.0
AAAAACCAAATCAACAAAAC	CGGTATGATA	B	amacGFP	0.23	0.0	0.0	0.0	0.09	0.23	0.0	0.0	0.55	G314C:A336T:T432.	K108N:K116*:F148L:N149T:S150A:H151T:N152T:V153S:Y154I:I155S:M156C:P157Q:D158T:K159R:A160L:N161I:N162T:G163A:L164*:K165R:V166*:N167T:F168S:K169R:I170S:R171A:H172T:N173T:I174S:E175R:G176A:G177A:V179C:Q180S:L181S:A182P:D183T:H184T:Y185T:Q186R:T187R:N188T:V189F:L191W:G192A:D193T:G194A:V196C:L197*:I198S:I203S:N204T:H205T:Y206T:L207*:S208A:C209V:Q210R:T211Q:A212P:I213S:S214A:D216T:R217V:N218T:E219R:T22…	4097.937371917743
AAAAACCAACAAAAAAACAA	CAGCTTTTAG	B	amacGFP	0.0	0.0	0.0	0.0	0.0	3.63	0.0	0.0	3.63	G128A:A268G:A465G:T597C	E93G:K159E:Y206H	9785.472137763774
AAAAACCAACAAAAAAACAA	CATGTTCACG	B	amacGFP	0.0	0.0	0.0	0.0	1.06	0.79	0.0	0.0	1.85	G128A:A268G:A465G:T597C	E93G:K159E:Y206H	7888.989841917455
AAAAACCAACAAAAAAACAA	CTGCTCGAAC	B	amacGFP	0.0	0.0	0.0	0.54	0.0	0.0	0.0	0.0	0.54	G128A:A268G:A465G:T597C	E93G:K159E:Y206H	3750.0069195087854
AAAAACCAACACACAAACCC	GCTCATGCGT	B	amacGFP	5.41	1.98	0.0	0.76	0.0	0.0	0.07	0.0	8.22	C74T:C98T:C299A	F103L	597.6365755262561
AAAAACCAACACACACAAAG	GATTTTCCTT	B	amacGFP	3.07	0.0	0.0	0.0	0.0	0.0	0.0	0.0	3.07	G33T:A49T:G95T:G198T	V14L:E19V:E34D:G69C	449.0
AAAAACCAACACACACAAAG	TCGTGAAGGT	B	amacGFP	0.0	0.0	0.0	0.0	0.0	2.61	0.0	0.0	2.61	G33T:A49T:G95T:G198T	V14L:E19V:E34D:G69C	9785.472137763774
AAAAACCAACACACGACACC	ACAATACCCA	B	amacGFP	0.0	0.0	3.0	0.49	2.75	1.81	0.0	0.0	8.05	G150T:A418G	G53C:K143R	5169.2009042806685
AAAAACCAACACATAAAACA	GACGAATGGG	B	amacGFP	0.0	0.0	0.0	0.0	10.72	4.54	0.15	0.0	15.410000000000002	C635T	wt	7613.970657664723
AAAAACCAACCCAAAACATC	ACTCAGATTC	B	amacGFP	0.0	0.0	0.0	0.0	0.09	0.0	1.03	0.0	1.12	A49T:T178.:T358A:A417T:G519A:G645A	E19V:L62P:V63*:T64P:T65P:L66C:S67R:Y68T:G69A:I70F:L71C:C72A:F73S:A74R:R75A:Y76T:E78N:H79T:M80*:K81R:M82*:N83T:D84T:F85S:F86S:K87S:S88P:A89P:M90C:E93K:G94A:Y95T:I96S:Q97R:E98S:R99A:T100P:I101S:F102S:F103S:Q104R:D105T:D106T:G107A:K108S:Y109T:K110R:T111P:R112V:E114R:V115*:K116S:F117S:E118R:G119A:D120T:T121H:L122W:V123R:N124T:R125A:I126S:E127S:L128*:K129R:G130A:M131W:D132T:F133S:K134R:E135R:D136T:G13…	12723.690746628288
AAAAACCAACCCAAAACATC	GGAATTCATG	B	amacGFP	1.2	0.0	0.0	0.0	2.13	3.17	0.0	0.0	6.5	A49T:T178.:T358A:A417T:G519A:G645A	E19V:L62P:V63*:T64P:T65P:L66C:S67R:Y68T:G69A:I70F:L71C:C72A:F73S:A74R:R75A:Y76T:E78N:H79T:M80*:K81R:M82*:N83T:D84T:F85S:F86S:K87S:S88P:A89P:M90C:E93K:G94A:Y95T:I96S:Q97R:E98S:R99A:T100P:I101S:F102S:F103S:Q104R:D105T:D106T:G107A:K108S:Y109T:K110R:T111P:R112V:E114R:V115*:K116S:F117S:E118R:G119A:D120T:T121H:L122W:V123R:N124T:R125A:I126S:E127S:L128*:K129R:G130A:M131W:D132T:F133S:K134R:E135R:D136T:G13…	6988.385104715784
AAAAACCAACTAACCACCAA	CCTCTCCTGG	B	amacGFP	0.0	0.0	0.72	0.04	0.09	0.23	0.0	0.0	1.08	G4T:G69T	S1I:G26C	3000.5867196912745
AAAAACCAACTAACCACCAA	TGCCCGTGCG	B	amacGFP	0.0	0.0	0.0	0.0	3.37	2.04	1.25	0.0	6.66	G4T:G69T	S1I:G26C	8424.754862201273
AAAAACCAACTGAACACCCC	CTCTTCTGTT	B	amacGFP	0.0	0.0	0.0	0.0	0.0	0.0	2.94	0.0	2.94	G60A:A73T:C109A:T211C:A475T:T652A	D23N:H27L:A39D:F73S:N162I:M225K	13815.971472907542
AAAAACCAACTGAACACCCC	CTTTTTCAGG	B	amacGFP	0.67	0.0	0.0	0.0	0.0	0.0	0.0	0.0	0.67	G60A:A73T:C109A:T211C:A475T:T652A	D23N:H27L:A39D:F73S:N162I:M225K	449.0
AAAAACCAACTGAACACCCC	GGTGATTGAA	B	amacGFP	4.24	0.0	0.0	0.0	0.09	0.0	0.0	0.0	4.33	G60A:A73T:C109A:T211C:A475T:T652A	D23N:H27L:A39D:F73S:N162I:M225K	449.0
AAAAACCAAGAAAAAACAAC	AATCGACGTG	B	amacGFP	2.04	0.0	5.18	0.0	0.0	0.0	0.0	0.0	7.22	G125A:T297A:T388A	F103I:F133Y	1798.4955961944681
AAAAACCAAGAAAAAACAAC	ACGCATCAGT	B	amacGFP	2.94	0.0	0.0	0.0	0.0	0.0	0.0	0.0	2.94	G125A:T297A:T388A	F103I:F133Y	449.0
AAAAACCAAGAAAAAACAAC	CCTTGTAGCT	B	amacGFP	3.34	0.0	0.0	0.0	0.0	0.0	0.0	0.0	3.34	G125A:T297A:T388A	F103I:F133Y	449.0
AAAAACCAAGAAAAAACAAC	TAAGGCTTTA	B	amacGFP	8.82	0.0	0.0	0.76	0.0	0.0	0.0	0.0	9.58	G125A:T297A:T388A	F103I:F133Y	449.0
AAAAACCAAGAAAAAACAAC	TACTATTCAA	B	amacGFP	10.22	3.05	0.0	0.0	0.0	0.0	0.0	0.0	13.27	G125A:T297A:T388A	F103I:F133Y	805.5806416767746
AAAAACCAATAATAAAAAAA	CTTACCGGGT	B	amacGFP	0.0	0.0	0.0	0.0	0.35	4.65	0.15	0.0	5.15	T641A:A700C	D241A	9576.204688337995
AAAAACCAATACTCACAACC	CGGCCTCTAG	B	amacGFP	0.0	0.0	0.0	0.0	0.8	12.36	0.15	0.0	13.31	A429G:A614G	N147D	9451.836385199298
AAAAACCAATACTCACAACC	GGGATGTGCT	B	amacGFP	0.0	0.0	0.0	0.0	0.0	1.59	0.07	0.0	1.6600000000000001	A429G:A614G	N147D	10550.411057255616
AAAAACCAATTATAGTTCCA	TGATTAAGCT	B	amacGFP	0.0	0.0	0.0	0.0	2.04	8.96	0.0	0.0	11.0	G33T:G422T	V14L	8633.755771045584
AAAAACCACAACGAAACACA	ACGTATCAGA	B	amacGFP	0.0	0.0	0.0	0.0	1.77	0.0	0.0	0.0	1.77	C145T:A456G:C620A	T51I:M156V	6301.8854501479345
AAAAACCACAACGAAACACA	ATACTGTGCT	B	amacGFP	0.0	0.0	0.0	0.0	0.0	1.13	0.0	0.0	1.13	C145T:A456G:C620A	T51I:M156V	9785.472137763774
AAAAACCACAACGAAACACA	GCCTTAGCCG	B	amacGFP	0.0	0.0	0.0	0.0	7.09	11.11	0.0	0.0	18.2	C145T:A456G:C620A	T51I:M156V	8248.114449667935
AAAAACCACAACGAAACACA	GCGTAGGCGC	B	amacGFP	0.0	0.0	0.0	0.0	0.0	0.0	0.44	0.0	0.44	C145T:A456G:C620A	T51I:M156V	13815.971472907542
AAAAACCACAACGAAACACA	TGTCCTCGCG	B	amacGFP	0.0	0.0	0.0	0.0	4.25	3.29	0.0	0.0	7.54	C145T:A456G:C620A	T51I:M156V	7906.278335405623
AAAAACCACAACTAAAAACC	ACGCCGATGG	B	amacGFP	1.07	0.0	0.0	0.0	0.0	0.0	0.0	0.0	1.07	G33T:A120T:A240T:T249C:A313T	V14L:K43*:N83Y:F86L:K108M	449.0
AAAAACCACAGAAAACTACA	GCTAGTTGTT	B	amacGFP	0.0	0.0	0.0	0.0	7.79	13.38	1.03	0.0	22.200000000000003	A127T	E45V	8676.611411554013
AAAAACCACAGAAAACTACA	TACGGGGAAC	B	amacGFP	0.0	0.0	0.0	0.0	0.0	3.17	0.0	0.0	3.17	A127T	E45V	9785.472137763774
AAAAACCACAGAATAGAATA	AGGGAATGTG	B	amacGFP	0.0	0.0	0.0	0.04	18.51	21.2	1.98	0.0	41.73	G33T	V14L	8298.983727196985
AAAAACCACAGAATAGAATA	CTTGGGCTCG	B	amacGFP	0.0	0.0	0.03	0.0	5.85	10.09	2.13	0.0	18.1	G33T	V14L	9005.863835457993
AAAAACCACAGAATAGAATA	TTGTCGTATC	B	amacGFP	0.0	0.0	0.0	0.0	0.0	4.2	0.0	0.0	4.2	G33T	V14L	9785.472137763774
AAAAACCACAGAATAGAATA	TTTCAGCCTG	B	amacGFP	0.0	0.0	0.0	0.0	9.39	26.76	2.79	0.0	38.940000000000005	G33T	V14L	9167.316553362378
AAAAACCACAGAATCATTCC	GGCCTTTACT	B	amacGFP	0.03	1.98	7.85	0.45	0.0	0.0	0.0	0.0	10.309999999999999	A24T:C143T:G607A	T11S:C209Y	2030.9695392776755
AAAAACCACAGAATCATTCC	GTGGGTGCCT	B	amacGFP	0.0	3.17	11.56	1.48	0.09	0.0	0.0	0.0	16.3	A24T:C143T:G607A	T11S:C209Y	2122.280372716852
AAAAACCACAGTACGCACTT	TTTTACGGCA	B	amacGFP	0.0	0.0	0.0	0.0	7.17	25.17	10.58	2.67	45.59	G33T	V14L	10310.41670993583
AAAAACCACATCAAACGAAC	ATTGCGCTAA	B	amacGFP	0.0	1.19	0.0	2.02	0.0	0.0	0.0	0.0	3.21	A229T:T247C:C372T:A429T:C600T	H79L:F85S:N147Y	2865.596245179401
AAAAACCACATCAAACGAAC	GACGTGGAGT	B	amacGFP	1.9	0.0	0.0	0.0	0.0	0.0	0.0	0.0	1.9	A229T:T247C:C372T:A429T:C600T	H79L:F85S:N147Y	449.0
AAAAACCACATCAAACGAAC	GCATCAAGGG	B	amacGFP	2.0	0.0	0.0	0.0	0.0	0.0	0.0	0.0	2.0	A229T:T247C:C372T:A429T:C600T	H79L:F85S:N147Y	449.0
AAAAACCACATCAAACGAAC	GCTCCCTCGA	B	amacGFP	1.14	0.0	0.0	0.76	0.0	0.0	0.0	0.0	1.9	A229T:T247C:C372T:A429T:C600T	H79L:F85S:N147Y	626.2833595630483
AAAAACCACCAAACAAACCG	AATAGGAGGG	B	amacGFP	0.03	0.0	0.0	0.0	58.81	22.68	4.34	0.0	85.86000000000001	G57T	G22C	7534.617516479218
AAAAACCACCAAACAAACCG	CTCTTACGAA	B	amacGFP	0.0	0.0	0.0	0.0	1.24	4.99	0.07	0.0	6.300000000000001	G57T	G22C	8982.105520606076
AAAAACCACCAAACAAACCG	GGCTCTCTCA	B	amacGFP	0.03	0.0	0.0	0.0	14.26	7.6	0.22	0.0	22.11	G57T	G22C	7627.247828087658
AAAAACCACCAAACAAACCG	GGTGGACTTG	B	amacGFP	0.0	0.0	0.0	3.27	2.3	7.14	0.81	0.0	13.52	G57T	G22C	8070.0110469891015
AAAAACCACCAAACAAACCG	GTCTTGGTAC	B	amacGFP	0.0	0.0	0.0	0.0	0.0	8.39	0.0	0.0	8.39	G57T	G22C	9785.472137763774
AAAAACCACCAAACAAACCG	TCCTACATAA	B	amacGFP	0.0	0.0	2.57	0.0	2.66	0.79	0.07	0.0	6.09	G57T	G22C	4812.7340168189785
AAAAACCACCAGAGAGACAA	AGTTGGGGAG	B	amacGFP	0.0	0.0	0.0	0.0	0.0	1.47	0.0	0.0	1.47	T382C:A465T:A472G:T532C	M131T:K159*:N161S:L181P	9785.472137763774
AAAAACCACCAGAGAGACAA	TAGTTCTTAA	B	amacGFP	0.13	0.48	0.0	0.0	0.0	0.0	0.0	0.0	0.61	T382C:A465T:A472G:T532C	M131T:K159*:N161S:L181P	1037.9712903417278
AAAAACCACCAGGCCACGCC	CCGGGAACCT	B	amacGFP	1.0	0.0	0.0	0.0	0.0	5.44	0.0	0.0	6.44	T204C:T298C:A507G:G654A	F103S:N173D:V226I	8707.402303016252
AAAAACCACCAGGCCACGCC	GAAACTGCCT	B	amacGFP	1.4	0.0	0.0	0.0	1.95	0.0	3.75	0.0	7.1	T204C:T298C:A507G:G654A	F103S:N173D:V226I	9061.928534933202
AAAAACCACCAGGCCACGCC	GATTCTATCC	B	amacGFP	0.0	0.0	0.0	0.0	0.0	0.91	0.0	0.0	0.91	T204C:T298C:A507G:G654A	F103S:N173D:V226I	9785.472137763774
AAAAACCACCAGGCCACGCC	GCTTGCGCAG	B	amacGFP	0.0	0.0	0.0	2.15	0.0	0.0	0.0	0.0	2.15	T204C:T298C:A507G:G654A	F103S:N173D:V226I	3750.0069195087854
AAAAACCACTACAGACCACA	ACACACCAAT	B	amacGFP	0.0	0.0	0.0	0.0	2.83	3.97	0.22	0.0	7.0200000000000005	wt	wt	8430.352717472091
AAAAACCACTTTTACACCTT	CGTAGCATCT	B	amacGFP	3.98	0.0	0.0	0.0	0.0	0.0	0.0	0.0	3.98	G33T:G99T:A120C:T492A:A582T:C617T	V14L:E36*:K43Q:F168I:I198F	449.0
AAAAACCACTTTTACACCTT	GTATATAAGG	B	amacGFP	5.51	0.0	0.0	0.0	0.0	0.0	0.0	0.0	5.51	G33T:G99T:A120C:T492A:A582T:C617T	V14L:E36*:K43Q:F168I:I198F	449.0
AAAAACCAGCCAACAAAAAA	ACAGTTGTGG	B	amacGFP	0.9	0.0	0.0	0.0	0.0	0.0	0.0	0.0	0.9	G39A:A112G:C209A:G320T	V16I:D40G:C72*:K110N	449.0
AAAAACCAGCCAACAAAAAA	CTAACGGTCG	B	amacGFP	0.37	0.0	0.0	0.0	1.86	0.0	0.0	0.0	2.23	G39A:A112G:C209A:G320T	V16I:D40G:C72*:K110N	5691.717636109846
AAAAACCAGCCAACAAAAAA	GGCGGGTGGT	B	amacGFP	1.0	0.4	0.0	0.58	3.72	0.0	0.0	0.0	5.7	G39A:A112G:C209A:G320T	V16I:D40G:C72*:K110N	4700.4585747419815
AAAAACCAGGAAACGGCGGG	GCCGCCGTGA	B	amacGFP	4.08	0.0	0.0	0.0	0.0	0.0	0.0	0.0	4.08	T297A:A429G	F103I:N147D	449.0
AAAAACCAGGACAAAACAGG	ACCGCATCTA	B	amacGFP	0.0	0.0	0.0	0.0	1.68	0.0	0.0	0.0	1.68	G60A:C72T:A73T:C260A:A709G	D23N:H27F:Y244C	6301.8854501479345
AAAAACCAGGACAAAACAGG	GGTTTGGTAG	B	amacGFP	0.0	0.0	0.0	0.85	11.87	2.95	0.0	0.0	15.67	G60A:C72T:A73T:C260A:A709G	D23N:H27F:Y244C	6802.197556362874
AAAAACCAGTACACAACAGA	CGGCTCTGTC	B	amacGFP	0.0	0.0	0.0	0.0	1.68	8.05	2.72	0.0	12.450000000000001	A76G	K28R	10090.631033683829
AAAAACCAGTACACAACAGA	GGGACACGAT	B	amacGFP	0.0	0.0	0.0	0.0	0.0	1.7	3.16	0.0	4.86	A76G	K28R	11887.219920875688
AAAAACCAGTACACAACAGA	GTGCGATTCT	B	amacGFP	0.0	0.0	0.0	0.0	3.28	14.74	1.76	0.0	19.78	A76G	K28R	9499.877005357774
AAAAACCATCAAAAAGAAGA	GCACACTTAG	B	amacGFP	0.0	0.0	0.0	0.0	0.44	0.0	0.0	0.0	0.44	G33T:G82T	V14L:S30I	6301.8854501479345
AAAAACCATCAAAAAGAAGA	TACTTGTGGG	B	amacGFP	0.0	0.0	0.0	0.0	0.44	2.04	0.0	0.0	2.48	G33T:G82T	V14L:S30I	8650.500410508253
AAAAACCATCACACTAACCA	AGCTGGTTTT	B	amacGFP	0.0	0.0	0.0	0.0	1.77	15.08	0.0	0.0	16.85	G33T:A120C:G369A	V14L:K43Q:E127K	8820.554894632824
AAAAACCATCGCCAAAATCA	CGCCGGCGTC	B	amacGFP	10.39	6.31	0.0	0.36	3.28	3.63	5.66	0.0	29.63	C265T:C460T	P92L:P157L	2363.3645500406524
AAAAACCATCGCCAAAATCA	GGGGTCCTGC	B	amacGFP	5.88	0.0	0.0	0.0	0.0	0.0	0.0	0.0	5.88	C265T:C460T	P92L:P157L	449.0
AAAAACCATGTGTTCATAGA	GATGATCTGG	B	amacGFP	0.0	0.0	0.0	0.0	2.92	10.43	0.07	0.0	13.42	T141A:A312G	C50S:K108E	8847.81417545252
AAAAACCATGTGTTCATAGA	TGAAGCAGGG	B	amacGFP	0.0	0.0	0.0	0.0	5.67	0.11	0.0	0.0	5.78	T141A:A312G	C50S:K108E	6921.2759907400905
AAAAACCATGTGTTCATAGA	TGATAGCCTG	B	amacGFP	0.0	0.0	0.0	0.0	1.51	0.0	0.0	0.0	1.51	T141A:A312G	C50S:K108E	6301.8854501479345
AAAAACCATGTGTTCATAGA	TGGTCGGCTC	B	amacGFP	0.0	0.04	0.0	0.0	16.3	11.56	0.59	0.0	28.49	T141A:A312G	C50S:K108E	7783.147312124795
AAAAACCCAAAAAAGAAAAC	AGCGGTGGCG	B	amacGFP	0.0	2.34	0.88	0.0	0.0	0.0	0.0	0.0	3.2199999999999998	G33T:C51A:A343T:C558A:C623A	V14L:L20M:E118V:P190T:S214R	1523.4235495124722
AAAAACCCAAAAAAGAAAAC	TGCATGGCCA	B	amacGFP	0.0	0.0	0.0	0.0	3.54	0.0	0.0	0.0	3.54	G33T:C51A:A343T:C558A:C623A	V14L:L20M:E118V:P190T:S214R	6301.8854501479345
AAAAACCCAAATATCACGAG	ATTTGGGTTA	B	amacGFP	0.0	0.0	0.13	0.04	0.0	0.0	0.0	0.0	0.17	G50T:A453G:C504A:C536T:A614G	E19D:I155V:H172N	2768.6835111935866
AAAAACCCAAATATCACGAG	CATGGTTTGA	B	amacGFP	0.0	0.95	1.07	0.99	0.89	0.0	0.0	0.0	3.9	G50T:A453G:C504A:C536T:A614G	E19D:I155V:H172N	3040.5851105650427
AAAAACCCAAATATCACGAG	CTGGGGCTTA	B	amacGFP	0.0	0.0	0.72	0.85	0.0	0.0	0.0	0.0	1.5699999999999998	G50T:A453G:C504A:C536T:A614G	E19D:I155V:H172N	2953.780966244954
AAAAACCCAAATATCCCATC	ATAGGCGGTA	B	amacGFP	0.0	0.0	0.0	0.18	0.0	1.59	0.0	0.0	1.77	T680C	wt	8831.996816844647
AAAAACCCAACCAGAAACCA	CACGTATTCG	B	amacGFP	0.74	0.0	0.0	0.0	0.0	0.0	0.0	0.0	0.74	A153T:A240G:G344.:G377T:A427T:G567.:.569T:C630T:T671C:G713C	K54*:N83D:.119A:.119T:.119H:.119W:.119*:.119T:.119A:.119S:.119S:.119*:.119M:.119A:.119W:.119T:.119S:.119R:.119R:.119T:.119A:.119T:.119S:.119W:.120T:.120S:.120W:.120S:D120S:.123T:.123A:.123T:.123T:.123S:.123I:.123S:.123C:.123Q:.123T:.123R:.123L:.123I:.123T:.123A:.123*:.123R:.123*:.123T:.123S:.123R:.123S:.123A:.123T:.123T:.123S:.123R:.123A:.123A:.123G:.123C:.123S:.123S:.123P:.123T:.123T:.123T:.123R…	449.0
AAAAACCCAACCAGAAACCA	GCGTGTGTAT	B	amacGFP	0.0	0.0	0.0	0.0	3.1	0.0	0.0	0.0	3.1	A153T:A240G:G344.:G377T:A427T:G567.:.569T:C630T:T671C:G713C	K54*:N83D:.119A:.119T:.119H:.119W:.119*:.119T:.119A:.119S:.119S:.119*:.119M:.119A:.119W:.119T:.119S:.119R:.119R:.119T:.119A:.119T:.119S:.119W:.120T:.120S:.120W:.120S:D120S:.123T:.123A:.123T:.123T:.123S:.123I:.123S:.123C:.123Q:.123T:.123R:.123L:.123I:.123T:.123A:.123*:.123R:.123*:.123T:.123S:.123R:.123S:.123A:.123T:.123T:.123S:.123R:.123A:.123A:.123G:.123C:.123S:.123S:.123P:.123T:.123T:.123T:.123R…	6301.8854501479345
AAAAACCCAACGAGATACGC	CCTCGGAGAA	B	amacGFP	0.0	0.0	0.0	0.0	7.0	0.0	0.0	0.0	7.0	G33T:G377T:A424T:A461T:C554T:A709T	V14L:K129N:E145V:Y244F	6301.8854501479345
AAAAACCCAACGAGATACGC	TATACGATCA	B	amacGFP	0.0	0.0	0.0	1.43	0.27	0.57	0.0	0.0	2.27	G33T:G377T:A424T:A461T:C554T:A709T	V14L:K129N:E145V:Y244F	4460.921620874093
AAAAACCCAACTCCCAATCT	AAAGGGGTAG	B	amacGFP	0.97	0.0	0.0	0.0	0.0	0.0	0.0	0.0	0.97	T168A:A234G:A337T:T589C:G643A	W59R:K81E:K116M:I203T:R222H	449.0
AAAAACCCAACTCCCAATCT	GCCTCAAGTT	B	amacGFP	0.0	0.0	0.0	0.0	0.89	0.0	0.0	0.0	0.89	T168A:A234G:A337T:T589C:G643A	W59R:K81E:K116M:I203T:R222H	6301.8854501479345
AAAAACCCACACAAATCAGA	TAGTGCATTT	B	amacGFP	0.0	0.0	0.0	0.0	0.0	1.47	0.0	0.0	1.47	G33T:C569T:A614G:A633.	V14L:N218T:E219R:T221L:R222A:D223I:H224T:M225W:V226S:L228W:E229S:F230S:F231L:S232V:A233P:C234V:H236I:T237L:H238T:G239A:M240W:D241T:E242S:L243C:Y244T:K245S	9785.472137763774
AAAAACCCACACCGATCACC	CGGATATGTC	B	amacGFP	0.0	0.0	0.0	1.21	4.52	0.0	0.0	0.0	5.7299999999999995	T34C:C518G:G570A:A625T	V14A:G194S:K215I	4904.624346188764
AAAAACCCACACCGATCACC	GCCGGCCTAG	B	amacGFP	0.0	0.0	0.0	0.9	0.0	0.11	0.0	0.0	1.01	T34C:C518G:G570A:A625T	V14A:G194S:K215I	4230.9966172098775
AAAAACCCACCCATGAATTT	TGTGGGCGGA	B	amacGFP	6.25	0.0	0.0	0.0	0.0	2.04	0.0	0.0	8.29	A67G:A274T:C586G	H25R:Y95F:P199R	449.0
AAAAACCCACTATAAAACTA	CCGGCCCCGT	B	amacGFP	0.0	0.0	0.0	0.0	0.0	5.22	0.0	0.0	5.22	G33T:C59A:G96T:G117A:C420A:A461G:T577C:T601C:C630T:A711C	V14L:G35C:G42S:L144M:V196A:L207P:R217C:K245Q	9785.472137763774
AAAAACCCATATTACAACGT	CCGCGGGCGG	B	amacGFP	0.0	0.0	0.0	0.0	0.0	2.04	0.0	0.0	2.04	G33T:G50A	V14L	9785.472137763774
AAAAACCCATATTACAACGT	GTCGGTTTAG	B	amacGFP	0.0	0.0	0.0	0.45	0.0	7.26	0.0	0.0	7.71	G33T:G50A	V14L	8968.959592670415
AAAAACCCCAAAAAATGCTA	ACTTTGGTAG	B	amacGFP	0.07	0.0	0.0	0.0	0.62	0.0	0.0	0.0	0.69	T46C:A112T:C323A:G379T:A466T:T655A	I18T:D40V:G130V:K159M:V226D	5772.818623542954
AAAAACCCCAAAAAATGCTA	GCAATGGAGG	B	amacGFP	0.1	1.47	0.0	0.0	0.0	0.0	0.0	0.0	1.57	T46C:A112T:C323A:G379T:A466T:T655A	I18T:D40V:G130V:K159M:V226D	1106.4609552155453
AAAAACCCCAAAAAATGCTA	TACGTCATCT	B	amacGFP	0.0	0.0	0.0	0.0	0.0	0.79	0.0	0.0	0.79	T46C:A112T:C323A:G379T:A466T:T655A	I18T:D40V:G130V:K159M:V226D	9785.472137763774
AAAAACCCCACTACGTATCC	AAGCTTTAAA	B	amacGFP	0.0	0.95	0.0	0.0	3.81	6.69	1.62	0.0	13.07	C257T:A301T:A472G:A505T:T669C	Q104L:N161S:H172L:F231L	8763.589195736648
AAAAACCCCACTACGTATCC	GGCTCGGCAG	B	amacGFP	0.0	0.0	0.0	0.04	6.2	3.06	0.15	0.0	9.45	C257T:A301T:A472G:A505T:T669C	Q104L:N161S:H172L:F231L	7545.7363368685865
AAAAACCCCCAAAAAACACA	TCATATTAGC	B	amacGFP	0.0	0.0	0.0	0.0	5.49	0.23	0.0	0.0	5.720000000000001	G33T:A229C:A484T	V14L:H79P:K165M	7047.413248494834
AAAAACCCCCCCATATCACC	CTAGCACGTT	B	amacGFP	3.98	0.0	0.0	2.24	0.0	0.0	0.0	0.0	6.220000000000001	T52C:C123G:C285T:C684T:C690A	L20P:L44V:R99C:H236Y:H238N	449.0
AAAAACCCCCCCATATCACC	TGTGCATAGG	B	amacGFP	0.23	0.0	0.0	0.0	0.0	0.0	0.0	0.0	0.23	T52C:C123G:C285T:C684T:C690A	L20P:L44V:R99C:H236Y:H238N	449.0
AAAAACCCCCCCCCACACAG	ACTTTGGGGT	B	amacGFP	0.17	2.74	0.03	0.58	0.0	0.45	0.0	0.0	3.97	G33T:T163A:G239T:A461T:T481A	V14L:V57E:M82I:L164Q	1413.303784789901
AAAAACCCCCCCCCACACAG	GAGTCTAATT	B	amacGFP	0.63	0.0	0.0	3.0	0.0	2.38	8.08	0.0	14.09	G33T:T163A:G239T:A461T:T481A	V14L:V57E:M82I:L164Q	10811.921888596962
AAAAACCCCTACACAACCTC	AGTTACTGCA	B	amacGFP	0.1	3.33	0.0	0.0	0.71	2.38	0.0	0.0	6.52	A147T:C152T:G155A:G282A:G604A:T606C:T608G:T674C	T52S:E98K:S208N:C209R	4119.493219571281
AAAAACCCCTACACAACCTC	GGGTCCGATG	B	amacGFP	0.2	0.0	0.0	0.0	0.0	0.0	0.0	0.0	0.2	A147T:C152T:G155A:G282A:G604A:T606C:T608G:T674C	T52S:E98K:S208N:C209R	449.0
AAAAACCCCTTATCCCCCAC	GGCATCGGCG	B	amacGFP	0.0	0.0	0.0	0.0	0.0	0.0	4.63	0.0	4.63	G33T	V14L	13815.971472907542
AAAAACCCCTTATCCCCCAC	TACTTGATGT	B	amacGFP	0.0	0.0	0.0	0.0	0.0	15.42	3.31	0.07	18.8	G33T	V14L	10988.619550762343
AAAAACCCCTTATCCCCCAC	TCTTGAGAAT	B	amacGFP	0.0	0.0	0.0	0.0	3.81	4.2	1.62	0.0	9.629999999999999	G33T	V14L	8870.552678468886
AAAAACCCGATTACACCTAT	CGACTTGGTC	B	amacGFP	1.2	0.0	0.0	3.23	0.0	0.45	0.0	0.0	4.88	G33T:A174C:G467A	V14L:T61P	3182.5629851198432
AAAAACCCGCATAAATCCCA	AATTTGCCAT	B	amacGFP	6.38	0.0	0.0	0.0	0.0	0.0	0.66	0.0	7.04	A81G:A115T:T457G:A552G:C668T	S30G:Y41F:M156R:N188D	449.0
AAAAACCCGCATAAATCCCA	TGTAGTGCGC	B	amacGFP	9.52	0.0	0.0	0.0	0.0	0.0	0.0	0.0	9.52	A81G:A115T:T457G:A552G:C668T	S30G:Y41F:M156R:N188D	449.0
AAAAACCCGGCCATGCCCCC	TGTCCACAGG	B	amacGFP	0.0	0.0	0.0	0.0	10.72	44.1	12.49	0.0	67.31	G33T:A349G	V14L:D120G	9881.628760738897
AAAAACCCTGATCCCCGCCC	GCCAGATAGG	B	amacGFP	0.0	0.0	0.0	0.0	0.0	3.63	0.0	0.0	3.63	A291G:T292C:A415T:G477T:C542T:T583A	I101A:H142L:G163C:I198N	9785.472137763774
AAAAACCCTGATCCCCGCCC	GTGGAATCTT	B	amacGFP	0.3	0.0	0.0	0.0	0.0	0.11	0.0	0.0	0.41	A291G:T292C:A415T:G477T:C542T:T583A	I101A:H142L:G163C:I198N	449.0
AAAAACCCTTCCCCAACCCC	CTGTGCGGAG	B	amacGFP	0.0	0.0	0.0	0.0	2.83	0.23	0.0	0.0	3.06	G27A:G33T:G60T:G267C	G12R:V14L:D23Y:E93Q	7211.3575515597595
AAAAACCCTTCCCCAACCCC	GGTTACCGGG	B	amacGFP	0.0	0.0	0.0	3.9	29.85	53.63	5.95	0.0	93.33000000000001	G27A:G33T:G60T:G267C	G12R:V14L:D23Y:E93Q	8687.5625614883
AAAAACCGAACACAAATGCC	AGCTTGGTTA	B	amacGFP	0.0	0.0	0.75	0.0	0.0	0.0	0.0	0.0	0.75	G485A:G516T:C528T:G607C:T670C	G176C:Q180*:C209S:F231S	2253.950592701564
AAAAACCGAACACAAATGCC	TGCTTCCCGA	B	amacGFP	0.0	0.0	0.0	0.0	0.0	1.81	0.0	0.0	1.81	G485A:G516T:C528T:G607C:T670C	G176C:Q180*:C209S:F231S	9785.472137763774
AAAAACCGAATCAAAAACCT	CGTGAATCTC	B	amacGFP	0.0	0.0	0.0	0.72	0.0	0.0	0.0	0.0	0.72	T124C:A552G:A591G:A595C:C656A	L44P:N188D:N204D:H205P	3750.0069195087854
AAAAACCGAATCAAAAACCT	TGCGGTAGCA	B	amacGFP	2.54	0.0	2.41	0.0	0.0	0.0	0.0	0.0	4.95	T124C:A552G:A591G:A595C:C656A	L44P:N188D:N204D:H205P	1144.8325390344016
AAAAACCGATCCCAACACAC	TCGTTCTCGA	B	amacGFP	0.0	0.0	0.0	0.0	2.13	6.01	0.0	0.0	8.14	G33T:A240T:G679A:A711G	V14L:N83Y:C234Y:K245E	8485.06001575429
AAAAACCGCCCGAACACCCC	GTGGTCGTGA	B	amacGFP	0.0	0.0	0.0	0.0	0.44	0.11	0.0	0.0	0.55	G33T:C42T:A65C:C248T:T339A:G419T:A475G:T556C:A614T	V14L:F117I:K143N:N162S:V189A	7503.928733117743
AAAAACCGCCCGAACACCCC	GTTCACTTCA	B	amacGFP	0.0	0.0	0.0	0.0	8.33	9.75	1.62	0.0	19.7	G33T:C42T:A65C:C248T:T339A:G419T:A475G:T556C:A614T	V14L:F117I:K143N:N162S:V189A	8477.553433059858
AAAAACCGCTATACAAATTT	ATTACGGTGG	B	amacGFP	8.69	0.0	0.0	0.04	0.0	0.11	0.07	0.0	8.909999999999998	C5T:C242A:A402T:A453T:G485T	N83K:N138Y:I155F:K165N	449.0
AAAAACCGCTATACAAATTT	CCGGTTGGGT	B	amacGFP	1.8	0.0	0.0	0.0	0.0	0.0	0.0	0.0	1.8	C5T:C242A:A402T:A453T:G485T	N83K:N138Y:I155F:K165N	449.0
AAAAACCGCTATACAAATTT	GTTGGTTTCG	B	amacGFP	0.97	0.0	0.0	0.0	0.0	0.0	0.0	0.0	0.97	C5T:C242A:A402T:A453T:G485T	N83K:N138Y:I155F:K165N	449.0
AAAAACCGCTATACAAATTT	TAACCGTATG	B	amacGFP	1.07	0.0	0.0	0.0	0.0	0.0	0.0	0.0	1.07	C5T:C242A:A402T:A453T:G485T	N83K:N138Y:I155F:K165N	449.0
AAAAACCGCTATACAAATTT	TTGCAGCGCA	B	amacGFP	1.67	0.0	0.0	0.0	0.0	0.0	0.0	0.0	1.67	C5T:C242A:A402T:A453T:G485T	N83K:N138Y:I155F:K165N	449.0
AAAAACCGTCTAAAACACCA	AACGTACATG	B	amacGFP	3.11	0.0	0.0	0.0	0.0	0.0	2.06	0.0	5.17	G33T:G128A:T358C:A390T:A391T:A442T:C690A	V14L:V123A:K134L:H151L:H238N	449.0
AAAAACCTAAAAAAACCCCA	ACAACTCCTT	B	amacGFP	0.0	0.0	0.55	2.64	0.27	0.0	0.0	0.0	3.4600000000000004	C209T:C257A:A337T:C386T:A438G:T577C:A639G	K116M:S150G:V196A:T221A	3606.2542082956484
AAAAACCTAATGACAATTAC	GATCGCCTTT	B	amacGFP	0.0	4.01	0.0	0.0	0.0	0.0	0.0	0.0	4.01	A45G:G170T:T315A:G329T:C341A:C428A	I18V:W59C:Y109N:F117L:Y146*	1260.9987534483494
AAAAACCTACAAAAAACATA	GAGTCTGGGT	B	amacGFP	0.03	0.0	0.0	0.0	5.31	15.76	2.94	0.0	24.040000000000003	A55T:A614T	D21V	9422.108247810183
AAAAACCTACGCAGATTTTG	GCGCATAGCC	B	amacGFP	0.0	0.0	0.0	0.0	5.93	6.69	1.54	0.0	14.16	T457A	M156K	8570.014055176893
AAAAACCTACGTGGTCCGTC	TGAATCGCGG	B	amacGFP	0.0	0.0	0.0	0.0	0.0	21.43	0.0	0.0	21.43	G33T	V14L	9785.472137763774
AAAAACCTAGCAAAACAAAA	CGCTCTTTGG	B	amacGFP	0.0	3.65	0.0	0.0	0.0	0.0	0.0	0.0	3.65	G33T:T52C:A360T:T470C:T670C	V14L:L20P:N124Y:F231S	1260.9987534483494
AAAAACCTAGCAAAACAAAA	GAAGGAGTGA	B	amacGFP	4.08	0.0	0.0	0.0	0.09	0.79	0.0	0.0	4.96	G33T:T52C:A360T:T470C:T670C	V14L:L20P:N124Y:F231S	449.0
AAAAACCTAGCCGTATCCGC	ACCGGGTGTT	B	amacGFP	0.0	0.0	0.0	0.0	0.0	8.28	3.75	0.0	12.03	G33T:A592T	V14L:N204I	11200.4424074074
AAAAACCTAGCCGTATCCGC	AGATCAGTTA	B	amacGFP	0.4	0.0	0.0	0.0	3.54	3.97	0.0	0.0	7.91	G33T:A592T	V14L:N204I	7989.509388938649
AAAAACCTAGCCGTATCCGC	GGATGGTGTG	B	amacGFP	0.0	0.0	0.0	0.0	10.81	22.22	1.98	0.0	35.01	G33T:A592T	V14L:N204I	8868.41421018433
AAAAACCTAGCCGTATCCGC	GGGTAGTTCC	B	amacGFP	0.0	0.0	0.0	0.0	12.22	11.45	0.29	0.0	23.96	G33T:A592T	V14L:N204I	7993.585277728962
AAAAACCTAGCCGTATCCGC	GTGAGCTCAG	B	amacGFP	0.0	0.0	0.0	0.0	8.24	8.84	0.0	0.0	17.08	G33T:A592T	V14L:N204I	8062.852709758466
AAAAACCTAGCCGTATCCGC	TGCACGCGTG	B	amacGFP	0.0	0.0	0.0	0.0	0.0	20.29	0.0	0.0	20.29	G33T:A592T	V14L:N204I	9785.472137763774
AAAAACCTATAAACACAATA	AAGATGTCTG	B	amacGFP	0.0	0.0	0.0	0.0	0.0	0.91	0.0	0.0	0.91	G33T:T238C:A483T:A626G:G673A	V14L:M82T:K165*:S232N	9785.472137763774
AAAAACCTATAAACACAATA	AGAGTTAGAT	B	amacGFP	0.0	0.0	0.62	0.0	0.0	1.93	0.0	0.0	2.55	G33T:T238C:A483T:A626G:G673A	V14L:M82T:K165*:S232N	8722.902321863707
AAAAACCTATAAACACAATA	GCAGTGCGGA	B	amacGFP	0.0	0.0	0.0	0.0	0.0	2.61	0.0	0.0	2.61	G33T:T238C:A483T:A626G:G673A	V14L:M82T:K165*:S232N	9785.472137763774
AAAAACCTATAAACACAATA	GCTCACCGAG	B	amacGFP	1.74	0.0	0.0	0.0	0.0	0.0	0.0	0.0	1.74	G33T:T238C:A483T:A626G:G673A	V14L:M82T:K165*:S232N	449.0
AAAAACCTATAAACACAATA	GGTCGGTCTG	B	amacGFP	0.7	0.0	0.0	0.0	0.0	0.0	0.0	0.0	0.7	G33T:T238C:A483T:A626G:G673A	V14L:M82T:K165*:S232N	449.0
AAAAACCTATACACAAACAC	CGCAGTGGCA	B	amacGFP	0.0	3.73	0.03	0.0	0.0	0.0	0.0	0.0	3.76	A553G	N188S	1368.7482101176058
AAAAACCTCAGCTCACATCT	CGCGTCCAGG	B	amacGFP	0.0	0.0	0.0	0.0	19.49	12.47	0.37	0.0	32.33	wt	wt	7743.734559875103
AAAAACCTCCATCTAAATTT	GCGCCCTTGT	B	amacGFP	0.03	0.12	0.0	0.04	0.71	3.51	0.0	0.0	4.41	G14T:G82T:G142T:A417G:T426C:C587A:A628G:A637T	E7D:S30I:C50F:K143E:Y146H:D216G:E219V	8621.210665308172
AAAAACCTCCATCTAAATTT	GGCTGGACGG	B	amacGFP	2.94	0.0	0.0	0.0	3.1	0.0	0.0	0.0	6.04	G14T:G82T:G142T:A417G:T426C:C587A:A628G:A637T	E7D:S30I:C50F:K143E:Y146H:D216G:E219V	2328.707507223889
AAAAACCTCCATCTAAATTT	TTAGGGGTTT	B	amacGFP	0.6	0.0	0.0	0.0	0.35	0.0	0.0	0.0	0.95	G14T:G82T:G142T:A417G:T426C:C587A:A628G:A637T	E7D:S30I:C50F:K143E:Y146H:D216G:E219V	449.0
AAAAACCTGCACAACACACA	TGTGACTGCG	B	amacGFP	1.4	0.44	0.0	1.39	3.99	0.0	0.0	0.0	7.22	G348T:A595G:G602T	D120Y:H205R	4353.326859003595
AAAAACCTGCATTACTTCTT	GATGGTGCTT	B	amacGFP	0.0	0.0	0.0	0.0	1.42	0.0	5.0	0.0	6.42	A174T	T61S	12754.643685633777
AAAAACCTTGCAAAAACATG	GCCATGCCCT	B	amacGFP	0.0	0.0	0.0	0.0	1.68	3.51	0.0	0.0	5.1899999999999995	T706C	L243P	8370.641857337729
AAAAACCTTGTTCCAACTTT	TTCGGAGCAC	B	amacGFP	0.0	0.0	0.0	0.0	2.83	0.0	0.0	0.0	2.83	G33T:T78G:G118A:T168C:C599A:G699A	V14L:F29V:G42D:W59R:Y206*:D241N	6301.8854501479345
AAAAACGAATACACAAGAAA	TTGGGCGATA	B	amacGFP	0.0	0.0	0.03	0.0	3.99	0.0	0.0	0.0	4.0200000000000005	T406G	I139S	5841.389774757025
AAAAACGACCACTCCACCCC	TGGCTTAGCC	B	amacGFP	0.2	1.51	0.0	0.0	0.0	0.0	0.0	0.0	1.71	G169T:T207C:C212G:C341T:G379T	W59L:C72R:F73L:G130V	1077.0188579563346
AAAAACGACCTTTACCACCC	ATGCTTTATT	B	amacGFP	0.0	0.0	0.0	0.09	0.62	11.34	0.51	0.0	12.559999999999999	T211G	F73C	9701.387912003618
AAAAACGAGCAATAAACCAC	TGGTAAGTTG	B	amacGFP	1.14	0.0	0.0	0.0	0.0	0.0	0.0	0.0	1.14	C37A:G158A:G345T:G419A:A465T:T577A:T589C:A610G:C695T	P15H:G119C:K159*:V196E:I203T:Q210R	449.0
AAAAACGCAAACATGTCAAC	AATGTCCAGC	B	amacGFP	0.0	4.36	0.0	0.04	0.0	0.0	0.0	0.0	4.4	T21C:G33T:T277A:T473C:A505T:A624T	F10L:V14L:I96N:H172L:K215*	1370.1047542381234
AAAAACGCAAACATGTCAAC	GTGCATGGTA	B	amacGFP	5.05	0.0	0.0	0.0	0.0	0.0	0.0	0.0	5.05	T21C:G33T:T277A:T473C:A505T:A624T	F10L:V14L:I96N:H172L:K215*	449.0
AAAAACGCAAAGCCTACCCC	TTCCTTACGG	B	amacGFP	2.87	0.0	0.0	0.0	0.0	0.0	0.0	0.0	2.87	G33T:G57A:G164A:A664G	V14L:G22S:E229G	449.0
AAAAACGCAGGAAACACTCC	TAGCCGCCGT	B	amacGFP	0.0	0.0	0.0	0.0	1.86	0.11	0.0	0.0	1.9700000000000002	A65T:A235C:A490G	K81T:N167S	7113.456636716137
AAAAACGCAGGAAACACTCC	TCTTTTGGGA	B	amacGFP	0.0	0.0	0.0	0.0	0.18	9.3	0.0	0.0	9.48	A65T:A235C:A490G	K81T:N167S	9176.665586669189
AAAAACGCATACATATTACG	CGCTGTCCGA	B	amacGFP	0.0	0.0	0.0	0.0	21.7	23.13	5.66	0.0	50.489999999999995	G369A	E127K	8529.40412975703
AAAAACGCCAACAAACACCT	GGTATCTTCA	B	amacGFP	2.1	0.83	0.0	0.0	2.39	0.0	0.0	0.0	5.32	G33T:T647C:T670A	V14L:F231Y	2107.909609581991
AAAAACGCCAACAAACACCT	GTCCCGTTTC	B	amacGFP	26.26	1.35	0.0	0.0	0.0	0.0	0.0	0.0	27.610000000000003	G33T:T647C:T670A	V14L:F231Y	552.8325179852735
AAAAACGCCAACTCACAACA	TCCGGTGAAA	B	amacGFP	0.0	0.0	0.0	0.31	17.01	5.22	0.0	0.0	22.54	G33T:A229T	V14L:H79L	7165.027727000384
AAAAACGCCACTATCAATTT	AGATCAGTTA	B	amacGFP	4.98	0.04	0.0	0.0	0.0	0.0	0.0	0.0	5.0200000000000005	A100G:A313T:G458A:G537T:A553G:T678C	E36G:K108M:M156I:D183Y:N188S:C234R	449.0
AAAAACGCCACTATCAATTT	CGGCGCGAGT	B	amacGFP	4.81	1.51	0.0	0.0	0.0	0.0	0.0	0.0	6.319999999999999	A100G:A313T:G458A:G537T:A553G:T678C	E36G:K108M:M156I:D183Y:N188S:C234R	803.7959517083941
AAAAACGCCACTATCAATTT	TTGAGGGTCA	B	amacGFP	8.59	2.42	0.0	0.0	0.0	0.0	0.07	0.0	11.08	A100G:A313T:G458A:G537T:A553G:T678C	E36G:K108M:M156I:D183Y:N188S:C234R	653.0714497864667
AAAAACGCCACTATCAATTT	TTTGTCGGGT	B	amacGFP	17.51	9.56	0.0	0.04	0.89	0.0	0.0	0.0	28.0	A100G:A313T:G458A:G537T:A553G:T678C	E36G:K108M:M156I:D183Y:N188S:C234R	798.9672112141043
AAAAACGCCATTCAAACAGC	CTAGTGTAAT	B	amacGFP	7.02	0.56	0.0	0.0	1.95	1.36	0.07	0.0	10.96	G33T:G69A:T481C:C500T:T671C	V14L:G26S:L164P	449.0
AAAAACGCCATTCAAACAGC	GCTTTAGAAC	B	amacGFP	2.81	0.0	1.56	0.0	0.0	1.25	0.0	0.0	5.62	G33T:G69A:T481C:C500T:T671C	V14L:G26S:L164P	475.19834299720384
AAAAACGCCATTCAAACAGC	GGGGGTGTCT	B	amacGFP	1.44	0.0	0.0	0.0	0.62	3.29	1.91	0.0	7.26	G33T:G69A:T481C:C500T:T671C	V14L:G26S:L164P	8709.0791765421
AAAAACGCCATTCAAACAGC	TGTAAGCCGT	B	amacGFP	6.31	0.0	0.0	1.17	1.51	2.72	0.0	0.0	11.71	G33T:G69A:T481C:C500T:T671C	V14L:G26S:L164P	1214.237012041725
AAAAACGGATCCGACCGCCC	TTCTGTGTTC	B	amacGFP	0.0	0.0	0.0	0.0	0.0	15.42	2.5	0.0	17.92	G377T	K129N	10904.669488095129
AAAAACGTAACAGCACAACC	GTCCTTGGTT	B	amacGFP	0.0	0.0	0.0	0.0	13.99	5.78	0.0	0.0	19.77	A424T	E145V	7656.463547706118
AAAAACGTGGCTCACTCTAT	AGATCGGCTA	B	amacGFP	1.84	1.47	0.0	0.0	0.0	0.0	0.0	0.0	3.31	A361T:G374A:T387C:A490T:C501T:A588T	N124I:F133L:N167I:R171C:I203F	914.1980538438327
AAAAACGTGGCTCACTCTAT	TTTTACGGCA	B	amacGFP	1.3	0.0	0.0	0.0	0.0	0.0	0.0	0.0	1.3	A361T:G374A:T387C:A490T:C501T:A588T	N124I:F133L:N167I:R171C:I203F	449.0
AAAAACTAAAAAAAAGACAC	GCCTCAGAAC	B	amacGFP	0.0	0.0	0.0	0.0	0.0	1.36	0.0	0.0	1.36	G125T:T205A:A234G:A349G:T619A	L71*:K81E:D120G:I213N	9785.472137763774
AAAAACTAAAAAAAAGACAC	GTGGTTTTCT	B	amacGFP	0.4	0.0	0.0	0.0	1.68	0.0	0.0	0.0	2.08	G125T:T205A:A234G:A349G:T619A	L71*:K81E:D120G:I213N	5387.595216876143
AAAAACTAAAATTAGACAAG	CGCCTAGGGT	B	amacGFP	0.0	0.0	0.0	1.21	0.0	0.0	0.0	0.0	1.21	G9T:G28A:G33T:A700G	G6C:G12E:V14L:D241G	3750.0069195087854
AAAAACTAAACCACACACCT	TAGCCGTTCG	B	amacGFP	0.0	0.0	0.0	0.0	4.16	4.99	0.59	0.0	9.74	A13T:T114C:G516A:A538C	E7V:Y41H:G176S:D183A	8404.171968118048
AAAAACTAAATATTAAAACC	GATAATTTTT	B	amacGFP	0.0	2.58	0.0	0.0	0.0	0.11	0.0	0.0	2.69	T157A:A196G:C323A:A483T:A541G:A612G	L55Q:Y68C:K165*:H184R:T211A	1411.887110793107
AAAAACTAACACAAACAAAA	GTGTCCATAG	B	amacGFP	0.0	0.0	0.0	0.0	2.83	11.0	4.04	0.0	17.87	G33T	V14L	10036.273876018582
AAAAACTAACCCCAGCTTAC	AGGGCCAGTT	B	amacGFP	0.0	0.0	0.0	0.27	7.44	15.31	10.29	0.14	33.45	G524T	wt	10140.938897000395
AAAAACTAACCCCAGCTTAC	CCTACATCGT	B	amacGFP	0.0	0.0	0.0	0.0	8.59	22.9	2.35	0.0	33.839999999999996	G524T	wt	9113.957834483963
AAAAACTAACCCCAGCTTAC	GGGAGGCCGG	B	amacGFP	0.0	0.0	0.0	0.0	4.43	0.0	0.0	0.0	4.43	G524T	wt	6301.8854501479345
AAAAACTAACCCCAGCTTAC	GTAAGGATGA	B	amacGFP	0.0	0.0	0.0	0.0	0.0	2.04	0.0	0.0	2.04	G524T	wt	9785.472137763774
AAAAACTAATTCCACAATTA	CCTGTTAGTG	B	amacGFP	0.0	0.0	0.0	0.0	0.0	3.63	0.0	0.0	3.63	G33T:G602T:A685T	V14L:H236L	9785.472137763774
AAAAACTAATTCCACAATTA	TTTGACAGTG	B	amacGFP	0.0	0.0	0.0	0.0	0.0	8.62	0.07	0.0	8.69	G33T:G602T:A685T	V14L:H236L	10292.872808027689
AAAAACTAATTTTAAAAACT	AATAGGAATT	B	amacGFP	0.27	0.04	0.49	1.48	0.0	0.0	0.0	0.0	2.28	G117T:A541G	G42C:H184R	3141.022239943521
AAAAACTAATTTTAAAAACT	TGTTGGTGTG	B	amacGFP	7.82	0.0	0.0	0.0	0.09	0.0	0.0	0.0	7.91	G117T:A541G	G42C:H184R	449.0
AAAAACTACAATAAACAACT	TCCGGGGGCG	B	amacGFP	1.2	0.0	0.0	0.0	0.71	1.81	0.0	0.0	3.7199999999999998	A274T:A336T:A508C:A544T:C573A:G662A	Y95F:K116*:N173T:Y185F:P195T	5620.318459299738
AAAAACTACCAACAATCTTA	TCGAATGTAC	B	amacGFP	0.0	0.0	0.0	3.54	15.77	2.38	0.0	0.0	21.689999999999998	C167A:A231G:T294C:C566A:A610T:T657C	M80V:F102L:Q210L:F227L	6119.916266510852
AAAAACTACCACCACCCCCC	GCATCAATGT	B	amacGFP	0.4	0.0	0.0	0.0	0.0	0.0	0.0	0.0	0.4	G70A:C92A:G142A	G26D:C50Y	449.0
AAAAACTACCACCACCCCCC	GCGCCACAGT	B	amacGFP	0.1	0.0	0.0	0.0	2.75	0.0	0.0	0.0	2.85	G70A:C92A:G142A	G26D:C50Y	5794.455551844422
AAAAACTACCACCACCCCCC	TTGAGTTGGA	B	amacGFP	5.35	0.0	0.0	0.0	0.0	0.0	0.0	0.0	5.35	G70A:C92A:G142A	G26D:C50Y	449.0
AAAAACTACTACAAAAATGC	ACGTTATTGT	B	amacGFP	0.0	0.0	0.0	0.0	0.0	3.51	0.0	0.0	3.51	A436G	N149S	9785.472137763774
AAAAACTATACCAACACCAA	CTTGCGTAAT	B	amacGFP	0.0	0.0	0.0	0.0	0.8	10.2	1.25	0.0	12.25	G33T:T708A	V14L:Y244N	9938.371344266032
AAAAACTATTACAAAGACTT	GTTGAGTTTG	B	amacGFP	50.68	0.0	0.0	3.41	0.09	1.25	0.07	0.04	55.540000000000006	G15T:C160T:A276T:A353G:A484G:T562A:A646G:G694A:T708A	E8*:P56L:I96F:K165R:L191*:D223G:G239D:Y244N	449.0
AAAAACTCCAAAAATCAACA	CGTCAGGAGC	B	amacGFP	0.03	0.0	0.0	0.0	0.0	3.4	0.0	0.0	3.4299999999999997	G33T:A115G:A132T:T326G:A390G:A424T:G468A:A495G:T526C:C660.:T706C	V14L:Y41C:K47*:K134E:E145V:A160T:K169E:V179A:L228W:E229S:F230S:F231L:S232V:A233P:C234V:H236I:T237L:H238T:G239A:M240W:D241T:E242S:L243R:Y244T:K245S	9285.430449303738
AAAAACTCCACTGGCCGTGA	CGAGGATCAT	B	amacGFP	0.0	0.0	0.0	0.0	0.0	0.91	0.0	0.0	0.91	A76T:C161T:A226C:G239A	K28M:E78A:M82I	9785.472137763774
AAAAACTCCACTGGCCGTGA	TTGACGTCTG	B	amacGFP	0.0	0.0	0.0	0.0	14.7	23.36	0.0	0.0	38.06	A76T:C161T:A226C:G239A	K28M:E78A:M82I	8254.426457529584
AAAAACTCTCACAAAAAACC	ATCCGGGATG	B	amacGFP	0.0	0.0	0.0	0.0	2.13	0.0	0.0	0.0	2.13	A7T:G33T:T277A:A301T:C416.	K2M:V14L:I96N:Q104L:H142Q:K143S:L144W:E145S:Y146T:N147T:F148L:N149T:S150A:H151T:N152T:V153S:Y154I:I155S:M156C:P157Q:D158T:K159R:A160L:N161I:N162T:G163A:L164*:K165R:V166*:N167T:F168S:K169R:I170S:R171A:H172T:N173T:I174S:E175R:G176A:G177A:V179C:Q180S:L181S:A182P:D183T:H184T:Y185T:Q186R:T187R:N188T:V189F:L191W:G192A:D193T:G194A:V196C:L197*:I198S:I203S:N204T:H205T:Y206T:L207*:S208A:C209V:Q210R:T211Q:A…	6301.8854501479345
AAAAACTCTCACCCTGCAAG	AAACAGCAAG	B	amacGFP	2.44	0.0	0.0	0.0	0.0	0.0	0.0	0.0	2.44	T22A:C62T:A100G:T141C:A360T:T450C:A456C:T661A	F10Y:E36G:C50R:N124Y:Y154H:M156L:L228Q	449.0
AAAAACTCTGCAACCCACGT	GAATGCTGTC	B	amacGFP	0.0	0.0	0.0	0.0	0.0	0.0	1.03	0.0	1.03	G33T:G53C:A307T:T487C:A628G	V14L:D106V:V166A:D216G	13815.971472907542
AAAAACTGAATATCATCACA	CATGTGGGGC	B	amacGFP	0.97	0.0	0.0	0.0	4.96	0.57	0.0	0.0	6.5	A226G:C596A:T608G	E78G:H205Q:C209W	5943.385954474522
AAAAACTGAGTTACACCGCG	AACTGCGTTT	B	amacGFP	0.0	0.0	0.0	0.0	15.77	13.38	2.87	0.0	32.019999999999996	A402G	N138D	8169.816176038875
AAAAACTGATCAAATTCATG	TGATCGAGCA	B	amacGFP	0.0	0.0	0.33	0.0	1.77	0.0	0.0	0.0	2.1	G33T:C71T:A394G:G399A:T562C:C596T:T669C	V14L:E135G:G137S:L191S:F231L	5707.073176149333
AAAAACTGCAACAACACACA	ACACAGTGTT	B	amacGFP	11.06	0.0	0.0	0.0	0.0	0.0	0.0	0.0	11.06	G33T:A280T	V14L:Q97L	449.0
AAAAACTGCAACAACACACA	CCGGCTGCAA	B	amacGFP	4.08	1.55	0.0	0.0	0.09	0.0	0.0	0.0	5.72	G33T:A280T	V14L:Q97L	705.5594431358924
AAAAACTGCAACAACACACA	GAAAAGTCGT	B	amacGFP	4.51	0.0	0.0	0.0	0.0	0.0	0.0	0.0	4.51	G33T:A280T	V14L:Q97L	449.0
AAAAACTGCAACAACACACA	TGGACGCTTT	B	amacGFP	3.31	0.0	0.0	0.0	0.0	0.0	0.0	0.0	3.31	G33T:A280T	V14L:Q97L	449.0
AAAAACTGCAACAACACACA	TGTTTCTGGG	B	amacGFP	19.04	0.0	0.0	0.0	0.0	0.0	0.0	0.0	19.04	G33T:A280T	V14L:Q97L	449.0
AAAAACTGCTCTTCATCCCC	GCAAAAATCG	B	amacGFP	0.0	0.0	0.0	0.0	2.75	3.74	0.0	0.0	6.49	C149A:G258A:A475G	A89T:N162S	8182.1630180422535
AAAAACTGGAACCAAGTGCA	TGGGTCCACT	B	amacGFP	0.0	0.0	0.0	0.0	5.4	0.0	0.0	0.0	5.4	G33T:T52C:G111A:T294A:T499G:A553T:C620A	V14L:L20P:D40N:F102I:I170S:N188I	6301.8854501479345
AAAAACTTAAATAAAAAAAT	GCGAGGAGGT	B	amacGFP	0.0	0.0	0.0	0.76	3.1	4.2	0.0	0.0	8.06	G54A:T295A	D21N:F102Y	8021.635241377458
AAAAACTTAACCGGCCGCTT	GGTATATACA	B	amacGFP	0.0	0.0	0.0	3.36	14.44	8.05	0.0	0.0	25.85	G33T:G364A:A610T	V14L:R125H:Q210L	6997.280693539202
AAAAACTTAACGGCAACCCT	CTGTACGGTC	B	amacGFP	0.03	0.0	0.0	0.0	18.16	17.01	1.98	0.0	37.18	A319G:A489T:G527T:T632A	K110R:N167Y	8111.936291214291
AAAAACTTAACGGCAACCCT	GGTCATGGTG	B	amacGFP	0.0	0.0	0.0	0.0	8.59	12.36	4.48	0.0	25.43	A319G:A489T:G527T:T632A	K110R:N167Y	9151.6693124038
AAAAACTTCTATTCACCAAT	ACTTACCTAC	B	amacGFP	0.0	0.0	0.0	0.13	4.43	5.33	0.22	0.0	10.110000000000001	G150T:T487C	G53C:V166A	8228.029913351307
AAAAACTTTACAATAAACCC	TGCCTCGCTT	B	amacGFP	3.78	0.0	0.0	0.0	0.0	0.0	0.0	0.0	3.78	T22C:T192A:T204C:A220T:A274G:G565A:A628T	F10S:S67T:Y76F:Y95C:G192D:D216V	449.0
AAAAACTTTCACAACAATCT	GGGGAAGCCG	B	amacGFP	0.0	0.0	0.0	0.0	0.0	6.01	2.2	0.0	8.21	G33T:C630T	V14L:R217C	11119.389816591152
AAAAACTTTCACAACAATCT	GGGGCGATAT	B	amacGFP	0.0	0.0	0.0	0.0	11.51	13.49	0.44	0.0	25.44	G33T:C630T	V14L:R217C	8207.217528961173
AAAAACTTTGTCACAAGCCA	ACCCCGTGTC	B	amacGFP	0.0	0.0	0.0	0.0	2.39	7.82	13.74	0.0	23.950000000000003	G33T:G88T:A610G	V14L:R32L:Q210R	11864.134720179067
AAAAACTTTTATTAAATTTT	CCTTTTTGGC	B	amacGFP	3.07	1.07	0.0	0.0	1.42	0.11	0.0	0.0	5.67	T64C:T141A:G191C:T255A:G329A:G333A:A436G:A465G	V24A:C50S:S88T:V115M:N149S:K159E	449.0
AAAAACTTTTCTTACAACCA	AGTGCTTCCT	B	amacGFP	1.74	0.28	0.0	0.0	0.0	0.0	0.0	0.0	2.02	G33T:C189A:C222T:A276T:T367C:A417G:G524T	V14L:L66M:P77S:I96F:I126T:K143E	734.7766598590305
AAAAACTTTTCTTACAACCA	CGGACTCATA	B	amacGFP	0.0	0.0	0.0	1.57	0.0	0.0	0.0	0.0	1.57	G33T:C189A:C222T:A276T:T367C:A417G:G524T	V14L:L66M:P77S:I96F:I126T:K143E	3750.0069195087854
AAAAAGAAAAAAATAACACG	TATCGTGTGG	B	amacGFP	0.0	0.0	0.0	0.0	0.0	2.72	0.0	0.0	2.72	A55G	D21G	9785.472137763774
AAAAAGAAAAAAATAACACG	TCACGTACCG	B	amacGFP	0.0	0.0	0.0	0.0	8.33	11.22	5.07	0.0	24.62	A55G	D21G	9262.111908579389
AAAAAGAAAAATAAAAACAA	AATGATACGC	B	amacGFP	0.0	0.0	0.0	0.0	0.89	0.0	0.0	0.0	0.89	G53A:A240T:G310T:A336G:A429T:A442C:A445T:T526C:A547T:G581.:A634G:G682T	N83Y:G107V:K116E:N147Y:H151P:N152I:V179A:Q186L:I198S:I203S:N204T:H205T:Y206T:L207*:S208A:C209V:Q210R:T211Q:A212P:I213S:S214A:D216T:R217V:N218A:E219R:T221L:R222A:D223I:H224T:M225W:V226S:L228W:E229S:F230S:F231L:S232V:A233P:C234V:G235C:H236I:T237L:H238T:G239A:M240W:D241T:E242S:L243C:Y244T:K245S	6301.8854501479345
AAAAAGAAAAATAAAAACAA	TGGTTGACAC	B	amacGFP	0.0	0.0	0.0	0.0	3.19	0.0	0.0	0.0	3.19	G53A:A240T:G310T:A336G:A429T:A442C:A445T:T526C:A547T:G581.:A634G:G682T	N83Y:G107V:K116E:N147Y:H151P:N152I:V179A:Q186L:I198S:I203S:N204T:H205T:Y206T:L207*:S208A:C209V:Q210R:T211Q:A212P:I213S:S214A:D216T:R217V:N218A:E219R:T221L:R222A:D223I:H224T:M225W:V226S:L228W:E229S:F230S:F231L:S232V:A233P:C234V:G235C:H236I:T237L:H238T:G239A:M240W:D241T:E242S:L243C:Y244T:K245S	6301.8854501479345
AAAAAGAAAACCAAAAGACC	GTCCGCAGTC	B	amacGFP	4.58	0.0	0.0	0.0	0.8	0.0	0.0	0.0	5.38	A7G:C119T:C188A:A361T:T433G:A510G	K2R:N124I:F148C:I174V	449.0
AAAAAGAAAACCAAAAGACC	TTTACGCCGG	B	amacGFP	0.37	0.0	0.0	0.45	0.0	0.0	0.0	0.0	0.8200000000000001	A7G:C119T:C188A:A361T:T433G:A510G	K2R:N124I:F148C:I174V	1902.5610351623154
AAAAAGAAATTTAAAAAACA	CCAGGAGGGT	B	amacGFP	0.2	0.6	0.0	0.0	0.89	0.0	0.0	0.0	1.69	G33T:A45T:T85A:G118A:C214A:A307T:A529G	V14L:I18F:V31E:G42D:A74E:D106V:Q180R	3482.148432363754
AAAAAGAAATTTAAAAAACA	CGAAGAGCTG	B	amacGFP	0.37	0.0	0.0	0.0	0.0	0.0	0.0	0.0	0.37	G33T:A45T:T85A:G118A:C214A:A307T:A529G	V14L:I18F:V31E:G42D:A74E:D106V:Q180R	449.0
AAAAAGAACAAAAAATACAA	CTATGCCAAT	B	amacGFP	3.21	0.0	0.0	0.0	1.95	0.0	0.0	0.0	5.16	G33T:A81.:.83A:T190A:A331T:G567A:C630A:A634G:A672T	V14L:S30D:L66Q:E114V:D193N:R217S:N218S:S232C	449.0
AAAAAGAACCCCACGCTACG	TCTTCTTCAC	B	amacGFP	0.0	0.0	0.0	0.0	11.43	5.67	1.84	0.0	18.94	wt	wt	7642.6662328956545
AAAAAGAACCCCCCCACCTC	CGTATTCCGG	B	amacGFP	0.0	0.0	0.0	0.0	1.77	4.99	0.0	0.0	6.76	A234G:C311T:A544T	K81E:Y185F	8484.758761378356
AAAAAGAAGAAAAAATGAAC	CTTCCCCCTG	B	amacGFP	0.0	0.0	0.0	0.0	5.67	20.63	0.0	0.0	26.299999999999997	wt	wt	8573.159682661626
AAAAAGAAGAAAAAATGAAC	TATTATCTTT	B	amacGFP	0.0	0.0	0.0	0.0	0.0	0.57	2.94	0.0	3.51	wt	wt	12392.536143018833
AAAAAGAATAACCAAGAATT	GGAATGGCCA	B	amacGFP	0.57	1.43	0.0	0.0	0.62	0.0	0.0	0.0	2.62	G33T:G69T:A253G	V14L:G26C:K87R	1400.6514597751948
AAAAAGACAAACAAGCACCG	ACATACAGAT	B	amacGFP	0.0	0.0	0.0	0.63	0.0	0.0	0.0	0.0	0.63	G33T:G95A:C156T:C160T:A343T:A402G:A442T:A709G	V14L:P56L:E118V:N138D:H151L:Y244C	3750.0069195087854
AAAAAGACAAACAAGCACCG	GTGCGATCAT	B	amacGFP	0.23	0.0	0.0	0.0	0.0	0.91	0.0	0.0	1.1400000000000001	G33T:G95A:C156T:C160T:A343T:A402G:A442T:A709G	V14L:P56L:E118V:N138D:H151L:Y244C	8703.467158163612
AAAAAGACCAAAACAAAACC	GCCGGTCTTC	B	amacGFP	0.5	0.0	0.0	0.0	0.0	0.91	0.0	0.0	1.4100000000000001	T601C:A639G	L207P:T221A	5767.380022536655
AAAAAGACCTGCGAACCCCC	GACCGGTACA	B	amacGFP	0.0	0.0	0.0	0.0	1.06	0.91	0.0	0.0	1.9700000000000002	G33T:G393A:G410A	V14L:E135K	7954.067266522534
AAAAAGACCTGCGAACCCCC	GACCTTATCG	B	amacGFP	0.0	0.0	0.03	0.0	9.3	12.47	0.0	0.0	21.800000000000004	G33T:G393A:G410A	V14L:E135K	8207.97967048524
AAAAAGACCTGCGAACCCCC	GATTGAGTCG	B	amacGFP	0.0	0.0	0.0	0.0	1.51	0.0	0.0	0.0	1.51	G33T:G393A:G410A	V14L:E135K	6301.8854501479345
AAAAAGACCTGCGAACCCCC	GTGTGTTAGT	B	amacGFP	0.0	0.0	0.0	0.0	3.99	7.14	1.25	1.0	13.379999999999999	G33T:G393A:G410A	V14L:E135K	9295.573151789107
AAAAAGACCTGCGAACCCCC	GTTCATGCGG	B	amacGFP	0.0	0.0	0.0	0.0	0.0	0.91	1.69	0.0	2.6	G33T:G393A:G410A	V14L:E135K	11886.711079579984
AAAAAGACCTGCGAACCCCC	TCCTCAGGCA	B	amacGFP	0.0	0.0	0.0	0.0	7.79	15.65	0.07	0.0	23.51	G33T:G393A:G410A	V14L:E135K	8507.481629848275
AAAAAGAGTGGAAAACACCC	GGTCGGGGAG	B	amacGFP	1.54	0.0	0.0	0.0	0.0	0.0	0.07	0.0	1.61	C188G:C257T:A405T:T493C	I139F:F168S	449.0
AAAAAGATAACCACAAAAAA	CGGATATGTC	B	amacGFP	0.84	0.08	1.01	0.0	0.8	0.0	0.0	0.0	2.73	A94C:G99T:A154G:T557C	E34A:E36*:K54R	2316.742437715129
AAAAAGATATACCATAAGCC	TCATAGTGAG	B	amacGFP	0.1	0.0	0.0	0.0	4.25	0.0	0.0	0.0	4.35	A55T:G169A:C223A:T382C	D21V:W59*:P77H:M131T	5797.229437244471
AAAAAGATCTCACGAAAACA	GCTCTTGATG	B	amacGFP	0.0	0.0	0.0	0.0	1.24	6.69	1.18	0.0	9.110000000000001	G33T:C690A	V14L:H238N	9761.271327894365
AAAAAGATGCACAAACCATT	GCCACCCGGT	B	amacGFP	0.0	0.0	0.0	0.0	17.54	5.1	0.0	0.0	22.64	C259G:A691T	A89G:H238L	7531.795100629472
AAAAAGATGCACAAACCATT	TACCGTTGTG	B	amacGFP	0.0	0.0	0.0	3.9	17.45	0.0	1.4	0.0	22.749999999999996	C259G:A691T	A89G:H238L	5892.6152056678675
AAAAAGCAAAAAACATCCAC	CAACGGTCGG	B	amacGFP	0.0	0.0	0.0	0.0	3.01	0.0	0.0	0.0	3.01	wt	wt	6301.8854501479345
AAAAAGCAAAGAAACACGAA	CGGAATTCTT	B	amacGFP	0.17	0.0	0.0	0.0	0.0	0.0	0.0	0.0	0.17	C92G:T249C:C574T	F86L:P195L	449.0
AAAAAGCAAAGAAACACGAA	CGTATCGGCG	B	amacGFP	0.0	0.63	0.0	0.0	0.0	0.0	0.0	0.0	0.63	C92G:T249C:C574T	F86L:P195L	1260.9987534483494
AAAAAGCAAAGAAACACGAA	GCCTTTAGTG	B	amacGFP	0.1	0.16	0.0	0.0	0.0	0.0	0.0	0.0	0.26	C92G:T249C:C574T	F86L:P195L	978.6231299900533
AAAAAGCAAAGAAACACGAA	GGGGCGGTGG	B	amacGFP	0.0	0.4	0.0	0.0	0.0	0.0	0.0	0.0	0.4	C92G:T249C:C574T	F86L:P195L	1260.9987534483494
AAAAAGCAAAGAAACACGAA	GTTAGCCGTT	B	amacGFP	0.0	0.0	0.0	1.93	0.09	0.0	0.0	0.0	2.02	C92G:T249C:C574T	F86L:P195L	4139.97012255755
AAAAAGCAACACAACCAACA	GCAATAAGCA	B	amacGFP	0.0	0.0	0.0	0.0	0.0	9.98	2.42	0.0	12.4	T21C:T107A:C189T:A456G:C464T:C593A:A610G	F10L:D38E:M156V:N204K:Q210R	10999.560708468924
AAAAAGCAACACAACCAACA	TCAAGTTCGG	B	amacGFP	0.0	0.0	0.0	0.0	4.16	0.0	3.6	0.0	7.76	T21C:T107A:C189T:A456G:C464T:C593A:A610G	F10L:D38E:M156V:N204K:Q210R	9680.045884182098
AAAAAGCAACACCCAACCCA	TAGAGTGGGT	B	amacGFP	7.62	0.0	0.0	0.94	0.0	0.0	0.0	0.0	8.56	G194A:A321T:T326A:T367C:C408A:T493A:T589A:G662T:C684T	T111S:I126T:L140M:F168Y:I203N:H236Y	449.0
AAAAAGCAACCAAAACCCAC	TAGCTCAAAA	B	amacGFP	0.0	0.0	0.0	0.0	0.0	7.37	14.47	0.0	21.84	G33T:C443T:C566A:T674A	V14L:S232R	11940.383439466908
AAAAAGCAACCAGCACAGAA	GACTCGTACG	B	amacGFP	0.0	0.0	0.0	0.0	5.58	1.7	0.07	0.0	7.3500000000000005	T157C:G239A:G309A:C440T:A598C:T619C:A624T	L55P:M82I:G107S:Y206S:I213T:K215*	7525.331368167702
AAAAAGCAACCCACAAACCC	CTCTCTGGGA	B	amacGFP	0.0	4.32	0.2	8.25	0.0	0.0	0.0	0.0	12.77	G33T:A67T:A121T:T670C:C677T	V14L:H25L:K43M:F231S	2940.221318104332
AAAAAGCAAGTCAATATTGT	CTATGTAATG	B	amacGFP	0.0	0.0	4.79	1.26	7.09	12.24	0.0	0.0	25.38	G33T:T124A:C179T:T487C	V14L:L44Q:V166A	7187.409572208766
AAAAAGCAAGTCAATATTGT	GTATGGGTCT	B	amacGFP	0.0	0.0	0.0	1.97	8.5	1.81	0.0	0.0	12.280000000000001	G33T:T124A:C179T:T487C	V14L:L44Q:V166A	6272.2782865562
AAAAAGCAAGTCAATATTGT	TGAGTGACTG	B	amacGFP	0.0	0.0	0.0	2.64	4.61	0.0	0.0	0.0	7.25	G33T:T124A:C179T:T487C	V14L:L44Q:V166A	4719.923746205195
AAAAAGCAGAAAAAGAACAA	AGCTCACACG	B	amacGFP	0.0	0.0	0.0	0.0	3.28	1.25	0.0	0.0	4.529999999999999	G33T:T210A:C354T	V14L:F73I	7626.60237570386
AAAAAGCAGAAAAAGAACAA	GCTGTCCATG	B	amacGFP	0.0	0.0	0.0	0.0	0.8	2.38	0.07	0.0	3.2499999999999996	G33T:T210A:C354T	V14L:F73I	8917.688293101637
AAAAAGCAGAAAAAGAACAA	GGCCCGTGTA	B	amacGFP	0.0	0.0	0.0	1.03	7.17	7.37	4.41	0.04	20.02	G33T:T210A:C354T	V14L:F73I	8962.170278370639
AAAAAGCCAAAAGCAAACCC	TTCCATGCTA	B	amacGFP	0.0	0.0	0.0	0.0	2.66	0.0	0.0	0.0	2.66	G33T:T295A:A304T:T388A:G486C:T619A:G702A	V14L:F102Y:D105V:F133Y:V166L:I213N:E242K	6301.8854501479345
AAAAAGCCAAACCGTTCCCC	CAGTGATTAA	B	amacGFP	3.74	0.0	0.0	0.0	0.0	0.0	0.0	0.0	3.74	G33T:A100T:T205C:C256A:G468T:A712G	V14L:E36V:L71S:S88Y:A160S:K245R	449.0
AAAAAGCCAAACCGTTCCCC	CGGGGCCGGG	B	amacGFP	16.51	0.0	0.0	0.0	3.45	0.0	0.0	0.0	19.96	G33T:A100T:T205C:C256A:G468T:A712G	V14L:E36V:L71S:S88Y:A160S:K245R	449.0
AAAAAGCCAAACCGTTCCCC	TCGTTACGCA	B	amacGFP	2.37	0.0	0.0	0.0	0.0	0.0	0.0	0.0	2.37	G33T:A100T:T205C:C256A:G468T:A712G	V14L:E36V:L71S:S88Y:A160S:K245R	449.0
AAAAAGCCACAGACAACACA	CGGTAGGGGG	B	amacGFP	0.0	0.0	0.0	0.0	13.55	13.04	15.58	0.0	42.17	A154G	K54R	10082.458338772918
AAAAAGCCATGACCCAAACC	AAAGGGGCGG	B	amacGFP	0.0	0.0	0.0	0.0	0.0	4.42	2.2	0.0	6.62	C98A:C109T:C640T	A39V:T221I	11238.021668555806
AAAAAGCCATGACCCAAACC	TCCTCCTTGG	B	amacGFP	0.0	0.0	0.0	0.0	2.39	5.67	2.35	0.0	10.41	C98A:C109T:C640T	A39V:T221I	9775.741209720763
AAAAAGCCCATATCAAGCAC	CGTGTTGAGC	B	amacGFP	0.03	0.0	0.03	0.0	0.09	16.1	12.27	6.06	34.58	T657C	F227L	12316.483550209316
AAAAAGCCCCATTCAAACTA	ACATGATGAG	B	amacGFP	0.03	0.0	1.4	0.0	0.97	0.57	0.0	0.0	2.9699999999999998	T219A:T315G:G344T:A456G	Y76N:Y109D:E118D:M156V	4629.357349864237
AAAAAGCCCCATTCAAACTA	ATGAAATAAG	B	amacGFP	2.47	0.04	0.0	0.27	0.0	0.0	0.0	0.0	2.7800000000000002	T219A:T315G:G344T:A456G	Y76N:Y109D:E118D:M156V	449.0
AAAAAGCCCCATTCAAACTA	GGCCCGCATG	B	amacGFP	1.24	0.0	0.0	0.0	0.0	0.0	0.0	0.0	1.24	T219A:T315G:G344T:A456G	Y76N:Y109D:E118D:M156V	449.0
AAAAAGCCTACAGCCCACCC	TTACAGCCCG	B	amacGFP	0.0	0.0	0.0	0.0	0.0	2.61	0.0	0.0	2.61	T367C	I126T	9785.472137763774
AAAAAGCCTACAGCCCACCC	TTGGGCGTAC	B	amacGFP	0.0	0.0	0.0	0.0	1.59	5.67	0.0	0.0	7.26	T367C	I126T	8566.471436570242
AAAAAGCGCCTGCAACACCT	TTGGCTCATA	B	amacGFP	3.71	0.0	0.0	0.0	0.0	0.0	0.0	0.0	3.71	G33T:A112T:G182A:C184T:T190A:T388A:A390G:G468A:G477A:T680G	V14L:D40V:T64I:L66Q:F133Y:K134E:A160T:G163S:C234W	449.0
AAAAAGCGTGGCACACAGCA	GAATATGGCC	B	amacGFP	0.0	0.0	12.48	0.4	0.0	0.0	0.0	0.0	12.88	G33T:A67T:A268G:A331T:A436G:G673A	V14L:H25L:E93G:E114V:N149S:S232N	2549.8396487753057
AAAAAGCGTGGCACACAGCA	GGTCGCTGTT	B	amacGFP	0.03	0.0	25.34	17.17	1.24	0.0	0.07	0.04	43.89000000000001	G33T:A67T:A268G:A331T:A436G:G673A	V14L:H25L:E93G:E114V:N149S:S232N	2840.2673310846117
AAAAAGCGTGGCACACAGCA	TTTTGGTTTG	B	amacGFP	0.0	0.0	8.31	5.42	0.18	0.11	0.0	0.0	14.02	G33T:A67T:A268G:A331T:A436G:G673A	V14L:H25L:E93G:E114V:N149S:S232N	2850.2502729261932
AAAAAGCTACCAACAAAACA	CGATTATGGT	B	amacGFP	1.34	0.0	0.0	0.0	0.09	0.0	0.0	0.0	1.4300000000000002	G239C:G384C:T669.:G702A	M82I:D132H:F231L:S232V:A233P:C234V:H236I:T237L:H238T:G239A:M240W:D241T:E242S:L243C:Y244T:K245S	449.0
AAAAAGCTTTACGCAGAATG	AAGTTCGACC	B	amacGFP	0.0	0.0	0.0	0.0	0.0	1.7	0.0	0.0	1.7	T31C:T114C:A235G:A241G:A375T:G564A:G602A	I13T:Y41H:K81R:N83S:K129*:G192S	9785.472137763774
AAAAAGCTTTACGCAGAATG	GGATCTGATT	B	amacGFP	0.23	0.0	0.0	0.0	1.77	0.0	0.0	0.0	2.0	T31C:T114C:A235G:A241G:A375T:G564A:G602A	I13T:Y41H:K81R:N83S:K129*:G192S	5764.918214771407
AAAAAGCTTTACGCAGAATG	GGGTGGCGCG	B	amacGFP	0.0	0.0	0.0	0.0	6.02	0.0	0.0	0.0	6.02	T31C:T114C:A235G:A241G:A375T:G564A:G602A	I13T:Y41H:K81R:N83S:K129*:G192S	6301.8854501479345
AAAAAGGAATCCTAGCAAGG	ATTCCTCGTT	B	amacGFP	0.0	0.0	0.0	0.0	1.51	0.0	0.0	0.0	1.51	C38A:C68A:A132G:C146G:G357A:C566T:C676.:A687G:A700T	H25Q:K47E:V123M:C234V:H236M:T237L:H238T:G239A:M240W:D241S:E242S:L243C:Y244T:K245S	6301.8854501479345
AAAAAGGAATCCTAGCAAGG	GACTGGCACC	B	amacGFP	0.0	0.04	0.0	0.72	8.5	0.0	0.0	0.0	9.26	C38A:C68A:A132G:C146G:G357A:C566T:C676.:A687G:A700T	H25Q:K47E:V123M:C234V:H236M:T237L:H238T:G239A:M240W:D241S:E242S:L243C:Y244T:K245S	5610.344449473965
AAAAAGGAATCCTAGCAAGG	GACTTCGAAG	B	amacGFP	0.0	0.0	0.0	0.0	0.0	1.81	0.0	0.0	1.81	C38A:C68A:A132G:C146G:G357A:C566T:C676.:A687G:A700T	H25Q:K47E:V123M:C234V:H236M:T237L:H238T:G239A:M240W:D241S:E242S:L243C:Y244T:K245S	9785.472137763774
AAAAAGGAATCCTAGCAAGG	TGCGGCGGGC	B	amacGFP	0.0	0.0	0.0	0.31	3.19	1.93	0.0	0.0	5.43	C38A:C68A:A132G:C146G:G357A:C566T:C676.:A687G:A700T	H25Q:K47E:V123M:C234V:H236M:T237L:H238T:G239A:M240W:D241S:E242S:L243C:Y244T:K245S	7374.789131410257
AAAAAGGAATCCTAGCAAGG	TGCTCCGAGA	B	amacGFP	0.0	0.0	0.0	2.24	5.14	0.0	0.0	0.0	7.38	C38A:C68A:A132G:C146G:G357A:C566T:C676.:A687G:A700T	H25Q:K47E:V123M:C234V:H236M:T237L:H238T:G239A:M240W:D241S:E242S:L243C:Y244T:K245S	4793.5232088956955
AAAAAGGAATCCTAGCAAGG	TGGTTGCCGG	B	amacGFP	0.0	0.0	0.0	0.0	1.33	0.0	0.0	0.0	1.33	C38A:C68A:A132G:C146G:G357A:C566T:C676.:A687G:A700T	H25Q:K47E:V123M:C234V:H236M:T237L:H238T:G239A:M240W:D241S:E242S:L243C:Y244T:K245S	6301.8854501479345
AAAAAGGACAAATTGCAACA	CTGGGCTGCG	B	amacGFP	1.37	0.0	0.0	0.0	0.0	0.0	0.0	0.0	1.37	G33T:T124A:T163C:G215C:T255C:A424G:A541G:A633T	V14L:L44Q:V57A:S88P:E145G:H184R:N218Y	449.0
AAAAAGGCCTAGCCAGAAAT	GCTCTGAATT	B	amacGFP	1.37	0.0	0.0	0.0	1.59	0.0	0.0	0.0	2.96	C68T:G310A:A390G:C416T	G107D:K134E	2656.586013155134
AAAAAGGCTCCCCCAAACCA	GTGGCTGTGT	B	amacGFP	0.0	0.0	0.0	0.0	0.0	0.0	6.54	0.0	6.54	C500A	wt	13815.971472907542
AAAAAGTAAGATTAGTACGA	AACGTTGACG	B	amacGFP	2.64	0.0	0.0	0.0	0.0	0.0	0.0	0.0	2.64	G33T:T135A:C324T:T608A	V14L:F48I:R112C:C209*	449.0
AAAAAGTACCCCCCAAAACT	GGGTGCTTCT	B	amacGFP	0.0	0.0	0.0	0.0	0.0	5.9	0.0	0.0	5.9	G33T:A45G	V14L:I18V	9785.472137763774
AAAAAGTATAACACAAAAGA	CGACGTGGCA	B	amacGFP	5.65	0.0	0.0	0.0	0.0	0.0	0.0	0.0	5.65	G180A:C300A:A390G:A402G:C605A:A610T	V63M:Q104K:K134E:N138D:S208R:Q210L	449.0
AAAAAGTATAACACAAAAGA	TGCTCATAGG	B	amacGFP	3.11	0.0	0.0	3.68	1.68	0.0	0.0	0.0	8.47	G180A:C300A:A390G:A402G:C605A:A610T	V63M:Q104K:K134E:N138D:S208R:Q210L	2728.6746078581546
AAAAAGTATATTCCAAACCG	CCTCAGTTGG	B	amacGFP	0.0	0.0	0.0	0.0	0.0	0.34	1.98	0.0	2.32	C68T	wt	12438.1865339895
AAAAAGTATATTCCAAACCG	GGGGACCGTG	B	amacGFP	0.0	0.0	0.0	0.0	0.0	3.63	0.44	0.0	4.07	C68T	wt	10868.429345855871
AAAAAGTATATTCCAAACCG	GTGCGACCGC	B	amacGFP	0.0	0.0	0.0	0.0	0.0	4.08	0.0	0.0	4.08	C68T	wt	9785.472137763774
AAAAAGTCATTTTCCGCTCT	AGACGGTGTT	B	amacGFP	0.0	0.0	0.0	0.0	3.45	5.33	5.36	0.0	14.14	C420T:T532A:G615A	L181H:A212T	10423.147752411776
AAAAAGTCATTTTCCGCTCT	AGGAGGCTGG	B	amacGFP	0.0	3.85	0.0	0.0	4.34	5.78	6.98	2.5	23.450000000000003	C420T:T532A:G615A	L181H:A212T	9839.556548691176
AAAAAGTCATTTTCCGCTCT	ATTTACTGAC	B	amacGFP	0.0	0.0	0.0	0.0	0.0	9.52	0.73	0.0	10.25	C420T:T532A:G615A	L181H:A212T	10696.923070381154
AAAAAGTCATTTTCCGCTCT	TATTGGTGTG	B	amacGFP	0.0	0.0	0.0	0.0	0.0	8.5	2.65	0.0	11.15	C420T:T532A:G615A	L181H:A212T	11061.603643423228
AAAAAGTCATTTTCCGCTCT	TGCGGCCTCG	B	amacGFP	0.0	0.0	0.0	0.0	0.0	4.31	0.0	0.0	4.31	C420T:T532A:G615A	L181H:A212T	9785.472137763774
AAAAAGTCATTTTCCGCTCT	TGGTAAGTTG	B	amacGFP	0.0	0.0	0.0	0.0	0.0	6.35	4.63	0.0	10.98	C420T:T532A:G615A	L181H:A212T	11392.943723875305
AAAAAGTCCAATCCAACCTA	AAGCGCTATG	B	amacGFP	0.0	0.0	0.0	0.0	0.0	0.0	4.48	0.0	4.48	G33T:A144G:C185T	V14L:T51A	13815.971472907542
AAAAAGTTAGGAAAAAAATG	AAGCTCAGTG	B	amacGFP	4.34	0.0	0.0	0.0	0.89	0.68	0.0	0.0	5.91	T211C:G213A:G713A	F73S:A74T	449.0
AAAAAGTTAGGAAAAAAATG	TCTGATCCAC	B	amacGFP	2.04	0.0	0.0	0.0	0.0	0.0	0.0	0.0	2.04	T211C:G213A:G713A	F73S:A74T	449.0
AAAAAGTTATAAACCACCCT	AACGGGGGCT	B	amacGFP	1.17	3.61	0.0	0.0	0.0	1.36	0.0	0.0	6.14	A13C:A76T:T195A:T205C:A252T:G410A:A456T	E7A:K28M:Y68N:L71S:K87*:M156L	1420.0216766654587
AAAAAGTTATAAACCACCCT	CGGTGCCGAA	B	amacGFP	0.9	0.0	0.0	0.0	0.0	0.0	0.0	0.0	0.9	A13C:A76T:T195A:T205C:A252T:G410A:A456T	E7A:K28M:Y68N:L71S:K87*:M156L	449.0
AAAAAGTTATAAACCACCCT	CTTTCTGTCG	B	amacGFP	0.77	0.0	0.0	0.0	3.1	0.0	0.0	0.0	3.87	A13C:A76T:T195A:T205C:A252T:G410A:A456T	E7A:K28M:Y68N:L71S:K87*:M156L	5322.1885903526345
AAAAAGTTATAAACCACCCT	GCTTGGTGCG	B	amacGFP	0.0	1.35	0.0	0.0	0.0	2.27	0.0	0.0	3.62	A13C:A76T:T195A:T205C:A252T:G410A:A456T	E7A:K28M:Y68N:L71S:K87*:M156L	6387.78816282085
AAAAAGTTATAAACCACCCT	TCCTCACCGG	B	amacGFP	0.0	0.0	0.0	0.0	1.68	0.0	0.0	0.0	1.68	A13C:A76T:T195A:T205C:A252T:G410A:A456T	E7A:K28M:Y68N:L71S:K87*:M156L	6301.8854501479345
AAAAAGTTATAAACCACCCT	TTCGTGAAGG	B	amacGFP	0.0	0.0	0.0	0.0	0.89	0.0	0.0	0.0	0.89	A13C:A76T:T195A:T205C:A252T:G410A:A456T	E7A:K28M:Y68N:L71S:K87*:M156L	6301.8854501479345
AAAAATAAAAAAACAAACAA	ACAGCGCTTG	B	amacGFP	0.0	0.0	0.0	0.0	0.8	4.31	0.0	0.0	5.109999999999999	A49G:G97A:A444C:T686C	E19G:G35D:N152H	8695.476245845706
AAAAATAAAAAACCAGAACA	CGTTTATTAT	B	amacGFP	0.47	0.0	0.0	0.0	5.4	0.0	0.0	0.0	5.87	C264A:G344T	P92T:E118D	5782.099652809471
AAAAATAAAAAATAACAAAA	TACGGCGTTA	B	amacGFP	1.97	0.04	0.0	0.0	1.51	1.7	0.0	0.0	5.22	G33T:A94.:.98A:G150A:A331G:T421A:A547T:A552G	V14L:E34G:G35D:G53S:E114G:L144Q:Q186L:N188D	4348.9368409841945
AAAAATAAAAAATAACAAAA	TCGTACGAGG	B	amacGFP	1.04	0.0	0.0	0.0	0.0	0.0	0.0	0.0	1.04	G33T:A94.:.98A:G150A:A331G:T421A:A547T:A552G	V14L:E34G:G35D:G53S:E114G:L144Q:Q186L:N188D	449.0
AAAAATAAAAAATCCACAAA	ACAGTTGTTG	B	amacGFP	7.45	0.63	0.26	1.12	0.0	0.0	0.0	0.0	9.46	A16T:A30T:A115T:A196G:A712G	E8V:I13F:Y41F:Y68C:K245R	449.0
AAAAATAAAAACAAAGTAAA	GTGTGTAGGT	B	amacGFP	0.0	1.63	3.88	0.0	0.0	0.11	0.0	0.0	5.62	A321T:C559A	T111S:P190H	1670.2814869499853
AAAAATAAAAACAAAGTAAA	TTCCTCGAGG	B	amacGFP	0.0	1.9	0.78	0.0	2.75	0.0	0.0	0.0	5.43	A321T:C559A	T111S:P190H	3743.1801988349357
AAAAATAAAACACAAAAACA	AGCCACTAAG	B	amacGFP	1.77	0.0	0.0	0.0	0.0	0.11	0.0	0.0	1.8800000000000001	A61T:A361T	D23V:N124I	449.0
AAAAATAAAACACAAAAACA	ATCACCGGCT	B	amacGFP	0.7	0.0	0.0	0.0	2.92	0.0	0.0	0.0	3.62	A61T:A361T	D23V:N124I	5376.6602160477505
AAAAATAAAACACAAAAACA	CGGTCTGTAG	B	amacGFP	1.74	0.2	0.0	0.0	0.0	0.0	0.0	0.0	1.94	A61T:A361T	D23V:N124I	681.5797479108172
AAAAATAAAACACAAAAACA	CGTTTCATGC	B	amacGFP	0.03	0.0	0.0	5.65	0.0	0.0	0.0	0.0	5.680000000000001	A61T:A361T	D23V:N124I	3543.788636200836
AAAAATAAAATCTAAATAAA	GCTTTGCATA	B	amacGFP	0.0	1.11	0.0	0.0	0.0	0.0	0.0	0.0	1.11	A3T:T85A:A252T:A288T:C308G:G329T	S1C:V31E:K87*:T100S:D106E	1260.9987534483494
AAAAATAAAATCTAAATAAA	GTTCTGACGG	B	amacGFP	0.84	0.0	0.0	1.52	0.0	0.57	0.0	0.0	2.9299999999999997	A3T:T85A:A252T:A288T:C308G:G329T	S1C:V31E:K87*:T100S:D106E	3427.8371922564183
AAAAATAAAATGAAAAAACC	ATGGAGGGTT	B	amacGFP	0.0	0.0	0.0	1.08	2.75	10.09	3.16	0.0	17.08	G33T:G604T	V14L:S208I	9620.361108636562
AAAAATAAAATGAAAAAACC	GAAGCTGTGT	B	amacGFP	0.0	0.0	0.0	0.0	0.0	1.7	0.07	0.0	1.77	G33T:G604T	V14L:S208I	10537.861456835071
AAAAATAAACAAAAAAACAC	TGTGGTTAGT	B	amacGFP	0.0	0.0	0.49	0.0	1.33	0.0	0.0	0.0	1.82	C260T:T355A:A394T	L122Q:E135V	5230.033443536134
AAAAATAAACAAAACAAACA	AGACTTGGCC	B	amacGFP	0.0	0.0	0.0	0.09	23.56	16.89	4.11	0.0	44.650000000000006	T203A:A415T	H142L	7989.806194392634
AAAAATAAACAAACAAAAAA	GAGGAGGCGA	B	amacGFP	0.0	0.0	0.0	0.0	1.68	0.91	0.0	0.0	2.59	A153T:G328A:T367C:A405T:T426C:C630T	K54*:G113E:I126T:I139F:Y146H:R217C	7761.6044372882425
AAAAATAAACAAACAAAAAA	GGGCTCGCCG	B	amacGFP	0.0	0.0	0.0	0.0	0.0	0.91	0.0	0.0	0.91	A153T:G328A:T367C:A405T:T426C:C630T	K54*:G113E:I126T:I139F:Y146H:R217C	9785.472137763774
AAAAATAAACACACAGCAAA	TGTTTTTGGT	B	amacGFP	0.0	0.0	0.0	0.0	0.53	2.04	0.0	0.0	2.5700000000000003	G33T:A474T:G563A	V14L:N162Y	8591.669211832594
AAAAATAAAGACAACCAAAA	GCATCGGGCC	B	amacGFP	0.0	0.0	0.0	0.0	1.95	0.0	0.0	0.0	1.95	A226T	E78V	6301.8854501479345
AAAAATAAATAAAAAAACTA	GTTGTATGTT	B	amacGFP	0.0	0.0	0.0	0.0	0.27	0.23	1.1	0.0	1.6	G33T:C177A:A370G	V14L:L62I:E127G	12402.087628935606
AAAAATAACAAAAATAAACC	GGGCGTGTCA	B	amacGFP	0.0	0.0	0.0	0.0	1.59	0.0	0.0	0.0	1.59	G33T:G111A:A475G	V14L:D40N:N162S	6301.8854501479345
AAAAATAACAAAAATAAACC	GGGTGATTGG	B	amacGFP	0.0	0.0	0.0	0.0	5.67	0.0	0.0	0.0	5.67	G33T:G111A:A475G	V14L:D40N:N162S	6301.8854501479345
AAAAATAACAAAAATAAACC	TGGCCTATTA	B	amacGFP	0.0	0.0	0.0	0.0	2.92	1.13	0.0	0.0	4.05	G33T:G111A:A475G	V14L:D40N:N162S	7632.183836508209
AAAAATAACAAAACACACGC	AGCCGGGCTA	B	amacGFP	0.17	0.0	0.0	0.0	0.0	0.0	0.0	0.0	0.17	G69T:G96T:G328T:G425A:A529G:C584T:G682T	G26C:G35C:G113V:Q180R:G235V	449.0
AAAAATAACAAAACACACGC	GGTACCGCAG	B	amacGFP	1.8	0.0	0.0	0.0	0.0	0.0	0.0	0.0	1.8	G69T:G96T:G328T:G425A:A529G:C584T:G682T	G26C:G35C:G113V:Q180R:G235V	449.0
AAAAATAACAAAATCACTCA	ACCGTGAGTG	B	amacGFP	2.64	0.0	2.12	0.0	0.0	0.0	0.0	0.0	4.76	T493C:G578A	F168S	984.16885282112
AAAAATAACAAAATCACTCA	AGAACGTGGC	B	amacGFP	7.95	0.0	0.0	0.85	0.0	0.11	0.0	0.0	8.91	T493C:G578A	F168S	449.0
AAAAATAACAAAATCACTCA	CGACACGTCG	B	amacGFP	4.41	0.0	0.0	0.0	0.0	0.0	0.0	0.0	4.41	T493C:G578A	F168S	449.0
AAAAATAACAAAATCACTCA	CTCGGGTAGT	B	amacGFP	19.38	1.47	0.0	0.0	0.0	0.0	0.07	0.0	20.919999999999998	T493C:G578A	F168S	449.0
AAAAATAACAAAATCACTCA	GGCCCTCTTT	B	amacGFP	7.75	0.0	1.53	0.0	0.0	0.0	0.0	0.0	9.28	T493C:G578A	F168S	449.0
AAAAATAACAAAATCACTCA	GTAGATTCGC	B	amacGFP	13.33	0.0	0.0	0.0	0.0	0.0	0.0	0.0	13.33	T493C:G578A	F168S	449.0
AAAAATAACAAAATCACTCA	GTGTTTGCAC	B	amacGFP	5.61	0.0	0.0	0.0	0.0	0.0	0.0	0.0	5.61	T493C:G578A	F168S	449.0
AAAAATAACAAAATCACTCA	TGTAGTCCGA	B	amacGFP	12.73	0.0	0.0	0.0	0.0	0.0	0.0	0.0	12.73	T493C:G578A	F168S	449.0
AAAAATAACAAAATCACTCA	TGTCGGTATT	B	amacGFP	36.89	0.0	0.0	0.0	1.24	0.0	0.07	0.0	38.2	T493C:G578A	F168S	449.0
AAAAATAACAAAATCACTCA	TGTCTAGACC	B	amacGFP	7.92	0.0	0.0	0.04	0.0	0.0	0.0	0.04	8.0	T493C:G578A	F168S	449.0
AAAAATAACACTAAAACTAC	CTGGGGGCTG	B	amacGFP	0.0	1.9	0.94	1.66	4.96	4.99	0.22	0.0	14.67	T557C:A628C	D216A	6351.442807623899
AAAAATAACACTAAAACTAC	CTGTATCAGA	B	amacGFP	0.0	0.0	0.0	0.0	3.99	0.34	0.0	0.0	4.33	T557C:A628C	D216A	7191.4202922375025
AAAAATAACACTAAAACTAC	GTGAAGTCTA	B	amacGFP	0.0	0.0	0.0	0.0	3.63	3.29	0.44	0.0	7.36	T557C:A628C	D216A	8104.639443379691
AAAAATAACACTAAAACTAC	TTCAGCGCAA	B	amacGFP	0.0	0.0	0.0	0.0	3.9	6.92	0.0	0.0	10.82	T557C:A628C	D216A	8302.813490493949
AAAAATAACAGTTAAAGACC	ACATGTCACG	B	amacGFP	0.84	0.0	0.0	1.66	2.3	1.7	0.0	0.0	6.5	G90T:C110T:G345A:A474T:G527A	G33C:G119S:N162Y	5747.393179190868
AAAAATAACCACATAACACA	AAGGTTAACA	B	amacGFP	0.0	0.04	0.0	0.0	2.13	2.49	0.0	0.0	4.66	G33T:C173T:C347G:A418G:A438T:A634T	V14L:K143R:S150C:N218I	8136.476905210311
AAAAATAACCACATATTAGC	GTATGGTTAA	B	amacGFP	0.0	4.32	0.0	0.0	0.0	4.2	0.0	0.0	8.52	C172T:C690A	P60L:H238N	4731.41794129356
AAAAATAACCACATATTAGC	TTGTCCTAGT	B	amacGFP	0.0	4.6	2.08	0.4	0.0	0.0	0.0	0.0	7.08	C172T:C690A	P60L:H238N	1537.4121083710834
AAAAATAACCGGTACTCACA	TGGGGGCTGT	B	amacGFP	0.0	0.0	0.0	0.0	9.83	24.83	12.05	0.0	46.709999999999994	G33T:C341T:A544T	V14L:Y185F	9977.407634251516
AAAAATAACCGGTACTCACA	TTCTTATCCT	B	amacGFP	0.0	0.0	0.0	0.0	1.68	5.44	0.0	0.0	7.12	G33T:C341T:A544T	V14L:Y185F	8533.709670431412
AAAAATAAGACTAAAATACA	GATACCGAAG	B	amacGFP	0.0	0.0	0.0	2.73	2.04	0.0	0.0	0.0	4.77	C585A	P199T	4512.9411971639065
AAAAATAAGACTAAAATACA	TGCTATGATC	B	amacGFP	0.0	0.0	0.0	0.0	3.63	0.0	0.0	0.0	3.63	C585A	P199T	6301.8854501479345
AAAAATAATAATTCATACAC	GGTGCGCCCT	B	amacGFP	7.72	0.0	0.0	1.12	0.0	0.91	0.0	0.0	9.75	G33T:A81T:T432C	V14L:S30C:F148L	449.0
AAAAATAATAATTCATACAC	TGGACGTCGC	B	amacGFP	9.46	0.91	0.0	0.0	3.81	1.13	0.0	0.0	15.31	G33T:A81T:T432C	V14L:S30C:F148L	449.0
AAAAATAATCACAAAAACAC	CAGCCGCGCT	B	amacGFP	1.04	0.0	0.0	0.0	0.0	0.0	0.0	0.0	1.04	G158A:T195C	Y68H	449.0
AAAAATAATCACAAAAACAC	GTAATTGCTA	B	amacGFP	11.93	2.94	0.0	0.94	0.0	0.11	0.0	0.0	15.919999999999998	G158A:T195C	Y68H	449.0
AAAAATAATCACAAAAACAC	TATATATGCG	B	amacGFP	0.57	0.0	0.0	0.0	0.0	0.0	0.0	0.0	0.57	G158A:T195C	Y68H	449.0
AAAAATAATCACAAAAACAC	TTGGAGGATG	B	amacGFP	2.0	0.0	0.0	0.0	0.0	0.0	0.0	0.0	2.0	G158A:T195C	Y68H	449.0
AAAAATAATCAGACCACTAA	CCGCTAAAAG	B	amacGFP	1.3	0.36	0.0	0.0	0.0	2.95	0.0	0.0	4.61	G33T:A147G:A235T:T292C:G314A:C500A	V14L:T52A:K81M:I101T	5904.434074011415
AAAAATAATCAGACCACTAA	TGTACGATAC	B	amacGFP	0.2	0.0	0.0	2.33	0.0	0.0	0.0	0.0	2.5300000000000002	G33T:A147G:A235T:T292C:G314A:C500A	V14L:T52A:K81M:I101T	3336.03496994227
AAAAATAATTAAAGTTTAAA	GATGGCGCAG	B	amacGFP	0.8	0.0	0.0	0.0	0.0	0.0	0.0	0.0	0.8	T387A:T388C	F133T	449.0
AAAAATAATTAAAGTTTAAA	GCGGTTCGGG	B	amacGFP	2.31	0.91	0.0	0.31	0.0	0.0	0.0	0.0	3.5300000000000002	T387A:T388C	F133T	657.8358962179072
AAAAATAATTACGCCAAACA	GACCGAGGTA	B	amacGFP	0.0	0.0	0.0	0.13	0.8	0.0	0.0	0.0	0.93	G522T:G604A:G627A	G178W:S208N:D216N	5051.891987135277
AAAAATAATTACGCCAAACA	TCATTGTGGG	B	amacGFP	0.0	0.0	0.0	0.0	3.37	0.0	0.0	0.0	3.37	G522T:G604A:G627A	G178W:S208N:D216N	6301.8854501479345
AAAAATACAAAAAAACATCA	ATATGCCATG	B	amacGFP	0.23	0.0	0.0	0.0	0.0	0.11	0.0	0.0	0.34	C110T:T207C:A288C:G302T:A370T:A385G:C416T:A489C	C72R:T100P:Q104H:E127V:D132G:N167H	449.0
AAAAATACAAAAAAACATCA	CATCTACTCT	B	amacGFP	1.94	0.0	0.0	0.0	0.0	0.0	0.0	0.0	1.94	C110T:T207C:A288C:G302T:A370T:A385G:C416T:A489C	C72R:T100P:Q104H:E127V:D132G:N167H	449.0
AAAAATACAAAAAAACATCA	CTGGTTGGCT	B	amacGFP	0.0	0.0	0.0	0.0	1.68	0.0	0.0	0.0	1.68	C110T:T207C:A288C:G302T:A370T:A385G:C416T:A489C	C72R:T100P:Q104H:E127V:D132G:N167H	6301.8854501479345
AAAAATACAAAGAAAGCACT	CTCAGCTACG	B	amacGFP	1.44	0.0	0.0	0.0	0.0	0.0	0.0	0.0	1.44	G4A:C179T:G325A:T577A:C648T	S1N:R112H:V196E:H224Y	449.0
AAAAATACAAAGCATACACC	CCTCAGTTGG	B	amacGFP	0.0	0.0	0.0	0.0	4.52	0.45	0.0	0.0	4.97	A7G:G33T:A81C:T192A:A261.:.263C:T367C:T487C:T556A:C613A	K2R:V14L:S30R:S67T:M90S:I126T:V166A:V189D:T211K	7256.771989669701
AAAAATACAAAGCATACACC	GTTCGACGTG	B	amacGFP	0.0	0.0	0.0	0.0	5.14	0.11	0.0	0.0	5.25	A7G:G33T:A81C:T192A:A261.:.263C:T367C:T487C:T556A:C613A	K2R:V14L:S30R:S67T:M90S:I126T:V166A:V189D:T211K	6935.939616952845
AAAAATACACAAATATTTAA	GCTCGCAATT	B	amacGFP	0.03	0.0	0.0	0.0	0.97	0.0	0.0	0.0	1.0	T157A:T298G	L55Q:F103C	5795.577420118086
AAAAATACACAAATATTTAA	TGGGGTTTGT	B	amacGFP	3.24	0.0	0.0	0.0	0.0	0.0	0.0	0.0	3.24	T157A:T298G	L55Q:F103C	449.0
AAAAATACACACTATACAGT	ACTACCGTGG	B	amacGFP	1.64	0.0	0.0	0.0	1.42	0.0	0.0	0.0	3.0599999999999996	C214T:G225T:T577C:T641A:C684G	A74V:E78*:V196A:H236D	1586.1892989306893
AAAAATACACACTATACAGT	TACCGTGTAG	B	amacGFP	0.27	0.0	0.0	1.08	3.63	3.85	0.0	0.0	8.83	C214T:G225T:T577C:T641A:C684G	A74V:E78*:V196A:H236D	7435.772616227812
AAAAATACACACTATACAGT	TTCGTGACGG	B	amacGFP	1.67	0.0	0.0	0.0	0.0	0.0	0.0	0.0	1.67	C214T:G225T:T577C:T641A:C684G	A74V:E78*:V196A:H236D	449.0
AAAAATACATGACCAACCCC	ATTGGCAATT	B	amacGFP	12.46	0.0	0.0	1.39	0.09	0.0	0.0	0.0	13.940000000000001	G28C:G281T:C308T	G12A:Q97H	449.0
AAAAATACATGACCAACCCC	CCCGTTAACT	B	amacGFP	11.99	0.0	0.0	0.0	0.0	0.0	0.0	0.0	11.99	G28C:G281T:C308T	G12A:Q97H	449.0
AAAAATACATGACCAACCCC	CCTAGGTGGT	B	amacGFP	1.0	0.0	0.0	0.0	0.0	0.0	0.0	0.0	1.0	G28C:G281T:C308T	G12A:Q97H	449.0
AAAAATACCAAAACAAAACA	GAAGGAGTGA	B	amacGFP	0.0	0.0	0.0	0.0	0.0	0.57	0.0	0.0	0.57	G33T:G281A	V14L	9785.472137763774
AAAAATACCAAAACAAAACA	GTGGTTCAGG	B	amacGFP	0.0	0.0	0.0	0.0	0.09	1.81	0.0	0.0	1.9000000000000001	G33T:G281A	V14L	9013.23780868455
AAAAATACCCCTCCCCACCT	CCAAATCTCA	B	amacGFP	0.0	0.0	0.0	1.21	0.44	0.79	0.0	0.0	2.44	T232C:A331G:T577C:A626T	M80T:E114G:V196A:K215N	5996.412210655345
AAAAATACCCCTCCCCACCT	CGTTTAGTTG	B	amacGFP	0.84	0.0	0.0	0.0	2.83	1.93	0.0	0.0	5.6	T232C:A331G:T577C:A626T	M80T:E114G:V196A:K215N	6712.084305492488
AAAAATACCCCTCCCCACCT	GCCCTTTATT	B	amacGFP	1.04	0.0	0.0	0.0	0.0	0.0	0.0	0.0	1.04	T232C:A331G:T577C:A626T	M80T:E114G:V196A:K215N	449.0
AAAAATACCCCTCCCCACCT	GTCACTGGTG	B	amacGFP	0.7	0.0	0.0	0.0	0.0	0.0	0.0	0.0	0.7	T232C:A331G:T577C:A626T	M80T:E114G:V196A:K215N	449.0
AAAAATACGAGTTCCACCCA	GTTTAACAGG	B	amacGFP	0.0	0.0	0.0	0.0	0.0	9.75	0.0	0.0	9.75	C167A:C228T	H79Y	9785.472137763774
AAAAATACGAGTTCCACCCA	TCCTTCTAGG	B	amacGFP	0.0	0.0	0.0	0.0	1.95	0.0	0.0	0.0	1.95	C167A:C228T	H79Y	6301.8854501479345
AAAAATACTAACAACACACA	TGACGGAAGT	B	amacGFP	0.0	0.0	0.0	0.0	2.48	0.0	0.0	0.0	2.48	G33T:C160T:A252C:A276G:A461G:A687G	V14L:P56L:K87Q:I96V:T237A	6301.8854501479345
AAAAATAGAAAAACAAGACA	GACAGCTATC	B	amacGFP	0.0	0.0	0.0	3.45	1.51	1.93	0.0	0.0	6.890000000000001	G63A:C92T:C278T:A331T:T340C:T661A	V24I:E114V:F117S:L228Q	5758.609956436029
AAAAATAGAAAAACAAGACA	GTGGTCGGGC	B	amacGFP	0.0	0.0	0.0	0.0	3.63	0.0	0.0	0.0	3.63	G63A:C92T:C278T:A331T:T340C:T661A	V24I:E114V:F117S:L228Q	6301.8854501479345
AAAAATAGAAAAACAAGACA	GTGTGTATCT	B	amacGFP	0.0	0.0	0.0	3.18	0.18	0.0	0.0	0.0	3.3600000000000003	G63A:C92T:C278T:A331T:T340C:T661A	V24I:E114V:F117S:L228Q	4197.705525573023
AAAAATAGAACTAAAAGAAC	ACGATCCCTG	B	amacGFP	0.0	0.0	0.0	0.0	1.51	0.0	0.0	0.0	1.51	A505G	H172R	6301.8854501479345
AAAAATAGAACTAAAAGAAC	ATCTGCGGGT	B	amacGFP	0.67	0.0	0.0	0.0	0.0	0.0	0.0	0.0	0.67	A505G	H172R	449.0
AAAAATATAAGTACAAAACA	TACACAGCAG	B	amacGFP	1.4	0.0	0.0	0.0	0.0	0.0	0.0	0.0	1.4	G86A:T141C:G306A:A376G:A424T:C440T	C50R:D106N:K129R:E145V	449.0
AAAAATATAAGTACAAAACA	TCTTTGGGAG	B	amacGFP	0.0	0.0	0.0	0.0	0.44	0.0	0.0	0.0	0.44	G86A:T141C:G306A:A376G:A424T:C440T	C50R:D106N:K129R:E145V	6301.8854501479345
AAAAATATACAAACATAATG	GACTGTTTCG	B	amacGFP	0.57	0.0	0.0	0.0	0.0	0.0	0.0	0.0	0.57	C257T:A319T:C630T:A649G	K110M:R217C:H224R	449.0
AAAAATATACAAACATAATG	GTAACACAGC	B	amacGFP	1.34	0.0	0.0	0.0	0.0	0.0	0.0	0.0	1.34	C257T:A319T:C630T:A649G	K110M:R217C:H224R	449.0
AAAAATATAGCCAAAAAGGA	GCCTATAACG	B	amacGFP	7.28	0.0	0.0	0.0	0.0	0.0	0.0	0.0	7.28	T247C	F85S	449.0
AAAAATATAGCCAAAAAGGA	GTTCAGGTTC	B	amacGFP	7.02	0.0	1.24	0.0	0.09	0.0	0.0	0.0	8.35	T247C	F85S	449.0
AAAAATATCCACAACTCTCT	TCGCGGGCAT	B	amacGFP	0.33	0.0	0.0	0.0	2.04	0.0	0.0	0.0	2.37	G142A:A430G:A489G:G522A:C684T:A711G	C50Y:N147S:N167D:G178R:H236Y:K245E	5743.6545485515235
AAAAATATCGGCACATCGTT	AGGCATGGAT	B	amacGFP	6.28	0.0	0.0	0.0	0.0	0.0	0.0	0.0	6.28	G53A:T168A:G344T:C401A:G522T	W59R:E118D:G178W	449.0
AAAAATCAAAAACGAATACA	CTTCGGGAAT	B	amacGFP	2.54	0.52	0.0	0.0	0.09	0.0	0.0	0.0	3.15	C104T:C146T:G162A:A269G:T388C	V57M:F133S	449.0
AAAAATCAAAAACGAATACA	GAGTGTTTTA	B	amacGFP	0.3	0.04	0.0	0.0	0.0	0.0	0.0	0.0	0.33999999999999997	C104T:C146T:G162A:A269G:T388C	V57M:F133S	701.2351392899217
AAAAATCAAAATCCAATCAC	GGTCGTCACG	B	amacGFP	0.0	0.0	0.0	0.0	6.29	0.79	1.62	0.0	8.7	G33T:C431A:C446A:C584T:G693A	V14L:N147K:N152K:G239S	7422.7645109979
AAAAATCAAAATCCAATCAC	GTCGTGGGTA	B	amacGFP	0.0	0.0	0.0	0.0	3.63	44.33	15.8	0.0	63.760000000000005	G33T:C431A:C446A:C584T:G693A	V14L:N147K:N152K:G239S	10485.145564663415
AAAAATCAAACAAAAAAAAC	TGCTCGGTTA	B	amacGFP	0.0	0.0	0.0	0.0	4.96	1.25	0.0	0.0	6.21	G33T:T107A:A376G	V14L:D38E:K129R	7525.2678895368335
AAAAATCAAACAAAAAAAAC	TGTTTGAATT	B	amacGFP	0.0	0.0	0.0	0.0	4.25	0.0	0.0	0.0	4.25	G33T:T107A:A376G	V14L:D38E:K129R	6301.8854501479345
AAAAATCAAAGCATCACACA	ATCCCAGGTT	B	amacGFP	0.0	0.0	0.0	1.17	1.77	0.0	0.0	0.0	2.94	G93A	E34K	4682.235072185258
AAAAATCAAAGCATCACACA	CCGGATTCTA	B	amacGFP	0.0	0.0	0.0	0.0	19.84	11.9	5.8	0.0	37.54	G93A	E34K	8180.993728224874
AAAAATCAAAGCATCACACA	TGCCTCGCTT	B	amacGFP	0.0	0.0	0.0	0.0	1.59	0.0	0.0	0.0	1.59	G93A	E34K	6301.8854501479345
AAAAATCAAATAATAACACA	CTCCACTTAG	B	amacGFP	0.43	0.04	0.0	1.43	0.0	4.2	0.0	0.0	6.1	A49G:C189G:T202A:A321G	E19G:L66V:I70N:T111A	7928.408422703515
AAAAATCAACAACAATACCA	CTGAACGATG	B	amacGFP	0.0	0.0	0.0	0.0	1.86	2.72	0.0	0.0	4.58	G33T:A61G:G371A:C479A:T678A	V14L:D23G:C234S	8216.444368008579
AAAAATCAACACAAAGTAAA	AGAGGCCGTA	B	amacGFP	0.0	0.0	0.0	0.0	8.95	5.33	0.22	0.0	14.5	G33T:G164A:T543G:A582T:T706A	V14L:Y185D:I198F:L243Q	7706.004351574386
AAAAATCAACACACAAAACT	GAAACAAGGC	B	amacGFP	2.51	0.0	0.0	0.0	0.0	0.0	0.0	0.0	2.51	G342T:G578C	E118*	449.0
AAAAATCAACACACAAAACT	TGTCGTTGGT	B	amacGFP	0.0	2.7	0.0	0.0	0.0	0.79	0.0	0.0	3.49	G342T:G578C	E118*	1490.432924612559
AAAAATCAACACACAAAACT	TTTGGGTGGA	B	amacGFP	4.91	0.0	0.0	0.0	0.0	0.0	0.0	0.0	4.91	G342T:G578C	E118*	449.0
AAAAATCAAGACAAAACACA	ATAGAGTCTT	B	amacGFP	0.0	0.0	0.0	0.67	6.2	0.0	0.0	0.0	6.87	G27T:G33T:G328C	G12W:V14L:G113A	5335.317313652075
AAAAATCAAGACAAAACACA	GGATAAGCAA	B	amacGFP	0.0	0.0	0.0	0.0	0.44	0.0	0.0	0.04	0.48	G27T:G33T:G328C	G12W:V14L:G113A	7217.297452476997
AAAAATCAAGACAAAACACA	GGGACCCGGT	B	amacGFP	0.0	0.0	0.0	0.0	12.31	0.0	0.0	0.0	12.31	G27T:G33T:G328C	G12W:V14L:G113A	6301.8854501479345
AAAAATCAATATACAATCCA	AGGTTGGTAC	B	amacGFP	0.0	0.0	1.82	0.0	0.09	0.0	0.0	0.0	1.9100000000000001	C109A:A144T	A39D:T51S	2575.880766530187
AAAAATCAATATATAGCATC	AGCTCTCGGT	B	amacGFP	0.0	1.47	0.0	0.0	0.0	0.0	0.0	0.0	1.47	C25T:A186G	T11I:T65A	1260.9987534483494
AAAAATCAATATATAGCATC	CATGTTTCTT	B	amacGFP	0.5	7.14	0.0	0.76	0.0	0.0	0.0	0.0	8.4	C25T:A186G	T11I:T65A	1285.7911781159669
AAAAATCAATATATAGCATC	CTCCCGCGGC	B	amacGFP	2.27	0.0	0.0	0.0	0.0	0.0	0.0	0.0	2.27	C25T:A186G	T11I:T65A	449.0
AAAAATCAATATATAGCATC	TCGGCCCCTG	B	amacGFP	2.31	0.0	0.0	0.0	0.0	0.0	0.0	0.0	2.31	C25T:A186G	T11I:T65A	449.0
AAAAATCAATCAAACCGCTT	TACGCTAAAA	B	amacGFP	0.0	0.0	0.0	0.0	2.39	0.0	2.57	0.0	4.96	G33T:G571T	V14L:G194V	10204.663504217613
AAAAATCACAACTCAGAATC	ACCCATACGT	B	amacGFP	1.24	0.0	0.0	0.0	0.0	5.1	0.0	0.0	6.34	T22A:G108T:G117A:G213A	F10Y:A39S:G42S:A74T	8701.675472977571
AAAAATCACAACTCAGAATC	CCTGAGCTGC	B	amacGFP	2.84	0.0	0.0	0.0	0.0	0.0	0.0	0.0	2.84	T22A:G108T:G117A:G213A	F10Y:A39S:G42S:A74T	449.0
AAAAATCACAATAGAACAAC	GTGTGCTCAG	B	amacGFP	0.0	0.0	0.0	0.0	4.87	8.16	2.06	0.0	15.090000000000002	G384A:G497A:A514G	D132N:E175G	9077.158777563014
AAAAATCACAATAGAACAAC	TCTGAGCTCA	B	amacGFP	0.0	0.0	0.0	0.0	8.86	19.5	7.94	0.0	36.3	G384A:G497A:A514G	D132N:E175G	9692.992549573324
AAAAATCACACCAAAACACC	GGGGGTTGGG	B	amacGFP	3.84	0.0	0.0	0.0	5.67	2.38	0.0	0.0	11.89	G33T:A361T:T492C	V14L:N124I:F168L	4718.1657621178165
AAAAATCACCATAAAAAAGA	CCTGCATGGT	B	amacGFP	0.0	0.0	0.0	0.0	4.87	0.0	0.0	0.0	4.87	A283G:T295C:G332T:A716G	E98G:F102S:E114D:*246W	6301.8854501479345
AAAAATCACCATAAAAAAGA	CTGATCGGTG	B	amacGFP	0.0	0.0	0.62	1.08	0.27	0.45	0.0	0.0	2.42	A283G:T295C:G332T:A716G	E98G:F102S:E114D:*246W	3862.698387750757
AAAAATCACCATAAAAAAGA	GCGCTCGGTA	B	amacGFP	0.0	0.0	0.0	1.57	4.34	0.0	0.0	0.0	5.91	A283G:T295C:G332T:A716G	E98G:F102S:E114D:*246W	4821.813998629416
AAAAATCACCTTACCCCCCC	TTGAGATTTG	B	amacGFP	3.98	0.0	1.47	0.0	0.0	0.0	0.0	0.0	5.45	G58T:G95T:T192C:G379T:A672T:A703T	G22V:E34D:S67P:G130V:S232C:E242V	449.0
AAAAATCACGTCTACAACGC	GACTCACGAG	B	amacGFP	0.77	0.0	1.56	0.0	0.0	0.0	0.0	0.0	2.33	C165A:C173A:A582T:A712G	P58T:I198F:K245R	1687.1895947675607
AAAAATCAGCCAAAATTCAC	ACTTTTCGTG	B	amacGFP	0.0	0.0	0.0	0.0	0.0	0.0	1.03	0.0	1.03	wt	wt	13815.971472907542
AAAAATCAGCCAAAATTCAC	CCGGACTGTT	B	amacGFP	0.0	0.0	0.0	0.0	0.0	7.82	0.0	0.0	7.82	wt	wt	9785.472137763774
AAAAATCAGCCTGACGCCCA	GGTGACGCTT	B	amacGFP	0.0	0.0	0.0	0.0	0.0	6.01	5.14	0.0	11.149999999999999	G33A:C110T:T114C:A351T:C509T:T543C:C648A	V14M:Y41H:T121S:Y185H:H224N	11468.463182577094
AAAAATCATCCCTCGAATTT	GGGAAATACA	B	amacGFP	0.57	0.0	0.0	0.0	1.68	1.02	0.0	0.0	3.27	A16T:G33T:T315A:A444T:C542T:G615T:T680C	E8V:V14L:Y109N:N152Y:A212S	6409.185411805833
AAAAATCATCCCTCGAATTT	TCTGTGGTTG	B	amacGFP	0.4	0.0	0.0	0.0	0.0	0.0	0.0	0.0	0.4	A16T:G33T:T315A:A444T:C542T:G615T:T680C	E8V:V14L:Y109N:N152Y:A212S	449.0
AAAAATCATTAAAAAACTGC	GAATCGGTAA	B	amacGFP	2.21	0.0	0.0	1.88	0.0	0.45	0.0	0.0	4.54	G33T:A147G:A291T:T432A:C480T:A514G	V14L:T52A:I101F:F148I:E175G	1635.5270865862435
AAAAATCATTAAAAAACTGC	TGTTACCGGC	B	amacGFP	2.91	0.0	0.0	0.0	2.66	0.79	0.0	0.0	6.36	G33T:A147G:A291T:T432A:C480T:A514G	V14L:T52A:I101F:F148I:E175G	2869.392512964317
AAAAATCATTCTTAACAAGC	GTCATGGTAT	B	amacGFP	0.0	0.0	0.0	0.0	2.39	0.0	0.0	0.0	2.39	G33T:G84A:A307G:G522T	V14L:V31M:D106G:G178W	6301.8854501479345
AAAAATCATTCTTAACAAGC	TCGATACACG	B	amacGFP	7.62	0.0	0.0	0.0	0.0	0.0	0.0	0.0	7.62	G33T:G84A:A307G:G522T	V14L:V31M:D106G:G178W	449.0
AAAAATCCAAAAAAAAAACA	CACGGCCGTT	B	amacGFP	0.47	0.0	0.0	0.0	0.09	0.0	0.0	0.0	0.5599999999999999	G33T:T47A:A133T:C264A:A353G:T388C:A628G:G662A:G704A	V14L:K47M:P92T:F133S:D216G	449.0
AAAAATCCAAAAAAAAAACA	TGATGAACAG	B	amacGFP	2.21	0.0	0.0	0.0	0.0	0.0	0.0	0.0	2.21	G33T:T47A:A133T:C264A:A353G:T388C:A628G:G662A:G704A	V14L:K47M:P92T:F133S:D216G	449.0
AAAAATCCAAAAAAAAAACA	TGTCGCGTCT	B	amacGFP	0.7	2.18	0.0	0.0	0.0	0.0	0.0	0.0	2.88	G33T:T47A:A133T:C264A:A353G:T388C:A628G:G662A:G704A	V14L:K47M:P92T:F133S:D216G	1027.2761375545979
AAAAATCCAAACATATACCC	AAAAGCAGGT	B	amacGFP	0.0	0.0	0.0	0.0	7.26	0.11	0.0	0.0	7.37	A201G:G345T:C684T	I70V:G119C:H236Y	6885.904546771964
AAAAATCCAAACATATACCC	ATAAGCCACG	B	amacGFP	0.03	0.0	0.0	3.99	23.65	15.19	0.51	0.0	43.37	A201G:G345T:C684T	I70V:G119C:H236Y	7308.413236121124
AAAAATCCAAACATATACCC	CGTTTTGTAG	B	amacGFP	0.0	0.0	0.0	0.0	7.97	1.36	0.0	0.0	9.33	A201G:G345T:C684T	I70V:G119C:H236Y	7392.499944714781
AAAAATCCAAACATATACCC	GATGATAGGC	B	amacGFP	0.0	0.0	0.0	0.0	1.68	0.34	0.0	0.0	2.02	A201G:G345T:C684T	I70V:G119C:H236Y	7416.821759562375
AAAAATCCACACAAAAAACA	AATTTGCCAT	B	amacGFP	0.0	0.0	0.65	0.0	0.0	0.0	0.0	0.0	0.65	G33T:C38T:G70A:A276T:C533T	V14L:G26D:I96F	2253.950592701564
AAAAATCCACACAAAAAACA	TTTTTCGAGG	B	amacGFP	0.0	1.47	2.08	1.43	1.77	2.72	0.66	0.0	10.129999999999999	G33T:C38T:G70A:A276T:C533T	V14L:G26D:I96F	5454.2191916716165
AAAAATCCACACAAACACAG	GCGGCGGTGG	B	amacGFP	0.0	0.0	0.0	0.0	1.95	9.52	6.17	0.0	17.64	G33T:A75G:G622T:T669A	V14L:K28E:S214I:F231I	10700.504503098484
AAAAATCCACACAAACACAG	GTGAGTGCTT	B	amacGFP	0.0	0.0	0.0	0.0	1.95	3.06	0.15	0.0	5.16	G33T:A75G:G622T:T669A	V14L:K28E:S214I:F231I	8518.3768445994
AAAAATCCACACAAACACAG	TCGGATTCAG	B	amacGFP	0.0	0.0	0.0	0.0	0.0	0.0	4.04	0.0	4.04	G33T:A75G:G622T:T669A	V14L:K28E:S214I:F231I	13815.971472907542
AAAAATCCACCAAAATCAAC	AATTCACTCT	B	amacGFP	0.03	0.0	2.31	12.95	0.53	0.0	0.0	0.0	15.819999999999999	A319T:T492A:C575A:C623T	K110M:F168I	3523.7681087066026
AAAAATCCACCAAAATCAAC	GAGTGCGGTG	B	amacGFP	0.0	0.0	1.47	3.05	0.0	0.0	0.0	0.0	4.52	A319T:T492A:C575A:C623T	K110M:F168I	3080.942625046755
AAAAATCCACCAAAATCAAC	GCGGCCATCA	B	amacGFP	0.0	0.0	10.62	19.32	5.31	0.0	0.0	0.0	35.25	A319T:T492A:C575A:C623T	K110M:F168I	3488.1416965540684
AAAAATCCACCAAAATCAAC	TCGATACACG	B	amacGFP	0.0	0.0	6.48	28.6	2.3	0.0	0.0	0.04	37.42	A319T:T492A:C575A:C623T	K110M:F168I	3551.930390301101
AAAAATCCATAACCCTAAAA	CACGCGTGCT	B	amacGFP	0.0	0.0	0.0	0.0	1.42	4.08	3.75	0.0	9.25	G33T:G158A:G527A	V14L	10849.553378560624
AAAAATCCATAACCCTAAAA	TCTGTCTAGT	B	amacGFP	0.0	0.0	0.0	0.0	8.15	12.93	0.0	0.0	21.08	G33T:G158A:G527A	V14L	8253.687227531736
AAAAATCCATAACCCTAAAA	TTTTGTTCTC	B	amacGFP	0.0	0.0	0.0	0.0	1.33	0.11	0.0	0.0	1.4400000000000002	G33T:G158A:G527A	V14L	7215.175869639773
AAAAATCCCAATCAAAACAC	AGGCTCCGTA	B	amacGFP	0.33	0.04	0.0	0.0	6.2	0.0	0.0	0.0	6.57	G33T:G150T:A307G	V14L:G53C:D106G	5789.278124645197
AAAAATCCCAATCAAAACAC	CGTTGTTTTG	B	amacGFP	0.37	0.0	0.0	0.0	0.44	0.0	0.0	0.0	0.81	G33T:G150T:A307G	V14L:G53C:D106G	2736.387855169641
AAAAATCCCAATCAAAACAC	TTCGCGGGGT	B	amacGFP	2.77	0.0	0.0	0.81	0.0	5.1	0.0	13.16	21.839999999999996	G33T:G150T:A307G	V14L:G53C:D106G	14217.977835325522
AAAAATCCCAATTAAACACC	TCTTGTAGAT	B	amacGFP	0.47	0.0	0.0	0.0	7.44	0.0	0.0	0.0	7.91	G33T:T85C:C92T:A144T:T202G:G332T:A415T:C509T:C521T	V14L:V31A:T51S:I70S:E114D:H142L	5788.555550382318
AAAAATCCCAATTAAACACC	TGAGGCAGAG	B	amacGFP	0.03	0.0	0.42	0.0	0.0	0.0	0.0	0.0	0.44999999999999996	G33T:T85C:C92T:A144T:T202G:G332T:A415T:C509T:C521T	V14L:V31A:T51S:I70S:E114D:H142L	2052.049877879203
AAAAATCCCTACCAAAGACC	CTGCTCATCT	B	amacGFP	0.0	0.0	0.0	0.0	0.0	0.0	4.04	0.0	4.04	C104A	wt	13815.971472907542
AAAAATCCCTACCAAAGACC	TGAGTCAGGC	B	amacGFP	0.0	0.0	0.0	0.0	2.21	4.76	0.15	0.0	7.12	C104A	wt	8714.354438080585
AAAAATCCCTCCGCCGGCAT	AGGTTAATCG	B	amacGFP	0.0	0.0	0.0	0.0	0.0	2.72	0.0	0.0	2.72	G33T:C42A:A75G:G239T:T432C:T457A:C518T:T674C:A691G	V14L:L17M:K28E:M82I:F148L:M156K:H238R	9785.472137763774
AAAAATCCCTCCGCCGGCAT	GCTAGGGTTC	B	amacGFP	1.3	0.0	0.0	0.0	0.0	0.0	0.0	0.0	1.3	G33T:C42A:A75G:G239T:T432C:T457A:C518T:T674C:A691G	V14L:L17M:K28E:M82I:F148L:M156K:H238R	449.0
AAAAATCCCTCCGCCGGCAT	GTATTAGCCG	B	amacGFP	0.84	0.0	0.0	0.0	2.66	0.79	0.0	0.0	4.29	G33T:C42A:A75G:G239T:T432C:T457A:C518T:T674C:A691G	V14L:L17M:K28E:M82I:F148L:M156K:H238R	5808.16212983408
AAAAATCCGCATCACGCCGA	CGCGATGGAG	B	amacGFP	0.0	0.0	0.0	0.0	0.8	5.33	14.4	0.0	20.53	G151A:C469A:A475G:A700G	G53D:A160D:N162S:D241G	12378.916951062285
AAAAATCCGCATCACGCCGA	GGTGTTTGTT	B	amacGFP	0.0	0.0	0.0	0.63	13.02	16.44	1.03	0.0	31.12	G151A:C469A:A475G:A700G	G53D:A160D:N162S:D241G	8299.13136056506
AAAAATCCGCATCACGCCGA	GTGAAGGGTT	B	amacGFP	0.0	0.0	0.0	0.0	9.48	14.74	0.51	0.0	24.73	G151A:C469A:A475G:A700G	G53D:A160D:N162S:D241G	8468.922234288888
AAAAATCCGCCCATCAAACC	GGTTGCTGGG	B	amacGFP	40.83	4.4	3.0	0.63	0.0	1.81	0.0	0.0	50.67	A6T:A154G:G194A:T454C	K2*:K54R:I155T	449.0
AAAAATCCGCCCATCAAACC	TTTTTGCCAA	B	amacGFP	4.44	0.0	3.62	0.04	0.0	0.0	0.0	0.0	8.100000000000001	A6T:A154G:G194A:T454C	K2*:K54R:I155T	1008.8665814529477
AAAAATCCTCTCAGCTGAAA	TGACATTGTT	B	amacGFP	0.0	0.0	0.0	0.0	4.78	5.67	1.84	0.0	12.29	T470A	wt	8835.43316505693
AAAAATCCTTATTAAAGTTT	CGGTTACTAC	B	amacGFP	0.0	0.0	0.0	0.0	2.39	16.67	3.75	0.0	22.810000000000002	G33T:A696T	V14L:M240L	10004.9274581785
AAAAATCGACACATAACACA	GCAGCTGAGT	B	amacGFP	9.42	0.0	0.0	0.0	0.0	0.0	0.0	0.0	9.42	C23A:G33T:G328T:T340C:C469T:C585T	F10L:V14L:G113V:F117S:A160V:P199S	449.0
AAAAATCGCTGAAACATCTT	ACCGGGTGTT	B	amacGFP	0.0	0.0	0.0	0.0	2.04	0.0	0.0	0.0	2.04	G33T:G522T:G564T	V14L:G178W:G192C	6301.8854501479345
AAAAATCGCTGAAACATCTT	TCCTGGGTTT	B	amacGFP	0.03	0.0	0.88	1.21	0.18	0.0	0.0	0.0	2.3	G33T:G522T:G564T	V14L:G178W:G192C	3188.7428270472087
AAAAATCGGCACAAAAATCA	CTAAGTTAAG	B	amacGFP	1.17	0.0	0.0	0.0	0.0	0.0	0.0	0.0	1.17	C80A:G254A:.267C:A376G:A495G:A505G:A633.	F29L:E93R:G94R:Y95L:I96H:Q97P:E98G:R99A:T100H:I101H:F102L:F103L:Q104P:D105G:D106R:G107R:K108Q:Y109V:K110Q:T111D:R112P:G113W:E114G:V115G:K116E:F117V:E118R:D120R:T121H:L122T:V123G:N124E:R125P:I126H:E127R:L128A:K129E:M131H:D132G:F133L:K134Q:E135G:D136G:G137R:N138Q:I139H:L140P:H142A:K143Q:L144A:E145G:Y146V:N147Q:F148L:N149*:S150Q:H151P:N152Q:V153R:Y154L:I155Y:M156H:P157A:D158R:K159Q:A160G:N161*:N162*…	449.0
AAAAATCGGCACAAAAATCA	GGCTGACTCT	B	amacGFP	0.63	0.0	0.0	0.0	0.0	0.0	0.0	0.0	0.63	C80A:G254A:.267C:A376G:A495G:A505G:A633.	F29L:E93R:G94R:Y95L:I96H:Q97P:E98G:R99A:T100H:I101H:F102L:F103L:Q104P:D105G:D106R:G107R:K108Q:Y109V:K110Q:T111D:R112P:G113W:E114G:V115G:K116E:F117V:E118R:D120R:T121H:L122T:V123G:N124E:R125P:I126H:E127R:L128A:K129E:M131H:D132G:F133L:K134Q:E135G:D136G:G137R:N138Q:I139H:L140P:H142A:K143Q:L144A:E145G:Y146V:N147Q:F148L:N149*:S150Q:H151P:N152Q:V153R:Y154L:I155Y:M156H:P157A:D158R:K159Q:A160G:N161*:N162*…	449.0
AAAAATCTAACAGCACAAAT	GCATTTTATA	B	amacGFP	3.24	0.0	0.0	0.0	3.1	0.0	2.72	0.0	9.06	T34A:A81G:T114C:C176A:T190A:A375T	V14E:S30G:Y41H:L66Q:K129*	5304.955975993657
AAAAATCTAACCATCAAATC	GCAATGTTCG	B	amacGFP	1.17	3.37	1.21	0.0	0.0	0.0	0.0	0.0	5.75	C224T:G548T:C572T	Q186H	1265.842221652964
AAAAATCTAACCATCAAATC	GGTGCGCCCT	B	amacGFP	0.33	3.25	0.52	1.3	0.0	0.0	0.0	0.0	5.4	C224T:G548T:C572T	Q186H	1644.094358102645
AAAAATCTAACCATCAAATC	TGTATAGTGG	B	amacGFP	0.0	6.35	4.95	1.17	5.76	0.0	0.0	0.0	18.229999999999997	C224T:G548T:C572T	Q186H	2903.235106837541
AAAAATCTAACCATCAAATC	TTAGACTTTC	B	amacGFP	0.0	0.0	1.69	0.0	0.0	0.0	0.0	0.0	1.69	C224T:G548T:C572T	Q186H	2253.950592701564
AAAAATCTAACCATCAAATC	TTGAGTGATG	B	amacGFP	0.0	1.86	0.0	0.0	0.0	1.13	0.0	0.0	2.99	C224T:G548T:C572T	Q186H	3291.643256537132
AAAAATCTAGACCAGATCCC	GTGTTTGCAC	B	amacGFP	8.22	0.0	0.0	0.0	0.0	0.0	0.0	0.0	8.22	C38T:A49G:G150T:C347T:C535G:A691T	E19G:G53C:A182G:H238L	449.0
AAAAATCTAGTTCTGTAATT	AGGCGTGTTC	B	amacGFP	0.0	0.0	0.0	0.0	0.0	2.83	0.0	0.0	2.83	G302A:A402G:A582T	N138D:I198F	9785.472137763774
AAAAATCTCAGCATAAATCT	AACCTTTTTG	B	amacGFP	0.23	0.0	0.0	0.0	1.06	0.0	0.0	0.0	1.29	A30C:A76G:A274G:T277A:A318T:C479T:A700G	I13L:K28R:Y95C:I96N:K110*:D241G	5588.937018088571
AAAAATCTCAGCATAAATCT	CGGGTTGGGA	B	amacGFP	0.0	0.0	1.3	0.0	0.0	0.0	0.0	0.0	1.3	A30C:A76G:A274G:T277A:A318T:C479T:A700G	I13L:K28R:Y95C:I96N:K110*:D241G	2253.950592701564
AAAAATCTCCGAACAGAAAA	CAGGTTGTCT	B	amacGFP	0.0	0.0	0.0	0.0	0.0	14.97	1.76	0.0	16.73	C119A	wt	10796.623722079374
AAAAATCTCCGAACAGAAAA	GCAGGGGGAA	B	amacGFP	0.0	0.04	0.0	0.0	1.33	15.19	3.97	0.0	20.529999999999998	C119A	wt	10257.7202060237
AAAAATCTCTTGCTCAGTTA	ACGTTGAGGC	B	amacGFP	0.0	0.0	0.0	0.0	0.53	4.31	3.09	0.0	7.93	C110G	wt	10990.951879092056
AAAAATCTCTTGCTCAGTTA	GAATATGGCC	B	amacGFP	0.0	0.0	0.0	0.0	0.0	11.9	0.0	0.0	11.9	C110G	wt	9785.472137763774
AAAAATCTCTTGCTCAGTTA	TTGTTTACGC	B	amacGFP	0.0	0.0	0.0	0.0	3.9	2.95	3.45	0.0	10.3	C110G	wt	9677.132483520316
AAAAATCTCTTTTACTGTAT	ATGAGGCTTA	B	amacGFP	0.0	0.0	0.0	0.0	0.0	1.81	0.0	0.0	1.81	A430G	N147S	9785.472137763774
AAAAATCTCTTTTACTGTAT	TCGGCGATGA	B	amacGFP	0.07	0.0	0.0	0.0	0.0	16.1	0.81	0.0	16.98	A430G	N147S	10183.309477725188
AAAAATGAACAACCAACACA	ATGGATCTCC	B	amacGFP	0.0	0.0	0.0	2.38	0.0	4.42	0.07	0.0	6.87	C533T:A621G:C642T	S214G:R222C	7964.5049833238745
AAAAATGAACAACCAACACA	GTGGCGTAAC	B	amacGFP	0.0	0.0	0.0	0.0	0.97	0.45	0.0	0.0	1.42	C533T:A621G:C642T	S214G:R222C	7700.474346757215
AAAAATGAACAACCAACACA	TCCTAATCAG	B	amacGFP	0.0	0.0	1.6	0.0	7.09	0.91	0.0	0.0	9.6	C533T:A621G:C642T	S214G:R222C	5939.679146518139
AAAAATGAATAGAACAACCC	AACGTACATG	B	amacGFP	0.0	0.0	0.0	0.0	8.5	2.72	0.07	0.0	11.290000000000001	G33T:A127G:A696T	V14L:E45G:M240L	7540.342440641485
AAAAATGAATAGAACAACCC	CATGATTATA	B	amacGFP	0.0	0.0	0.0	0.0	5.05	12.36	0.81	0.0	18.22	G33T:A127G:A696T	V14L:E45G:M240L	8933.251913224716
AAAAATGAATAGAACAACCC	CATGCTCAGG	B	amacGFP	0.0	0.0	0.0	0.0	5.4	16.67	0.0	0.14	22.21	G33T:A127G:A696T	V14L:E45G:M240L	8793.826586802003
AAAAATGAATAGAACAACCC	GCTCCCATAT	B	amacGFP	0.0	0.0	0.0	0.0	0.53	12.93	3.6	0.0	17.06	G33T:A127G:A696T	V14L:E45G:M240L	10486.109898174433
AAAAATGAATAGAACAACCC	TTGAGTCTGG	B	amacGFP	0.0	0.0	0.0	0.13	2.48	5.1	1.47	0.0	9.180000000000001	G33T:A127G:A696T	V14L:E45G:M240L	9310.279222351935
AAAAATGCAATTTCATCCTA	TGTCGCGGAG	B	amacGFP	2.64	0.0	0.0	0.0	0.0	0.45	0.0	0.0	3.0900000000000003	T34C:G103A:A112C:T181C:T326A:A424G:T511C:A621G	V14A:G37D:D40A:V63A:E145G:I174T:S214G	449.0
AAAAATGCACAACAACTACA	AGGGGATAGG	B	amacGFP	0.0	0.0	0.0	0.0	1.42	0.0	0.0	0.0	1.42	T52A:T107A:A174C:G306A:C308A:A370C:A390.:A463G:T561A:C584.	L20Q:D38E:T61P:D106K:E127A:K134R:E135R:D136T:G137A:N138T:I139S:L140W:H142T:K143S:L144W:E145S:Y146T:N147T:F148L:N149T:S150A:H151T:N152T:V153S:Y154I:I155S:M156C:P157Q:D158A:K159R:A160L:N161I:N162T:G163A:L164*:K165R:V166*:N167T:F168S:K169R:I170S:R171A:H172T:N173T:I174S:E175R:G176A:G177A:V179C:Q180S:L181S:A182P:D183T:H184T:Y185T:Q186R:T187R:N188T:V189F:L191W:G192A:D193T:G194A:V196C:L197*:I198S:P199H:…	6301.8854501479345
AAAAATGCACAACAACTACA	TACTTTTTCA	B	amacGFP	0.0	0.0	0.0	0.0	0.0	3.17	0.0	0.0	3.17	T52A:T107A:A174C:G306A:C308A:A370C:A390.:A463G:T561A:C584.	L20Q:D38E:T61P:D106K:E127A:K134R:E135R:D136T:G137A:N138T:I139S:L140W:H142T:K143S:L144W:E145S:Y146T:N147T:F148L:N149T:S150A:H151T:N152T:V153S:Y154I:I155S:M156C:P157Q:D158A:K159R:A160L:N161I:N162T:G163A:L164*:K165R:V166*:N167T:F168S:K169R:I170S:R171A:H172T:N173T:I174S:E175R:G176A:G177A:V179C:Q180S:L181S:A182P:D183T:H184T:Y185T:Q186R:T187R:N188T:V189F:L191W:G192A:D193T:G194A:V196C:L197*:I198S:P199H:…	9785.472137763774
AAAAATGCACAACTTAAACC	GATTGCATAG	B	amacGFP	0.4	0.28	0.0	0.0	0.44	4.54	0.0	0.0	5.66	G33T:A121T:T168C:C323T:C350A:C480T:C650T	V14L:K43M:W59R:D120E	8673.647423535507
AAAAATGCACAACTTAAACC	GCTTCAAGGG	B	amacGFP	1.14	1.11	0.0	0.0	0.0	0.0	0.0	0.0	2.25	G33T:A121T:T168C:C323T:C350A:C480T:C650T	V14L:K43M:W59R:D120E	933.4965499523944
AAAAATGCACAACTTAAACC	TAGGCTACTG	B	amacGFP	0.07	0.0	0.0	0.0	0.0	2.38	0.0	0.0	2.4499999999999997	G33T:A121T:T168C:C323T:C350A:C480T:C650T	V14L:K43M:W59R:D120E	9109.642146638764
AAAAATGCACCAACACAACT	CCCTCATGTC	B	amacGFP	3.27	0.0	0.0	0.0	0.0	0.0	0.0	0.0	3.27	C87T:C110A:C404T:T406C:A442G:G502T:T661A	R32C:I139T:H151R:R171L:L228Q	449.0
AAAAATGCGCAATGCAAGTC	AAGACCAATG	B	amacGFP	1.67	0.0	0.0	0.0	3.19	0.0	0.0	0.0	4.859999999999999	C341T:A427T:A538T:G570.:C572T:T619G:C695T	Y146F:D183V:G194V:V196C:L197*:I198S:I203S:N204T:H205T:Y206T:L207*:S208A:C209V:Q210R:T211Q:A212P:I213A:S214A:D216T:R217V:N218T:E219R:T221L:R222A:D223I:H224T:M225W:V226S:L228W:E229S:F230S:F231L:S232V:A233P:C234V:H236I:T237L:H238T:G239V:M240W:D241T:E242S:L243C:Y244T:K245S	4033.258431916408
AAAAATGCGCAATGCAAGTC	AGGGCTGCCT	B	amacGFP	1.47	0.0	0.0	0.0	0.44	0.0	0.0	0.0	1.91	C341T:A427T:A538T:G570.:C572T:T619G:C695T	Y146F:D183V:G194V:V196C:L197*:I198S:I203S:N204T:H205T:Y206T:L207*:S208A:C209V:Q210R:T211Q:A212P:I213A:S214A:D216T:R217V:N218T:E219R:T221L:R222A:D223I:H224T:M225W:V226S:L228W:E229S:F230S:F231L:S232V:A233P:C234V:H236I:T237L:H238T:G239V:M240W:D241T:E242S:L243C:Y244T:K245S	449.0
AAAAATGCGCAATGCAAGTC	ATTCCGGGTG	B	amacGFP	1.64	0.0	0.0	0.0	0.0	0.0	0.0	0.0	1.64	C341T:A427T:A538T:G570.:C572T:T619G:C695T	Y146F:D183V:G194V:V196C:L197*:I198S:I203S:N204T:H205T:Y206T:L207*:S208A:C209V:Q210R:T211Q:A212P:I213A:S214A:D216T:R217V:N218T:E219R:T221L:R222A:D223I:H224T:M225W:V226S:L228W:E229S:F230S:F231L:S232V:A233P:C234V:H236I:T237L:H238T:G239V:M240W:D241T:E242S:L243C:Y244T:K245S	449.0
AAAAATGCGCAATGCAAGTC	CCAGGAATAG	B	amacGFP	3.71	0.0	0.0	0.0	0.0	0.0	3.75	0.0	7.46	C341T:A427T:A538T:G570.:C572T:T619G:C695T	Y146F:D183V:G194V:V196C:L197*:I198S:I203S:N204T:H205T:Y206T:L207*:S208A:C209V:Q210R:T211Q:A212P:I213A:S214A:D216T:R217V:N218T:E219R:T221L:R222A:D223I:H224T:M225W:V226S:L228W:E229S:F230S:F231L:S232V:A233P:C234V:H236I:T237L:H238T:G239V:M240W:D241T:E242S:L243C:Y244T:K245S	3773.606251292265
AAAAATGCGCAATGCAAGTC	GGCGGCTCGT	B	amacGFP	2.34	0.0	0.0	0.0	3.63	0.0	0.0	0.0	5.97	C341T:A427T:A538T:G570.:C572T:T619G:C695T	Y146F:D183V:G194V:V196C:L197*:I198S:I203S:N204T:H205T:Y206T:L207*:S208A:C209V:Q210R:T211Q:A212P:I213A:S214A:D216T:R217V:N218T:E219R:T221L:R222A:D223I:H224T:M225W:V226S:L228W:E229S:F230S:F231L:S232V:A233P:C234V:H236I:T237L:H238T:G239V:M240W:D241T:E242S:L243C:Y244T:K245S	3521.3707457960113
AAAAATGCGCAATGCAAGTC	GGGAGGTTAT	B	amacGFP	2.04	0.0	0.0	0.0	0.0	0.0	0.0	0.0	2.04	C341T:A427T:A538T:G570.:C572T:T619G:C695T	Y146F:D183V:G194V:V196C:L197*:I198S:I203S:N204T:H205T:Y206T:L207*:S208A:C209V:Q210R:T211Q:A212P:I213A:S214A:D216T:R217V:N218T:E219R:T221L:R222A:D223I:H224T:M225W:V226S:L228W:E229S:F230S:F231L:S232V:A233P:C234V:H236I:T237L:H238T:G239V:M240W:D241T:E242S:L243C:Y244T:K245S	449.0
AAAAATGCGCAATGCAAGTC	GTGAGTCGTC	B	amacGFP	6.41	0.0	0.0	0.0	0.0	0.0	0.07	0.0	6.48	C341T:A427T:A538T:G570.:C572T:T619G:C695T	Y146F:D183V:G194V:V196C:L197*:I198S:I203S:N204T:H205T:Y206T:L207*:S208A:C209V:Q210R:T211Q:A212P:I213A:S214A:D216T:R217V:N218T:E219R:T221L:R222A:D223I:H224T:M225W:V226S:L228W:E229S:F230S:F231L:S232V:A233P:C234V:H236I:T237L:H238T:G239V:M240W:D241T:E242S:L243C:Y244T:K245S	449.0
AAAAATGCGCAATGCAAGTC	GTGATAACTT	B	amacGFP	2.04	0.0	0.0	0.0	0.0	0.0	0.0	0.0	2.04	C341T:A427T:A538T:G570.:C572T:T619G:C695T	Y146F:D183V:G194V:V196C:L197*:I198S:I203S:N204T:H205T:Y206T:L207*:S208A:C209V:Q210R:T211Q:A212P:I213A:S214A:D216T:R217V:N218T:E219R:T221L:R222A:D223I:H224T:M225W:V226S:L228W:E229S:F230S:F231L:S232V:A233P:C234V:H236I:T237L:H238T:G239V:M240W:D241T:E242S:L243C:Y244T:K245S	449.0
AAAAATGCGCAATGCAAGTC	TAACTTGCCT	B	amacGFP	1.64	1.75	0.0	0.45	0.0	0.0	0.0	0.0	3.84	C341T:A427T:A538T:G570.:C572T:T619G:C695T	Y146F:D183V:G194V:V196C:L197*:I198S:I203S:N204T:H205T:Y206T:L207*:S208A:C209V:Q210R:T211Q:A212P:I213A:S214A:D216T:R217V:N218T:E219R:T221L:R222A:D223I:H224T:M225W:V226S:L228W:E229S:F230S:F231L:S232V:A233P:C234V:H236I:T237L:H238T:G239V:M240W:D241T:E242S:L243C:Y244T:K245S	1023.0106458134123
AAAAATGCGCAATGCAAGTC	TGCGTGTACG	B	amacGFP	8.72	0.71	0.07	0.0	0.0	0.0	0.0	0.0	9.5	C341T:A427T:A538T:G570.:C572T:T619G:C695T	Y146F:D183V:G194V:V196C:L197*:I198S:I203S:N204T:H205T:Y206T:L207*:S208A:C209V:Q210R:T211Q:A212P:I213A:S214A:D216T:R217V:N218T:E219R:T221L:R222A:D223I:H224T:M225W:V226S:L228W:E229S:F230S:F231L:S232V:A233P:C234V:H236I:T237L:H238T:G239V:M240W:D241T:E242S:L243C:Y244T:K245S	449.0
AAAAATGCGCAATGCAAGTC	TTTAGGCCGA	B	amacGFP	6.35	0.0	0.0	0.0	1.51	0.0	0.0	0.0	7.859999999999999	C341T:A427T:A538T:G570.:C572T:T619G:C695T	Y146F:D183V:G194V:V196C:L197*:I198S:I203S:N204T:H205T:Y206T:L207*:S208A:C209V:Q210R:T211Q:A212P:I213A:S214A:D216T:R217V:N218T:E219R:T221L:R222A:D223I:H224T:M225W:V226S:L228W:E229S:F230S:F231L:S232V:A233P:C234V:H236I:T237L:H238T:G239V:M240W:D241T:E242S:L243C:Y244T:K245S	449.0
AAAAATGCGCAATGCAAGTC	TTTGCTATAT	B	amacGFP	7.32	0.0	0.0	0.0	0.0	0.0	0.0	0.0	7.32	C341T:A427T:A538T:G570.:C572T:T619G:C695T	Y146F:D183V:G194V:V196C:L197*:I198S:I203S:N204T:H205T:Y206T:L207*:S208A:C209V:Q210R:T211Q:A212P:I213A:S214A:D216T:R217V:N218T:E219R:T221L:R222A:D223I:H224T:M225W:V226S:L228W:E229S:F230S:F231L:S232V:A233P:C234V:H236I:T237L:H238T:G239V:M240W:D241T:E242S:L243C:Y244T:K245S	449.0
AAAAATGCGCAATGCAAGTC	TTTTCGCGGT	B	amacGFP	3.21	0.0	0.0	0.0	0.0	0.0	0.0	0.0	3.21	C341T:A427T:A538T:G570.:C572T:T619G:C695T	Y146F:D183V:G194V:V196C:L197*:I198S:I203S:N204T:H205T:Y206T:L207*:S208A:C209V:Q210R:T211Q:A212P:I213A:S214A:D216T:R217V:N218T:E219R:T221L:R222A:D223I:H224T:M225W:V226S:L228W:E229S:F230S:F231L:S232V:A233P:C234V:H236I:T237L:H238T:G239V:M240W:D241T:E242S:L243C:Y244T:K245S	449.0
AAAAATGCTCTAAAACGTCA	AGGGTCCTGT	B	amacGFP	7.35	2.38	0.0	0.0	0.0	0.0	0.0	0.0	9.73	T448A:G502A:T608C:G631T	V153D:R171H:R217L	821.8730532879788
AAAAATGTAATCAAAACCAA	GGCCCTCTTT	B	amacGFP	0.0	0.0	0.0	3.18	5.05	0.0	0.0	0.0	8.23	G33T:G482A:A592T:G682T	V14L:N204I:G235V	4689.015459693756
AAAAATGTAATCAAAACCAA	TGTAGTCTTT	B	amacGFP	0.0	0.0	0.0	0.0	2.21	5.1	0.0	0.0	7.31	G33T:G482A:A592T:G682T	V14L:N204I:G235V	8409.822409077417
AAAAATGTATCAAAATAATA	CCTGACTACC	B	amacGFP	0.0	0.0	0.0	0.0	3.63	4.31	2.13	2.03	12.1	wt	wt	10407.63772288697
AAAAATGTATCAAAATAATA	CTCGGTCTAA	B	amacGFP	0.0	0.0	0.0	0.0	0.0	4.88	0.0	0.0	4.88	wt	wt	9785.472137763774
AAAAATGTATCAAAATAATA	GTATGAAATG	B	amacGFP	0.0	0.0	0.49	1.75	2.3	3.63	0.66	0.0	8.83	wt	wt	7530.985271355638
AAAAATGTATCAAAATAATA	TTGGCGACCA	B	amacGFP	0.0	0.0	0.39	0.81	0.0	2.72	0.0	0.0	3.9200000000000004	wt	wt	8078.989395821392
AAAAATGTTCCATGCCCCAC	AGGATGCATG	B	amacGFP	0.94	0.0	0.0	0.0	0.27	0.0	0.0	0.0	1.21	G33T:G99T:G150A:T492C:C690A	V14L:E36*:G53S:F168L:H238N	449.0
AAAAATGTTCCATGCCCCAC	TGTGGTTAGT	B	amacGFP	0.5	0.0	0.0	0.0	6.82	3.97	0.0	0.0	11.290000000000001	G33T:G99T:G150A:T492C:C690A	V14L:E36*:G53S:F168L:H238N	7372.350156764415
AAAAATTAAAACACAACCCC	ACGGTGTTAG	B	amacGFP	0.0	0.0	0.0	0.0	0.0	1.81	0.0	0.0	1.81	G33T:A147T:T255C:G271T:C308A:C449A:G524T:C569T	V14L:T52S:S88P:G94V:D106E	9785.472137763774
AAAAATTAAAACACAACCCC	AGGTTATCGT	B	amacGFP	0.87	0.0	0.0	0.0	0.0	3.4	0.0	0.0	4.27	G33T:A147T:T255C:G271T:C308A:C449A:G524T:C569T	V14L:T52S:S88P:G94V:D106E	8704.140433237942
AAAAATTAAAACACAACCCC	ATTCTTGGAG	B	amacGFP	3.91	0.0	0.0	0.0	0.0	0.0	0.0	0.0	3.91	G33T:A147T:T255C:G271T:C308A:C449A:G524T:C569T	V14L:T52S:S88P:G94V:D106E	449.0
AAAAATTAAAACACAACCCC	TCTCCGCACG	B	amacGFP	0.0	0.0	0.0	0.0	0.0	2.27	0.0	0.0	2.27	G33T:A147T:T255C:G271T:C308A:C449A:G524T:C569T	V14L:T52S:S88P:G94V:D106E	9785.472137763774
AAAAATTAAGTACAAACCTT	ATCCCCGATT	B	amacGFP	0.0	0.0	1.5	0.0	0.44	1.25	0.0	0.0	3.19	C37A:T326C:A394G	P15H:E135G	5549.352391956831
AAAAATTAAGTACAAACCTT	GCTTCGGCCG	B	amacGFP	0.0	0.0	0.0	0.0	0.71	0.0	0.0	0.0	0.71	C37A:T326C:A394G	P15H:E135G	6301.8854501479345
AAAAATTAATAAACAGAACC	GTTGTGCGGT	B	amacGFP	0.0	0.0	0.0	0.0	0.0	5.67	0.0	0.0	5.67	G33T	V14L	9785.472137763774
AAAAATTACAACAGAACACA	TAGCGTATTT	B	amacGFP	0.0	0.0	0.0	0.0	1.33	0.0	0.0	0.0	1.33	A547T	Q186L	6301.8854501479345
AAAAATTACTCTCCACATAT	ACTTAGCGCA	B	amacGFP	0.0	0.04	0.0	0.0	7.26	11.22	3.89	0.0	22.41	G33T:T657C	V14L:F227L	9191.888359879671
AAAAATTACTCTCCACATAT	TCGTTCAGGA	B	amacGFP	0.0	0.0	0.0	0.04	2.13	6.24	0.81	0.0	9.22	G33T:T657C	V14L:F227L	9249.030640842342
AAAAATTAGTCTACCTCATT	ACGCACCCCG	B	amacGFP	1.07	0.0	0.0	0.0	0.0	0.0	0.0	0.0	1.07	T334C:A391T:T577A:A649T:A664T	V115A:K134M:V196E:H224L:E229V	449.0
AAAAATTATAAAATCTAACC	TCTTGGGTGC	B	amacGFP	0.0	0.0	0.0	0.0	1.24	0.0	0.0	0.0	1.24	A220G:T511A	Y76C:I174N	6301.8854501479345
AAAAATTATAATGCTGCCCC	TATTTATGGA	B	amacGFP	2.04	0.0	0.0	0.0	1.51	0.0	0.0	0.0	3.55	G33C:T78C:T388A:T583C:A603C:G673A	V14L:F29L:F133Y:I198T:S208R:S232N	927.0620364125227
AAAAATTATCACTTCAGGCA	CATGTGTTTT	B	amacGFP	0.0	0.0	0.0	0.0	4.52	6.46	0.22	0.0	11.200000000000001	G33T	V14L	8393.513618083822
AAAAATTATCACTTCAGGCA	GCGGGATCAA	B	amacGFP	0.0	0.0	0.0	0.0	2.13	0.0	0.0	0.0	2.13	G33T	V14L	6301.8854501479345
AAAAATTATCACTTCAGGCA	TCGGTAGAGA	B	amacGFP	0.0	0.0	0.0	0.0	1.86	3.06	0.0	0.0	4.92	G33T	V14L	8269.875665026657
AAAAATTATCAGCCACACCC	CTGGTGTGTT	B	amacGFP	0.0	0.0	1.63	0.0	2.13	4.08	0.0	0.0	7.84	A319T:A385G:A418G:A568G:T619C:T680C	K110M:D132G:K143R:D193G:I213T	7409.438449262762
AAAAATTCAAAACCAAAAAC	TTCGTATGGG	B	amacGFP	3.94	0.0	0.0	0.0	0.0	0.0	0.0	0.0	3.94	G39A:C59A:T207A:C218T:T255A:A424T:C533G:A592T:C620T:T686A	V16I:C72S:S88T:E145V:N204I:H236Q	449.0
AAAAATTCAAGAAATAGTAA	CCAAATCTCA	B	amacGFP	1.07	0.0	1.99	0.0	0.0	0.0	0.0	0.0	3.06	A94G:T130A:T583A	E34G:I46N:I198N	1639.7714617733018
AAAAATTCAAGAAATAGTAA	TAATGGGGAT	B	amacGFP	0.0	0.0	0.0	0.0	4.69	0.0	0.0	0.0	4.69	A94G:T130A:T583A	E34G:I46N:I198N	6301.8854501479345
AAAAATTCAAGAAATAGTAA	TGAGTGACTG	B	amacGFP	3.54	0.0	0.26	0.0	0.0	0.0	0.0	0.0	3.8	A94G:T130A:T583A	E34G:I46N:I198N	449.0
AAAAATTCACCCCCCCGAAC	CACATCGATG	B	amacGFP	0.0	0.0	0.0	0.0	0.0	3.17	0.22	0.0	3.39	G53A:C179T	wt	10642.83289144055
AAAAATTCACCCCCCCGAAC	CTGTTCCTGG	B	amacGFP	0.0	0.0	0.03	0.0	11.25	15.08	5.58	0.0	31.939999999999998	G53A:C179T	wt	9079.723600479254
AAAAATTCACCCCCCCGAAC	TGTCGGATCG	B	amacGFP	0.0	0.0	0.0	0.0	2.66	8.5	12.93	0.0	24.09	G53A:C179T	wt	11646.857630819775
AAAAATTGAAAAGCAAAATC	AGGTATCTAG	B	amacGFP	1.27	0.0	0.0	0.0	0.0	0.45	0.0	0.0	1.72	G392T:C600A:A625T:A637G:A672G	K134N:L207M:K215I:E219G:S232G	449.0
AAAAATTGAAAAGCAAAATC	TTTTGCGGGT	B	amacGFP	0.0	0.0	0.0	0.0	0.0	0.0	1.62	0.0	1.62	G392T:C600A:A625T:A637G:A672G	K134N:L207M:K215I:E219G:S232G	13815.971472907542
AAAAATTGAACCAAAGCCGC	GCACTTCTGC	B	amacGFP	0.0	0.0	0.0	0.0	0.0	2.38	0.0	0.0	2.38	G33T:A313T	V14L:K108M	9785.472137763774
AAAAATTGGCCCACCGCACA	CCTTTCGGGG	B	amacGFP	0.0	0.0	0.0	2.24	0.0	0.0	0.0	0.0	2.24	G33T:C179T:G314A:A381C:C535A	V14L:M131L:A182D	3750.0069195087854
AAAAATTTAACTAAAACACA	AGGCCTAATT	B	amacGFP	0.0	0.0	0.0	0.0	0.44	0.0	0.0	0.0	0.44	A424G:T589A:A603G	E145G:I203N:S208G	6301.8854501479345
AAAAATTTAACTAAAACACA	GGGCGCCAGG	B	amacGFP	0.0	0.0	0.0	0.0	1.51	0.0	0.0	0.0	1.51	A424G:T589A:A603G	E145G:I203N:S208G	6301.8854501479345
AAAAATTTAACTAAAACACA	GTGGACGAAT	B	amacGFP	0.0	0.0	0.0	0.0	0.44	0.0	0.0	0.0	0.44	A424G:T589A:A603G	E145G:I203N:S208G	6301.8854501479345
AAAAATTTAACTAAAACACA	TACGGCGACC	B	amacGFP	0.0	0.0	0.0	1.21	0.09	0.23	0.0	0.0	1.53	A424G:T589A:A603G	E145G:I203N:S208G	4329.308718768732
AAAAATTTAATAAAATATCT	CTTGCTAAGG	B	amacGFP	0.33	0.0	0.0	0.0	0.0	0.0	0.0	0.0	0.33	A614.	A212P:I213S:S214A:D216T:R217V:N218T:E219R:T221L:R222A:D223I:H224T:M225W:V226S:L228W:E229S:F230S:F231L:S232V:A233P:C234V:H236I:T237L:H238T:G239A:M240W:D241T:E242S:L243C:Y244T:K245S	449.0
AAAAATTTAATAAAATATCT	GTGGCTCTAT	B	amacGFP	1.9	0.0	0.0	0.0	0.0	0.0	0.0	0.0	1.9	A614.	A212P:I213S:S214A:D216T:R217V:N218T:E219R:T221L:R222A:D223I:H224T:M225W:V226S:L228W:E229S:F230S:F231L:S232V:A233P:C234V:H236I:T237L:H238T:G239A:M240W:D241T:E242S:L243C:Y244T:K245S	449.0
AAAAATTTATACCCACCCCC	GTTGGTAGGT	B	amacGFP	4.71	0.0	0.0	0.0	2.75	0.0	0.0	0.0	7.46	G39A:A280T:C550T	V16I:Q97L:T187M	449.0
AAAAATTTCGACTGATGTAG	ACAACTCCTT	B	amacGFP	0.0	0.0	0.0	0.0	0.27	8.73	4.41	0.0	13.41	wt	wt	10919.859869841435
AAAAATTTCGACTGATGTAG	CTACGTGGCA	B	amacGFP	0.0	0.0	0.0	0.0	0.71	2.04	1.54	0.0	4.29	wt	wt	10583.838706721202
AAAAATTTCGACTGATGTAG	TCGGCTGGCT	B	amacGFP	0.0	0.0	5.08	0.85	6.11	15.42	3.23	0.0	30.69	wt	wt	8181.189159832665
AAAAATTTCGACTGATGTAG	TGTATTTGGA	B	amacGFP	0.0	0.0	0.0	0.0	7.26	7.71	5.58	0.0	20.549999999999997	wt	wt	9478.666586736514
AAAAATTTTGGTCCCTACCG	CCTCGTTCGG	B	amacGFP	0.0	0.0	0.0	0.0	3.72	0.0	9.11	0.0	12.83	G33T:C389T:A591G	V14L:N204D	12079.22670845334
AAAAATTTTGGTCCCTACCG	CGACCGTGTG	B	amacGFP	0.0	0.0	0.0	0.0	14.53	9.41	9.92	0.0	33.86	G33T:C389T:A591G	V14L:N204D	9255.398211203408
AAAAATTTTGGTCCCTACCG	GTCCTGGTTG	B	amacGFP	0.0	0.0	0.0	0.0	7.0	22.22	0.0	0.0	29.22	G33T:C389T:A591G	V14L:N204D	8526.815226128094
AAAAATTTTGTTTAAGTTTC	AAAAACCTAC	B	amacGFP	2.21	0.0	0.0	0.0	0.0	0.0	0.0	0.0	2.21	A276T:A319T:A390T:A664T:T669.	I96F:K110M:K134*:E229V:F231L:S232V:A233P:C234V:H236I:T237L:H238T:G239A:M240W:D241T:E242S:L243C:Y244T:K245S	449.0
AAAACAAAAAAAAACAACAC	CAGGTACCGT	B	amacGFP	1.04	0.0	0.0	0.0	0.0	0.0	0.0	0.0	1.04	G33T:C275A:G330T:G392T:G502T:A508C:C573A	V14L:Y95*:E114*:K134N:R171L:N173T:P195T	449.0
AAAACAAAAAAAAACAACAC	CCGACAAGTA	B	amacGFP	0.0	0.0	0.0	0.0	0.62	1.59	0.0	0.0	2.21	G33T:C275A:G330T:G392T:G502T:A508C:C573A	V14L:Y95*:E114*:K134N:R171L:N173T:P195T	8449.94803393532
AAAACAAAAAAAAACACACA	GCCGTCCCGT	B	amacGFP	0.0	0.0	0.0	0.27	0.0	0.0	0.0	0.0	0.27	G39A:T52A:T139A:T219A:C272T:C289G:A319G:T647A:G675T:T706C	V16I:L20Q:I49N:Y76N:T100S:K110R:D223E:A233S:L243P	3750.0069195087854
AAAACAAAAAAAAACACACA	GCGGCTTGGG	B	amacGFP	1.54	0.12	0.0	0.0	0.0	0.0	0.0	0.0	1.6600000000000001	G39A:T52A:T139A:T219A:C272T:C289G:A319G:T647A:G675T:T706C	V16I:L20Q:I49N:Y76N:T100S:K110R:D223E:A233S:L243P	604.4396198298476
AAAACAAAAAAAAACAGTCT	GTCATGTTGA	B	amacGFP	0.0	0.0	0.0	0.0	0.0	1.59	0.0	0.0	1.59	G33T:G563T	V14L:L191F	9785.472137763774
AAAACAAAAAAAAACAGTCT	TAGAGCCCAG	B	amacGFP	0.0	0.0	0.0	0.0	0.8	2.04	0.0	0.0	2.84	G33T:G563T	V14L:L191F	8447.827723091357
AAAACAAAAAAAAACAGTCT	TCATATTAGC	B	amacGFP	0.0	0.0	0.0	0.0	4.34	0.11	0.0	0.0	4.45	G33T:G563T	V14L:L191F	6962.128268647959
AAAACAAAAAAAAACAGTCT	TGTGCGGTCG	B	amacGFP	0.0	0.0	0.0	0.0	9.65	3.97	0.0	0.0	13.620000000000001	G33T:G563T	V14L:L191F	7654.872443615293
AAAACAAAAAAAACAATTCC	CACCGAGGGC	B	amacGFP	1.17	0.0	0.0	0.0	0.0	0.0	0.0	0.0	1.17	C145T:A283G:T334A:A403G:A633T	T51I:E98G:V115E:N138S:N218Y	449.0
AAAACAAAAAAAACAGAAAC	TTATCGTGGG	B	amacGFP	0.0	0.0	0.0	0.0	12.31	15.87	4.11	0.0	32.29	G258A:A337G	A89T:K116R	8795.623555771555
AAAACAAAAAAAACAGAACA	GTATGATACA	B	amacGFP	0.0	0.52	1.21	2.11	3.54	0.0	0.0	0.0	7.38	G33T:G206C:A240G	V14L:L71F:N83D	4405.527458594544
AAAACAAAAAAAACGCAAGG	GCATCCGGTA	B	amacGFP	0.0	0.0	0.0	0.0	7.0	18.71	2.28	0.0	27.990000000000002	A241G	N83S	9172.35559691958
AAAACAAAAAAAATAAAACA	TTACGTCGCG	B	amacGFP	0.0	0.0	0.0	0.4	0.53	0.57	0.44	0.0	1.94	C188T:A312G:A397T:A403T:A465T:A472T:.526G:C593T:T686A	K108E:D136V:N138I:K159*:N161I:V179G:Q180A:L181A:A182R:D183R:H184P:Y185L:Q186P:T187D:N188E:V189R:P190S:D193R:G194R:V196R:L197A:I198D:I203H:N204Q:H205S:Y206L:L207P:S208E:C209L:Q210S:T211D:A212S:I213H:S214Q:K215Q:D216R:R217P:N218*:E219R:T221D:R222S:D223R:H224S:M225H:V226G:F227L:L228S:E229G:F230V:F231L:S232*:A233C:C234L:G235W:H236A:T237N:H238S:G239R:M240H:D241G:E242R:L243A:Y244V:K245Q:*246V	8386.951939169212
AAAACAAAAAAAATAACAAA	TCTTTGACTG	B	amacGFP	1.5	0.0	0.0	0.0	0.0	0.0	0.0	0.0	1.5	C441T:A490G:A614T	H151Y:N167S	449.0
AAAACAAAAAAACAAAAACC	ATCTACGAAA	B	amacGFP	1.1	0.0	0.0	0.0	0.0	0.0	0.0	0.0	1.1	A268T:T326C:A649C	E93V:H224P	449.0
AAAACAAAAAAACAAAAACC	ATGCGGGATG	B	amacGFP	0.87	0.0	0.0	0.0	0.0	0.0	0.0	0.0	0.87	A268T:T326C:A649C	E93V:H224P	449.0
AAAACAAAAAAACAAAAACC	GTTTGCTAGC	B	amacGFP	0.17	0.0	0.0	0.0	0.0	0.0	0.0	0.0	0.17	A268T:T326C:A649C	E93V:H224P	449.0
AAAACAAAAAAACAAAAACT	GTTTCGTACG	B	amacGFP	0.0	2.42	0.0	0.0	0.0	0.0	0.0	0.0	2.42	C148G:A336T:A349G:A505T:G563T	T52S:K116*:D120G:H172L:L191F	1260.9987534483494
AAAACAAAAAAACAACAATT	GTGAGGCCTG	B	amacGFP	3.04	0.0	0.0	0.0	0.0	0.0	0.0	0.0	3.04	G33T:T543C:T619A:G702T	V14L:Y185H:I213N:E242*	449.0
AAAACAAAAAAACAACAATT	TTAGTGGCGG	B	amacGFP	0.0	0.0	0.65	0.0	1.86	1.02	0.0	0.0	3.53	G33T:T543C:T619A:G702T	V14L:Y185H:I213N:E242*	6540.25534949599
AAAACAAAAAAACAACACAC	ACCTTGATTA	B	amacGFP	0.0	0.71	0.0	0.0	0.0	0.0	0.0	0.0	0.71	G27A:G90T:A301T:A424G:A639T:C692T	G12R:G33C:Q104L:E145G:T221S	1260.9987534483494
AAAACAAAAAAACAACACAC	ATCCTGTGAG	B	amacGFP	0.0	0.0	0.0	0.58	0.0	0.0	0.0	0.0	0.58	G27A:G90T:A301T:A424G:A639T:C692T	G12R:G33C:Q104L:E145G:T221S	3750.0069195087854
AAAACAAAAAAACAACACAC	ATGTAATCCA	B	amacGFP	1.44	0.0	0.0	0.18	0.0	1.02	0.0	0.0	2.6399999999999997	G27A:G90T:A301T:A424G:A639T:C692T	G12R:G33C:Q104L:E145G:T221S	1232.570621552479
AAAACAAAAAAACAACACAC	GAATTTCGAG	B	amacGFP	1.5	0.0	0.0	0.0	0.0	0.0	0.0	0.0	1.5	G27A:G90T:A301T:A424G:A639T:C692T	G12R:G33C:Q104L:E145G:T221S	449.0
AAAACAAAAAACAAAAGAGA	ACGTTTAGAG	B	amacGFP	0.0	0.87	0.0	0.0	0.0	3.17	0.0	0.0	4.04	C160T:C179T:T421A:C642T	P56L:L144Q:R222C	8708.667086543135
AAAACAAAAAACAAACCAAG	CAGCTCCATC	B	amacGFP	0.0	0.0	0.0	0.0	0.0	2.72	0.0	0.0	2.72	G70C:T601A	G26A:L207Q	9785.472137763774
AAAACAAAAAACAAACCAAG	GGGCTAGGAG	B	amacGFP	1.27	0.4	0.0	0.0	0.0	0.0	0.0	0.0	1.67	G70C:T601A	G26A:L207Q	804.1884932930949
AAAACAAAAAACAACAAAGC	AAGCAATATA	B	amacGFP	0.0	0.0	0.0	0.0	2.83	17.12	5.8	0.0	25.750000000000004	T556C:A603T	V189A:S208C	10205.026264653028
AAAACAAAAAACAACTAACA	GAGCATTCGT	B	amacGFP	0.47	1.07	0.0	0.0	0.89	3.17	0.0	0.0	5.6	G33T:C223T:T652A	V14L:P77L:M225K	6775.051126491134
AAAACAAAAAACAACTAACA	TCCAGGGGGT	B	amacGFP	1.8	0.0	0.0	0.0	0.0	0.0	0.0	0.0	1.8	G33T:C223T:T652A	V14L:P77L:M225K	449.0
AAAACAAAAAACACAAATAA	AGTTTGGCGT	B	amacGFP	0.0	0.0	0.0	0.0	2.3	0.0	2.2	0.0	4.5	A331.:.333T	E114G	9923.560146679476
AAAACAAAAAACACAAATAA	GTATGACTTG	B	amacGFP	0.0	0.0	5.44	0.0	0.97	0.91	1.47	0.0	8.79	A331.:.333T	E114G	4078.116596083879
AAAACAAAAAACACAAATTC	AGAGTTAGAT	B	amacGFP	0.0	0.0	0.0	0.0	10.27	3.85	0.0	0.0	14.12	G513A:T669C:G681T	E175K:F231L:G235W	7620.582061034957
AAAACAAAAAACACAACAGA	ATTACAATAG	B	amacGFP	2.0	0.0	0.0	0.0	0.62	0.0	0.0	0.0	2.62	G33T:C36G:A45T:C184.:G213A:A231G:T250A:A331G:.380G:T454A:G477T:T686A	V14L:P15A:I18F:T65P:L66C:S67R:Y68T:G69A:I70F:L71C:C72A:F73S:A74R:R75A:Y76T:E78N:H79T:M80*:K81R:M82*:N83T:D84T:F85S:F86T:K87S:S88P:A89P:M90C:E93K:G94A:Y95T:I96S:Q97R:E98S:R99A:T100P:I101S:F102S:F103S:Q104R:D105T:D106T:G107A:K108S:Y109T:K110R:T111P:R112V:E114G:V115*:K116S:F117S:E118R:G119A:D120T:T121H:L122W:V123*:N124T:R125A:I126S:E127S:L128*:K129R:I155N:G163C:H236Q	449.0
AAAACAAAAAACATTTTAGT	CTCCGCGAAA	B	amacGFP	0.0	0.0	0.0	0.0	3.72	13.83	3.01	0.0	20.560000000000002	wt	wt	9660.092505134857
AAAACAAAAAACATTTTAGT	GCGTCAGGAG	B	amacGFP	0.0	0.0	0.0	0.0	4.78	11.68	2.87	0.0	19.330000000000002	wt	wt	9420.491873137717
AAAACAAAAAACATTTTAGT	TAGCCGAGCG	B	amacGFP	0.0	0.04	0.0	0.0	21.61	6.01	1.91	0.0	29.569999999999997	wt	wt	7415.482139963533
AAAACAAAAAACCATACATA	AGAATACTCC	B	amacGFP	3.91	0.0	0.0	0.0	0.0	3.63	0.07	0.0	7.609999999999999	G86A:C599A	Y206*	2461.5089667482307
AAAACAAAAAACGATAAAAT	TTTTGCTCCT	B	amacGFP	2.24	0.0	0.0	0.0	0.0	0.0	0.0	0.0	2.24	G50T:T163C:G378A:A651G	E19D:V57A:G130S:M225V	449.0
AAAACAAAAAAGACAAAACA	GCGTATGACG	B	amacGFP	1.6	0.0	0.0	0.0	1.77	0.0	0.0	0.0	3.37	C18A:G39A:G93T:A100G:G342A:A552T	L9M:V16I:E34*:E36G:E118K:N188Y	2495.4125991627025
AAAACAAAAAAGACAAAACA	GTAACCGGTG	B	amacGFP	0.27	0.0	0.0	0.22	0.0	0.0	0.0	0.0	0.49	C18A:G39A:G93T:A100G:G342A:A552T	L9M:V16I:E34*:E36G:E118K:N188Y	1106.8339073589082
AAAACAAAAAAGACATAATC	GCCGCTAATT	B	amacGFP	0.0	0.04	0.0	0.0	0.0	2.83	0.0	0.0	2.87	C167T:A186G:A241T:A336G:G396C:T601C	T65A:N83I:K116E:D136H:L207P	9222.786687053518
AAAACAAAAAAGACATAATC	TCCCAGGTAG	B	amacGFP	0.84	0.0	0.0	0.0	0.62	0.0	0.0	0.0	1.46	C167T:A186G:A241T:A336G:G396C:T601C	T65A:N83I:K116E:D136H:L207P	914.5488572473328
AAAACAAAAAAGATGCACAG	AGGACATCTG	B	amacGFP	0.0	0.0	0.0	0.0	3.1	0.11	0.0	0.0	3.21	C176A:T556A:C690A	V189D:H238N	7017.8922080626635
AAAACAAAAAAGATGCACAG	GGAACCATGA	B	amacGFP	0.0	0.0	0.0	0.0	0.0	5.33	0.0	0.0	5.33	C176A:T556A:C690A	V189D:H238N	9785.472137763774
AAAACAAAAAAGATGCACAG	GTAGTGAACG	B	amacGFP	0.0	0.0	0.0	0.0	0.8	0.0	0.0	0.0	0.8	C176A:T556A:C690A	V189D:H238N	6301.8854501479345
AAAACAAAAAATAAAACAAC	ATGGTAAGTA	B	amacGFP	0.6	0.0	0.0	0.63	0.0	0.0	0.0	0.0	1.23	C42A:A337G:C585T:T601A:A628G	L17M:K116R:P199S:L207Q:D216G	1635.265776264916
AAAACAAAAAATAAAACAAC	GATTCGCACG	B	amacGFP	0.9	0.0	0.0	0.0	0.0	0.0	0.0	0.0	0.9	C42A:A337G:C585T:T601A:A628G	L17M:K116R:P199S:L207Q:D216G	449.0
AAAACAAAAAATTAAACCAC	ACTCGCTCCG	B	amacGFP	0.0	0.0	0.0	0.0	17.01	11.0	2.87	0.0	30.880000000000003	C173T:A316T:A331T	Y109F:E114V	7883.406033854565
AAAACAAAAAATTAAACCAC	ACTTCTCCCT	B	amacGFP	0.0	0.0	0.0	0.04	10.27	8.96	6.54	0.0	25.81	C173T:A316T:A331T	Y109F:E114V	9198.46055076858
AAAACAAAAAATTAAACCAC	CGGAGGGCGT	B	amacGFP	0.27	0.0	0.0	1.79	0.89	6.58	0.0	0.0	9.53	C173T:A316T:A331T	Y109F:E114V	8705.350321226926
AAAACAAAAAATTTAAAATA	GGGTAGGTTA	B	amacGFP	0.0	0.0	0.0	0.0	0.35	3.74	0.0	0.0	4.09	T674A:C684T	S232R:H236Y	8876.263470883898
AAAACAAAAAATTTAAAATA	TGTCCTTATT	B	amacGFP	0.0	0.0	0.03	0.0	0.27	5.56	0.0	0.0	5.86	T674A:C684T	S232R:H236Y	8996.99591714049
AAAACAAAAACAAAAAACCT	CGGGCCTTAC	B	amacGFP	1.14	0.0	0.0	0.0	1.59	0.0	0.0	0.0	2.73	G33T:G53A:A307G:T577C:A633G	V14L:D106G:V196A:N218D	3225.7432376364773
AAAACAAAAACAAAACAAAC	AGAGGGGAGC	B	amacGFP	1.94	0.0	0.0	0.0	0.0	0.0	0.0	0.0	1.94	C187T:C214T:A231T	T65I:A74V:M80L	449.0
AAAACAAAAACAAAACAAAC	CATCGTGTGG	B	amacGFP	0.3	0.0	2.48	0.76	0.0	0.45	0.0	0.0	3.99	C187T:C214T:A231T	T65I:A74V:M80L	2551.4246284144124
AAAACAAAAACAAACCAACA	GTCGTTGATT	B	amacGFP	0.0	0.0	0.0	3.59	0.0	2.38	0.0	0.0	5.97	G33T:G423A:A700T	V14L:E145K:D241V	6022.01095952386
AAAACAAAAACATCAAAACA	CAGGTACCGT	B	amacGFP	0.0	0.0	0.0	0.63	11.6	9.07	0.15	0.0	21.45	G33T:T632C	V14L	7732.875716762097
AAAACAAAAACATCAAAACA	GTTGTGCGGT	B	amacGFP	0.0	0.0	0.0	0.04	6.55	1.36	0.0	0.0	7.95	G33T:T632C	V14L	7096.436142351872
AAAACAAAAACCAAAACAAA	AAGCGTGATG	B	amacGFP	0.0	0.0	1.92	0.0	0.71	4.31	1.54	0.0	8.48	wt	wt	8633.578735555759
AAAACAAAAACCAAAACAAA	GATACATTAC	B	amacGFP	0.0	0.0	0.0	0.0	3.01	0.0	2.13	0.0	5.14	wt	wt	9182.904468525385
AAAACAAAAACCAAAACAAA	TCCAGGCTAA	B	amacGFP	0.0	0.0	0.0	0.0	3.54	0.0	0.0	0.0	3.54	wt	wt	6301.8854501479345
AAAACAAAAACCAAAACACA	ACCTCAGCTG	B	amacGFP	1.47	0.0	0.0	0.0	2.13	0.0	0.29	0.0	3.8899999999999997	G33T:T273C	V14L:Y95H	3880.1673049094734
AAAACAAAAACCAAAACACA	CGACCCTTTC	B	amacGFP	1.6	0.0	0.0	0.0	0.0	0.0	0.0	0.0	1.6	G33T:T273C	V14L:Y95H	449.0
AAAACAAAAACTATAGAACC	AGGCCGATTT	B	amacGFP	6.65	0.0	0.0	0.0	0.0	0.0	0.07	0.04	6.760000000000001	G328A:A595T:T659C	G113E:H205L	449.0
AAAACAAAAAGAAAAGCAAA	CTTTTGCGGT	B	amacGFP	0.0	0.0	0.0	0.0	2.83	5.67	0.07	0.0	8.57	wt	wt	8569.708524965397
AAAACAAAAAGAAAAGCAAA	GGCCTCTGCT	B	amacGFP	0.0	0.0	0.0	0.0	11.43	9.75	0.0	0.0	21.18	wt	wt	7951.086075833817
AAAACAAAAAGAAAAGCAAA	GGTGGGCGGC	B	amacGFP	0.0	0.0	0.0	0.0	5.14	2.04	0.0	0.0	7.18	wt	wt	7641.506808028044
AAAACAAAAAGAGGTGTAAA	TTATTAACTT	B	amacGFP	0.7	0.0	0.0	0.0	0.09	0.0	0.0	0.0	0.7899999999999999	G33T:C109T:T315C:A385G:G627T	V14L:A39V:Y109H:D132G:D216Y	449.0
AAAACAAAAAGAGGTGTAAA	TTGAGGTCTG	B	amacGFP	1.4	0.63	1.76	0.0	0.44	1.93	0.0	0.0	6.16	G33T:C109T:T315C:A385G:G627T	V14L:A39V:Y109H:D132G:D216Y	3415.8465419032145
AAAACAAAAAGATCATAAAT	ACCCTATGGT	B	amacGFP	0.0	0.0	0.0	3.32	0.0	0.0	0.0	0.0	3.32	G384A:G478T:G502T:G522T:C569T	D132N:G163V:R171L:G178W	3750.0069195087854
AAAACAAAAAGCACAAAAAC	GACTCACTTA	B	amacGFP	0.0	0.0	4.82	0.94	0.0	0.11	2.94	0.0	8.809999999999999	T40C:A349G:T492C	V16A:D120G:F168L	5653.695343790149
AAAACAAAAAGCACAAAAAC	TGAGCCATCA	B	amacGFP	0.0	0.0	8.99	4.57	1.06	0.0	0.0	0.0	14.620000000000001	T40C:A349G:T492C	V16A:D120G:F168L	2826.570458532513
AAAACAAAAAGCATACCCCC	TAAGTCACTT	B	amacGFP	0.0	0.56	1.82	0.0	0.0	0.0	0.0	0.0	2.38	A553G:A639G:T689C	N188S:T221A	1691.6613809520306
AAAACAAAAAGCCAACACTG	ACTTCGGATT	B	amacGFP	0.0	0.0	0.0	0.0	3.45	7.71	0.0	0.0	11.16	G33T:G346T	V14L:G119V	8397.32500134712
AAAACAAAAAGCCAACACTG	GCGAACGTCT	B	amacGFP	0.0	0.0	0.0	0.0	7.88	5.1	0.0	0.0	12.98	G33T:G346T	V14L:G119V	7825.968371584681
AAAACAAAAAGCCAACACTG	GGTGCGTTTG	B	amacGFP	0.0	0.0	0.0	0.0	10.27	0.91	0.59	0.0	11.77	G33T:G346T	V14L:G119V	7346.770505608996
AAAACAAAAAGGTTCACCGG	GGATGTCTGG	B	amacGFP	0.84	0.08	0.0	1.12	0.0	0.0	0.0	0.0	2.04	G33T:A49G:T135C:C159T:A229T:A274T	V14L:E19G:F48L:P56S:H79L:Y95F	2003.8941418637628
AAAACAAAAAGTTAAAACAA	ATTCCGGTTA	B	amacGFP	1.04	0.0	0.0	0.0	0.0	0.0	0.0	0.0	1.04	G95T:G125T:T192A:T373A:A442C:C460G:A474G:A646G:G683T	E34D:S67T:L128Q:H151P:P157R:N162D:D223G	449.0
AAAACAAAAAGTTAAAACAA	GGGCCCTTCG	B	amacGFP	0.0	4.88	0.0	0.0	0.0	0.0	0.07	0.0	4.95	G95T:G125T:T192A:T373A:A442C:C460G:A474G:A646G:G683T	E34D:S67T:L128Q:H151P:P157R:N162D:D223G	1377.7237838848464
AAAACAAAAATAGAAAATCA	CGGCGGGGTC	B	amacGFP	0.0	0.0	0.0	0.0	0.0	0.0	1.4	0.0	1.4	G122A	wt	13815.971472907542
AAAACAAAAATAGAAAATCA	GCCTAACCTT	B	amacGFP	0.0	0.0	0.0	0.0	5.76	13.61	0.0	0.0	19.369999999999997	G122A	wt	8418.931189235585
AAAACAAAAATAGAAAATCA	GCGGTTATGG	B	amacGFP	0.0	0.0	0.0	0.0	8.5	3.85	0.88	0.0	13.23	G122A	wt	7579.8832548313185
AAAACAAAAATAGAAAATCA	GTTGGACATA	B	amacGFP	0.0	0.0	0.0	0.0	0.0	1.36	0.0	0.0	1.36	G122A	wt	9785.472137763774
AAAACAAAAATAGAAAATCA	TAGAAGCGGG	B	amacGFP	0.0	0.0	0.0	0.0	3.37	0.11	0.0	0.0	3.48	G122A	wt	7003.555131357727
AAAACAAAAATAGAAAATCA	TCGTGGCGAG	B	amacGFP	0.0	0.0	0.0	0.0	1.42	4.2	0.07	0.0	5.69	G122A	wt	8839.526723404466
AAAACAAAAATAGAGACAGT	CCACGTGCTT	B	amacGFP	1.2	0.04	0.0	0.0	0.0	0.0	0.0	0.0	1.24	C260A:T277A:A337T:A366T:G485C:G530A:T580C:G663A	I96N:K116M:I126F:K165N:L197P:E229K	450.7989893251522
AAAACAAAAATAGAGACAGT	GATATTTAAA	B	amacGFP	0.0	0.08	0.0	0.0	0.0	4.2	0.0	0.0	4.28	C260A:T277A:A337T:A366T:G485C:G530A:T580C:G663A	I96N:K116M:I126F:K165N:L197P:E229K	9179.27531995817
AAAACAAAAATCAAAAGCAT	CGTTTGTTTC	B	amacGFP	0.0	0.0	0.0	0.09	7.71	7.6	0.0	0.0	15.399999999999999	G33T:C431T	V14L	8004.843855781473
AAAACAAAAATCAAAAGCAT	GGTAGGCAGT	B	amacGFP	0.0	0.0	0.0	0.04	8.06	0.34	0.0	0.0	8.44	G33T:C431T	V14L	6638.285206818398
AAAACAAAAATCAAAAGCAT	TGTGGTTGGG	B	amacGFP	0.0	0.0	0.0	1.03	12.67	9.75	0.0	0.0	23.450000000000003	G33T:C431T	V14L	7647.435793550583
AAAACAAAAATCAATCCACC	CGAGCTTGCT	B	amacGFP	0.0	0.0	0.0	0.0	1.06	5.33	0.0	0.0	6.390000000000001	A3T:G128T:G281A:T706C	S1C:E45D:L243P	8675.072397386337
AAAACAAAAATCAATCCACC	GTGTGTGCCA	B	amacGFP	0.0	0.0	0.0	0.0	14.97	8.73	0.0	0.0	23.700000000000003	A3T:G128T:G281A:T706C	S1C:E45D:L243P	7780.740136405958
AAAACAAAAATCAATCCACC	TTCGCTGTTC	B	amacGFP	0.0	0.0	0.0	0.0	4.52	17.35	0.07	0.0	21.94	A3T:G128T:G281A:T706C	S1C:E45D:L243P	8839.650513303199
AAAACAAAAATCACACGCCC	CTTGGCGCTT	B	amacGFP	1.34	0.0	0.0	0.0	0.0	1.36	0.0	0.0	2.7	G117C:T454A:G502T	G42R:I155N:R171L	2887.030608619434
AAAACAAAAATTGCAAAACA	AAGACCAATG	B	amacGFP	0.0	0.0	0.68	0.0	0.0	2.38	0.0	0.0	3.06	C11T:A121G:A229T:T255C:A268G:G306A:A385G:A444T:A484G:G524A:T601C:T680A	K43R:H79L:S88P:E93G:D106N:D132G:N152Y:K165R:L207P:C234*	8711.031873477106
AAAACAAAACAACGAAATAA	GGTGAAAAGC	B	amacGFP	0.13	2.18	0.0	0.0	0.0	0.0	0.0	0.0	2.31	G101T:A133T:C264G:A307T:A336G	E36D:K47M:P92A:D106V:K116E	1111.6185697057783
AAAACAAAACAATATACAAT	TGTGGTCGTG	B	amacGFP	0.0	1.67	0.0	0.45	0.71	0.0	0.0	0.0	2.83	C59A:C109T:A436G:C690A	A39V:N149S:H238N	2489.2765425351754
AAAACAAAACAATATACAAT	TTGAGATTTG	B	amacGFP	0.0	0.0	0.0	1.39	0.0	0.0	0.0	0.0	1.39	C59A:C109T:A436G:C690A	A39V:N149S:H238N	3750.0069195087854
AAAACAAAACACAAAAACCC	GGGACCTTGG	B	amacGFP	0.0	0.0	0.0	0.0	5.4	21.77	0.96	0.0	28.130000000000003	G33T:T294A	V14L:F102I	9163.298713938779
AAAACAAAACACAAAAACCC	GGGTCTTGTA	B	amacGFP	0.0	0.0	0.0	0.0	10.63	9.3	0.0	0.0	19.93	G33T:T294A	V14L:F102I	7959.693218465901
AAAACAAAACACAAAAACCC	TCATCTTATG	B	amacGFP	0.0	0.0	0.0	0.0	0.44	0.57	0.0	0.0	1.01	G33T:T294A	V14L:F102I	8158.587793354405
AAAACAAAACACAAAAATCC	GGTCCGTATG	B	amacGFP	1.54	0.0	0.0	0.0	0.0	0.0	0.0	0.0	1.54	G33T:C175T:G395T:A475G:C504A	V14L:T61I:E135D:N162S:H172N	449.0
AAAACAAAACACCGAACATC	GGCCGTCCGT	B	amacGFP	0.0	0.0	0.0	0.0	3.28	0.0	0.0	0.0	3.28	G33T:A553C:A595G	V14L:N188T:H205R	6301.8854501479345
AAAACAAAACACGCAACGAC	ACTCGGGCGG	B	amacGFP	0.0	0.0	0.0	0.0	2.83	9.64	3.6	0.0	16.07	G88A:A100G:C518A	R32H:E36G	9965.211435260417
AAAACAAAACACGCAACGAC	CGAGCTCGGG	B	amacGFP	0.0	0.0	0.0	0.0	5.05	18.59	8.38	0.0	32.02	G88A:A100G:C518A	R32H:E36G	10178.196817577124
AAAACAAAACACGCAACGAC	CGGCCCGTTC	B	amacGFP	0.0	0.0	0.03	0.0	25.42	17.23	0.0	0.0	42.68000000000001	G88A:A100G:C518A	R32H:E36G	7781.790772666658
AAAACAAAACACTAAAAAAA	CTAGCCAAAG	B	amacGFP	3.51	0.0	0.0	1.88	0.0	0.0	1.76	0.0	7.1499999999999995	T141C:T192C:A288G:T355C:T358G:C401A:A415G:A417T:T543C:C593.:C620.	C50R:S67P:T100A:L122P:V123G:H142R:K143*:Y185H:H205T:Y206T:L207*:S208A:C209V:Q210R:T211Q:A212P:I213*:S214Q:K215R:D216P:R217*:N218R:E219D:T221S:D223S:M225G:V226L:F227S:L228G:E229V:F230L:F231*:S232C:A233L:C234W:G235A:H236Y:T237S:H238R:G239H:M240G:D241R:E242A:L243V:Y244Q:K245V	1376.3026412996703
AAAACAAAACACTAAAAAAA	GGGTCAGTTC	B	amacGFP	2.07	0.0	0.0	0.0	0.0	0.0	0.0	0.0	2.07	T141C:T192C:A288G:T355C:T358G:C401A:A415G:A417T:T543C:C593.:C620.	C50R:S67P:T100A:L122P:V123G:H142R:K143*:Y185H:H205T:Y206T:L207*:S208A:C209V:Q210R:T211Q:A212P:I213*:S214Q:K215R:D216P:R217*:N218R:E219D:T221S:D223S:M225G:V226L:F227S:L228G:E229V:F230L:F231*:S232C:A233L:C234W:G235A:H236Y:T237S:H238R:G239H:M240G:D241R:E242A:L243V:Y244Q:K245V	449.0
AAAACAAAACAGATAAGACC	AGGGCGTCAT	B	amacGFP	0.0	0.0	0.0	0.0	0.89	0.23	8.01	0.0	9.129999999999999	A268T	E93V	12714.320708401508
AAAACAAAACAGATAAGACC	ATCTTTCTGT	B	amacGFP	0.0	0.0	0.0	0.0	1.86	8.39	12.56	0.0	22.810000000000002	A268T	E93V	11763.949999059092
AAAACAAAACAGATAAGACC	TCCCAGGTAG	B	amacGFP	0.0	0.0	0.0	0.0	0.0	5.22	2.42	0.0	7.64	A268T	E93V	11209.673724253376
AAAACAAAACAGATAAGACC	TTATGTGTTG	B	amacGFP	0.0	0.04	0.0	0.36	6.47	17.23	4.92	18.4	47.419999999999995	A268T	E93V	13011.148536934776
AAAACAAAACAGTAAGAAAA	AGTTGAGAGG	B	amacGFP	1.24	0.0	0.0	0.0	0.0	0.0	0.0	0.0	1.24	C68G:C172T:G310A:G519T:C599A:T647C	H25Q:P60L:G107D:G177C:Y206*	449.0
AAAACAAAACATAATCACCA	TCCATCTGAT	B	amacGFP	5.18	0.04	0.0	0.0	0.0	0.0	0.0	0.0	5.22	C159T:T246C:A276G:G286T:A456G	P56S:F85L:I96V:R99L:M156V	449.0
AAAACAAAACATATAACCTA	AGGTTGGTTC	B	amacGFP	0.0	0.0	0.0	1.75	0.0	0.0	0.0	0.0	1.75	G33T:T492C	V14L:F168L	3750.0069195087854
AAAACAAAACATATAACCTA	GCCTCGCCGT	B	amacGFP	0.0	0.0	4.98	24.79	0.8	0.0	0.0	0.0	30.57	G33T:T492C	V14L:F168L	3478.6724660532627
AAAACAAAACATATAACCTA	GTGTGCTCAG	B	amacGFP	0.0	0.0	1.47	0.0	0.0	0.11	0.0	0.0	1.58	G33T:T492C	V14L:F168L	2598.999375495925
AAAACAAAACATATAACCTA	TGCAATCTGG	B	amacGFP	0.0	0.0	3.62	14.07	3.63	0.0	0.0	0.0	21.32	G33T:T492C	V14L:F168L	3751.5497511107124
AAAACAAAACATATAACCTA	TGTTGGTGTG	B	amacGFP	0.0	0.0	4.36	6.36	0.09	0.11	0.0	0.0	10.92	G33T:T492C	V14L:F168L	3089.041135219649
AAAACAAAACCCATAAACGA	GCGTTGTTCG	B	amacGFP	0.0	0.0	0.0	1.88	0.0	0.0	0.0	0.0	1.88	G486T:G622A	V166L:S214N	3750.0069195087854
AAAACAAAACCCGCAGCCCC	ACAACCGATG	B	amacGFP	0.0	0.0	0.0	0.0	3.19	0.0	0.0	0.0	3.19	A456T:G502A:C690A	M156L:R171H:H238N	6301.8854501479345
AAAACAAAACCCGCAGCCCC	AGCCGGGCTA	B	amacGFP	0.0	0.0	0.0	0.0	9.65	0.0	0.0	0.0	9.65	A456T:G502A:C690A	M156L:R171H:H238N	6301.8854501479345
AAAACAAAACCCGCAGCCCC	TGGGGAGCGG	B	amacGFP	0.0	0.0	0.0	0.0	17.98	4.88	0.0	0.0	22.86	A456T:G502A:C690A	M156L:R171H:H238N	7529.522520899159
AAAACAAAACTAAAACGCCA	GCGCAGGACG	B	amacGFP	0.0	1.15	0.0	0.0	0.0	0.0	0.0	0.0	1.15	G33T:C440.:T714.:G714.:A714.	V14L:H151T:N152T:V153S:Y154I:I155S:M156C:P157Q:D158T:K159R:A160L:N161I:N162T:G163A:L164*:K165R:V166*:N167T:F168S:K169R:I170S:R171A:H172T:N173T:I174S:E175R:G176A:G177A:V179C:Q180S:L181S:A182P:D183T:H184T:Y185T:Q186R:T187R:N188T:V189F:L191W:G192A:D193T:G194A:V196C:L197*:I198S:I203S:N204T:H205T:Y206T:L207*:S208A:C209V:Q210R:T211Q:A212P:I213S:S214A:D216T:R217V:N218T:E219R:T221L:R222A:D223I:H224T:M225…	1260.9987534483494
AAAACAAAAGAAAACACAGC	GCGCTGGGGG	B	amacGFP	0.0	0.0	0.0	0.0	12.67	10.32	0.0	0.0	22.990000000000002	G20T:G413A:G665A	wt	7929.661030410908
AAAACAAAAGAAACCGAAAC	AAGCCATAAG	B	amacGFP	0.84	0.0	0.0	0.76	0.0	0.0	0.0	0.0	1.6	T255C:C323T:G502A:T670A	S88P:R171H:F231Y	1335.5714881348867
AAAACAAAAGAAACCGAAAC	GTGAAGGCCG	B	amacGFP	15.67	0.75	0.0	0.09	0.0	0.0	0.0	0.0	16.51	T255C:C323T:G502A:T670A	S88P:R171H:F231Y	449.0
AAAACAAAAGAAACCGAAAC	GTTAGGTTAT	B	amacGFP	3.54	0.0	0.0	2.6	0.0	0.0	0.0	0.0	6.140000000000001	T255C:C323T:G502A:T670A	S88P:R171H:F231Y	865.1688934458881
AAAACAAAAGAAACCGAAAC	TGGCATTGGT	B	amacGFP	0.2	0.0	0.0	0.09	0.0	5.1	0.0	0.0	5.39	T255C:C323T:G502A:T670A	S88P:R171H:F231Y	8986.819292559441
AAAACAAAAGAAATACAACA	TACGGCCAAG	B	amacGFP	1.34	0.0	0.0	0.0	0.0	0.0	0.0	0.0	1.34	G208A:A304G:G345T:C459A:C617A	C72Y:D105G:G119C:P157T	449.0
AAAACAAAAGACAAAAAACA	GACCGGCGGT	B	amacGFP	0.0	0.0	0.0	0.09	3.54	0.0	0.0	0.0	3.63	C245A:A582T:T657A	D84E:I198F:F227I	5667.259248223862
AAAACAAAAGACAAAACACC	TTCCGATTGT	B	amacGFP	1.04	0.0	0.0	0.0	2.04	4.42	0.0	0.0	7.5	T130A:C256T:A370G:G520T	I46N:S88F:E127G:G177V	7814.117613270533
AAAACAAAAGACAAAACATC	AGCATTGCGC	B	amacGFP	0.0	0.0	0.0	0.85	0.0	0.0	0.0	0.0	0.85	G33T:A154T:T277C:A442T	V14L:K54M:I96T:H151L	3750.0069195087854
AAAACAAAAGACAAAACATC	ATCACCGGCT	B	amacGFP	0.0	0.0	0.0	0.0	0.0	0.0	1.4	0.0	1.4	G33T:A154T:T277C:A442T	V14L:K54M:I96T:H151L	13815.971472907542
AAAACAAAAGACAAAACATC	TTATGGCCAG	B	amacGFP	1.27	0.0	0.0	0.0	0.0	0.0	0.0	0.0	1.27	G33T:A154T:T277C:A442T	V14L:K54M:I96T:H151L	449.0
AAAACAAAAGACACAATACC	CAGGTAGTCG	B	amacGFP	0.0	0.0	0.0	0.0	5.76	0.0	0.0	0.0	5.76	C116T:C259A:A261T:C296A:C347T:T358G:A541G	A89D:M90L:F102L:V123G:H184R	6301.8854501479345
AAAACAAAAGACCCAATCCA	CCTCCAATCA	B	amacGFP	0.0	0.0	0.0	1.12	15.06	7.14	0.0	0.0	23.32	A49T:A227G:A353G:T661A	E19V:L228Q	7223.449002290012
AAAACAAAAGACCCAATCCA	GGAGGGAGCG	B	amacGFP	0.0	0.0	0.0	0.0	14.7	3.17	0.0	0.0	17.869999999999997	A49T:A227G:A353G:T661A	E19V:L228Q	7479.371379884762
AAAACAAAAGAGACAATACA	GCGGGTTTGT	B	amacGFP	7.28	2.7	0.1	0.09	0.09	0.68	3.45	0.0	14.39	G77.:.79A:C401T:A444G:T526C	K28N:F29I:N152D:V179A	449.0
AAAACAAAAGAGACAATACA	GGGTATGGAT	B	amacGFP	0.0	0.0	0.85	0.0	2.92	0.0	0.0	0.0	3.77	G77.:.79A:C401T:A444G:T526C	K28N:F29I:N152D:V179A	5443.073014167727
AAAACAAAAGCAACAACACA	CGGTCGCGTG	B	amacGFP	5.05	0.0	0.0	0.0	0.0	0.0	0.0	0.0	5.05	C372T:A375G:A552T:C600A:T658A	K129E:N188Y:L207M:F227Y	449.0
AAAACAAAAGCAACAACACA	TCCTTCAGTT	B	amacGFP	4.64	0.0	0.0	0.0	0.0	0.0	0.0	0.0	4.64	C372T:A375G:A552T:C600A:T658A	K129E:N188Y:L207M:F227Y	449.0
AAAACAAAAGCAAGAGCCCC	GAAAAACTTG	B	amacGFP	0.0	0.0	3.39	0.0	0.0	0.0	0.0	0.0	3.39	A235G:T297A:A331T:A381T:G400A:T457.:A549G	K81R:F103I:E114V:M131L:G137D:M156S:P157Q:D158T:K159R:A160L:N161I:N162T:G163A:L164*:K165R:V166*:N167T:F168S:K169R:I170S:R171A:H172T:N173T:I174S:E175R:G176A:G177A:V179C:Q180S:L181S:A182P:D183T:H184T:Y185T:Q186R:T187R:N188T:V189F:L191W:G192A:D193T:G194A:V196C:L197*:I198S:I203S:N204T:H205T:Y206T:L207*:S208A:C209V:Q210R:T211Q:A212P:I213S:S214A:D216T:R217V:N218T:E219R:T221L:R222A:D223I:H224T:M225W:V226…	2253.950592701564
AAAACAAAAGCACAAACAAA	AAAAAAGTTT	B	amacGFP	0.0	0.0	0.0	0.0	3.37	2.72	0.07	0.0	6.16	G702A	E242K	7878.058020322182
AAAACAAAAGCACAAACAAA	AGCTCTCATG	B	amacGFP	0.0	0.0	0.0	0.0	0.0	19.61	1.4	0.0	21.009999999999998	G702A	E242K	10681.504011685956
AAAACAAAAGCACAAACAAA	CGTTTCCTGC	B	amacGFP	0.0	0.0	0.0	0.0	0.0	5.33	2.5	0.0	7.83	G702A	E242K	11214.267141306816
AAAACAAAAGCACAAACAAA	GGGCCTTCTG	B	amacGFP	0.0	0.0	0.0	0.04	9.12	39.68	1.76	0.0	50.599999999999994	G702A	E242K	9202.538741815331
AAAACAAAAGCACCAGAACC	CTACGATATA	B	amacGFP	2.07	0.12	0.0	0.0	0.0	0.0	0.0	0.0	2.19	G69A:A144T:T277A:G522A	G26S:T51S:I96N:G178R	564.0651090653972
AAAACAAAAGCACCAGAACC	TCTCATGGGA	B	amacGFP	0.03	3.89	0.0	0.0	0.0	2.95	0.0	0.0	6.87	G69A:A144T:T277A:G522A	G26S:T51S:I96N:G178R	3915.179672122181
AAAACAAAAGCATAAACAAC	CCATTGGGGG	B	amacGFP	0.0	0.0	0.0	0.0	3.63	13.27	0.0	0.0	16.9	A391G:A429T	K134R:N147Y	8574.728794066927
AAAACAAAAGCATAAACAAC	GTCTTGCAGG	B	amacGFP	0.0	0.0	0.0	0.0	3.54	9.41	1.91	5.49	20.35	A391G:A429T	K134R:N147Y	11456.6393829037
AAAACAAAAGCCACGGAAAT	ATCTACGAAA	B	amacGFP	1.27	0.0	0.0	0.0	0.0	0.0	0.0	0.0	1.27	T124A:G155T:C179A:A424G:A544C	L44Q:K54N:E145G:Y185S	449.0
AAAACAAAAGCCACGGAAAT	GTGATTGTAG	B	amacGFP	0.0	0.0	0.0	0.0	0.0	2.04	0.0	0.0	2.04	T124A:G155T:C179A:A424G:A544C	L44Q:K54N:E145G:Y185S	9785.472137763774
AAAACAAAAGCCAGCGCGCC	CAGTTTGGTA	B	amacGFP	0.0	0.0	0.0	1.84	2.39	2.83	0.0	0.0	7.0600000000000005	G513A:A610T	E175K:Q210L	7041.636264647037
AAAACAAAAGCCAGCGCGCC	GGCTAAGTTT	B	amacGFP	0.0	0.0	0.0	0.0	16.56	7.26	2.5	0.0	26.32	G513A:A610T	E175K:Q210L	7573.07720190734
AAAACAAAAGCCAGCGCGCC	GTGAGAGGTA	B	amacGFP	0.0	0.0	0.0	0.0	0.0	1.7	0.0	0.0	1.7	G513A:A610T	E175K:Q210L	9785.472137763774
AAAACAAAAGGCAACAAACC	AGAAGTATGT	B	amacGFP	0.07	0.99	0.0	0.0	0.0	0.0	0.0	0.0	1.06	G33T:T334C:G400A:T674A	V14L:V115A:G137D:S232R	1104.9095911461493
AAAACAAAAGGCAACAAACC	GCTTGGCCGT	B	amacGFP	0.17	0.0	0.0	0.0	0.0	0.0	0.0	0.0	0.17	G33T:T334C:G400A:T674A	V14L:V115A:G137D:S232R	449.0
AAAACAAAAGGCAACAAACC	GGAAAGACCG	B	amacGFP	0.0	0.0	0.0	0.0	0.89	0.0	0.0	0.0	0.89	G33T:T334C:G400A:T674A	V14L:V115A:G137D:S232R	6301.8854501479345
AAAACAAAAGGCAACAAACC	GGTATATACA	B	amacGFP	1.74	0.0	0.0	0.0	2.13	1.25	0.0	0.0	5.12	G33T:T334C:G400A:T674A	V14L:V115A:G137D:S232R	4656.763553147952
AAAACAAAAGGCAACAAACC	TGAATAGTCA	B	amacGFP	0.0	0.0	0.62	0.0	0.0	0.0	0.0	0.0	0.62	G33T:T334C:G400A:T674A	V14L:V115A:G137D:S232R	2253.950592701564
AAAACAAAAGGGTAAAAACA	AACGTAAGTG	B	amacGFP	1.17	0.0	0.0	0.0	0.0	0.0	0.0	0.0	1.17	A127G:A174T:A274G:G515C:A628G	E45G:T61S:Y95C:E175D:D216G	449.0
AAAACAAAAGTTACCACAAT	AAGAGTAGCG	B	amacGFP	0.07	0.0	0.0	0.0	3.01	0.0	0.0	0.0	3.0799999999999996	G125T:C221.:A385G:T387C:A472G:C528A:A625T	E78N:H79T:M80*:K81R:M82*:N83T:D84T:F85S:F86S:K87S:S88P:A89P:M90C:E93K:G94A:Y95T:I96S:Q97R:E98S:R99A:T100P:I101S:F102S:F103S:Q104R:D105T:D106T:G107A:K108S:Y109T:K110R:T111P:R112V:E114R:V115*:K116S:F117S:E118R:G119A:D120T:T121H:L122W:V123*:N124T:R125A:I126S:E127S:L128*:K129R:G130A:M131W:D132A:F133S:K134R:E135R:D136T:G137A:N138T:I139S:L140W:H142T:K143S:L144W:E145S:Y146T:N147T:F148L:N149T:S150A:H151T…	5797.282012149257
AAAACAAAAGTTACCACAAT	CGGCACTGCA	B	amacGFP	0.43	0.0	0.0	0.0	0.0	0.0	0.0	0.0	0.43	G125T:C221.:A385G:T387C:A472G:C528A:A625T	E78N:H79T:M80*:K81R:M82*:N83T:D84T:F85S:F86S:K87S:S88P:A89P:M90C:E93K:G94A:Y95T:I96S:Q97R:E98S:R99A:T100P:I101S:F102S:F103S:Q104R:D105T:D106T:G107A:K108S:Y109T:K110R:T111P:R112V:E114R:V115*:K116S:F117S:E118R:G119A:D120T:T121H:L122W:V123*:N124T:R125A:I126S:E127S:L128*:K129R:G130A:M131W:D132A:F133S:K134R:E135R:D136T:G137A:N138T:I139S:L140W:H142T:K143S:L144W:E145S:Y146T:N147T:F148L:N149T:S150A:H151T…	449.0
AAAACAAAAGTTACCACAAT	CTGATGCGGG	B	amacGFP	0.6	0.0	0.0	0.0	0.0	0.0	0.0	0.0	0.6	G125T:C221.:A385G:T387C:A472G:C528A:A625T	E78N:H79T:M80*:K81R:M82*:N83T:D84T:F85S:F86S:K87S:S88P:A89P:M90C:E93K:G94A:Y95T:I96S:Q97R:E98S:R99A:T100P:I101S:F102S:F103S:Q104R:D105T:D106T:G107A:K108S:Y109T:K110R:T111P:R112V:E114R:V115*:K116S:F117S:E118R:G119A:D120T:T121H:L122W:V123*:N124T:R125A:I126S:E127S:L128*:K129R:G130A:M131W:D132A:F133S:K134R:E135R:D136T:G137A:N138T:I139S:L140W:H142T:K143S:L144W:E145S:Y146T:N147T:F148L:N149T:S150A:H151T…	449.0
AAAACAAAAGTTACCACAAT	GCAGGAAGTG	B	amacGFP	1.9	0.0	0.0	0.0	1.42	0.0	0.0	0.0	3.32	G125T:C221.:A385G:T387C:A472G:C528A:A625T	E78N:H79T:M80*:K81R:M82*:N83T:D84T:F85S:F86S:K87S:S88P:A89P:M90C:E93K:G94A:Y95T:I96S:Q97R:E98S:R99A:T100P:I101S:F102S:F103S:Q104R:D105T:D106T:G107A:K108S:Y109T:K110R:T111P:R112V:E114R:V115*:K116S:F117S:E118R:G119A:D120T:T121H:L122W:V123*:N124T:R125A:I126S:E127S:L128*:K129R:G130A:M131W:D132A:F133S:K134R:E135R:D136T:G137A:N138T:I139S:L140W:H142T:K143S:L144W:E145S:Y146T:N147T:F148L:N149T:S150A:H151T…	969.3653430708678
AAAACAAAAGTTACCACAAT	GTTCTCGGTG	B	amacGFP	2.14	0.0	0.0	0.72	0.0	0.0	0.0	0.0	2.8600000000000003	G125T:C221.:A385G:T387C:A472G:C528A:A625T	E78N:H79T:M80*:K81R:M82*:N83T:D84T:F85S:F86S:K87S:S88P:A89P:M90C:E93K:G94A:Y95T:I96S:Q97R:E98S:R99A:T100P:I101S:F102S:F103S:Q104R:D105T:D106T:G107A:K108S:Y109T:K110R:T111P:R112V:E114R:V115*:K116S:F117S:E118R:G119A:D120T:T121H:L122W:V123*:N124T:R125A:I126S:E127S:L128*:K129R:G130A:M131W:D132A:F133S:K134R:E135R:D136T:G137A:N138T:I139S:L140W:H142T:K143S:L144W:E145S:Y146T:N147T:F148L:N149T:S150A:H151T…	449.0
AAAACAAAATAAAAAAGACA	AGGACCCACC	B	amacGFP	5.28	0.0	0.0	0.0	1.59	0.0	0.07	0.04	6.98	G28T:A65G:A94G:C224A:A489G:C536A:T666C:T669.	G12V:E34G:N167D:F230L:F231L:S232V:A233P:C234V:H236I:T237L:H238T:G239A:M240W:D241T:E242S:L243C:Y244T:K245S	449.0
AAAACAAAATAAACAAAACA	ACTAGCGTCT	B	amacGFP	0.0	0.0	0.0	1.21	0.0	0.0	0.0	0.0	1.21	T21C:G33T	F10L:V14L	3750.0069195087854
AAAACAAAATAAACAAAACA	CATGATTATA	B	amacGFP	0.0	0.04	0.0	2.96	6.55	2.61	0.0	0.0	12.16	T21C:G33T	F10L:V14L	6264.073024740781
AAAACAAAATAAACAAAACA	TGGTCGGCTA	B	amacGFP	0.0	0.0	0.0	2.29	6.38	1.36	0.0	0.0	10.030000000000001	T21C:G33T	F10L:V14L	6007.982981770554
AAAACAAAATAAACACACAA	TGAGTGTTAG	B	amacGFP	5.45	2.86	0.0	0.0	0.27	4.2	0.07	0.0	12.850000000000001	A61T:G96A:T211G:C222G:G383A:A508G:A614T	D23V:G35S:F73C:P77A:M131I:N173S	727.8692473787697
AAAACAAAATACAAAAAACA	ATGCGATATA	B	amacGFP	3.98	0.0	0.0	0.0	0.0	0.0	0.0	0.0	3.98	T136G:A588T:T606C	F48C:I203F:C209R	449.0
AAAACAAAATACAAAAAACA	CAGCCGGGAG	B	amacGFP	4.08	0.32	0.0	0.0	0.53	0.0	0.0	0.0	4.930000000000001	T136G:A588T:T606C	F48C:I203F:C209R	449.0
AAAACAAAATACAAAAAAGG	CAATAGTCAG	B	amacGFP	3.01	0.0	0.0	0.0	0.0	0.0	0.0	0.0	3.01	G33T:G118C:A402G:C690A	V14L:G42A:N138D:H238N	449.0
AAAACAAAATACAAAAAAGG	GTGGTAGTCC	B	amacGFP	1.0	0.0	0.0	0.0	0.0	0.0	0.0	0.0	1.0	G33T:G118C:A402G:C690A	V14L:G42A:N138D:H238N	449.0
AAAACAAAATACAAAAAAGG	TAAGTCGGAG	B	amacGFP	3.91	0.0	0.0	0.0	0.0	0.0	0.0	0.0	3.91	G33T:G118C:A402G:C690A	V14L:G42A:N138D:H238N	449.0
AAAACAAAATACAAAAAAGG	TCCGGCACTT	B	amacGFP	0.17	0.0	0.0	0.0	0.0	0.0	0.73	0.0	0.9	G33T:G118C:A402G:C690A	V14L:G42A:N138D:H238N	12749.86725310029
AAAACAAAATACAAAAAAGG	TGTGAAACTG	B	amacGFP	3.31	0.16	0.0	0.0	0.53	1.59	0.0	0.0	5.59	G33T:G118C:A402G:C690A	V14L:G42A:N138D:H238N	449.0
AAAACAAAATACAAAAAAGG	TTAACATATG	B	amacGFP	0.17	0.0	0.0	0.0	1.06	0.34	0.0	0.0	1.57	G33T:G118C:A402G:C690A	V14L:G42A:N138D:H238N	6553.858779383738
AAAACAAAATACACTATCGC	CATAGGAGTC	B	amacGFP	0.0	0.0	0.0	0.0	11.43	24.15	2.42	0.0	38.0	G33T	V14L	8923.10097014396
AAAACAAAATAGAAAAAACA	CATATTCAAA	B	amacGFP	0.0	0.0	6.48	0.09	0.0	0.0	0.0	0.0	6.57	C123G:C152T:A553G:A618T	L44V:N188S:I213F	2489.527912531661
AAAACAAAATAGAAAAAACA	CCTGTCTTTA	B	amacGFP	0.0	0.0	0.0	1.52	0.0	0.0	0.0	0.0	1.52	C123G:C152T:A553G:A618T	L44V:N188S:I213F	3750.0069195087854
AAAACAAAATAGAAAAAACA	CTATTGGTAG	B	amacGFP	0.0	1.15	1.37	0.13	0.8	0.0	5.8	0.0	9.25	C123G:C152T:A553G:A618T	L44V:N188S:I213F	9952.861541106517
AAAACAAAATAGAAAAAATC	ACGTATCAGA	B	amacGFP	0.0	0.0	0.0	0.0	2.21	0.0	0.0	0.0	2.21	G33T:C177A:G364A:C533T:C596T:G693A	V14L:L62I:R125H:G239S	6301.8854501479345
AAAACAAAATAGAAAAAATC	GTGAATTCGG	B	amacGFP	0.0	0.0	0.0	3.09	7.26	2.83	0.07	0.0	13.25	G33T:C177A:G364A:C533T:C596T:G693A	V14L:L62I:R125H:G239S	6327.058188823798
AAAACAAAATAGAAAAAATC	TAGGGATGGT	B	amacGFP	0.0	0.0	0.0	1.57	5.93	6.58	0.0	0.0	14.08	G33T:C177A:G364A:C533T:C596T:G693A	V14L:L62I:R125H:G239S	7728.238427059559
AAAACAAAATAGCCAAATCA	ACTTCTCTGA	B	amacGFP	0.0	0.0	3.26	0.0	4.78	0.0	0.0	0.0	8.04	T202C:A280G	I70T:Q97R	4551.100601528671
AAAACAAAATCACAAAAAAA	AGACGGGTCT	B	amacGFP	0.0	0.0	0.0	0.0	4.25	7.82	1.32	0.0	13.39	G33T:A73T:T589A	V14L:H27L:I203N	8975.238832884079
AAAACAAAATCACAAAAAAA	GCCTCAGCTA	B	amacGFP	0.0	0.0	0.0	0.0	1.33	0.11	2.42	0.0	3.8600000000000003	G33T:A73T:T589A	V14L:H27L:I203N	11352.843751089453
AAAACAAAATCATCAAAACC	ATGGGTCGGA	B	amacGFP	0.57	0.0	0.0	0.0	0.0	0.0	0.0	0.0	0.57	T203A:T211A:A234G:A490G:C690A	F73Y:K81E:N167S:H238N	449.0
AAAACAAAATCATCAAAACC	GCTGATGCGG	B	amacGFP	0.07	0.28	0.0	0.0	0.0	0.0	0.0	0.0	0.35000000000000003	T203A:T211A:A234G:A490G:C690A	F73Y:K81E:N167S:H238N	1042.7941682053968
AAAACAAAATCATCAAAACC	TACGCCATCG	B	amacGFP	0.0	0.08	0.0	0.22	1.59	0.0	0.0	0.0	1.8900000000000001	T203A:T211A:A234G:A490G:C690A	F73Y:K81E:N167S:H238N	5604.6100192350805
AAAACAAAATCCCAACACCC	AATCGCATCC	B	amacGFP	2.84	0.0	0.0	0.0	0.0	0.0	0.0	0.0	2.84	A73T:G93T:T232C:A288G:C590A	H27L:E34*:M80T:T100A	449.0
AAAACAAAATCCCAACACCC	TGAACCAAAA	B	amacGFP	7.32	0.0	0.03	0.0	0.0	0.0	0.0	0.0	7.3500000000000005	A73T:G93T:T232C:A288G:C590A	H27L:E34*:M80T:T100A	449.0
AAAACAAAATCCCAACACCC	TGCGCTTGGT	B	amacGFP	0.13	3.25	0.0	0.0	0.0	0.0	0.0	0.0	3.38	A73T:G93T:T232C:A288G:C590A	H27L:E34*:M80T:T100A	1126.0974319740249
AAAACAAAATTAATCCGACC	ATGGCTCAGG	B	amacGFP	0.0	0.0	0.0	0.0	3.19	0.68	0.0	0.0	3.87	wt	wt	7432.460012085547
AAAACAAAATTAATCCGACC	CTCTTGCAGG	B	amacGFP	0.0	0.0	0.0	0.0	5.23	0.0	0.59	0.0	5.82	wt	wt	7276.139347680635
AAAACAAAATTAATCCGACC	GGAGTTTGCT	B	amacGFP	0.0	0.0	0.0	0.0	0.89	0.0	0.0	0.0	0.89	wt	wt	6301.8854501479345
AAAACAAAATTAATCCGACC	TTGGTGAAGG	B	amacGFP	0.0	0.0	0.0	0.0	0.27	0.0	0.37	0.0	0.64	wt	wt	10772.85756184681
AAAACAAAATTAGCACCAGA	CGGGCTTAAG	B	amacGFP	0.0	0.0	0.0	0.0	7.26	3.85	0.0	0.0	11.11	A349T:C363T	D120V:R125C	7753.094877682029
AAAACAAAATTAGCACCAGA	GCTGCACGTT	B	amacGFP	0.23	0.0	0.0	0.0	2.48	0.23	0.0	0.0	2.94	A349T:C363T	D120V:R125C	6281.213714719365
AAAACAAAATTCAAAGTCCC	CCATTGGACT	B	amacGFP	0.0	0.0	0.0	0.0	0.0	2.15	0.0	0.0	2.15	G33T:T168A:A226T:G342A:T470C:A582G:C594A:T647A	V14L:W59R:E78V:E118K:I198V:H205N:D223E	9785.472137763774
AAAACAAAATTCAAAGTCCC	GCCGTTGACT	B	amacGFP	3.58	0.0	0.0	0.0	0.0	1.36	0.0	0.0	4.94	G33T:T168A:A226T:G342A:T470C:A582G:C594A:T647A	V14L:W59R:E78V:E118K:I198V:H205N:D223E	449.0
AAAACAAAATTCAAAGTCCC	GCGCAGGACG	B	amacGFP	0.6	0.0	0.0	0.0	0.0	1.02	0.0	0.0	1.62	G33T:T168A:A226T:G342A:T470C:A582G:C594A:T647A	V14L:W59R:E78V:E118K:I198V:H205N:D223E	5491.321909622755
AAAACAAAATTCTCACCAGA	TTAGGATTAG	B	amacGFP	0.0	0.0	0.0	0.0	0.09	2.15	0.15	0.0	2.3899999999999997	A106T	D38V	9916.537643521868
AAAACAAACAAAAAAACACC	ATAAGAGATC	B	amacGFP	0.43	0.2	0.0	0.09	0.0	0.0	0.0	0.0	0.72	C32A:G44A:A351T:T358C:A436G:A505T:C574T:A591T	T121S:V123A:N149S:H172L:P195L:N204Y	730.2995218239313
AAAACAAACAAAAAAACACC	CTATCCGTGG	B	amacGFP	0.0	0.0	0.68	0.0	0.09	0.0	3.31	0.0	4.08	C32A:G44A:A351T:T358C:A436G:A505T:C574T:A591T	T121S:V123A:N149S:H172L:P195L:N204Y	12749.7322050695
AAAACAAACAAAAAAACACC	TAAGTAGAAG	B	amacGFP	0.6	0.0	0.0	3.32	0.0	0.0	0.0	0.0	3.92	C32A:G44A:A351T:T358C:A436G:A505T:C574T:A591T	T121S:V123A:N149S:H172L:P195L:N204Y	3339.7117007828224
AAAACAAACAAAAAAACACC	TCTCAGCCAT	B	amacGFP	0.53	0.04	0.0	0.0	0.0	0.0	0.0	0.0	0.5700000000000001	C32A:G44A:A351T:T358C:A436G:A505T:C574T:A591T	T121S:V123A:N149S:H172L:P195L:N204Y	598.7368967634477
AAAACAAACAAAAAAACACC	TGCATTAACT	B	amacGFP	0.0	0.0	0.0	0.0	0.71	0.0	0.0	0.0	0.71	C32A:G44A:A351T:T358C:A436G:A505T:C574T:A591T	T121S:V123A:N149S:H172L:P195L:N204Y	6301.8854501479345
AAAACAAACAAAAAATAATC	GCCTGCTCTG	B	amacGFP	4.31	0.0	0.0	0.0	0.0	0.0	1.03	0.0	5.34	T78C:C299A:G333A:A549C	F29L:F103L:V115M:T187P	449.0
AAAACAAACAAAAACACAAA	CCAAATTCAG	B	amacGFP	0.37	0.0	0.0	0.0	0.0	6.8	0.0	0.0	7.17	G327.	E114R:V115*:K116S:F117S:E118R:G119A:D120T:T121H:L122W:V123*:N124T:R125A:I126S:E127S:L128*:K129R:G130A:M131W:D132T:F133S:K134R:E135R:D136T:G137A:N138T:I139S:L140W:H142T:K143S:L144W:E145S:Y146T:N147T:F148L:N149T:S150A:H151T:N152T:V153S:Y154I:I155S:M156C:P157Q:D158T:K159R:A160L:N161I:N162T:G163A:L164*:K165R:V166*:N167T:F168S:K169R:I170S:R171A:H172T:N173T:I174S:E175R:G176A:G177A:V179C:Q180S:L181S:A18…	8995.780239209358
AAAACAAACAAAAATAACCT	CAGCCGGGAG	B	amacGFP	0.0	0.0	0.0	0.0	1.42	2.04	0.0	0.0	3.46	wt	wt	8208.152186233696
AAAACAAACAAAACAAAACT	CTATAGCTGG	B	amacGFP	0.0	0.0	0.0	0.0	1.51	5.22	0.0	0.0	6.7299999999999995	T387C:T557G	F133L	8556.034999506279
AAAACAAACAAAACAAAACT	GTCCGTATCA	B	amacGFP	0.0	0.0	0.0	1.66	6.2	15.76	2.57	0.0	26.19	T387C:T557G	F133L	9031.150344326228
AAAACAAACAAAACAAGCCC	GTTTGCTAGC	B	amacGFP	0.0	0.0	0.0	3.63	0.0	0.0	0.0	0.0	3.63	G84C:A351T:C518G:C605A:T667C:A712G	V31L:T121S:S208R:F230S:K245R	3750.0069195087854
AAAACAAACAAAATAAAACA	CCAGCGCTAG	B	amacGFP	0.0	0.0	0.0	0.0	0.97	1.02	0.0	0.0	1.99	A466G:A514T:G537T	K159R:E175V:D183Y	8052.383800598309
AAAACAAACAAAATAAAACA	CGTGCGACTA	B	amacGFP	0.0	0.0	0.0	0.0	4.43	3.06	5.8	0.0	13.29	A466G:A514T:G537T	K159R:E175V:D183Y	10379.821384942878
AAAACAAACAAAATAAAACA	GGGAAGGATC	B	amacGFP	0.0	0.0	0.0	0.0	0.89	3.29	10.8	0.0	14.98	A466G:A514T:G537T	K159R:E175V:D183Y	12470.56986468896
AAAACAAACAAAATGAACAA	CGTTTCCAAT	B	amacGFP	0.0	0.0	1.76	0.0	0.62	0.0	0.0	0.0	2.38	C140A:A154G:A390G:C491G:G570T:T597.	K54R:K134E:N167K:G194C:Y206T:L207*:S208A:C209V:Q210R:T211Q:A212P:I213S:S214A:D216T:R217V:N218T:E219R:T221L:R222A:D223I:H224T:M225W:V226S:L228W:E229S:F230S:F231L:S232V:A233P:C234V:H236I:T237L:H238T:G239A:M240W:D241T:E242S:L243C:Y244T:K245S	2752.6643525587488
AAAACAAACAAAATGAACAA	GCTGGAAAGT	B	amacGFP	1.14	0.0	0.0	0.09	0.0	0.0	1.03	0.0	2.26	C140A:A154G:A390G:C491G:G570T:T597.	K54R:K134E:N167K:G194C:Y206T:L207*:S208A:C209V:Q210R:T211Q:A212P:I213S:S214A:D216T:R217V:N218T:E219R:T221L:R222A:D223I:H224T:M225W:V226S:L228W:E229S:F230S:F231L:S232V:A233P:C234V:H236I:T237L:H238T:G239A:M240W:D241T:E242S:L243C:Y244T:K245S	2973.908114076049
AAAACAAACAAAATGAACAA	TAGCCGTTCG	B	amacGFP	0.0	0.0	0.0	0.0	1.77	0.91	0.0	0.0	2.68	C140A:A154G:A390G:C491G:G570T:T597.	K54R:K134E:N167K:G194C:Y206T:L207*:S208A:C209V:Q210R:T211Q:A212P:I213S:S214A:D216T:R217V:N218T:E219R:T221L:R222A:D223I:H224T:M225W:V226S:L228W:E229S:F230S:F231L:S232V:A233P:C234V:H236I:T237L:H238T:G239A:M240W:D241T:E242S:L243C:Y244T:K245S	7727.6071329564575
AAAACAAACAAAATGAACAA	TGTAGTCCGA	B	amacGFP	0.0	0.0	0.0	0.0	0.0	4.54	0.0	0.0	4.54	C140A:A154G:A390G:C491G:G570T:T597.	K54R:K134E:N167K:G194C:Y206T:L207*:S208A:C209V:Q210R:T211Q:A212P:I213S:S214A:D216T:R217V:N218T:E219R:T221L:R222A:D223I:H224T:M225W:V226S:L228W:E229S:F230S:F231L:S232V:A233P:C234V:H236I:T237L:H238T:G239A:M240W:D241T:E242S:L243C:Y244T:K245S	9785.472137763774
AAAACAAACAAACGAATAAA	CAGCTAATTG	B	amacGFP	0.0	0.0	0.0	0.0	0.62	1.7	0.0	0.0	2.32	G33T:T277A	V14L:I96N	8474.655673727471
AAAACAAACAAACGAATAAA	GCTCTTGTTG	B	amacGFP	0.0	0.0	0.0	0.0	12.67	0.68	0.0	0.0	13.35	G33T:T277A	V14L:I96N	7094.17180234336
AAAACAAACAAATAAAAAAT	GCGATGTTGA	B	amacGFP	1.1	0.0	0.0	0.0	0.0	0.0	0.0	0.0	1.1	T40C:A154G:A268T:G383A:A397G:G400T:A471T:C613T	V16A:K54R:E93V:M131I:D136G:G137V:N161Y:T211I	449.0
AAAACAAACAAATAAAAAAT	GGTAGGCATT	B	amacGFP	1.94	0.0	0.0	0.0	0.0	0.0	0.0	0.0	1.94	T40C:A154G:A268T:G383A:A397G:G400T:A471T:C613T	V16A:K54R:E93V:M131I:D136G:G137V:N161Y:T211I	449.0
AAAACAAACAAATCAAAACA	CCTTTTGGGA	B	amacGFP	0.0	2.14	3.65	1.12	1.33	0.0	0.0	0.0	8.24	G33.:.35C:T277C:A508C	V14S:I96T:N173T	2432.076150240895
AAAACAAACAAATCAAAACA	GGGCCTTTTG	B	amacGFP	0.0	1.39	8.24	3.27	4.52	0.0	0.0	0.0	17.42	G33.:.35C:T277C:A508C	V14S:I96T:N173T	3162.703368120533
AAAACAAACAAATCAAGCAA	GAAGCTCTCG	B	amacGFP	0.74	0.0	0.0	0.9	0.0	1.93	0.0	0.0	3.5700000000000003	C41A:G96T:A144G:C285G:A319T:A514G	G35C:T51A:R99G:K110M:E175G	6186.460260315887
AAAACAAACAAATTAGCCGA	GGTCGGCGTA	B	amacGFP	0.63	0.0	0.0	0.0	3.81	0.0	0.0	0.0	4.44	G33T:G90.:G90.:C90.:G90.:A90.:G90.:T190G:A241G:G329C:T387A:A508C	V14L:G33.:E33.:L66R:N83S:F133I:N173T	5740.452198780207
AAAACAAACAACAAAAAACC	TAACTCCTTA	B	amacGFP	0.0	0.0	0.0	4.12	0.0	0.0	0.0	0.0	4.12	G33T:C542T	V14L	3750.0069195087854
AAAACAAACAACACAACACC	CTCGAAATTG	B	amacGFP	0.0	0.04	0.0	0.0	11.51	13.49	0.0	0.0	25.04	G206A:A375G:C584T:C690A	K129E:H238N	8130.362953048143
AAAACAAACAACACAACACC	TGGCCGTCGT	B	amacGFP	0.0	0.56	0.0	0.0	20.37	36.28	0.81	0.0	58.02000000000001	G206A:A375G:C584T:C690A	K129E:H238N	8523.530957471048
AAAACAAACAACCAGAAATC	GGAAAGCAGT	B	amacGFP	0.0	0.0	0.0	0.0	3.54	0.0	0.0	0.0	3.54	G33T:C171T	V14L:P60S	6301.8854501479345
AAAACAAACAAGCGAATTAC	ACTGTGTTGG	B	amacGFP	0.0	0.0	0.0	0.0	2.92	5.78	0.22	0.0	8.92	wt	wt	8677.084914521438
AAAACAAACAAGCGAATTAC	TGCGATATGC	B	amacGFP	0.0	0.0	0.0	0.0	9.21	3.85	3.97	0.0	17.03	wt	wt	8445.25596667881
AAAACAAACAAGTAAAAACA	AATTGCGGCG	B	amacGFP	0.0	0.0	0.0	0.0	0.0	0.0	1.4	0.0	1.4	wt	wt	13815.971472907542
AAAACAAACAAGTAAAAACA	CGGCTAACTT	B	amacGFP	0.0	0.0	0.0	0.0	4.07	4.08	0.0	0.0	8.15	wt	wt	8027.222423650993
AAAACAAACAAGTAAAAACA	CGTTGTATCG	B	amacGFP	0.0	0.0	0.0	0.0	1.86	0.11	0.0	0.0	1.9700000000000002	wt	wt	7113.456636716137
AAAACAAACAAGTAATACCC	CCGATATGTT	B	amacGFP	0.0	0.0	0.0	1.34	0.35	0.0	0.0	0.0	1.69	G33T:T204A:T382A	V14L:L71M:M131K	4361.101152092806
AAAACAAACAATACAACAAC	CGGGTCTTTT	B	amacGFP	5.15	0.0	0.0	0.0	0.0	0.0	0.0	0.0	5.15	A112G:A268G:A331T:G338T:A453T	D40G:E93G:E114V:K116N:I155F	449.0
AAAACAAACAATACAACAAC	GCGATGGAAT	B	amacGFP	1.3	0.0	0.0	0.0	0.0	0.0	0.0	0.0	1.3	A112G:A268G:A331T:G338T:A453T	D40G:E93G:E114V:K116N:I155F	449.0
AAAACAAACAATACATCAAA	GACACCCGGA	B	amacGFP	0.0	0.0	0.0	0.94	18.51	0.0	0.0	0.0	19.450000000000003	T157C:T294C:G502T:C539A:C690A	L55P:F102L:R171L:D183E:H238N	5543.826417031135
AAAACAAACAATACATCAAA	GGTCCAAATC	B	amacGFP	0.0	0.0	0.0	2.91	12.49	0.57	0.0	0.0	15.97	T157C:T294C:G502T:C539A:C690A	L55P:F102L:R171L:D183E:H238N	5724.491476495291
AAAACAAACACAAACACAAA	CCTCTTGCAT	B	amacGFP	0.0	0.0	0.0	0.13	7.97	8.28	4.7	0.0	21.08	G33T	V14L	9128.436777342708
AAAACAAACACAAACACAAA	GCCGCCCGGT	B	amacGFP	0.1	0.0	0.0	0.0	5.14	14.97	8.23	0.0	28.44	G33T	V14L	10201.94006534583
AAAACAAACACAAACACAAA	GCTGTGTGTA	B	amacGFP	0.0	0.0	0.0	0.0	0.0	0.11	2.94	0.0	3.05	G33T	V14L	12889.470646451424
AAAACAAACACCAAAACACA	GCTACGAGGC	B	amacGFP	0.0	0.0	0.0	0.0	0.0	18.48	2.65	0.0	21.13	wt	wt	10847.8168611599
AAAACAAACACCAAAACACA	GTGAGTGCCG	B	amacGFP	0.0	0.04	0.0	0.0	1.77	2.49	2.06	0.0	6.36	wt	wt	9992.19995451126
AAAACAAACACCACAAAACA	CTGTTATCTT	B	amacGFP	0.9	0.0	0.0	0.04	0.18	0.0	0.0	0.0	1.12	G33T:G102A:A456C	V14L:G37S:M156L	449.0
AAAACAAACACCACACCACT	CGCGGGTAGG	B	amacGFP	2.54	1.47	0.0	0.0	0.0	1.36	0.0	0.0	5.37	T139A:C185A:A337G:A366T:A634G	I49N:K116R:I126F:N218S	449.0
AAAACAAACACCACACCACT	TAATTTGAGC	B	amacGFP	0.0	0.0	0.0	0.0	0.71	0.0	0.0	0.0	0.71	T139A:C185A:A337G:A366T:A634G	I49N:K116R:I126F:N218S	6301.8854501479345
AAAACAAACACCCAAACAAC	GTAGCGACCG	B	amacGFP	0.0	0.0	0.0	0.04	28.43	49.89	8.45	0.0	86.81	G33T	V14L	8928.493546862446
AAAACAAACACGAGAATGCC	TGCCACGGAG	B	amacGFP	0.03	4.17	12.15	1.08	0.0	0.0	0.0	0.0	17.43	G111A:A174G:A471G	D40N:T61A:N161D	2003.5675544865514
AAAACAAACACGCATAGACC	AACGTTTCTG	B	amacGFP	0.0	0.0	0.0	0.0	3.45	9.3	0.22	0.0	12.97	A349G	D120G	8826.800845980053
AAAACAAACACGCATAGACC	ACCGTTTAGA	B	amacGFP	0.0	0.0	0.0	0.0	0.0	0.0	0.96	0.0	0.96	A349G	D120G	13815.971472907542
AAAACAAACACTGTGCAACA	TATCGTGTGG	B	amacGFP	0.5	0.0	1.07	0.0	0.0	0.0	0.0	0.0	1.57	G9A:G33T:A94T:G97A:G254T:C506A:G645T:T661G:G682A	G6S:V14L:E34V:G35D:K87N:H172Q:D223Y:L228R:G235E	1715.9396217722297
AAAACAAACAGAGAAACCCC	GGGCTTAGCG	B	amacGFP	0.0	0.0	0.0	0.0	0.0	1.13	0.0	0.0	1.13	T163C:T358C:T448A:A495T:A514G:T608A:A637T:C690A:T714G	V57A:V123A:V153D:K169*:E175G:C209*:E219V:H238N:*246G	9785.472137763774
AAAACAAACAGCACATAAAC	AGGGAATGTG	B	amacGFP	0.13	0.0	0.0	0.0	0.0	2.27	0.0	0.0	2.4	G33T:C66T:A115G:A133T:C148T:C167G:A241G:G271T	V14L:H25Y:Y41C:K47M:T52I:N83S:G94V	8985.376002550685
AAAACAAACAGCACATAAAC	CTCTAGATCC	B	amacGFP	0.8	0.0	0.0	0.0	0.0	0.0	0.0	0.0	0.8	G33T:C66T:A115G:A133T:C148T:C167G:A241G:G271T	V14L:H25Y:Y41C:K47M:T52I:N83S:G94V	449.0
AAAACAAACATTAACATATC	GGCTAGACAG	B	amacGFP	0.0	0.0	0.0	0.0	13.46	0.34	0.0	0.0	13.8	G108A:A112G:C503T:T597C	A39T:D40G:Y206H	6961.595748041704
AAAACAAACCAAAAAAAACT	GCAATGGAGG	B	amacGFP	3.14	0.0	0.0	0.0	0.0	0.0	0.0	0.0	3.14	G33T:G84A:C149T:G332C:G423T	V14L:V31M:E114D:E145*	449.0
AAAACAAACCAAAAATCACA	AAACATCGTT	B	amacGFP	0.0	0.0	0.0	0.0	0.53	1.36	0.0	0.0	1.8900000000000001	A312G:C690A	K108E:H238N	8450.170491639854
AAAACAAACCAAAAATCACA	AGGGGATCTG	B	amacGFP	0.0	0.0	0.0	0.0	0.62	0.91	0.07	0.0	1.6	A312G:C690A	K108E:H238N	8526.628971831024
AAAACAAACCAAAAATCACA	GACTGTTTCG	B	amacGFP	0.0	0.0	0.0	0.04	8.41	5.56	0.0	0.0	14.009999999999998	A312G:C690A	K108E:H238N	7728.747563733612
AAAACAAACCAAAAATCACA	GTCGAACGTT	B	amacGFP	0.0	0.0	0.0	0.0	6.73	3.97	0.0	0.0	10.700000000000001	A312G:C690A	K108E:H238N	7785.674338508604
AAAACAAACCAAACAACCCA	TGCTCGGCTG	B	amacGFP	3.44	0.0	0.0	0.0	3.01	0.0	0.0	0.0	6.449999999999999	A30T:C165G:C189A:T203A:A288G:A429T:T433A:A472G:C531T:A626T	I13F:P58A:L66M:T100A:N147Y:F148Y:N161S:L181F:K215N	1628.1804783236535
AAAACAAACCAACAACACAA	CCGACTTTCC	B	amacGFP	0.94	0.0	0.0	1.66	0.0	0.0	0.0	0.0	2.5999999999999996	G39A:T163A:A415G:A547G:G707A	V16I:V57E:H142R:Q186R	2463.722767417419
AAAACAAACCAACCAAAAAA	AACTCTTAGT	B	amacGFP	0.0	0.0	0.0	0.0	0.0	4.42	4.92	0.0	9.34	G29T:G33T:C188A:A390C:C560A	V14L:K134Q	11601.696480343606
AAAACAAACCAACCAAAAAA	GTGTTTCTAG	B	amacGFP	0.0	0.0	0.0	0.0	7.17	11.34	0.0	0.0	18.509999999999998	G29T:G33T:C188A:A390C:C560A	V14L:K134Q	8252.292464886033
AAAACAAACCAACCAAAAAA	GTTATCAAGG	B	amacGFP	0.03	0.0	0.0	0.0	17.8	13.27	0.0	0.0	31.1	G29T:G33T:C188A:A390C:C560A	V14L:K134Q	7832.841001016502
AAAACAAACCAAGGAAACCC	TCATTGTGGG	B	amacGFP	2.51	0.0	0.0	0.0	0.0	0.0	0.0	0.0	2.51	G33T:A65T:C368T:A397T:A456G:A466G:T556C:A612G	V14L:D136V:M156V:K159R:V189A:T211A	449.0
AAAACAAACCACAAAAAAAC	GATTATCGCG	B	amacGFP	0.0	0.0	0.0	0.0	7.09	16.1	0.0	0.0	23.19	A337G:G571T:A703T	K116R:G194V:E242V	8403.5647800887
AAAACAAACCACAAAAAAAC	GCAGTCGGCG	B	amacGFP	0.0	0.0	0.0	0.0	1.15	0.0	0.0	0.0	1.15	A337G:G571T:A703T	K116R:G194V:E242V	6301.8854501479345
AAAACAAACGACAAACCCTC	CTGATGCGGG	B	amacGFP	0.0	0.0	0.0	0.0	6.82	0.0	0.0	0.0	6.82	A55T:G70A:T78C:G102A:T203A:A234T	D21V:G26D:F29L:G37S:K81*	6301.8854501479345
AAAACAAACGACAAACCCTC	GGCTAAGACA	B	amacGFP	1.47	0.16	0.0	0.36	0.0	0.0	0.0	0.0	1.9899999999999998	A55T:G70A:T78C:G102A:T203A:A234T	D21V:G26D:F29L:G37S:K81*	449.0
AAAACAAACGCCACAGAACC	GCATTGGTGG	B	amacGFP	0.0	0.0	0.0	0.0	2.57	22.0	5.95	0.0	30.52	G33T	V14L	10192.5495035617
AAAACAAACGCCACAGAACC	TGATCGAGCA	B	amacGFP	0.03	0.0	0.0	0.04	7.35	11.45	6.32	0.0	25.189999999999998	G33T	V14L	9624.568057156508
AAAACAAACTCTTCACAACC	AGCCTGGTTC	B	amacGFP	1.1	1.9	0.0	0.0	0.09	0.11	0.0	0.0	3.2	C259T:G379T:T493C:T647A	A89V:G130V:F168S:D223E	1071.0271806853805
AAAACAAACTCTTCACAACC	GTGCGTAAAG	B	amacGFP	6.01	0.0	0.0	0.0	0.0	0.0	0.0	0.04	6.05	C259T:G379T:T493C:T647A	A89V:G130V:F168S:D223E	449.0
AAAACAAAGAAAGAGAATCC	CCTGGCCATG	B	amacGFP	0.0	0.0	2.02	9.82	0.0	0.0	0.0	0.0	11.84	C459A:C590T:A610G	P157T:Q210R	3222.6590814635997
AAAACAAAGAACAAAATAAA	CCATATAGTA	B	amacGFP	1.67	0.0	0.0	0.0	0.0	0.0	0.0	0.0	1.67	G33T:C119A:A133G:A252G:T388A:T526A:C586T	V14L:K47R:K87E:F133Y:V179E:P199L	449.0
AAAACAAAGAGCAAACAAGT	GGCTTCTTCC	B	amacGFP	0.0	0.0	0.0	0.0	0.0	8.96	0.0	0.0	8.96	A568G:A700T	D193G:D241V	9785.472137763774
AAAACAAAGATAAAACACAA	GCATAGTCTG	B	amacGFP	0.0	0.0	0.0	0.0	10.36	9.75	7.94	0.0	28.05	wt	wt	9464.77549767694
AAAACAAAGCAAACAAACCC	GTGTAAATTG	B	amacGFP	0.0	0.0	0.0	0.0	7.09	0.57	0.0	0.0	7.66	G33T:A94G:A568C:G683T	V14L:E34G:D193A	7209.004073584118
AAAACAAAGCATACCAAACC	ACATCAATGT	B	amacGFP	0.67	0.0	0.0	0.0	1.95	0.0	0.0	0.0	2.62	T262C:A268G:T292C:G410T:T577C	M90T:E93G:I101T:V196A	4839.112776560321
AAAACAAAGCATACCAAACC	AGGCTCCGTA	B	amacGFP	0.23	0.0	0.0	0.0	3.1	0.0	0.0	0.0	3.33	T262C:A268G:T292C:G410T:T577C	M90T:E93G:I101T:V196A	5785.801150060212
AAAACAAAGCCCATCCAAAA	CTTTACTGTG	B	amacGFP	15.77	0.0	0.0	0.0	0.0	0.0	0.0	0.0	15.77	A45G:T124C:T141A:A241C:T589C:G683C	I18V:L44P:C50S:N83T:I203T	449.0
AAAACAAAGTAAAACACACA	ATACGCTCCT	B	amacGFP	1.07	0.0	0.0	0.0	0.0	4.08	0.0	0.0	5.15	G33T:T46C:C179T:C308T:T493C:T526C	V14L:I18T:F168S:V179A	8705.58331942177
AAAACAAAGTAAAACACACA	ATGCTATAAT	B	amacGFP	1.87	0.44	0.0	0.0	0.0	0.0	0.0	0.0	2.31	G33T:T46C:C179T:C308T:T493C:T526C	V14L:I18T:F168S:V179A	769.4914414300142
AAAACAAAGTAAAACACACA	CGCTCTTTGG	B	amacGFP	0.84	0.0	0.0	0.31	1.33	0.0	0.0	0.0	2.48	G33T:T46C:C179T:C308T:T493C:T526C	V14L:I18T:F168S:V179A	3732.071127191861
AAAACAAAGTAAAACACACA	CGTCGCGGAC	B	amacGFP	1.04	0.0	0.0	0.0	0.0	0.0	0.0	0.0	1.04	G33T:T46C:C179T:C308T:T493C:T526C	V14L:I18T:F168S:V179A	449.0
AAAACAAAGTAAAACACACA	GCCTTCATGG	B	amacGFP	1.97	0.0	0.0	0.0	0.71	0.0	0.0	0.0	2.6799999999999997	G33T:T46C:C179T:C308T:T493C:T526C	V14L:I18T:F168S:V179A	449.0
AAAACAAAGTAAAACACACA	GCTTTGCATT	B	amacGFP	0.33	0.2	0.0	0.0	0.0	0.68	0.0	0.0	1.21	G33T:T46C:C179T:C308T:T493C:T526C	V14L:I18T:F168S:V179A	4844.658950056194
AAAACAAAGTAAAACACACA	GGTCTTTTGG	B	amacGFP	2.27	0.0	0.0	0.0	0.0	0.0	0.0	0.04	2.31	G33T:T46C:C179T:C308T:T493C:T526C	V14L:I18T:F168S:V179A	449.0
AAAACAAAGTAAAACACACA	GTCAGCTTTG	B	amacGFP	1.67	0.0	0.0	0.0	0.0	0.0	0.0	0.0	1.67	G33T:T46C:C179T:C308T:T493C:T526C	V14L:I18T:F168S:V179A	449.0
AAAACAAAGTAAAACACACA	TACGCTATGG	B	amacGFP	0.0	0.0	0.0	0.0	0.0	1.59	0.0	0.0	1.59	G33T:T46C:C179T:C308T:T493C:T526C	V14L:I18T:F168S:V179A	9785.472137763774
AAAACAAAGTAAAACACACA	TGAGACTCCT	B	amacGFP	1.67	0.0	0.39	0.0	0.0	0.0	0.0	0.0	2.06	G33T:T46C:C179T:C308T:T493C:T526C	V14L:I18T:F168S:V179A	449.0
AAAACAAATAAAACAAACAA	GACCTATGCC	B	amacGFP	0.8	0.0	0.0	0.0	0.0	0.0	0.0	0.0	0.8	A336G:A436T:A471.:G515A:T543A:G548A:A651T:T670A	K116E:N149I:N161I:N162T:G163A:L164*:K165R:V166*:N167T:F168S:K169R:I170S:R171A:H172T:N173T:I174S:E175K:G176A:G177A:V179C:Q180S:L181S:A182P:D183T:H184T:Y185T:Q186K:T187R:N188T:V189F:L191W:G192A:D193T:G194A:V196C:L197*:I198S:I203S:N204T:H205T:Y206T:L207*:S208A:C209V:Q210R:T211Q:A212P:I213S:S214A:D216T:R217V:N218T:E219R:T221L:R222A:D223I:H224T:M225W:V226S:L228W:E229S:F230S:F231I:S232V:A233P:C234V:H23…	449.0
AAAACAAATAAAACAAACAA	GTCGATGAAG	B	amacGFP	0.0	0.0	0.0	0.0	0.53	0.0	0.0	0.0	0.53	A336G:A436T:A471.:G515A:T543A:G548A:A651T:T670A	K116E:N149I:N161I:N162T:G163A:L164*:K165R:V166*:N167T:F168S:K169R:I170S:R171A:H172T:N173T:I174S:E175K:G176A:G177A:V179C:Q180S:L181S:A182P:D183T:H184T:Y185T:Q186K:T187R:N188T:V189F:L191W:G192A:D193T:G194A:V196C:L197*:I198S:I203S:N204T:H205T:Y206T:L207*:S208A:C209V:Q210R:T211Q:A212P:I213S:S214A:D216T:R217V:N218T:E219R:T221L:R222A:D223I:H224T:M225W:V226S:L228W:E229S:F230S:F231I:S232V:A233P:C234V:H23…	6301.8854501479345
AAAACAAATAAAACAAACAA	TGCGTATGTT	B	amacGFP	0.97	0.0	0.0	0.0	0.0	0.0	0.0	0.0	0.97	A336G:A436T:A471.:G515A:T543A:G548A:A651T:T670A	K116E:N149I:N161I:N162T:G163A:L164*:K165R:V166*:N167T:F168S:K169R:I170S:R171A:H172T:N173T:I174S:E175K:G176A:G177A:V179C:Q180S:L181S:A182P:D183T:H184T:Y185T:Q186K:T187R:N188T:V189F:L191W:G192A:D193T:G194A:V196C:L197*:I198S:I203S:N204T:H205T:Y206T:L207*:S208A:C209V:Q210R:T211Q:A212P:I213S:S214A:D216T:R217V:N218T:E219R:T221L:R222A:D223I:H224T:M225W:V226S:L228W:E229S:F230S:F231I:S232V:A233P:C234V:H23…	449.0
AAAACAAATAAAACACAAAC	GTCAGAGGGG	B	amacGFP	0.0	0.0	0.0	0.0	0.0	0.23	2.94	0.0	3.17	T205A:C223T:A553G:A610G:T670C	L71*:P77L:N188S:Q210R:F231S	12696.461001213782
AAAACAAATAAAACACAAAC	GTTCTGCTTC	B	amacGFP	0.0	0.0	0.0	0.0	1.42	0.0	0.0	0.0	1.42	T205A:C223T:A553G:A610G:T670C	L71*:P77L:N188S:Q210R:F231S	6301.8854501479345
AAAACAAATAAACAAACATC	GGACTCACGT	B	amacGFP	4.14	0.0	0.0	0.0	0.0	5.56	0.0	0.0	9.7	A24T:T203A:T205A:A253T:G384A:C420G	T11S:L71*:K87M:D132N:L144V	4419.522979107411
AAAACAAATAAACAAACATC	GGTCGTGGTG	B	amacGFP	0.0	1.71	0.0	0.0	0.0	0.0	0.0	0.0	1.71	A24T:T203A:T205A:A253T:G384A:C420G	T11S:L71*:K87M:D132N:L144V	1260.9987534483494
AAAACAAATAAACAAACATC	GTATTATATT	B	amacGFP	1.94	0.0	0.0	0.0	0.0	0.0	0.0	0.0	1.94	A24T:T203A:T205A:A253T:G384A:C420G	T11S:L71*:K87M:D132N:L144V	449.0
AAAACAAATAACAAACATTA	CGGGAACCTA	B	amacGFP	0.47	0.0	0.0	0.0	2.13	0.0	0.0	0.0	2.5999999999999996	T202C:G215A:C266A:A337G:C584.:T606A	I70T:K116R:I203S:N204T:H205T:Y206T:L207*:S208A:C209V:Q210R:T211Q:A212P:I213S:S214A:D216T:R217V:N218T:E219R:T221L:R222A:D223I:H224T:M225W:V226S:L228W:E229S:F230S:F231L:S232V:A233P:C234V:H236I:T237L:H238T:G239A:M240W:D241T:E242S:L243C:Y244T:K245S	5539.159258402577
AAAACAAATAACTAACCCCA	CGTTTCCAAT	B	amacGFP	0.0	0.0	0.0	0.81	0.09	0.79	0.0	0.0	1.69	G33T	V14L	6725.614354363972
AAAACAAATAACTAACCCCA	GCGGTTCACA	B	amacGFP	0.03	0.0	0.0	0.0	0.0	5.78	0.0	0.0	5.8100000000000005	G33T	V14L	9348.474404581535
AAAACAAATAAGTCAGCACA	GACCCGTTGG	B	amacGFP	0.0	0.0	0.0	0.0	7.09	2.15	0.0	0.0	9.24	A129G:A390G:A538T:A603T	I46V:K134E:D183V:S208C	7565.200430184009
AAAACAAATAAGTCAGCACA	TGGATCACGC	B	amacGFP	0.0	0.0	0.0	0.0	10.36	0.0	0.07	0.0	10.43	A129G:A390G:A538T:A603T	I46V:K134E:D183V:S208C	6788.600282012422
AAAACAAATACCAAAAATTA	AACTTGGTCG	B	amacGFP	0.0	0.0	0.0	6.59	12.49	7.82	0.0	0.0	26.900000000000002	G33T:A73T:G233A	V14L:H27L:M80I	6595.10504059835
AAAACAAATACCAAAAATTA	ATTCGTTGGT	B	amacGFP	0.0	0.0	0.0	1.3	3.9	5.33	2.72	0.0	13.250000000000002	G33T:A73T:G233A	V14L:H27L:M80I	8905.040229729775
AAAACAAATACCAAAAATTA	GGGTTAATAG	B	amacGFP	0.0	0.0	0.0	0.04	18.87	7.6	0.0	0.0	26.509999999999998	G33T:A73T:G233A	V14L:H27L:M80I	7475.83781010757
AAAACAAATATCGAAATCAA	ACCGGGTGTT	B	amacGFP	0.0	0.0	0.0	0.0	1.59	0.68	0.0	0.0	2.27	T85A:G392T:C500T:G611C:A626T	V31E:K134N:Q210H:K215N	7669.400120254552
AAAACAAATATCGAAATCAA	AGCTCCTCGT	B	amacGFP	5.08	0.0	0.0	0.0	1.15	0.0	0.0	0.0	6.23	T85A:G392T:C500T:G611C:A626T	V31E:K134N:Q210H:K215N	449.0
AAAACAAATCAAAAACAAAC	AGCTGCTTGG	B	amacGFP	0.0	0.0	0.0	0.0	4.07	0.0	0.0	0.0	4.07	G357A:G411A:T511A:G513A	V123M:G141R:I174N:E175K	6301.8854501479345
AAAACAAATCAAAAACAAAC	ATGGCTAAGT	B	amacGFP	0.4	0.0	0.0	0.0	0.71	0.0	1.18	0.0	2.29	G357A:G411A:T511A:G513A	V123M:G141R:I174N:E175K	9151.532745709803
AAAACAAATCAAAAATTCTT	TCGTTAGGTG	B	amacGFP	0.13	0.0	0.0	0.0	0.0	2.27	0.0	0.0	2.4	T124C:C264T:A301G:A436G	L44P:P92S:Q104R:N149S	8985.376002550685
AAAACAAATGAATCAGCAAG	CTGGTCAGGT	B	amacGFP	3.51	0.0	0.0	0.0	0.0	0.0	0.0	0.0	3.51	A49G:G239T:T262C:C455A:A490G:A508T:G522A:T601C:G675A	E19G:M82I:M90T:N167S:N173I:G178R:L207P:A233T	449.0
AAAACAAATGAATCAGCAAG	GAGGAATCTT	B	amacGFP	0.0	0.0	0.0	0.0	0.44	0.0	0.0	0.0	0.44	A49G:G239T:T262C:C455A:A490G:A508T:G522A:T601C:G675A	E19G:M82I:M90T:N167S:N173I:G178R:L207P:A233T	6301.8854501479345
AAAACAAATGACAAACACAC	ACTTGTTAGC	B	amacGFP	1.1	0.0	0.0	0.0	3.72	0.0	0.0	0.0	4.82	G33T:G99C:A405T:T470A:T557A	V14L:E36Q:I139F	5069.475095218808
AAAACAAATGACAAACACAC	CTCACCAAGA	B	amacGFP	0.0	3.57	0.0	0.0	0.09	0.0	0.0	0.0	3.6599999999999997	G33T:G99C:A405T:T470A:T557A	V14L:E36Q:I139F	1398.4482644609564
AAAACAAATGCACAAAAAAG	CTATTATACA	B	amacGFP	0.33	0.0	0.0	0.0	1.86	0.0	0.0	0.0	2.19	G33T:G70A:C533T:C594T	V14L:G26D:H205Y	5727.776092772516
AAAACAAATGCCACAACCTT	ATAGTGCAGA	B	amacGFP	0.0	1.43	0.0	0.0	1.51	0.0	0.0	0.0	2.94	T46C:A234T:C257A	I18T:K81*	3571.0844649017536
AAAACAAATGTCATGTACAA	ATGAGTGTTC	B	amacGFP	19.81	0.0	0.0	0.04	0.0	0.0	0.0	0.0	19.849999999999998	G33T:T493C	V14L:F168S	449.0
AAAACAAATGTCATGTACAA	TTTATTTGGA	B	amacGFP	5.65	0.0	0.0	0.0	0.0	0.11	0.0	0.0	5.760000000000001	G33T:T493C	V14L:F168S	449.0
AAAACAAATTAAACAGAACA	ATTCGGGCCG	B	amacGFP	0.0	0.0	0.0	0.0	1.95	0.0	0.0	0.0	1.95	G33T:T85G:T107C:A147G:A229G:A331T:T382C:T426G:A430G:A465T:A490G:C684T:C690A:C692A:G707C	V14L:V31G:T52A:H79R:E114V:M131T:Y146D:N147S:K159*:N167S:H236Y:H238K	6301.8854501479345
AAAACAAATTAAACAGAACA	GGTGACCCCA	B	amacGFP	0.53	0.0	0.0	0.0	0.0	0.0	0.0	0.0	0.53	G33T:T85G:T107C:A147G:A229G:A331T:T382C:T426G:A430G:A465T:A490G:C684T:C690A:C692A:G707C	V14L:V31G:T52A:H79R:E114V:M131T:Y146D:N147S:K159*:N167S:H236Y:H238K	449.0
AAAACAAATTAAACAGAACA	TTTTGTGTGG	B	amacGFP	0.0	0.0	0.0	0.0	0.0	0.0	3.09	0.0	3.09	G33T:T85G:T107C:A147G:A229G:A331T:T382C:T426G:A430G:A465T:A490G:C684T:C690A:C692A:G707C	V14L:V31G:T52A:H79R:E114V:M131T:Y146D:N147S:K159*:N167S:H236Y:H238K	13815.971472907542
AAAACAAATTACTAAAAAAC	ATAGCGCGTG	B	amacGFP	1.0	0.0	0.0	0.0	0.89	0.0	0.0	0.0	1.8900000000000001	G93.:.95T:T107A:A144G:G213A:A331G:A549C:A700G	E34M:D38E:T51A:A74T:E114G:T187P:D241G	1695.5291732426654
AAAACAAATTAGATAAACAA	CGGCGCGAGT	B	amacGFP	0.0	0.0	0.0	0.0	5.93	2.27	0.0	0.0	8.2	G33T	V14L	7628.2220068992065
AAAACAAATTGCAAAGTACA	ACGGAAGCCC	B	amacGFP	0.0	0.0	0.0	0.72	0.0	0.0	0.0	0.0	0.72	G4A:G12A:T19C:G33T:T114C:T450A:T608C	S1N:E7K:L9P:V14L:Y41H:Y154N	3750.0069195087854
AAAACAAATTGCAAAGTACA	ACTGAGGATG	B	amacGFP	0.0	0.0	0.03	0.0	5.23	0.0	0.0	0.0	5.260000000000001	G4A:G12A:T19C:G33T:T114C:T450A:T608C	S1N:E7K:L9P:V14L:Y41H:Y154N	5869.5013542312345
AAAACAACAAAAACAGAACA	CGGGTGCACC	B	amacGFP	0.0	0.0	0.0	0.0	0.0	3.51	0.0	0.0	3.51	G33T:A349G	V14L:D120G	9785.472137763774
AAAACAACAAAAACAGACTC	CGACCTAAAT	B	amacGFP	0.47	0.0	0.0	0.0	4.52	0.91	0.29	0.0	6.1899999999999995	T526A:C642A:T659C	V179E:R222S	6675.807885783654
AAAACAACAAAAATAAACAA	AGATCAGTTA	B	amacGFP	2.31	0.0	0.0	0.0	0.0	0.0	0.0	0.0	2.31	G33T:T190A:C260A:A307G:C550A	V14L:L66Q:D106G:T187K	449.0
AAAACAACAAAACCAACACC	GCCGTTCACC	B	amacGFP	0.0	0.0	0.0	0.0	0.0	2.04	0.0	0.0	2.04	A381G:T388C:C616T:T652C:T680A	M131V:F133S:A212V:M225T:C234*	9785.472137763774
AAAACAACAAAACCAACACC	GTGCAGCCAC	B	amacGFP	0.0	0.0	0.0	0.0	2.21	2.38	0.0	0.0	4.59	A381G:T388C:C616T:T652C:T680A	M131V:F133S:A212V:M225T:C234*	8064.8464996342955
AAAACAACAAAACCAACACC	TGAGTCTTGT	B	amacGFP	0.37	0.0	0.0	0.0	0.0	1.13	0.0	0.0	1.5	A381G:T388C:C616T:T652C:T680A	M131V:F133S:A212V:M225T:C234*	8725.182789776485
AAAACAACAAACAAAACCAA	ATGAGGGTCG	B	amacGFP	0.84	0.12	1.07	0.0	2.92	0.0	0.0	0.0	4.95	A261G:A301T:G565A	M90V:Q104L:G192D	4226.091830031299
AAAACAACAAACAAAACCAA	CGGCGCGCAT	B	amacGFP	0.3	0.0	0.0	0.0	0.0	0.0	0.0	0.0	0.3	A261G:A301T:G565A	M90V:Q104L:G192D	449.0
AAAACAACAAACAAAACCCC	TTGCTGCCGT	B	amacGFP	4.81	0.0	0.59	0.0	0.0	1.25	0.0	0.0	6.6499999999999995	G33T:A45T:G679A	V14L:I18F:C234Y	449.0
AAAACAACAAACACAACCCA	GATGAGTGGG	B	amacGFP	0.0	0.0	0.0	0.0	0.0	1.59	0.0	0.0	1.59	A24T:T47C:G53T:T107A:T210C:G314A:C408A:A444G:G477A:A547G:G563T:A592C:T647A:C690A	T11S:D38E:F73L:L140M:N152D:G163S:Q186R:L191F:N204T:D223E:H238N	9785.472137763774
AAAACAACAAACACAAGAAC	CTATTATACA	B	amacGFP	0.03	0.0	0.0	0.0	5.85	27.78	0.0	0.07	33.730000000000004	G33T	V14L	8893.097190209488
AAAACAACAAACACAAGAAC	GACATGGTCT	B	amacGFP	0.0	0.0	0.0	0.0	11.43	4.54	0.29	0.0	16.259999999999998	G33T	V14L	7584.002452169704
AAAACAACAAACACTAAATT	GTGAAAATAG	B	amacGFP	0.0	0.0	0.0	0.0	0.0	8.96	2.72	0.0	11.680000000000001	A138G:C500A	I49V	11052.301844797556
AAAACAACAAACATACAACA	CGGCTCTGTC	B	amacGFP	0.23	0.0	0.0	0.0	3.81	0.0	0.0	0.0	4.04	T21C:A313G:G378T:C536A:A595T:C617T:A618G:T680A:A712G	F10L:K108R:G130C:H205L:I213V:C234*:K245R	5789.128256637677
AAAACAACAAACATACAACA	GCCTCGGCAC	B	amacGFP	0.0	0.0	0.0	0.0	0.97	0.0	0.0	0.0	0.97	T21C:A313G:G378T:C536A:A595T:C617T:A618G:T680A:A712G	F10L:K108R:G130C:H205L:I213V:C234*:K245R	6301.8854501479345
AAAACAACAAAGAACAACCA	GTTTGCGGAC	B	amacGFP	0.0	0.0	0.0	0.0	0.53	0.0	0.0	0.0	0.53	G33T:T358C:A391G:G447A:T678C	V14L:V123A:K134R:V153I:C234R	6301.8854501479345
AAAACAACAAAGAACAACCA	TGGGGGTCTG	B	amacGFP	0.0	0.0	0.0	0.0	0.0	1.02	0.0	0.0	1.02	G33T:T358C:A391G:G447A:T678C	V14L:V123A:K134R:V153I:C234R	9785.472137763774
AAAACAACAAAGAACCCACA	TGGGGTTTCG	B	amacGFP	0.0	0.0	0.0	0.0	4.07	8.5	0.37	0.0	12.94	G33T:A466T:T647C	V14L:K159M	8737.864609908267
AAAACAACAAAGAAGAAACA	AAAAGCAGGT	B	amacGFP	0.0	0.0	0.0	2.24	2.3	2.49	0.07	0.0	7.1000000000000005	wt	wt	6723.6983828360435
AAAACAACAAAGAAGAAACA	CGTCGGTTGA	B	amacGFP	0.0	0.0	0.0	3.05	12.75	4.88	0.66	0.0	21.34	wt	wt	6759.48763867834
AAAACAACAAAGAAGAAACA	GGTTTTGTGT	B	amacGFP	0.0	0.0	0.0	0.0	5.4	3.63	2.28	0.0	11.31	wt	wt	8621.40756177395
AAAACAACAAAGAAGAAACA	GTGTTGAGGC	B	amacGFP	0.0	0.0	0.0	0.0	4.16	1.7	0.0	0.0	5.86	wt	wt	7652.356521619275
AAAACAACAAATACAACACC	AGCTCTCATG	B	amacGFP	0.0	0.0	0.0	0.0	2.21	0.0	0.0	0.0	2.21	G33T:C311G:C317.:A391T:G413A:G516T:G570A:A696G	V14L:Y109*:K110R:T111P:R112V:E114R:V115*:K116S:F117S:E118R:G119A:D120T:T121H:L122W:V123*:N124T:R125A:I126S:E127S:L128*:K129R:G130A:M131W:D132T:F133S:K134W:E135R:D136T:G137A:N138T:I139S:L140W:G141D:H142T:K143S:L144W:E145S:Y146T:N147T:F148L:N149T:S150A:H151T:N152T:V153S:Y154I:I155S:M156C:P157Q:D158T:K159R:A160L:N161I:N162T:G163A:L164*:K165R:V166*:N167T:F168S:K169R:I170S:R171A:H172T:N173T:I174S:E175…	6301.8854501479345
AAAACAACAAATACAACACC	CCTTGAGTTA	B	amacGFP	0.6	0.0	0.0	0.18	0.0	1.59	0.0	1.21	3.58	G33T:C311G:C317.:A391T:G413A:G516T:G570A:A696G	V14L:Y109*:K110R:T111P:R112V:E114R:V115*:K116S:F117S:E118R:G119A:D120T:T121H:L122W:V123*:N124T:R125A:I126S:E127S:L128*:K129R:G130A:M131W:D132T:F133S:K134W:E135R:D136T:G137A:N138T:I139S:L140W:G141D:H142T:K143S:L144W:E145S:Y146T:N147T:F148L:N149T:S150A:H151T:N152T:V153S:Y154I:I155S:M156C:P157Q:D158T:K159R:A160L:N161I:N162T:G163A:L164*:K165R:V166*:N167T:F168S:K169R:I170S:R171A:H172T:N173T:I174S:E175…	10730.100526216027
AAAACAACAAATCAAAAACA	CGAGGCGTAC	B	amacGFP	0.0	0.0	0.0	0.0	6.47	5.1	0.0	0.0	11.57	G33T	V14L	7914.5667647874625
AAAACAACAAATCAAAAACA	GACCGGTACA	B	amacGFP	0.0	0.04	0.0	0.0	7.17	0.0	0.0	0.0	7.21	G33T	V14L	5872.521444183974
AAAACAACAAATCAAAAACA	GAGAGCTGGG	B	amacGFP	0.0	0.0	0.0	0.81	10.1	20.63	2.87	0.0	34.41	G33T	V14L	8926.344773377696
AAAACAACAAATCAAAAACA	GTCGTAGACG	B	amacGFP	0.0	0.0	0.0	0.0	13.29	0.0	0.51	0.0	13.799999999999999	G33T	V14L	7031.859182335048
AAAACAACAAATCAAAAACA	TGAGTCTTGT	B	amacGFP	0.0	0.0	0.0	0.0	13.55	12.7	3.16	0.0	29.41	G33T	V14L	8370.655627304488
AAAACAACAAATCAAAGCAC	AACGTTTCTG	B	amacGFP	3.17	0.0	0.0	0.0	0.0	1.81	0.0	0.0	4.98	A235T:A360T:T619A:A626G	K81M:N124Y:I213N	449.0
AAAACAACAAATTAATCAAC	TTGAAGTGTT	B	amacGFP	0.97	0.0	0.03	0.0	0.18	0.0	0.0	0.0	1.18	G33T:C68T:A313G:A337G:G346T:G410.:C420G:A472G:G682A	V14L:K108R:K116R:G119V:H142T:K143R:L144W:E145S:Y146T:N147T:F148L:N149T:S150A:H151T:N152T:V153S:Y154I:I155S:M156C:P157Q:D158T:K159R:A160L:N161V:N162T:G163A:L164*:K165R:V166*:N167T:F168S:K169R:I170S:R171A:H172T:N173T:I174S:E175R:G176A:G177A:V179C:Q180S:L181S:A182P:D183T:H184T:Y185T:Q186R:T187R:N188T:V189F:L191W:G192A:D193T:G194A:V196C:L197*:I198S:I203S:N204T:H205T:Y206T:L207*:S208A:C209V:Q210R:T211…	449.0
AAAACAACAACAAAGGACCA	TAAATCCCTG	B	amacGFP	0.0	0.32	0.0	0.0	0.0	0.0	1.03	0.0	1.35	G53.:T85A:G142A:C167T:A252G:A405T:A703T	D21T:G22A:D23T:V24Y:H25T:G26A:H27T:K28S:F29S:S30A:V31S:R32A:G33A:E34R:G35A:E36R:G37A:D38M:A39P:D40T:Y41T:G42A:K43S:L44W:E45R:I46S:K47S:F48S:I49S:C50T:T51P:T52P:G53A:K54S:L55C:V57C:P58L:W59G:T61P:L62S:V63*:T64P:T65P:L66C:S67R:Y68T:G69A:I70F:L71C:C72A:F73S:A74R:R75A:Y76T:E78N:H79T:M80*:K81R:M82*:N83T:D84T:F85S:F86S:K87S:S88P:A89P:M90C:E93K:G94A:Y95T:I96S:Q97R:E98S:R99A:T100P:I101S:F102S:F103S:Q104R…	12748.788495226916
AAAACAACAACACTCACACA	ACTATGGGAC	B	amacGFP	0.0	0.0	0.0	0.0	3.54	14.4	0.0	0.0	17.94	T203A:A430G:A582T	N147S:I198F	8609.519452541981
AAAACAACAACACTCACACA	GTTTTCTATG	B	amacGFP	0.0	0.0	0.0	0.0	6.02	11.56	0.51	0.0	18.09	T203A:A430G:A582T	N147S:I198F	8674.518180240044
AAAACAACAACACTCACACA	TCACGGGATT	B	amacGFP	0.0	0.04	0.0	0.0	32.51	20.41	5.73	0.0	58.690000000000005	T203A:A430G:A582T	N147S:I198F	7872.751439839871
AAAACAACAACACTCACACA	TGGGCTGTGG	B	amacGFP	0.0	0.0	0.0	0.0	0.44	14.51	2.94	0.0	17.89	T203A:A430G:A582T	N147S:I198F	10377.329209038102
AAAACAACAACACTCACACA	TGTGGTTGGG	B	amacGFP	0.0	0.0	0.0	0.0	2.48	9.18	0.0	0.0	11.66	T203A:A430G:A582T	N147S:I198F	8578.859526745264
AAAACAACAAGAACAAAACA	TTCAGCTCTT	B	amacGFP	11.09	0.0	0.0	3.27	0.0	0.11	0.0	0.0	14.469999999999999	T406.:C406.:C406.	I139.:L140M	449.0
AAAACAACAAGGACAGCACA	ACGTGGTATC	B	amacGFP	0.17	0.0	0.0	2.82	0.0	0.0	0.0	0.0	2.9899999999999998	T273.:.275G:C404T:C459A:C559A:C630A	Y95S:P157T:P190H:R217S	3370.9843009086817
AAAACAACAAGGACAGCACA	GGTTAGATTG	B	amacGFP	4.21	0.0	0.0	0.0	1.33	0.0	1.47	0.0	7.01	T273.:.275G:C404T:C459A:C559A:C630A	Y95S:P157T:P190H:R217S	449.0
AAAACAACAATATACAAATA	ACCGCGTTAG	B	amacGFP	0.0	0.0	0.0	0.0	8.15	11.0	0.0	0.0	19.15	wt	wt	8178.506834035663
AAAACAACAATATACAAATA	AGCATTGCGC	B	amacGFP	0.0	0.0	0.0	0.0	2.92	3.29	0.44	0.0	6.65	wt	wt	8364.320666895881
AAAACAACAATATACAAATA	AGGCACATGG	B	amacGFP	0.0	0.0	0.0	0.0	3.81	9.18	0.0	0.0	12.99	wt	wt	8426.405211739091
AAAACAACAATATACAAATA	GGTGCGGGGG	B	amacGFP	0.0	0.0	0.0	0.0	0.0	0.68	3.01	0.0	3.69	wt	wt	12332.497056975892
AAAACAACAATTAACAAACT	AGAATGTGAT	B	amacGFP	0.87	0.0	0.0	0.0	0.0	0.0	0.0	0.0	0.87	G33T:A65T:T141C:C176T:T190A:A430T:T457C:T511C:C579T	V14L:C50R:L66Q:N147I:M156T:I174T	449.0
AAAACAACAATTAACAAACT	CTCTGTGTAT	B	amacGFP	5.81	0.0	0.0	0.0	0.0	0.0	0.0	0.0	5.81	G33T:A65T:T141C:C176T:T190A:A430T:T457C:T511C:C579T	V14L:C50R:L66Q:N147I:M156T:I174T	449.0
AAAACAACACAAACAACACA	CTGGGGGCTG	B	amacGFP	0.9	0.0	0.26	0.0	0.0	0.0	0.0	0.0	1.1600000000000001	A120G:A226G:A430G:A484T:A612G:T666C	K43E:E78G:N147S:K165M:T211A:F230L	449.0
AAAACAACACAAACAACACA	TGATGGTTGT	B	amacGFP	1.17	0.0	0.1	0.0	0.0	0.0	0.0	0.0	1.27	A120G:A226G:A430G:A484T:A612G:T666C	K43E:E78G:N147S:K165M:T211A:F230L	449.0
AAAACAACACAATTAACAGT	TAGAACCGGC	B	amacGFP	0.0	1.98	0.0	0.0	0.0	0.11	0.0	0.0	2.09	T46C:T452C:A637T	I18T:E219V	1414.171973966443
AAAACAACACAATTATGCCC	GTGTTTCTAG	B	amacGFP	0.0	0.0	0.0	0.0	0.0	1.93	0.0	0.0	1.93	T34C:A133G:T178.:G198A:C218A:A226T:G520T:G551A	V14A:K47R:L62P:V63*:T64P:T65P:L66C:S67R:Y68T:G69A:I70F:L71C:C72A:F73S:A74R:R75D:Y76T:E78Y:H79T:M80*:K81R:M82*:N83T:D84T:F85S:F86S:K87S:S88P:A89P:M90C:E93K:G94A:Y95T:I96S:Q97R:E98S:R99A:T100P:I101S:F102S:F103S:Q104R:D105T:D106T:G107A:K108S:Y109T:K110R:T111P:R112V:E114R:V115*:K116S:F117S:E118R:G119A:D120T:T121H:L122W:V123*:N124T:R125A:I126S:E127S:L128*:K129R:G130A:M131W:D132T:F133S:K134R:E135R:D136…	9785.472137763774
AAAACAACACACAAAACCCC	TTGCAGTTGG	B	amacGFP	0.0	0.04	0.94	0.0	3.28	2.27	0.44	0.0	6.970000000000001	A634T	N218I	7238.541368377678
AAAACAACACACATTAGTCA	CACCGGTGGT	B	amacGFP	1.17	0.0	0.0	0.0	0.0	5.1	0.0	0.0	6.27	G142T:G327T:A397T:T493A:A664G	C50F:G113W:D136V:F168Y:E229G	8699.842423849372
AAAACAACACAGAAAGAAAT	GGGTTGAGTA	B	amacGFP	0.0	0.0	0.0	5.92	0.0	0.0	0.0	0.0	5.92	T163C:C311T:A349G:A495T:A547T:T670C:C690A:C705T	V57A:D120G:K169*:Q186L:F231S:H238N	3750.0069195087854
AAAACAACACAGACAAAACC	GGGGCATCAG	B	amacGFP	0.57	0.0	0.0	0.0	0.0	0.0	0.0	0.0	0.57	G33T:T40A:G170T:T406C:A444T	V14L:V16D:W59C:I139T:N152Y	449.0
AAAACAACACAGACAAAACC	TTCGTATGGG	B	amacGFP	2.91	0.99	0.0	3.18	0.09	0.0	0.0	0.0	7.17	G33T:T40A:G170T:T406C:A444T	V14L:V16D:W59C:I139T:N152Y	1650.0171713045636
AAAACAACACATAAAAAAAA	AACCTTGTTG	B	amacGFP	0.0	0.0	0.0	0.0	0.62	0.0	0.0	0.0	0.62	A81G:G90A:T190A:G225T:A253G:T632A	S30G:G33S:L66Q:E78*:K87R	6301.8854501479345
AAAACAACACATAAAAAAAA	CCATTGGACT	B	amacGFP	0.0	0.2	0.0	0.0	3.63	0.0	0.0	0.0	3.83	A81G:G90A:T190A:G225T:A253G:T632A	S30G:G33S:L66Q:E78*:K87R	5790.530419279388
AAAACAACACATAAAAAAAA	GTCGAACGTT	B	amacGFP	0.17	0.0	0.0	0.0	0.0	0.0	0.0	0.0	0.17	A81G:G90A:T190A:G225T:A253G:T632A	S30G:G33S:L66Q:E78*:K87R	449.0
AAAACAACACATAAAAAAAA	GTGATCCAGG	B	amacGFP	0.97	1.51	0.0	0.0	4.52	0.0	3.16	0.0	10.16	A81G:G90A:T190A:G225T:A253G:T632A	S30G:G33S:L66Q:E78*:K87R	6985.784307571532
AAAACAACACATACAACATG	GACATGTCTG	B	amacGFP	0.0	0.0	0.0	0.0	2.3	0.0	0.0	0.0	2.3	A253G:G282T:G374A:G522T	K87R:E98*:G178W	6301.8854501479345
AAAACAACACCCCCAATCCA	GAATATCTCG	B	amacGFP	1.87	0.0	0.0	0.0	0.0	0.0	0.0	0.0	1.87	G33T:A244C:C299T:C323A	V14L:D84A	449.0
AAAACAACACCGTCACAAAT	AAGACTGGTT	B	amacGFP	0.0	0.0	0.0	0.0	1.24	0.0	0.0	0.0	1.24	G170A:T205C:T487A:C500T:A508T:C539T:A588G:T671A:G683C	W59*:L71S:V166E:N173I:I203V:F231L	6301.8854501479345
AAAACAACACGACCATACCA	CGAGTCCGAC	B	amacGFP	0.0	0.0	0.0	0.0	1.59	0.11	0.0	0.0	1.7000000000000002	G33T:C92T:T141A:A174T:A313C	V14L:C50S:T61S:K108T	7177.350459407994
AAAACAACACGACCATACCA	GGACGGGCTA	B	amacGFP	0.0	0.0	0.0	0.13	0.89	0.11	0.0	0.0	1.13	G33T:C92T:T141A:A174T:A313C	V14L:C50S:T61S:K108T	6238.301361159667
AAAACAACACGACCATACCA	GTCAGTCGGA	B	amacGFP	0.0	0.04	0.0	0.9	16.65	0.34	0.0	0.0	17.93	G33T:C92T:T141A:A174T:A313C	V14L:C50S:T61S:K108T	6090.422429821169
AAAACAACACGACCATACCA	GTTGTCGTCT	B	amacGFP	0.0	0.0	0.0	0.0	0.97	4.54	0.0	0.0	5.51	G33T:C92T:T141A:A174T:A313C	V14L:C50S:T61S:K108T	8653.396063420176
AAAACAACACGCATAAAACT	GGGGTTGACC	B	amacGFP	1.44	0.0	0.78	0.0	0.0	0.0	0.0	0.0	2.2199999999999998	T52A	L20Q	540.1351067355564
AAAACAACACTAAAATCATA	GTCGGCCGCG	B	amacGFP	9.15	0.0	0.0	0.0	0.0	0.0	0.0	0.0	9.15	G12T:G33T:G58T:C428A:A598T:T671C	E7*:V14L:G22V:Y146*:Y206F	449.0
AAAACAACAGAACAATTACA	CGGACTCATA	B	amacGFP	0.43	0.0	0.0	0.0	0.0	3.85	0.0	0.0	4.28	A7T:C104T:C167A:G198T:A241G:C441A:G447C	K2M:G69C:N83S:H151N:V153L	8835.34182175842
AAAACAACATACACAAAATT	ACTTTGCTTT	B	amacGFP	1.74	0.0	0.0	0.0	0.0	0.68	0.37	0.0	2.79	G33T:C308T:T340A:C569T:A588G:C620A	V14L:F117Y:I203V	449.0
AAAACAACATACACAAAATT	CCGGAGTATA	B	amacGFP	0.0	0.0	0.0	2.33	0.71	5.67	0.0	0.0	8.71	G33T:C308T:T340A:C569T:A588G:C620A	V14L:F117Y:I203V	8188.244158857433
AAAACAACATACACAAAATT	CTTTCGGAGG	B	amacGFP	0.0	0.0	0.59	0.0	3.37	11.11	0.96	0.0	16.03	G33T:C308T:T340A:C569T:A588G:C620A	V14L:F117Y:I203V	9103.156583695816
AAAACAACATACACAAAATT	GGAGGTGGTA	B	amacGFP	0.03	1.43	0.0	0.0	7.17	11.79	2.28	0.0	22.700000000000003	G33T:C308T:T340A:C569T:A588G:C620A	V14L:F117Y:I203V	8653.350320663234
AAAACAACATAGAAAAATGC	GTCCGTATCA	B	amacGFP	0.0	0.0	0.0	0.0	0.0	5.1	0.0	0.0	5.1	T19C:G325C:A435G:A514T:G665T	L9P:R112P:N149D:E175V:E229D	9785.472137763774
AAAACAACATAGAAAAATGC	TAGACTTTAT	B	amacGFP	4.78	0.0	0.07	0.0	0.09	0.0	0.0	0.0	4.94	T19C:G325C:A435G:A514T:G665T	L9P:R112P:N149D:E175V:E229D	449.0
AAAACAACATAGACAACACA	TAGTTATTGA	B	amacGFP	0.0	0.0	0.0	0.0	0.0	2.83	0.0	0.0	2.83	A316T:T358C:G410A:G419T	Y109F:V123A:K143N	9785.472137763774
AAAACAACATGTACATTACT	AGGAACGGCA	B	amacGFP	0.0	0.0	1.66	0.0	0.0	0.0	0.0	0.0	1.66	G33T:A144G:A229G:A390T:T669C:T689A	V14L:T51A:H79R:K134*:F231L	2253.950592701564
AAAACAACATGTACATTACT	GCTAGGTAAA	B	amacGFP	0.07	0.0	0.0	0.0	0.27	0.0	0.0	0.0	0.34	G33T:A144G:A229G:A390T:T669C:T689A	V14L:T51A:H79R:K134*:F231L	5259.407504908621
AAAACAACCAAACAATCATA	ACGAAGCTCG	B	amacGFP	2.21	0.0	1.3	0.0	0.0	0.0	0.0	0.0	3.51	T47A:A153T:C176G:C279T:G325T:A336G:A618G	K54*:Q97*:R112L:K116E:I213V	640.6839557003009
AAAACAACCAAACAATCATA	ATCATATCCC	B	amacGFP	2.71	0.0	0.0	0.0	0.0	0.0	0.0	0.0	2.71	T47A:A153T:C176G:C279T:G325T:A336G:A618G	K54*:Q97*:R112L:K116E:I213V	449.0
AAAACAACCAACAATCAAAC	ACTTGCACAG	B	amacGFP	0.0	0.0	0.0	0.0	8.86	9.86	2.06	0.0	20.779999999999998	G33T:C500A:C512A	V14L	8507.589147517852
AAAACAACCAACAATCAAAC	GATACACACC	B	amacGFP	0.0	0.0	0.0	0.0	0.97	4.76	0.15	0.0	5.88	G33T:C500A:C512A	V14L	9197.873524424793
AAAACAACCAACAATCAAAC	GGAATGTTCA	B	amacGFP	0.0	0.0	0.0	0.0	0.0	12.47	0.29	0.0	12.76	G33T:C500A:C512A	V14L	10439.70814813548
AAAACAACCAACAATCAAAC	GTTGCACATG	B	amacGFP	0.0	0.0	0.0	0.0	0.0	6.12	1.76	0.0	7.88	G33T:C500A:C512A	V14L	11054.416629390249
AAAACAACCAACAATCAAAC	TCACATTCGG	B	amacGFP	0.0	0.0	0.0	0.0	0.0	0.34	3.97	0.0	4.3100000000000005	G33T:C500A:C512A	V14L	12669.743208750231
[truncated: 471,700 more rows]
