# Supplementary material for: Heterogeneity of the GFP fitness landscape and data-driven protein design
Source: eLife. 2022 May 5;11:e75842. doi: 10.7554/eLife.75842 (PMC9119679; doi:10.7554/eLife.75842)
Supplement: Source data 2. — Data are not filtered according to cell count, number of replicates, etc. One dataframe per gene and machine. [file elife-75842-data2.zip › cgreGFP__unfiltered_barcodes_to_brightness_machine_A.csv]

primary_bc	secondary_bc	machine	gene	P3	P4	P5	P6	P7	P8	P9	P10	clone_cell_count	nt_genotype	aa_genotype_pseudo	clone_cdf_fitness
AAAAAAAAACAAAAAATACA	CCTAAGTCGG	A	cgreGFP	4.54	0.0	0.0	0.0	0.0	0.0	0.0	0.0	4.54	G104T:T166A:A183T:T353A:C374T:A384G:G387T:G578A:T699C	E34D:L55Q:T61S:T131A:G132C:Y244H	590.0
AAAAAAAAACAAAAAATACA	TAAAAGCCGA	A	cgreGFP	1.07	0.0	0.0	0.0	0.0	0.0	0.0	0.0	1.07	G104T:T166A:A183T:T353A:C374T:A384G:G387T:G578A:T699C	E34D:L55Q:T61S:T131A:G132C:Y244H	590.0
AAAAAAAAACAAAAAATACA	TACCGGCCTA	A	cgreGFP	0.71	0.0	0.0	0.0	0.0	0.0	0.0	0.0	0.71	G104T:T166A:A183T:T353A:C374T:A384G:G387T:G578A:T699C	E34D:L55Q:T61S:T131A:G132C:Y244H	590.0
AAAAAAAAACAAACAAAATA	AGGGGATAGG	A	cgreGFP	0.0	0.0	0.0	0.0	3.16	2.58	0.0	0.0	5.74	A486G	K165E	18443.85696540633
AAAAAAAAACAAACAAAATA	CATGCTCAGG	A	cgreGFP	0.0	0.0	0.0	0.0	7.32	12.45	0.0	0.0	19.77	A486G	K165E	19217.462747339174
AAAAAAAAACAAACAAAATA	CTAGGGAAGG	A	cgreGFP	0.0	0.0	0.0	0.0	9.98	17.49	5.87	0.0	33.34	A486G	K165E	21453.218277035518
AAAAAAAAACAAACAAAATA	TGTTTGTCCA	A	cgreGFP	0.0	0.0	0.0	0.0	15.14	37.77	5.44	0.0	58.35	A486G	K165E	21170.40984612112
AAAAAAAAACAAAGATAATA	AGGAGAGCCT	A	cgreGFP	1.17	0.0	0.0	0.0	0.0	0.0	0.0	0.0	1.17	A256T:C438T:C482T	K87M:P149S	590.0
AAAAAAAAACAAAGATAATA	CCGTTCCGTA	A	cgreGFP	0.0	0.0	0.0	0.0	0.0	1.18	0.0	0.0	1.18	A256T:C438T:C482T	K87M:P149S	22488.6781980214
AAAAAAAAACAAAGATAATA	GCCTCCTTAT	A	cgreGFP	3.21	0.0	0.0	0.0	0.0	0.0	0.0	0.0	3.21	A256T:C438T:C482T	K87M:P149S	590.0
AAAAAAAAACAGAAAAAACC	ACTTGCACAG	A	cgreGFP	1.49	0.0	0.0	0.0	0.0	2.25	0.0	0.0	3.74	T50A:T219A:T509A:G692.	Y16*:F73I:F172L:E239K:T243R:Y244T:R245A	11031.887086555571
AAAAAAAAAGAAACAAAACA	CGTTCGTGCT	A	cgreGFP	0.0	0.0	0.0	0.0	0.0	1.07	0.0	0.0	1.07	A129T:C168T:G179T:C441T:T455C:A586T	T43S:P56S:W59C:P150S:Y198F	22488.6781980214
AAAAAAAAAGAAACAAAACA	CTTACCCAAG	A	cgreGFP	6.07	0.0	0.0	2.65	0.0	0.0	0.0	0.0	8.72	A129T:C168T:G179T:C441T:T455C:A586T	T43S:P56S:W59C:P150S:Y198F	590.0
AAAAAAAAAGAATTAAAATC	ATATACATGT	A	cgreGFP	4.25	0.0	0.0	0.0	0.0	0.0	0.0	0.0	4.25	A136T:A384T:C432T:A558G:C587.:C623T:C674T:A694T	K45M:T131S:H147Y:K189E:L203C:Y204T:H205T:H206T:L207*:T208Q:V209C:W210G:T211L:S212A:F213L:G214A:D216T:D218M:D219T:D220T:E221R:T222Q:D223I:H224T:T226R:I227S:V228S:E229R:V230L:I231L:K232R:A233P:V234*:D235T:L236W:E239*:T243R:Y244T:R245A	590.0
AAAAAAAAAGAATTAAAATC	GGACATGATT	A	cgreGFP	1.78	0.0	0.0	0.0	0.0	0.0	0.0	0.0	1.78	A136T:A384T:C432T:A558G:C587.:C623T:C674T:A694T	K45M:T131S:H147Y:K189E:L203C:Y204T:H205T:H206T:L207*:T208Q:V209C:W210G:T211L:S212A:F213L:G214A:D216T:D218M:D219T:D220T:E221R:T222Q:D223I:H224T:T226R:I227S:V228S:E229R:V230L:I231L:K232R:A233P:V234*:D235T:L236W:E239*:T243R:Y244T:R245A	590.0
AAAAAAAAAGCCAAAAAATA	AGATATCGTT	A	cgreGFP	0.0	0.0	0.0	0.0	0.0	3.86	11.87	1.17	16.9	C530T	wt	30236.769816615568
AAAAAAAAAGTCAAAAAACC	GTTTCGAATA	A	cgreGFP	0.0	0.0	0.0	0.0	0.0	0.0	1.14	0.0	1.14	T177A:C254T:C434T:T553C:G645A	W59R:F187S:E221K	32178.318886782963
AAAAAAAAATAAAAAAACAT	GCCCGGAAGG	A	cgreGFP	0.0	0.0	0.0	0.0	0.0	0.0	3.15	0.0	3.15	T30A:A141T:G208A:G645A	F10I:K47*:G69D:E221K	32178.318886782963
AAAAAAAAATAAAAAAACAT	GTGTTATTTG	A	cgreGFP	0.0	0.0	0.0	0.0	3.33	0.0	0.0	0.0	3.33	T30A:A141T:G208A:G645A	F10I:K47*:G69D:E221K	14818.583468647937
AAAAAAAAATAAAAACAAAA	ATGCCTGTCC	A	cgreGFP	1.1	0.0	0.0	0.0	0.33	0.0	0.0	0.0	1.4300000000000002	C152T:T187C:C262G:G671A	I62T:T89S	590.0
AAAAAAAAATAAAAACAAAA	GTATAGTCAC	A	cgreGFP	0.26	0.0	0.63	0.0	0.0	0.0	0.0	0.0	0.89	C152T:T187C:C262G:G671A	I62T:T89S	3130.641140029599
AAAAAAAAATAAAAACAAAA	GTGAGCTGGT	A	cgreGFP	0.0	0.0	0.0	0.12	0.0	0.0	0.0	0.0	0.12	C152T:T187C:C262G:G671A	I62T:T89S	8184.455953147941
AAAAAAAAATAAAAACAAAA	TGCCGCCGGT	A	cgreGFP	1.36	0.0	0.0	0.0	0.0	0.0	0.0	1.05	2.41	C152T:T187C:C262G:G671A	I62T:T89S	3164.270870497005
AAAAAAAAATGAAACACAGC	AGTCGTTGGA	A	cgreGFP	5.22	0.0	0.0	0.0	0.0	0.0	0.0	0.0	5.22	T150C:G159C:C218A:T370A:A372T:T427C:G578T	C50R:G53R:C72*:V126D:T127S:L145S:E195D	590.0
AAAAAAAAATGAAACACAGC	CAGGCTAGGG	A	cgreGFP	0.65	0.0	0.0	0.0	0.0	0.0	0.0	0.0	0.65	T150C:G159C:C218A:T370A:A372T:T427C:G578T	C50R:G53R:C72*:V126D:T127S:L145S:E195D	590.0
AAAAAAAACAAAAATACCCC	GGTATCAGTG	A	cgreGFP	1.95	0.0	0.0	0.0	0.0	0.0	0.0	0.0	1.95	A54G:A93G:G143C:C234A:A333T:G369A:C442A:C467T:C554T:T594A:T604C	T18A:I31V:K47N:R78S:K114*:V126I:P150H:Y204N:L207P	590.0
AAAAAAAACAAACTCAAACA	ATTTGGGTTA	A	cgreGFP	5.35	0.0	0.0	0.0	0.0	2.36	8.01	0.0	15.72	T10C:T11C:C196A:T527C:A615G:C626T:A695G	L3P:S65Y:T211A	17989.515783812247
AAAAAAAACAAACTCAAACA	TTCCTGTCAG	A	cgreGFP	3.63	0.0	0.0	0.0	0.0	0.0	0.0	0.0	3.63	T10C:T11C:C196A:T527C:A615G:C626T:A695G	L3P:S65Y:T211A	590.0
AAAAAAAACAAACTCAAACA	TTGCGGAGTG	A	cgreGFP	2.53	0.0	2.47	0.0	0.0	0.11	0.0	0.0	5.11	T10C:T11C:C196A:T527C:A615G:C626T:A695G	L3P:S65Y:T211A	2002.4448827633441
AAAAAAAACAAATGTTAATC	CGTGTGTTCT	A	cgreGFP	0.0	0.0	0.0	0.0	0.0	5.36	7.3	0.0	12.66	A58T:G680A	E19V	26671.391895420762
AAAAAAAACAAATGTTAATC	GTGACCTGTG	A	cgreGFP	0.0	0.0	0.0	0.0	0.0	6.12	4.72	2.46	13.3	A58T:G680A	E19V	28796.154406762733
AAAAAAAACAACAAAAAACC	TGTAGGTGTA	A	cgreGFP	5.03	0.0	0.0	0.0	0.0	0.32	0.0	0.0	5.3500000000000005	G352A:T391C:T664C	G120D:F133S:I227T	590.0
AAAAAAAACAACAGCAAAGA	GATTAACCCA	A	cgreGFP	1.49	0.0	0.0	2.49	0.0	0.0	0.0	0.0	3.98	G125T:C155A:A349T:A454G:A489G:C548T	N119I:Y154C:I166V	4771.780584500038
AAAAAAAACAACAGCAAAGA	GTCTACTCGG	A	cgreGFP	0.0	0.0	1.61	5.25	0.0	0.0	0.0	0.0	6.86	G125T:C155A:A349T:A454G:A489G:C548T	N119I:Y154C:I166V	5863.125318486506
AAAAAAAACAACAGCAAAGA	TCCGCCTAGG	A	cgreGFP	0.0	0.0	5.45	0.0	0.0	0.0	0.0	0.0	5.45	G125T:C155A:A349T:A454G:A489G:C548T	N119I:Y154C:I166V	4072.137032595566
AAAAAAAACAACTAACCACC	ATACGAACAG	A	cgreGFP	0.0	0.0	0.0	0.0	0.0	0.0	2.15	0.0	2.15	A240T:C264T:A399T:T476A:T553C	I80F:Q90*:N136Y:N161K:F187S	32178.318886782963
AAAAAAAACAACTAACCACC	CACGTATTCG	A	cgreGFP	0.52	0.0	0.0	0.0	0.0	0.0	0.0	0.0	0.52	A240T:C264T:A399T:T476A:T553C	I80F:Q90*:N136Y:N161K:F187S	590.0
AAAAAAAACATCAAAATAAA	CACCGCGGTT	A	cgreGFP	1.2	0.0	0.0	0.0	0.0	0.0	0.0	0.0	1.2	G18T:A35G:A84G:A316G:T358C:T376A:C439A:A498G:.636C:C697T	G6C:K28E:Q108R:L122P:V128E:P149Q:N169D:D218R:D219*:D220R:E221R:T222D:D223R:H224S:L225P:T226Y:I227D:V228R:E229R:V230G:I231H:K232*:A233G:V234R:D235R:E239G:T243N:Y244V:R245P:*246L	590.0
AAAAAAAACATCAAAATAAA	GCCTGCTGAG	A	cgreGFP	0.32	0.0	0.0	0.0	0.0	0.0	0.0	0.0	0.32	G18T:A35G:A84G:A316G:T358C:T376A:C439A:A498G:.636C:C697T	G6C:K28E:Q108R:L122P:V128E:P149Q:N169D:D218R:D219*:D220R:E221R:T222D:D223R:H224S:L225P:T226Y:I227D:V228R:E229R:V230G:I231H:K232*:A233G:V234R:D235R:E239G:T243N:Y244V:R245P:*246L	590.0
AAAAAAAACCATTAGTTCAC	AGCCGGGCTA	A	cgreGFP	11.23	0.0	0.0	0.0	0.0	0.0	0.0	0.0	11.23	A136G:T215A:T612A	K45R:F71L:W210R	590.0
AAAAAAAACGCACAAAACGA	GAGCCTTTTA	A	cgreGFP	3.05	0.0	0.0	2.08	0.0	0.0	0.0	5.39	10.52	A142T:G159T:C221A:C397G:T594G	K47M:G53C:F73L:S135*:Y204D	21533.002744256148
AAAAAAAACGCACAAAACGA	GCCTTGGCTG	A	cgreGFP	0.94	0.0	0.0	0.0	0.0	0.0	0.0	0.0	0.94	A142T:G159T:C221A:C397G:T594G	K47M:G53C:F73L:S135*:Y204D	590.0
AAAAAAAACGCACAAAACGA	TACGCTATGG	A	cgreGFP	4.96	1.6	0.0	0.0	0.0	0.0	0.0	0.0	6.5600000000000005	A142T:G159T:C221A:C397G:T594G	K47M:G53C:F73L:S135*:Y204D	1206.5273407613645
AAAAAAAACTACAACATACC	GGCTGGCAGC	A	cgreGFP	16.42	0.0	0.0	0.0	0.0	0.0	0.0	0.0	16.42	C193T:C287T:T390A:A394G	S64L:F133I:K134R	590.0
AAAAAAAACTACAACATACC	TATGCGCCTG	A	cgreGFP	0.13	0.0	0.0	0.0	0.0	5.79	0.0	0.0	5.92	C193T:C287T:T390A:A394G	S64L:F133I:K134R	21112.75096833485
AAAAAAAAGAACAAAACCCA	GAATCGGTAA	A	cgreGFP	0.0	0.0	0.0	0.0	0.0	9.33	21.03	2.11	32.47	C263T:A440G	wt	29474.765870823998
AAAAAAAAGAACAAAACCCA	GGTCACACAG	A	cgreGFP	0.0	0.0	0.0	0.0	4.83	39.48	51.07	17.81	113.19	C263T:A440G	wt	29234.513943191232
AAAAAAAAGAACAATAACAT	CCTCGGTTTG	A	cgreGFP	5.0	0.0	0.0	0.0	0.0	0.0	0.0	4.57	9.57	G285T:C314A:G341A:A346T:T435A:C441T:T508C:G522A:A650G	D98Y:E118V:S148T:P150S:F172S:G177S	8420.97045010829
AAAAAAAAGAACAATAACAT	CCTCTGGAAG	A	cgreGFP	28.97	0.0	0.0	0.0	0.0	0.0	0.0	0.0	28.97	G285T:C314A:G341A:A346T:T435A:C441T:T508C:G522A:A650G	D98Y:E118V:S148T:P150S:F172S:G177S	590.0
AAAAAAAAGAACAATAACAT	GCGCCGTGTA	A	cgreGFP	1.27	0.0	0.0	0.0	0.0	0.0	0.0	0.0	1.27	G285T:C314A:G341A:A346T:T435A:C441T:T508C:G522A:A650G	D98Y:E118V:S148T:P150S:F172S:G177S	590.0
AAAAAAAAGCACACAAACCA	AATCACATCC	A	cgreGFP	0.0	0.0	0.0	0.0	0.0	0.75	0.0	0.0	0.75	T31C:A84T:A135G:A498G:T509A:C635A	F10S:K28*:K45E:N169D:F172L	22488.6781980214
AAAAAAAAGCACACAAACCA	GTAAACCCTG	A	cgreGFP	0.0	0.0	0.0	0.0	0.0	0.0	3.58	0.0	3.58	T31C:A84T:A135G:A498G:T509A:C635A	F10S:K28*:K45E:N169D:F172L	32178.318886782963
AAAAAAAAGCACACAAACCA	GTGGGTGCCT	A	cgreGFP	0.84	0.0	0.0	0.0	0.0	0.0	0.0	0.0	0.84	T31C:A84T:A135G:A498G:T509A:C635A	F10S:K28*:K45E:N169D:F172L	590.0
AAAAAAAAGCACACAAACCA	TCCTACATAA	A	cgreGFP	2.69	0.0	0.0	0.0	0.0	0.0	0.0	0.0	2.69	T31C:A84T:A135G:A498G:T509A:C635A	F10S:K28*:K45E:N169D:F172L	590.0
AAAAAAAAGCACACAAACCA	TCTGGAGTGG	A	cgreGFP	0.0	0.0	0.01	0.0	0.0	5.15	5.72	0.0	10.88	T31C:A84T:A135G:A498G:T509A:C635A	F10S:K28*:K45E:N169D:F172L	26484.95155990561
AAAAAAAAGCTAACAAAAAA	ATGTTACAAG	A	cgreGFP	1.17	0.0	0.0	0.0	0.0	0.0	0.0	0.0	1.17	T252C:G285A:C320T:C632T:G636A	F86L:D98N:D218N	590.0
AAAAAAAAGCTACGATTCAG	TGTTCGTAGT	A	cgreGFP	1.04	0.0	0.0	0.0	0.0	0.0	0.0	0.0	1.04	T31A:T318A:C365T	F10Y:Y109N	590.0
AAAAAAAAGTAGCCAAACCC	AAAGTTCACG	A	cgreGFP	12.39	0.0	0.0	0.0	1.33	0.0	0.0	0.0	13.72	G180A:A229T:T252C:G312T:G480A:A572G:A601T:T691C	A60T:Y76F:F86L:G107C:G163S:H206L:L236S	590.0
AAAAAAAAGTAGCCAAACCC	AAATGCGCTT	A	cgreGFP	1.49	0.0	0.0	0.0	0.0	0.0	0.0	0.0	1.49	G180A:A229T:T252C:G312T:G480A:A572G:A601T:T691C	A60T:Y76F:F86L:G107C:G163S:H206L:L236S	590.0
AAAAAAAAGTAGCCAAACCC	GGTTGATTCG	A	cgreGFP	0.36	0.0	0.0	0.0	0.0	0.0	0.0	0.0	0.36	G180A:A229T:T252C:G312T:G480A:A572G:A601T:T691C	A60T:Y76F:F86L:G107C:G163S:H206L:L236S	590.0
AAAAAAAATAAAAAAAGAGT	CTAACCGTGA	A	cgreGFP	2.37	0.0	0.0	0.0	0.0	0.0	0.0	0.0	2.37	T5A:G173A:A471T:G478A	K160*:G162D	590.0
AAAAAAAATAAATACATCCA	CACTTCCTTC	A	cgreGFP	0.0	0.0	0.0	1.74	0.0	0.0	0.0	0.0	1.74	T5C:T87A:A471T:A511T:T594A	F29I:K160*:D173V:Y204N	8184.455953147941
AAAAAAAATAAATACATCCA	CCATGTGCTT	A	cgreGFP	4.54	0.0	0.0	0.0	0.0	1.61	0.0	0.0	6.15	T5C:T87A:A471T:A511T:T594A	F29I:K160*:D173V:Y204N	590.0
AAAAAAAATAAATACATCCA	GCGCATAGCC	A	cgreGFP	0.23	0.0	0.0	0.0	0.0	0.0	0.0	0.0	0.23	T5C:T87A:A471T:A511T:T594A	F29I:K160*:D173V:Y204N	590.0
AAAAAAAATAAATACATCCA	GTTTGGCCTC	A	cgreGFP	0.39	0.0	0.0	0.0	0.0	3.33	0.0	0.0	3.72	T5C:T87A:A471T:A511T:T594A	F29I:K160*:D173V:Y204N	20391.47409227829
AAAAAAAATACAAAAAAAAC	TATCCTTGCC	A	cgreGFP	0.0	0.0	0.0	0.0	0.0	2.79	0.0	0.0	2.79	C193T:A496G:A675G:G698A	S64L:Y168C:I231V	22488.6781980214
AAAAAAAATCAAATATAAAA	ATGGTTCAAC	A	cgreGFP	1.1	0.0	0.0	0.0	0.0	0.0	0.0	0.0	1.1	G207T:G284A:A471G:A534G:G541A:A655G	G69C:K160E:M181V:R183H:H224R	590.0
AAAAAAAATCAAATATAAAA	CGGTCATACT	A	cgreGFP	2.08	0.0	0.0	0.0	0.0	0.0	0.0	0.0	2.08	G207T:G284A:A471G:A534G:G541A:A655G	G69C:K160E:M181V:R183H:H224R	590.0
AAAAAAAATTTCTCAACACA	TGTCCTGGGT	A	cgreGFP	1.2	0.0	0.0	0.0	5.49	0.0	0.0	0.0	6.69	T195A:C282T:A430G:A559T:A618G	S65T:Q97*:Y146C:K189M:S212G	13126.671228514138
AAAAAAACAAAAAAAAACCT	GCAGCGGTGA	A	cgreGFP	0.0	3.96	7.72	4.85	0.0	0.0	0.0	0.0	16.53	C410A:G477T:A555G	G162C:N188D	4319.55439505719
AAAAAAACAAAAAAAAACCT	GCAGTGCACT	A	cgreGFP	0.0	6.31	13.3	1.06	0.0	0.0	0.0	0.0	20.67	C410A:G477T:A555G	G162C:N188D	3336.947802322749
AAAAAAACAAAAAAAAACCT	GGTGTTATTC	A	cgreGFP	0.0	0.0	2.61	0.02	0.0	0.0	0.0	0.0	2.63	C410A:G477T:A555G	G162C:N188D	4469.993824211288
AAAAAAACAAAAAAAAACCT	TGGGGCTTAA	A	cgreGFP	0.0	0.88	0.0	0.0	0.0	0.0	0.0	0.0	0.88	C410A:G477T:A555G	G162C:N188D	2106.721800590833
AAAAAAACAAAAAAAAGAAC	CCTCATTCGG	A	cgreGFP	15.96	0.0	0.0	0.0	0.0	0.0	2.15	0.0	18.11	T30C:A156T:G179C:A226T:A498G:T690C	F10L:T52S:W59C:K75I:N169D	590.0
AAAAAAACAAAAAAAAGAAC	CCTTGTAGCT	A	cgreGFP	0.55	0.0	0.0	0.0	0.0	0.0	0.0	0.0	0.55	T30C:A156T:G179C:A226T:A498G:T690C	F10L:T52S:W59C:K75I:N169D	590.0
AAAAAAACAAAAAAAAGAAC	GGGGCAGTGT	A	cgreGFP	0.06	0.66	0.0	0.0	0.0	0.0	0.0	0.0	0.72	T30C:A156T:G179C:A226T:A498G:T690C	F10L:T52S:W59C:K75I:N169D	1773.0715042747486
AAAAAAACAAAAAAAAGAAC	GTCGTATAAA	A	cgreGFP	1.78	0.0	0.0	0.0	0.0	0.0	0.0	0.0	1.78	T30C:A156T:G179C:A226T:A498G:T690C	F10L:T52S:W59C:K75I:N169D	590.0
AAAAAAACAAAAAAAGATGC	GGCGCACCAT	A	cgreGFP	7.85	0.0	0.0	0.0	0.0	0.0	0.0	0.0	7.85	T110A:T133A:A145T:G222A	I44N:Y48F:A74T	590.0
AAAAAAACAAAAACTACCCA	AGACTGTAGT	A	cgreGFP	36.4	1.09	0.0	0.0	0.0	0.0	0.0	0.0	37.49	T10C:C157G:A556T:A577T:C603T	L3P:T52S:N188I:E195V	590.0
AAAAAAACAAAAACTACCCA	AGTCTGGTCC	A	cgreGFP	2.99	0.0	0.0	0.0	0.0	0.0	0.0	0.0	2.99	T10C:C157G:A556T:A577T:C603T	L3P:T52S:N188I:E195V	590.0
AAAAAAACAAAAACTACCCA	ATTCATAGGT	A	cgreGFP	10.74	1.58	2.23	0.0	0.0	0.0	0.0	0.0	14.55	T10C:C157G:A556T:A577T:C603T	L3P:T52S:N188I:E195V	590.0
AAAAAAACAAAAACTACCCA	CACGGCCGTT	A	cgreGFP	32.71	2.93	0.0	0.0	0.0	0.0	0.0	0.0	35.64	T10C:C157G:A556T:A577T:C603T	L3P:T52S:N188I:E195V	873.6647737174281
AAAAAAACAAAAACTACCCA	GTTCCCTACA	A	cgreGFP	15.09	1.46	0.0	0.0	0.0	0.0	0.0	0.0	16.55	T10C:C157G:A556T:A577T:C603T	L3P:T52S:N188I:E195V	887.6530590116258
AAAAAAACAAAACAATAACA	GTGTCTGTTG	A	cgreGFP	0.0	0.0	0.0	0.0	0.0	2.58	0.0	0.0	2.58	T5C:A123G:G180C:C278T:T376C:A405T	T41A:A60P:V128A:N138Y	22488.6781980214
AAAAAAACAAAAGCAAAATA	CGAAGTTTCG	A	cgreGFP	5.52	0.0	0.0	0.0	0.0	0.0	0.57	0.0	6.09	A84G:A147G:C366T:A529G:A572G	K28E:I49V:R125C:H179R	590.0
AAAAAAACAAAAGCAAAATA	CGGTCCAAAC	A	cgreGFP	1.56	0.0	0.0	0.0	0.0	0.0	0.0	0.0	1.56	A84G:A147G:C366T:A529G:A572G	K28E:I49V:R125C:H179R	590.0
AAAAAAACAAAAGCAAAATA	TTCTGCCCGA	A	cgreGFP	4.32	0.0	0.0	0.0	3.99	0.0	0.57	0.0	8.88	A84G:A147G:C366T:A529G:A572G	K28E:I49V:R125C:H179R	4669.287172977758
AAAAAAACAAAATAATACCC	ATACAGAGTT	A	cgreGFP	3.28	0.0	0.0	0.0	0.0	0.0	0.0	0.0	3.28	A123G:C169A:C366T:T677C	T41A:P56H:R125C	590.0
AAAAAAACAAACTACAGATA	CTTACGTAAG	A	cgreGFP	4.09	0.0	0.0	0.0	0.0	0.0	0.0	0.0	4.09	T43A:A364G:C422A:A474T:A493T:T514C:C632G	I14N:N124S:N161Y:E167V:V174A:D216E	590.0
AAAAAAACAAACTACAGATA	GACACGTCTG	A	cgreGFP	0.0	0.0	0.0	0.0	1.5	0.0	0.0	0.0	1.5	T43A:A364G:C422A:A474T:A493T:T514C:C632G	I14N:N124S:N161Y:E167V:V174A:D216E	14818.583468647937
AAAAAAACAAACTCTACATA	ACCTTTTAAA	A	cgreGFP	1.46	0.0	0.0	4.15	0.0	0.0	0.0	0.0	5.61	A16G:T213C:C287T:G313T:G413T:A486T	E5G:F71L:G107V:K165*	6126.3860247766415
AAAAAAACAAAGATAACCCA	ATTCACGCGG	A	cgreGFP	0.0	0.0	0.0	0.0	0.0	0.0	0.0	1.05	1.05	G65.:T199A:A306T:A499T	G22A:D23T:V24*:E25R:G26A:M27*:K28S:F29S:I30S:I31L:K32R:G33A:E34R:G35A:T36L:G37A:D38M:A39P:T40P:T41R:G42A:T43P:I44S:K45R:A46R:K47S:Y48T:I49S:C50A:T51P:T52P:G53A:D54T:L55C:V57C:W59G:A60L:T61P:I62S:L63C:S64H:S65P:L66S:S67R:Y68T:G69A:V70C:C72A:F73S:A74L:K75N:Y76T:R78A:H79T:I80L:A81R:D84T:F85S:F86S:K87S:S88P:T89P:Q90N:D93M:G94A:Y95T:S96V:Q97R:D98T:R99A:I100S:I101S:S102R:F103S:D104T:N105M:D106T:G107A:Q…	44353.52933646151
AAAAAAACAAATAAACAATA	GCGTTTGAGG	A	cgreGFP	0.0	0.0	8.29	1.84	0.0	0.0	0.14	0.0	10.27	C407T:T455C:T691G	L236W	4995.84408396346
AAAAAAACAAATAAACAATA	GCTTGGGCGG	A	cgreGFP	0.0	0.0	0.96	0.0	0.0	0.0	0.0	0.0	0.96	C407T:T455C:T691G	L236W	4072.137032595566
AAAAAAACAACAAAATAACC	ACACACGCTT	A	cgreGFP	6.78	0.0	0.0	0.0	0.0	0.0	0.0	0.0	6.78	C139T:A271T:A354G:T612A:A688T	A46V:D93V:T121A:W210R:D235V	590.0
AAAAAAACAACAAAATAACC	ACGGCAGAGG	A	cgreGFP	1.59	0.0	0.0	0.0	0.0	0.0	0.0	0.0	1.59	C139T:A271T:A354G:T612A:A688T	A46V:D93V:T121A:W210R:D235V	590.0
AAAAAAACAACAAAATAACC	AGGCCCTTGT	A	cgreGFP	1.17	0.0	0.0	0.0	0.0	0.0	1.57	0.0	2.74	C139T:A271T:A354G:T612A:A688T	A46V:D93V:T121A:W210R:D235V	13867.764430532756
AAAAAAACAACCAAATCACA	CGTAGCATCT	A	cgreGFP	2.47	0.0	0.0	0.0	0.0	4.4	0.0	0.0	6.870000000000001	G65A:T276C:T300A:G669A	Y95H:F103I:E229K	12757.444248643767
AAAAAAACAACCAAATCACA	GGCTAAGACA	A	cgreGFP	1.95	0.0	0.0	0.0	0.0	4.94	0.0	0.0	6.8900000000000015	G65A:T276C:T300A:G669A	Y95H:F103I:E229K	20176.942689463307
AAAAAAACAATTACAACCAC	CCCCGGCGCC	A	cgreGFP	0.0	0.0	0.0	0.0	0.0	18.03	7.44	3.63	29.1	C113T:C634A	P217H	25839.022787743546
AAAAAAACAATTACAACCAC	TGTTTTTGGG	A	cgreGFP	0.0	0.0	0.0	0.0	0.0	14.91	23.18	0.0	38.09	C113T:C634A	P217H	26854.669078536695
AAAAAAACACAACCACAACA	CGCTCGGTCT	A	cgreGFP	0.32	0.0	0.0	0.0	0.0	3.22	2.15	0.0	5.69	G105A:G127T:A135T:A153G:C305T:C591T	G35S:G42V:K45*:T51A	25061.707033336603
AAAAAAACACAACCACAACA	GCAAAGTACG	A	cgreGFP	1.82	0.0	0.0	0.0	0.0	1.29	0.0	0.0	3.1100000000000003	G105A:G127T:A135T:A153G:C305T:C591T	G35S:G42V:K45*:T51A	590.0
AAAAAAACACAACCACAACA	GTTCCATCGG	A	cgreGFP	3.41	0.0	0.0	0.0	0.0	0.0	0.0	0.0	3.41	G105A:G127T:A135T:A153G:C305T:C591T	G35S:G42V:K45*:T51A	590.0
AAAAAAACACAACGAACACA	GGTTTGGGTT	A	cgreGFP	2.21	0.0	0.0	0.5	0.0	5.47	0.0	0.7	8.879999999999997	C223T:T427C:A430G:C468T:G526T:A694G	A74V:L145S:Y146C:R159C:G178V:E239G	16946.349805650618
AAAAAAACACACAAAAACTA	AATGGTCCTT	A	cgreGFP	0.0	0.0	0.01	0.0	0.0	1.07	0.0	0.0	1.08	A70T:T300G:A378G	D23V:F103V:K129E	21383.697908315124
AAAAAAACACACAAATAAAT	ACAACTTTCA	A	cgreGFP	0.0	0.0	0.0	0.0	0.0	31.87	23.61	1.52	57.0	A316G:T353C	Q108R	26072.90279566184
AAAAAAACACACAAATAAAT	ATATTGGTGT	A	cgreGFP	0.0	0.0	0.0	0.0	0.0	12.55	16.74	0.0	29.29	A316G:T353C	Q108R	26647.29133406249
AAAAAAACACACAAATAAAT	GCGTCATAGT	A	cgreGFP	0.0	0.0	0.0	0.0	4.66	9.55	10.16	17.69	42.06	A316G:T353C	Q108R	33321.823350863415
AAAAAAACACACAAATAAAT	GTCTTGCAGG	A	cgreGFP	0.0	0.0	0.0	0.0	0.0	10.3	8.15	3.05	21.5	A316G:T353C	Q108R	27758.551331133727
AAAAAAACACACAAATAAAT	TCGGAACTTG	A	cgreGFP	0.0	0.0	0.0	0.0	0.0	0.0	0.0	1.93	1.93	A316G:T353C	Q108R	44353.52933646151
AAAAAAACACAGTAATAAAA	GTCTTGGAGG	A	cgreGFP	19.24	0.0	0.0	0.0	0.0	0.0	0.0	2.05	21.29	T192C:C404A:G423T:A648T	S64P:V144F:T222S	590.0
AAAAAAACAGAAAATCATGC	CAGCTCCATC	A	cgreGFP	0.0	0.0	0.0	0.0	0.0	6.12	0.14	0.0	6.26	T5A:A85G:A348G:C439T	K28R:N119D:P149L	23975.169612389633
AAAAAAACAGAAAATCATGC	GGAAGTGATG	A	cgreGFP	0.0	0.0	0.0	0.0	8.65	43.56	16.17	2.64	71.02000000000002	T5A:A85G:A348G:C439T	K28R:N119D:P149L	23638.1577806002
AAAAAAACAGACAGAAAAAT	AGTGTGATCG	A	cgreGFP	0.91	0.0	0.0	0.0	0.0	0.0	0.0	0.0	0.91	A37C:A74G:A85G:A142G:C538A	K12T:K28R:K47R:A182D	590.0
AAAAAAACAGACAGAAAAAT	GCCGTACTTG	A	cgreGFP	0.88	0.0	0.0	0.0	0.0	0.0	0.0	0.0	0.88	A37C:A74G:A85G:A142G:C538A	K12T:K28R:K47R:A182D	590.0
AAAAAAACAGACAGAAAAAT	GGCTGTGCCT	A	cgreGFP	9.86	0.0	0.0	0.0	2.66	0.0	0.0	0.06	12.58	A37C:A74G:A85G:A142G:C538A	K12T:K28R:K47R:A182D	590.0
AAAAAAACAGACAGAAAAAT	GGGGTGAGAT	A	cgreGFP	5.84	0.0	0.0	0.0	0.0	0.0	0.0	0.0	5.84	A37C:A74G:A85G:A142G:C538A	K12T:K28R:K47R:A182D	590.0
AAAAAAACAGACAGAAAAAT	GGGTGGGGTT	A	cgreGFP	0.0	0.0	0.0	0.0	0.0	0.0	2.29	5.21	7.5	A37C:A74G:A85G:A142G:C538A	K12T:K28R:K47R:A182D	39392.95819358136
AAAAAAACAGACAGAAAAAT	TCCTGATTAG	A	cgreGFP	2.34	0.0	0.0	0.0	0.0	0.0	0.0	0.0	2.34	A37C:A74G:A85G:A142G:C538A	K12T:K28R:K47R:A182D	590.0
AAAAAAACAGACAGAAAAAT	TTATGTTGCC	A	cgreGFP	3.5	0.0	0.0	0.0	0.0	0.0	0.0	0.0	3.5	A37C:A74G:A85G:A142G:C538A	K12T:K28R:K47R:A182D	590.0
AAAAAAACAGACATATCATA	TAGGGTGCGG	A	cgreGFP	0.0	0.0	0.0	0.76	3.99	21.35	34.76	7.38	68.24000000000001	G86A	wt	28688.411286193696
AAAAAAACATAAAAACACAA	CGATTAGCCA	A	cgreGFP	0.0	0.0	0.0	0.0	0.0	1.07	0.0	0.0	1.07	A17C:T258C:C290T:A364T:A398G:A454G:G473T:G518A:T553C:A558T:C591A	E5D:S88P:N124I:Y154C:K160N:M175I:F187S:K189*:L203M	22488.6781980214
AAAAAAACCAGAAAAAGACC	CTCTCGTAGG	A	cgreGFP	0.0	0.0	0.0	0.0	0.0	0.75	0.0	0.0	0.75	C296A:G613T	W210L	22488.6781980214
AAAAAAACCAGAAAAAGACC	GCCTCACTTG	A	cgreGFP	0.0	0.0	0.0	0.0	10.48	9.12	12.02	0.0	31.62	C296A:G613T	W210L	23237.68902980879
AAAAAAACCAGGTTCCCAAA	CTGTGCGAGA	A	cgreGFP	4.25	0.0	0.0	0.0	0.0	0.0	0.0	0.0	4.25	T44C:T88A:T272A:C305T:A354G:G536T:T676C:A694G	F29Y:D93E:T121A:M181I:I231T:E239G	590.0
AAAAAAACCGCAAAAACACA	CCGGTGGATG	A	cgreGFP	1.75	4.53	0.0	0.0	0.0	2.58	3.43	0.0	12.29	G83A:G575T	M27I:W194C	10959.564366007404
AAAAAAACCGCGTGCAGAAA	GATGGCTGGA	A	cgreGFP	24.37	0.0	0.0	0.0	0.0	0.0	0.0	0.0	24.37	A93C:G159T:T360C:C432A:A532T:C591A:A637G:T691C	I31L:G53C:Y123H:H147N:Q180L:L203M:D218G:L236S	590.0
AAAAAAACCTACAAAAAACA	ATCCAGTGTT	A	cgreGFP	0.0	0.0	0.0	0.0	13.14	40.67	22.03	8.61	84.45	C146T:G469A:A499G	R159H:N169S	24482.104614735137
AAAAAAACGACAGAAAAAAC	CAGGTAGTCG	A	cgreGFP	0.1	1.39	0.0	0.0	0.0	0.0	0.0	0.0	1.49	T10A:T219C	L3H:F73L	1792.7796947954755
AAAAAAACGACAGAAAAAAC	TGGTAGTTGC	A	cgreGFP	5.71	2.48	0.0	0.0	0.0	0.0	0.0	0.0	8.19	T10A:T219C	L3H:F73L	1273.5456601158894
AAAAAAACTAAAACAAAATC	CTCATGTTAG	A	cgreGFP	0.0	0.0	0.0	0.0	0.83	25.0	28.04	17.81	71.67999999999998	G437A:C633A	P217T	31002.96365518448
AAAAAAACTAAAACAAAATC	TCGCATTTAG	A	cgreGFP	0.0	0.0	0.0	0.0	5.16	10.19	10.3	2.28	27.93	G437A:C633A	P217T	25613.562640242635
AAAAAAACTAAAACAAAATC	TTCGAACATC	A	cgreGFP	0.0	0.0	0.0	0.0	2.0	5.79	16.45	0.0	24.24	G437A:C633A	P217T	28487.34152730212
AAAAAAACTACAAACACCGC	CCGCTATTTC	A	cgreGFP	4.67	3.8	0.0	0.0	0.0	3.0	0.0	0.0	11.47	A153T:G485T:C506A:A678G:T690C	T51S:M164I:K232E	590.0
AAAAAAACTACAAACACCGC	CCGTCGCCGG	A	cgreGFP	6.07	2.13	0.0	0.0	0.0	0.0	0.0	0.0	8.2	A153T:G485T:C506A:A678G:T690C	T51S:M164I:K232E	1229.7139438360382
AAAAAAACTACAAACACCGC	TTCCTGGGAT	A	cgreGFP	12.85	9.0	0.0	0.0	0.0	0.0	0.0	0.0	21.85	A153T:G485T:C506A:A678G:T690C	T51S:M164I:K232E	1384.332088659053
AAAAAAACTATTACCACAGC	TGCTTCCCGA	A	cgreGFP	0.0	0.0	0.0	0.0	0.0	1.82	2.0	0.0	3.82	A17G:C296T:T344G:T391C:A529G	Y117*:F133S:H179R	26427.09117069251
AAAAAAAGAAATAAAACACA	TGCCTTTGTA	A	cgreGFP	4.8	0.0	0.0	0.0	0.0	0.0	0.0	0.0	4.8	A84G:T133A:A499C	K28E:I44N:N169T	590.0
AAAAAAAGAAATACGAACCC	AAGGGGTGTA	A	cgreGFP	0.0	0.0	0.0	0.0	0.0	1.5	0.0	0.0	1.5	C206T:A471G:A475G:G536A	K160E:N161S:M181I	22488.6781980214
AAAAAAAGACCCAAAACACA	CTCGGAAGGC	A	cgreGFP	0.0	0.0	0.0	0.0	0.17	9.66	10.01	22.85	42.69	G537T:C587T	A182S	36963.924066291605
AAAAAAAGACCCAAAACACA	TGTCATCGAC	A	cgreGFP	0.0	0.0	0.0	0.0	0.0	2.15	18.45	6.39	26.99	G537T:C587T	A182S	34084.67612693246
AAAAAAAGATAGCTGATAAT	TGTTTGAATT	A	cgreGFP	0.0	0.0	0.0	1.46	0.0	0.0	0.0	0.0	1.46	G478C:A496G:C548A	G162A:Y168C	8184.455953147941
AAAAAAAGCAAAAATATATC	TCATAGGTGT	A	cgreGFP	4.54	0.0	0.0	0.0	0.0	0.0	0.0	18.16	22.7	T50C:A142T:A286G:G351A:A359T:A534T	K47M:D98G:G120S:M181L	40725.741532550375
AAAAAAAGCATACAAGAAGA	GCGGGTGTGT	A	cgreGFP	0.0	0.01	9.34	0.0	0.0	0.0	0.0	0.0	9.35	T5G:T11A:T371A:G469T:T691C	R159L:L236S	3862.814337361805
AAAAAAAGCATACAAGAAGA	GGTCGCACCG	A	cgreGFP	0.0	1.65	0.0	0.0	0.0	0.0	0.0	0.0	1.65	T5G:T11A:T371A:G469T:T691C	R159L:L236S	2106.721800590833
AAAAAAAGCTGCACACAACA	CTCGCCCGAC	A	cgreGFP	1.43	0.0	0.0	0.0	0.0	0.0	0.0	0.0	1.43	A34G:G160T:T353A:A529G	E11G:G53V:H179R	590.0
AAAAAAAGGCAAACAAAAGC	ATAGTTCCGG	A	cgreGFP	0.58	0.0	0.0	3.41	0.0	0.0	0.0	0.0	3.99	C588T:T612C	P199S:W210R	7287.035221938217
AAAAAAAGGCAAACAAAAGC	CGCGCGCTGA	A	cgreGFP	2.08	0.0	0.0	0.0	0.0	0.86	0.0	0.0	2.94	C588T:T612C	P199S:W210R	590.0
AAAAAAAGGCAAACAAAAGC	CTAGCCAGTG	A	cgreGFP	3.5	0.0	0.0	0.0	0.0	0.0	0.0	0.0	3.5	C588T:T612C	P199S:W210R	590.0
AAAAAAAGTAAGAAAAAACA	GCTATTGTTG	A	cgreGFP	6.16	0.01	0.0	0.0	0.0	0.0	0.0	0.0	6.17	G66A:C231A:T281C:G469T:A493G	G22S:P77T:R159L:E167G	590.0
AAAAAAAGTAAGAAAAAACA	GTGCAGATAC	A	cgreGFP	1.07	0.0	0.0	0.0	0.0	0.0	0.0	0.0	1.07	G66A:C231A:T281C:G469T:A493G	G22S:P77T:R159L:E167G	590.0
AAAAAAAGTACCAAAAGTAA	GCGCGGGAGC	A	cgreGFP	0.0	0.0	0.0	2.12	0.0	0.0	0.0	0.0	2.12	G609A	V209M	8184.455953147941
AAAAAAAGTCCCCCACGCTC	CTATTGTTCG	A	cgreGFP	0.75	0.94	0.0	7.2	0.0	0.0	0.0	0.0	8.89	A38G:C422T:T676C	I231T	7008.8406430646155
AAAAAAAGTCCCCCACGCTC	TCGGGTTCTT	A	cgreGFP	0.0	0.0	1.3	1.38	0.0	0.0	0.0	0.0	2.68	A38G:C422T:T676C	I231T	5408.733076449117
AAAAAAATAAAAACATCATG	CCTCAGTTGG	A	cgreGFP	2.43	0.0	0.0	0.0	0.0	0.0	0.0	0.0	2.43	T110C:C196T:A515G	S65F	590.0
AAAAAAATAAAGTACAAATC	TGGTCGGCTA	A	cgreGFP	26.12	0.0	0.0	0.0	2.5	0.0	0.0	0.0	28.62	G208A:C239T:A361T:A471G	G69D:Y123F:K160E	590.0
AAAAAAATAACCAACAAATC	TATGGTCGAT	A	cgreGFP	1.49	0.0	0.0	0.0	0.0	0.0	0.0	0.0	1.49	T344A:T409A:A558T	Y117*:I139N:K189*	590.0
AAAAAAATAACCAACAAATC	TCGCGGCAAA	A	cgreGFP	1.01	0.0	0.0	0.0	0.0	0.0	0.0	0.0	1.01	T344A:T409A:A558T	Y117*:I139N:K189*	590.0
AAAAAAATAAGACAACACGC	GAAAAGTCGT	A	cgreGFP	9.8	0.0	0.0	0.0	0.0	0.0	0.0	0.0	9.8	A3C:G26A:T242A:G465.:.467G:T514A:A608T	T1P:D158S:V174E	590.0
AAAAAAATAATTACAGACAC	GCATCAAGGG	A	cgreGFP	1.07	0.0	0.0	0.0	0.0	4.72	0.0	0.0	5.79	T144A:T216A:G235A:A379T:C458T:A493C:T508C:C589G:C591T	Y48N:C72S:R78H:K129M:E167A:F172S:P199R	20070.787395002062
AAAAAAATACAAACAAAACA	ACGCTCACAG	A	cgreGFP	0.0	0.0	0.0	3.71	0.0	0.0	0.0	0.0	3.71	T87A:A136T	F29I:K45M	8184.455953147941
AAAAAAATACAAACAAAACA	GAGCTCGATA	A	cgreGFP	0.0	0.0	4.52	1.66	0.0	0.54	0.0	0.0	6.72	T87A:A136T	F29I:K45M	5150.970512227224
AAAAAAATACAAACAAAACA	TAATGCGCCT	A	cgreGFP	1.3	0.0	3.3	0.0	0.0	3.11	0.0	0.0	7.709999999999999	T87A:A136T	F29I:K45M	9627.041101575896
AAAAAAATACAAACAGACCC	CTATGCCAAT	A	cgreGFP	0.0	0.0	0.0	1.14	0.0	1.18	9.73	1.58	13.63	T44C:A291C:C404T:C697T	I100L:T243M	31436.180284619808
AAAAAAATACAAACAGACCC	GGGTTGCAGA	A	cgreGFP	0.0	0.0	0.0	0.0	7.32	14.7	3.0	0.0	25.02	T44C:A291C:C404T:C697T	I100L:T243M	21091.561054993457
AAAAAAATACGCAAAAGAAA	ACGTCGCCTC	A	cgreGFP	1.98	0.0	0.0	0.0	0.0	0.0	0.0	0.0	1.98	A454T:T509C:A580G:T610C:C704A	Y154F:E196G:V209A	590.0
AAAAAAATACGCAAAAGAAA	CGTTTAGGTG	A	cgreGFP	20.21	0.0	0.0	0.0	0.0	0.0	0.0	0.0	20.21	A454T:T509C:A580G:T610C:C704A	Y154F:E196G:V209A	590.0
AAAAAAATACGCAAAAGAAA	TCGGAGGGCT	A	cgreGFP	3.37	0.0	0.0	0.0	0.0	0.0	0.0	0.0	3.37	A454T:T509C:A580G:T610C:C704A	Y154F:E196G:V209A	590.0
AAAAAAATACTCATACGATA	ACGTGGTGCG	A	cgreGFP	0.0	0.0	0.0	0.0	0.0	0.0	1.57	0.0	1.57	G111T:T116A:G162T:T214G:A256G:C463A:T507G:T592A	G37C:D38E:D54Y:F71C:K87R:P157H:F172V:L203Q	32178.318886782963
AAAAAAATACTCATACGATA	TGGCTTACCG	A	cgreGFP	2.89	0.0	0.0	0.0	0.0	0.0	0.0	0.0	2.89	G111T:T116A:G162T:T214G:A256G:C463A:T507G:T592A	G37C:D38E:D54Y:F71C:K87R:P157H:F172V:L203Q	590.0
AAAAAAATCAAAATAAAGTC	CTCCAATTTA	A	cgreGFP	0.0	0.0	0.0	0.0	1.16	23.39	33.19	16.34	74.08	G77T:C197T:G245T:C569T	E25D	30937.973203748086
AAAAAAATCAAAATAAAGTC	GTGCTAAATC	A	cgreGFP	0.0	0.0	0.0	0.0	0.0	2.04	3.72	0.0	5.76	G77T:C197T:G245T:C569T	E25D	27056.311207024388
AAAAAAATCAACAAAAAACA	ACAATACCCA	A	cgreGFP	0.0	0.0	0.0	0.0	0.0	7.08	2.43	0.0	9.51	wt	wt	25335.8937337421
AAAAAAATCAACAAAAAACA	ATGCCACGTT	A	cgreGFP	0.0	0.0	0.01	0.0	5.66	31.97	34.33	16.11	88.08	wt	wt	29011.11207528463
AAAAAAATCAACAAAAAACA	GCGGGCGGCT	A	cgreGFP	0.0	0.0	5.28	0.0	0.0	5.47	35.91	5.21	51.87	wt	wt	30772.74058639777
AAAAAAATCAACACAAAACA	TCTGTGTCCA	A	cgreGFP	0.88	0.0	0.0	0.0	0.0	0.0	0.0	0.0	0.88	A38.:G38.:G212A:A256G:A283G:T425C:T457A:A643T	E13D:I14S:P15L:I17H:T18R:E19A:L20G:E21G:G22R:D23R:V24R:E25G:G26H:M27E:K28V:F29H:I30H:I31*:K32G:G33R:E34G:G35H:T36W:G37R:D38C:A39H:T40H:T41G:G42H:T43H:I44Q:K45G:A46E:K47V:Y48H:I49L:C50H:T51H:T52R:G53R:D54P:L55A:P56R:V57A:P58L:W59G:A60Y:T61H:I62P:L63V:S64I:S65P:L66V:S67V:Y68R:G69R:V70I:F71L:C72L:F73R:A74*:K75I:Y76P:R78P:I80C:A81G:D84L:F85L:F86Q:K87V:S88H:T89P:Q90T:P92R:D93W:G94L:Y95Q:Q97G:D98P:R99H…	590.0
AAAAAAATCAGATCCAACCG	ATGGGCTGCT	A	cgreGFP	0.0	0.0	0.0	0.0	0.0	2.47	19.31	0.06	21.84	T215C:T527C	wt	29877.7662911566
AAAAAAATCCAACCACAAAA	CGGAGGGCGT	A	cgreGFP	0.0	0.0	0.0	0.0	0.0	1.5	3.86	0.0	5.3599999999999985	A76G	E25G	27507.262616602417
AAAAAAATCCAACCACAAAA	GGGGACAACA	A	cgreGFP	0.0	0.0	0.0	0.0	0.0	0.0	3.15	0.0	3.15	A76G	E25G	32178.318886782963
AAAAAAATGACAACTAAACA	CTTGGTAGCG	A	cgreGFP	1.04	0.0	0.0	0.0	9.32	0.0	0.0	0.06	10.420000000000002	A339G:T424C:A586G:T594C	T116A:V144A:Y198C:Y204H	13584.179017987804
AAAAAAATGACAACTAAACA	TAGTACTGTC	A	cgreGFP	0.0	0.0	0.0	0.0	0.83	0.0	0.0	0.0	0.83	A339G:T424C:A586G:T594C	T116A:V144A:Y198C:Y204H	14818.583468647937
AAAAAAATTAACAGAAAATC	TCATTCTTGG	A	cgreGFP	2.24	0.0	0.0	0.0	0.0	0.0	0.0	0.0	2.24	T88G:T337C:A372T:A655T	F29C:V115A:T127S:H224L	590.0
AAAAAAATTTTACTCCCTTT	CCATTTATTA	A	cgreGFP	0.0	0.0	0.0	0.0	0.0	0.0	3.29	0.0	3.29	G99A:G246A:G280A:T376A:T460A:T658A	G33S:D84N:S96N:V128E:L156*:L225H	32178.318886782963
AAAAAACAAAAAACAAAAAA	CTGGGGGCGC	A	cgreGFP	1.85	0.0	0.0	0.0	0.0	0.0	0.0	0.0	1.85	G114T:G179T:A334T:T565A:A648G	D38Y:W59C:K114I:L191H:T222A	590.0
AAAAAACAAAAAACAAAAAA	GCCAGGCTTT	A	cgreGFP	0.91	0.0	0.0	0.0	0.0	0.0	0.0	0.0	0.91	G114T:G179T:A334T:T565A:A648G	D38Y:W59C:K114I:L191H:T222A	590.0
AAAAAACAAAAAACAAAAAA	GTGTTGAGGC	A	cgreGFP	1.01	0.0	0.0	0.0	3.99	0.0	0.0	0.0	5.0	G114T:G179T:A334T:T565A:A648G	D38Y:W59C:K114I:L191H:T222A	13137.561575836118
AAAAAACAAAAAACAAAAAA	TGTTCGTCTA	A	cgreGFP	3.08	0.42	0.0	0.0	0.0	0.0	1.57	0.0	5.07	G114T:G179T:A334T:T565A:A648G	D38Y:W59C:K114I:L191H:T222A	590.0
AAAAAACAAAAAATAAAACT	CGTCGTACCA	A	cgreGFP	1.72	0.0	0.0	0.0	0.0	0.0	0.0	0.0	1.72	T276G:T325A:C410A	Y95D:V111E	590.0
AAAAAACAAAAATAAGCAAA	GGCTTCTTCC	A	cgreGFP	0.0	0.0	0.0	0.0	0.67	12.55	5.01	1.11	19.34	A279G:A608G	S96G	24725.101916975465
AAAAAACAAAAATAAGCAAA	TCCTAGTTTC	A	cgreGFP	0.0	0.0	0.0	0.0	9.82	9.98	20.74	14.59	55.13	A279G:A608G	S96G	30363.199233306557
AAAAAACAAAACAAAATATA	ATGTCCGGAG	A	cgreGFP	2.14	0.0	0.0	0.0	0.0	0.0	0.0	0.0	2.14	T52C:G126A:A334G:T460A:C505T:T594C:A694G	I17T:G42S:K114R:L156*:A171V:Y204H:E239G	590.0
AAAAAACAAAACAAAATATA	TTATCTTGCT	A	cgreGFP	0.0	0.0	0.0	0.0	2.83	0.0	0.0	0.0	2.83	T52C:G126A:A334G:T460A:C505T:T594C:A694G	I17T:G42S:K114R:L156*:A171V:Y204H:E239G	14818.583468647937
AAAAAACAAAACCTCAACAG	GCCCTGTCTC	A	cgreGFP	0.0	0.0	0.0	0.0	0.0	0.0	2.58	0.0	2.58	G137C:T337C:A475T:G619A	K45N:V115A:N161I:S212N	32178.318886782963
AAAAAACAAAACCTCAACAG	TCGGCTGGCT	A	cgreGFP	4.8	0.0	0.0	0.0	0.0	0.0	0.0	0.0	4.8	G137C:T337C:A475T:G619A	K45N:V115A:N161I:S212N	590.0
AAAAAACAAAACTAAATCCC	CCTACTTGCT	A	cgreGFP	2.56	0.0	0.0	0.0	0.0	0.0	0.0	0.0	2.56	G112A:A183G:C411A	G37D:T61A:L140M	590.0
AAAAAACAAAACTAAATCCC	GCGTGTGATT	A	cgreGFP	1.49	0.0	0.0	0.0	0.0	0.0	0.0	0.0	1.49	G112A:A183G:C411A	G37D:T61A:L140M	590.0
AAAAAACAAAACTAAATCCC	GGTCTAGCCA	A	cgreGFP	5.16	0.0	0.0	0.0	5.32	0.0	3.43	0.0	13.91	G112A:A183G:C411A	G37D:T61A:L140M	10616.029278401262
AAAAAACAAAACTAAATCCC	TGTCCGAGAG	A	cgreGFP	0.45	0.0	0.0	0.0	0.0	0.0	0.0	0.0	0.45	G112A:A183G:C411A	G37D:T61A:L140M	590.0
AAAAAACAAAACTAAATCCC	TTAGCTATTT	A	cgreGFP	2.86	0.0	0.0	0.0	0.0	0.0	0.0	0.0	2.86	G112A:A183G:C411A	G37D:T61A:L140M	590.0
AAAAAACAAAAGAAAAACCC	GGCCTGTGTT	A	cgreGFP	0.91	0.0	0.0	0.0	0.0	0.0	0.0	0.0	0.91	A25G:T43C:A97G:G203A:G313A:A445G:G533A:A670G	K8R:I14T:K32R:G107D:H151R:E229G	590.0
AAAAAACAAACCAAAAATAC	GCCCGCGAGT	A	cgreGFP	0.0	0.0	0.0	0.0	2.33	44.31	34.05	11.07	91.76	A70T:T553C	D23V:F187S	26724.088662713242
AAAAAACAAACCAAAAATAC	TGTAGGTGTA	A	cgreGFP	0.0	0.0	0.0	0.0	3.0	3.33	2.29	0.0	8.620000000000001	A70T:T553C	D23V:F187S	21805.55874984674
AAAAAACAAACCAAAAATAC	TTTCGCAATG	A	cgreGFP	0.0	0.0	0.0	0.0	6.66	37.23	11.02	0.06	54.97	A70T:T553C	D23V:F187S	23125.813849984752
AAAAAACAAACCATATACAA	CACCATCGTT	A	cgreGFP	0.71	0.0	3.13	0.0	0.0	0.0	0.14	0.0	3.98	G112T:G380A:A694G	G37V:E239G	3639.9041855675173
AAAAAACAAAGAACAACAGA	GGTTGTAGTT	A	cgreGFP	0.0	0.0	0.91	0.0	0.0	0.0	0.0	0.0	0.91	C206T:C422T:G541A:A558G:T584A	R183H:K189E:D197E	4072.137032595566
AAAAAACAAAGAACAACAGA	TACCGACTGC	A	cgreGFP	0.0	0.93	0.0	0.0	0.0	0.0	0.0	0.0	0.93	C206T:C422T:G541A:A558G:T584A	R183H:K189E:D197E	2106.721800590833
AAAAAACAAATATCGCACCA	ATTGCTAGGG	A	cgreGFP	0.97	0.0	0.0	0.0	0.0	0.0	0.0	0.0	0.97	G208T:C221.:T253A:A556G	G69V:F73L:A74L:K75N:Y76T:R78A:H79T:I80L:A81R:D84T:F85S:F86T:K87S:S88P:T89P:Q90N:D93M:G94A:Y95T:S96V:Q97R:D98T:R99A:I100S:I101S:S102R:F103S:D104T:N105M:D106T:G107A:Q108S:Y109T:D110T:V111*:A113P:V115*:T116R:Y117M:E118R:N119T:G120V:T121H:L122Y:Y123T:N124T:R125A:V126L:T127P:V128*:K129R:G130A:T131L:G132V:F133S:K134S:S135Q:N136T:G137A:N138T:I139S:L140W:M142C:R143A:V144F:L145C:Y146T:H147T:S148R:P149H:H1…	590.0
AAAAAACAAATCAACCCACA	GTTTCTAATT	A	cgreGFP	5.03	0.0	0.0	0.0	0.0	1.93	0.0	0.0	6.96	A226G:T292C:G413.:T457A:T509C:T517A:G518T:G666A:G687T	K75R:I100T:M142C:R143A:V144F:L145C:Y146T:H147T:S148R:P149H:H151T:A152Q:V153S:Y154I:I155T:L156C:P157L:D158T:R159A:K160R:N161M:G162V:G163A:M164*:K165R:I166L:E167S:Y168I:N169T:K170R:A171P:F172S:D173T:V174*:G176A:G177A:G178V:H179T:Q180R:M181W:A182P:R183V:H184T:A185P:Q186S:F187S:N188T:K189S:G192A:A193H:W194G:E195R:E196K:D197I:Y198T:L203C:Y204T:H205T:H206T:L207*:T208Q:V209C:W210G:T211L:S212A:F213S:G214…	590.0
AAAAAACAAATTAAAAACTA	GCGTGTACCT	A	cgreGFP	1.14	0.0	0.0	0.0	0.0	0.0	0.0	0.0	1.14	A8G:A153T:A186T:T211A:T252A:T371C:A501G:G533A:C548T:C635T	T51S:I62F:V70E:F86I:K170E	590.0
AAAAAACAAATTAAAAACTA	GGTCAGTTGT	A	cgreGFP	0.0	0.0	0.0	0.0	0.33	0.0	3.0	0.0	3.33	A8G:A153T:A186T:T211A:T252A:T371C:A501G:G533A:C548T:C635T	T51S:I62F:V70E:F86I:K170E	29836.660118824562
AAAAAACAAATTAAAAACTA	TCCTCGGAGT	A	cgreGFP	1.27	0.0	0.0	0.0	0.0	0.0	0.0	0.0	1.27	A8G:A153T:A186T:T211A:T252A:T371C:A501G:G533A:C548T:C635T	T51S:I62F:V70E:F86I:K170E	590.0
AAAAAACAAATTAGAAAATT	ATATGAGGAG	A	cgreGFP	0.62	0.0	0.0	0.0	0.0	0.0	0.0	0.0	0.62	G62.:T353C:C392.	E21R:G22A:D23T:V24*:E25R:G26A:M27*:K28S:F29S:I30S:I31L:K32R:G33A:E34R:G35A:T36L:G37A:D38M:A39P:T40P:T41R:G42A:T43P:I44S:K45R:A46R:K47S:Y48T:I49S:C50A:T51P:T52P:G53A:D54T:L55C:V57C:W59G:A60L:T61P:I62S:L63C:S64H:S65P:L66C:S67R:Y68T:G69A:V70C:C72A:F73S:A74L:K75N:Y76T:R78A:H79T:I80L:A81R:D84T:F85S:F86S:K87S:S88P:T89P:Q90N:D93M:G94A:Y95T:S96V:Q97R:D98T:R99A:I100S:I101S:S102R:F103S:D104T:N105M:D106T:G1…	590.0
AAAAAACAAATTAGAAAATT	GCGGGCAACC	A	cgreGFP	0.0	0.0	0.0	0.0	1.66	0.0	0.0	0.0	1.66	G62.:T353C:C392.	E21R:G22A:D23T:V24*:E25R:G26A:M27*:K28S:F29S:I30S:I31L:K32R:G33A:E34R:G35A:T36L:G37A:D38M:A39P:T40P:T41R:G42A:T43P:I44S:K45R:A46R:K47S:Y48T:I49S:C50A:T51P:T52P:G53A:D54T:L55C:V57C:W59G:A60L:T61P:I62S:L63C:S64H:S65P:L66C:S67R:Y68T:G69A:V70C:C72A:F73S:A74L:K75N:Y76T:R78A:H79T:I80L:A81R:D84T:F85S:F86S:K87S:S88P:T89P:Q90N:D93M:G94A:Y95T:S96V:Q97R:D98T:R99A:I100S:I101S:S102R:F103S:D104T:N105M:D106T:G1…	14818.583468647937
AAAAAACAAATTAGAAAATT	GTGCAATTTG	A	cgreGFP	4.06	0.0	0.0	0.0	0.0	0.0	0.14	0.0	4.199999999999998	G62.:T353C:C392.	E21R:G22A:D23T:V24*:E25R:G26A:M27*:K28S:F29S:I30S:I31L:K32R:G33A:E34R:G35A:T36L:G37A:D38M:A39P:T40P:T41R:G42A:T43P:I44S:K45R:A46R:K47S:Y48T:I49S:C50A:T51P:T52P:G53A:D54T:L55C:V57C:W59G:A60L:T61P:I62S:L63C:S64H:S65P:L66C:S67R:Y68T:G69A:V70C:C72A:F73S:A74L:K75N:Y76T:R78A:H79T:I80L:A81R:D84T:F85S:F86S:K87S:S88P:T89P:Q90N:D93M:G94A:Y95T:S96V:Q97R:D98T:R99A:I100S:I101S:S102R:F103S:D104T:N105M:D106T:G1…	590.0
AAAAAACAACACAAACAAGC	GGGCCGCCCT	A	cgreGFP	7.07	0.0	0.0	0.0	0.0	0.0	0.0	0.0	7.07	A34G:A93G:G167T:C237T:G381T	E11G:I31V:H79Y:G130C	590.0
AAAAAACAACACAAACAAGC	TGGGTCCACT	A	cgreGFP	0.0	0.0	0.0	0.0	2.5	0.0	0.0	0.0	2.5	A34G:A93G:G167T:C237T:G381T	E11G:I31V:H79Y:G130C	14818.583468647937
AAAAAACAACACTAACAACA	CCTTCTTCTG	A	cgreGFP	0.0	0.0	0.0	0.0	4.83	8.37	2.72	0.0	15.92	G173T:A646G:T667A	E221G:V228D	21375.86426396004
AAAAAACAACACTGAAACCT	CGATCGCTGC	A	cgreGFP	0.42	0.0	0.0	0.0	0.0	0.0	0.0	0.0	0.42	T87A:C198T:T453C:T459C	F29I:Y154H	590.0
AAAAAACAACACTGAAACCT	GGCTGGCGGA	A	cgreGFP	1.33	0.0	0.0	0.0	0.0	0.0	2.72	0.0	4.050000000000002	T87A:C198T:T453C:T459C	F29I:Y154H	20280.402759291355
AAAAAACAACCCAAAACACA	CTGTCTTGTT	A	cgreGFP	0.0	0.0	0.0	0.0	3.49	0.0	0.0	0.0	3.49	A49G:A329T:A405G:A440G:G546A:C591A	Y16C:K112N:N138D:A185T:L203M	14818.583468647937
AAAAAACAACCCAAAACACA	GGTAATGCCT	A	cgreGFP	0.0	0.0	0.0	6.69	2.16	0.32	0.0	0.0	9.17	A49G:A329T:A405G:A440G:G546A:C591A	Y16C:K112N:N138D:A185T:L203M	10326.524359415158
AAAAAACAACGCTAAAAATC	CCTCAGAGGG	A	cgreGFP	0.0	0.0	0.0	0.0	0.0	0.0	1.72	0.0	1.72	A54G:G159A:G274C:G324T:A544G:C599T	T18A:G53S:G94A:V111L:H184R	32178.318886782963
AAAAAACAAGAAAAAAGCTA	AGGATTGCCC	A	cgreGFP	0.0	0.0	0.0	0.0	1.33	0.0	0.0	0.0	1.33	wt	wt	14818.583468647937
AAAAAACAATAAAAAGCATC	AGTTCGACTT	A	cgreGFP	1.23	0.0	0.0	0.0	0.0	0.0	0.0	0.0	1.23	G72A:T82A:T258C:C267G:A343C:T358.:G680T	V24I:M27K:S88P:P92A:Y117S:L122H:Y123T:N124T:R125A:V126L:T127P:V128*:K129R:G130A:T131L:G132V:F133S:K134S:S135Q:N136T:G137A:N138T:I139S:L140W:M142C:R143A:V144F:L145C:Y146T:H147T:S148R:P149H:H151T:A152Q:V153S:Y154I:I155S:L156C:P157L:D158T:R159A:K160R:N161M:G162V:G163A:M164*:K165R:I166L:E167S:Y168I:N169T:K170R:A171P:F172L:D173T:V174*:M175W:G176A:G177A:G178V:H179T:Q180R:M181W:A182P:R183V:H184T:A185P:Q…	590.0
AAAAAACAATAAAAAGCATC	CCAGTAGCAG	A	cgreGFP	0.0	0.0	0.0	0.0	0.0	4.18	0.0	0.0	4.18	G72A:T82A:T258C:C267G:A343C:T358.:G680T	V24I:M27K:S88P:P92A:Y117S:L122H:Y123T:N124T:R125A:V126L:T127P:V128*:K129R:G130A:T131L:G132V:F133S:K134S:S135Q:N136T:G137A:N138T:I139S:L140W:M142C:R143A:V144F:L145C:Y146T:H147T:S148R:P149H:H151T:A152Q:V153S:Y154I:I155S:L156C:P157L:D158T:R159A:K160R:N161M:G162V:G163A:M164*:K165R:I166L:E167S:Y168I:N169T:K170R:A171P:F172L:D173T:V174*:M175W:G176A:G177A:G178V:H179T:Q180R:M181W:A182P:R183V:H184T:A185P:Q…	22488.6781980214
AAAAAACAATACAAAAAAGA	CGGCTCTGTC	A	cgreGFP	2.24	0.0	0.0	0.0	0.0	0.0	0.0	0.0	2.24	A3T:A16.:T30A:A483T:G536.	T1S:G6A:A7R:K8S:L9*:F10S:E11K:E13R:I14F:Y16I:I17S:T18P:E19S:L20W:E21R:G22A:D23T:V24*:E25R:G26A:M27*:K28S:F29S:I30S:I31L:K32R:G33A:E34R:G35A:T36L:G37A:D38M:A39P:T40P:T41R:G42A:T43P:I44S:K45R:A46R:K47S:Y48T:I49S:C50A:T51P:T52P:G53A:D54T:L55C:V57C:W59G:A60L:T61P:I62S:L63C:S64H:S65P:L66C:S67R:Y68T:G69A:V70C:C72A:F73S:A74L:K75N:Y76T:R78A:H79T:I80L:A81R:D84T:F85S:F86S:K87S:S88P:T89P:Q90N:D93M:G94A:Y95T…	590.0
AAAAAACAATACAAAAAAGA	TCGTTACGCA	A	cgreGFP	2.99	0.0	0.0	0.0	0.0	0.0	0.0	0.0	2.99	A3T:A16.:T30A:A483T:G536.	T1S:G6A:A7R:K8S:L9*:F10S:E11K:E13R:I14F:Y16I:I17S:T18P:E19S:L20W:E21R:G22A:D23T:V24*:E25R:G26A:M27*:K28S:F29S:I30S:I31L:K32R:G33A:E34R:G35A:T36L:G37A:D38M:A39P:T40P:T41R:G42A:T43P:I44S:K45R:A46R:K47S:Y48T:I49S:C50A:T51P:T52P:G53A:D54T:L55C:V57C:W59G:A60L:T61P:I62S:L63C:S64H:S65P:L66C:S67R:Y68T:G69A:V70C:C72A:F73S:A74L:K75N:Y76T:R78A:H79T:I80L:A81R:D84T:F85S:F86S:K87S:S88P:T89P:Q90N:D93M:G94A:Y95T…	590.0
AAAAAACAATACAAAAAAGA	TGATTGGAGG	A	cgreGFP	5.58	0.0	0.0	0.0	0.0	0.0	0.0	0.0	5.58	A3T:A16.:T30A:A483T:G536.	T1S:G6A:A7R:K8S:L9*:F10S:E11K:E13R:I14F:Y16I:I17S:T18P:E19S:L20W:E21R:G22A:D23T:V24*:E25R:G26A:M27*:K28S:F29S:I30S:I31L:K32R:G33A:E34R:G35A:T36L:G37A:D38M:A39P:T40P:T41R:G42A:T43P:I44S:K45R:A46R:K47S:Y48T:I49S:C50A:T51P:T52P:G53A:D54T:L55C:V57C:W59G:A60L:T61P:I62S:L63C:S64H:S65P:L66C:S67R:Y68T:G69A:V70C:C72A:F73S:A74L:K75N:Y76T:R78A:H79T:I80L:A81R:D84T:F85S:F86S:K87S:S88P:T89P:Q90N:D93M:G94A:Y95T…	590.0
AAAAAACAATACAAAAAAGA	TTGTAGTGCG	A	cgreGFP	1.36	0.0	0.0	0.0	1.83	2.58	0.0	0.0	5.7700000000000005	A3T:A16.:T30A:A483T:G536.	T1S:G6A:A7R:K8S:L9*:F10S:E11K:E13R:I14F:Y16I:I17S:T18P:E19S:L20W:E21R:G22A:D23T:V24*:E25R:G26A:M27*:K28S:F29S:I30S:I31L:K32R:G33A:E34R:G35A:T36L:G37A:D38M:A39P:T40P:T41R:G42A:T43P:I44S:K45R:A46R:K47S:Y48T:I49S:C50A:T51P:T52P:G53A:D54T:L55C:V57C:W59G:A60L:T61P:I62S:L63C:S64H:S65P:L66C:S67R:Y68T:G69A:V70C:C72A:F73S:A74L:K75N:Y76T:R78A:H79T:I80L:A81R:D84T:F85S:F86S:K87S:S88P:T89P:Q90N:D93M:G94A:Y95T…	14574.918705142387
AAAAAACAATGACAAACGAA	GTTTAGAAGT	A	cgreGFP	0.0	0.0	0.0	0.0	0.0	0.0	1.72	0.0	1.72	wt	wt	32178.318886782963
AAAAAACAATGACAACGCCC	TGAGCTCTGT	A	cgreGFP	0.03	75.27	0.03	0.0	0.0	0.0	0.0	0.0	75.33	A97G:T253C:G388A:G413A:T426A	K32R:F86S:G132D:L145M	2106.724214589891
AAAAAACACAAAAACAGAAA	GCGCTAGGTC	A	cgreGFP	1.91	0.0	0.0	0.06	0.0	0.0	0.0	0.0	1.97	A304C:G437A:A601G	D104A:H206R	590.0
AAAAAACACAAAACAAAACC	ACAGTGCTAA	A	cgreGFP	0.03	0.76	17.08	5.61	7.65	0.0	0.0	0.0	31.129999999999995	C14T:C569A:T594A	Y204N	6483.311200202214
AAAAAACACAAAACAAAACC	GAGTTACCGA	A	cgreGFP	0.0	0.0	3.82	1.76	0.0	0.0	0.0	0.0	5.58	C14T:C569A:T594A	Y204N	5177.197178886776
AAAAAACACAAAACAAAACC	GGGGCGCCGG	A	cgreGFP	0.0	0.0	4.93	0.0	0.0	0.0	0.0	2.17	7.1	C14T:C569A:T594A	Y204N	12853.440119783889
AAAAAACACAAAACAAAACC	TCGTAGACTG	A	cgreGFP	0.0	0.0	1.6	1.9	0.0	0.0	0.0	0.0	3.5	C14T:C569A:T594A	Y204N	5450.73648282312
AAAAAACACAAAGAAAAAAG	CTCATGGACA	A	cgreGFP	1.78	0.0	0.0	0.0	0.0	0.0	0.0	0.0	1.78	C89A:A339T:A384T:A417G:C563A:C597A	F29L:T116S:T131S:M142V:H205N	590.0
AAAAAACACACATCAATAAT	AAGTTTAGAT	A	cgreGFP	0.0	0.0	0.0	0.0	4.66	17.7	18.74	6.91	48.01	C704T	wt	27849.5140991943
AAAAAACACACATCAATAAT	GGATCCTCGG	A	cgreGFP	0.0	0.0	0.0	0.0	0.0	1.72	3.0	6.27	10.99	C704T	wt	38388.97038186114
AAAAAACACACATCAATAAT	GTCTAATTGA	A	cgreGFP	0.0	0.0	0.0	0.0	0.0	25.43	31.9	24.6	81.93	C704T	wt	32404.784759755228
AAAAAACACACATCAATAAT	GTGGACGGTC	A	cgreGFP	0.0	0.0	0.0	0.0	0.0	0.75	3.72	0.0	4.4700000000000015	C704T	wt	28461.4906102624
AAAAAACACATCAAGAAAGA	CTGTCTGGGC	A	cgreGFP	1.33	0.0	0.0	0.0	0.0	1.93	0.0	2.58	5.84	T10C:T301C:C320G:A339T:A445T:A486G:G488A:A586G	L3P:F103S:Y109*:T116S:H151L:K165E:Y198C	26626.03772122024
AAAAAACACCAAACCACCCA	GTCGCGAACA	A	cgreGFP	0.0	0.0	0.0	0.0	0.0	1.93	0.0	0.0	1.93	T28C:C269T:A555G:A572G:A643T:A648G	L9P:N188D:D220V:T222A	22488.6781980214
AAAAAACACCGGCATCACCT	AGAGGCTGCG	A	cgreGFP	0.0	0.0	0.0	0.0	0.0	2.58	0.0	0.0	2.58	A84G:C152A:A333G:T479C:A650G	K28E:C50*:K114E	22488.6781980214
AAAAAACACGGCCGAACACG	GTATGACTTG	A	cgreGFP	3.15	0.0	0.0	0.0	0.0	0.0	0.0	0.0	3.15	T48C:T214C:T308C:T360C:T386C	Y16H:F71S:Y123H	590.0
AAAAAACACTTAAGCATACA	AGAGTTAGAT	A	cgreGFP	4.38	0.0	0.0	0.0	0.0	0.0	0.0	0.0	4.38	G207T:A226G:A555T	G69C:K75R:N188Y	590.0
AAAAAACACTTAAGCATACA	TGCACAAGGC	A	cgreGFP	3.54	0.0	0.0	0.0	0.0	0.0	0.0	0.0	3.54	G207T:A226G:A555T	G69C:K75R:N188Y	590.0
AAAAAACACTTAAGCATACA	TTGATTCATC	A	cgreGFP	3.57	0.0	0.0	0.0	0.0	0.0	0.0	0.0	3.57	G207T:A226G:A555T	G69C:K75R:N188Y	590.0
AAAAAACAGAAATTTTACTC	GGTGACTCGG	A	cgreGFP	0.0	0.0	0.0	0.0	5.66	0.0	0.0	0.0	5.66	A400T:A532T	N136I:Q180L	14818.583468647937
AAAAAACAGATGAACAATAA	GTCGTTACGT	A	cgreGFP	0.0	0.0	0.0	0.0	0.0	8.26	0.0	0.0	8.26	G98T:A675G	K32N:I231V	22488.6781980214
AAAAAACAGCGGAATAAGGA	TGTAGGTGTT	A	cgreGFP	1.01	0.0	0.0	0.0	0.0	0.21	0.0	0.0	1.22	T91A:A256G:T295C:T659C	I30N:K87R:I101T	590.0
AAAAAACATATCAAACAACA	CAGTTTGTCC	A	cgreGFP	0.1	0.0	0.0	0.0	0.0	2.79	0.0	0.0	2.89	T358A:A433G:A670G	L122Q:H147R:E229G	20941.19991396964
AAAAAACATATCAAACAACA	TGGAGGATTT	A	cgreGFP	0.58	0.0	0.0	0.0	0.0	0.0	0.0	0.0	0.58	T358A:A433G:A670G	L122Q:H147R:E229G	590.0
AAAAAACATCAGACGCACCC	GCGTTCTGTT	A	cgreGFP	1.85	0.0	0.0	0.0	0.0	0.0	0.0	0.0	1.85	A129G:A334G:G388A:A405G:C543G:A652G:A679T	T43A:K114R:G132D:N138D:H184D:D223G:K232M	590.0
AAAAAACATCTGAAGCACAC	ATCCAGTGTT	A	cgreGFP	2.95	0.0	0.0	0.0	0.0	0.0	0.0	3.4	6.35	A38G:G159A:C260A:A558T	G53S:K189*	15476.615209592417
AAAAAACATTATAACCAAGC	GTTTCGGCGG	A	cgreGFP	2.21	0.0	0.0	0.0	0.0	0.0	0.0	0.0	2.21	A283C:A291T:G624T	Q97P:I100F:G214C	590.0
AAAAAACATTTTACCCAAGG	ACGGTGACGC	A	cgreGFP	0.23	0.0	0.0	0.0	0.0	0.0	0.0	0.0	0.23	C47A:T48C:A90G:G125A:C268A	Y16H:I30V:P92H	590.0
AAAAAACATTTTACCCAAGG	GTCACGGTTA	A	cgreGFP	3.99	0.0	0.0	0.0	0.0	0.0	0.0	0.0	3.99	C47A:T48C:A90G:G125A:C268A	Y16H:I30V:P92H	590.0
AAAAAACATTTTACCCAAGG	TGTAGATGTC	A	cgreGFP	0.29	0.0	0.0	0.0	0.0	0.0	0.0	0.0	0.29	C47A:T48C:A90G:G125A:C268A	Y16H:I30V:P92H	590.0
AAAAAACATTTTACCCAAGG	TGTGCCGGCC	A	cgreGFP	0.88	0.0	0.0	0.0	0.0	0.0	0.0	0.0	0.88	C47A:T48C:A90G:G125A:C268A	Y16H:I30V:P92H	590.0
AAAAAACCAAAAAACAAACA	GAGTTACACT	A	cgreGFP	0.13	0.0	0.0	0.0	6.99	0.0	0.0	0.0	7.12	G207C:A400T:T491A	G69R:N136I	13508.256239486484
AAAAAACCAAAAAACAAACA	TTAGACTACG	A	cgreGFP	0.16	0.0	0.0	0.0	0.0	0.0	0.0	0.0	0.16	G207C:A400T:T491A	G69R:N136I	590.0
AAAAAACCAAAAACAAAAAC	CTTTCGTGAT	A	cgreGFP	0.0	0.0	0.0	2.79	1.33	4.08	0.0	0.0	8.2	T213C:C374T:A558G	F71L:K189E	16641.09558865301
AAAAAACCAAAAACAAAAAC	GTAAATCGCG	A	cgreGFP	0.0	0.0	0.0	0.0	11.15	12.66	4.86	0.0	28.67	T213C:C374T:A558G	F71L:K189E	20558.8335611819
AAAAAACCAAAAACAAAACA	GGCTTAGAAA	A	cgreGFP	1.49	0.0	0.0	0.0	0.0	0.0	0.0	0.0	1.49	T172C:T358A:G533T:A628C	V57A:L122Q:Q180H:K215T	590.0
AAAAAACCAAAAACAAAACA	GGTTACCGGG	A	cgreGFP	0.26	0.0	0.0	0.0	1.66	0.0	0.0	0.0	1.92	T172C:T358A:G533T:A628C	V57A:L122Q:Q180H:K215T	13110.591507003715
AAAAAACCAAACAGCAATTC	ATTTGGGTTA	A	cgreGFP	0.0	0.0	0.0	0.0	0.0	0.11	14.16	3.51	17.78	C209A:A408G:A449T:C482T	I139V	35061.52139464751
AAAAAACCAAACAGCAATTC	TGCATGGCCA	A	cgreGFP	0.0	0.0	0.0	0.0	0.0	3.86	40.63	16.29	60.78	C209A:A408G:A449T:C482T	I139V	34656.86951656553
AAAAAACCACAAACCAAATC	GCAGCGGTGA	A	cgreGFP	0.0	0.0	0.0	0.0	0.0	2.36	8.58	0.0	10.94	C260A:A581T	E196D	28084.358178726816
AAAAAACCACAAACCAAATC	GTTGGTTTGT	A	cgreGFP	0.0	0.0	0.0	0.0	0.0	5.69	17.45	1.17	24.31	C260A:A581T	E196D	29867.839072182887
AAAAAACCATGAACATAAAC	CGTTCTCCCC	A	cgreGFP	0.84	0.0	0.0	0.0	4.33	0.0	0.0	0.0	5.17	G167C:T216A:A349T:C383T:T418C:T424C:A637T	C72S:N119I:M142T:V144A:D218V	13120.048987159118
AAAAAACCATGAACATAAAC	GGAATCGTGT	A	cgreGFP	0.0	0.0	0.0	0.0	0.0	4.4	0.0	0.0	4.4	G167C:T216A:A349T:C383T:T418C:T424C:A637T	C72S:N119I:M142T:V144A:D218V	22488.6781980214
AAAAAACCCAAAAAACAACA	TCCGAAGCAC	A	cgreGFP	3.76	0.0	0.0	0.0	0.0	0.0	0.0	0.0	3.76	C206T:T297C:G380A	S102P	590.0
AAAAAACCCACATACACATC	CCAGTGCTTA	A	cgreGFP	10.77	2.78	4.49	13.55	0.0	0.0	0.14	0.0	31.73	A97G:C302T:A608T:T622A:G698A	K32R:F213Y	3803.6832906059967
AAAAAACCCACATACACATC	GGCTCAAGTA	A	cgreGFP	0.0	0.0	2.42	3.67	3.33	0.0	0.0	0.0	9.42	A97G:C302T:A608T:T622A:G698A	K32R:F213Y	9148.771747680197
AAAAAACCCACATACACATC	TCACTTACGC	A	cgreGFP	0.0	0.0	4.27	4.19	0.0	0.0	0.0	0.0	8.46	A97G:C302T:A608T:T622A:G698A	K32R:F213Y	5379.861664667169
AAAAAACCCACATACACATC	TCAGGTGGAG	A	cgreGFP	0.0	0.0	4.29	16.32	0.0	0.0	0.0	0.0	20.61	A97G:C302T:A608T:T622A:G698A	K32R:F213Y	5898.212009311962
AAAAAACCCACATACACATC	TGTGGTAAAA	A	cgreGFP	0.0	0.0	1.04	3.23	0.0	0.0	0.0	0.0	4.27	A97G:C302T:A608T:T622A:G698A	K32R:F213Y	5866.318313265351
AAAAAACCCAGCACACAAGC	GCCGGGCGGG	A	cgreGFP	10.58	0.0	0.0	0.0	0.0	0.0	0.0	0.0	10.58	A120G:C164T:A670G	T40A:E229G	590.0
AAAAAACCCAGCACACAAGC	GGTCTTGGAA	A	cgreGFP	10.55	0.0	0.0	0.0	0.0	0.0	6.44	0.0	16.990000000000002	A120G:C164T:A670G	T40A:E229G	590.0
AAAAAACCCCATAGAAACCC	TCCCCGTTCC	A	cgreGFP	0.0	0.0	0.0	0.0	0.0	0.0	2.15	0.0	2.15	A103T:A225.:A606T:A696G	E34V:K75N:Y76T:R78A:H79T:I80L:A81R:D84T:F85S:F86S:K87S:S88P:T89P:Q90N:D93M:G94A:Y95T:S96V:Q97R:D98T:R99A:I100S:I101S:S102R:F103S:D104T:N105M:D106T:G107A:Q108S:Y109T:D110T:V111*:A113P:V115*:T116R:Y117M:E118R:N119T:G120V:T121H:L122Y:Y123T:N124T:R125A:V126L:T127P:V128*:K129R:G130A:T131L:G132V:F133S:K134S:S135Q:N136T:G137A:N138T:I139S:L140W:M142C:R143A:V144F:L145C:Y146T:H147T:S148R:P149H:H151T:A152Q:…	32178.318886782963
AAAAAACCCGTCAGACCCCC	GGCCCAGGTG	A	cgreGFP	2.21	0.0	0.0	0.0	0.0	0.0	0.0	0.0	2.21	T82C:A349T:A363G:A643G:T690C:T691C	M27T:N119I:N124D:D220G:L236P	590.0
AAAAAACCCGTCAGACCCCC	TGTGCCCAGA	A	cgreGFP	2.14	0.0	0.0	0.0	0.0	0.0	0.0	0.0	2.14	T82C:A349T:A363G:A643G:T690C:T691C	M27T:N119I:N124D:D220G:L236P	590.0
AAAAAACCGGCCCTCAATGC	GCGTTTAGTC	A	cgreGFP	9.8	0.0	0.0	0.0	0.17	0.0	0.0	0.0	9.97	G67T:C209T:C251A	G22V:F85L	590.0
AAAAAACCGTATAAACCACA	CGGTGTGGCT	A	cgreGFP	3.02	0.0	0.0	1.02	4.83	0.0	0.0	0.0	8.870000000000003	A103G:A142T:C531A:C683A	E34G:K47M:Q180K	8128.650250020186
AAAAAACCGTATAAACCACA	GCGCTGATGA	A	cgreGFP	2.76	0.0	0.0	0.0	8.82	0.0	0.0	0.0	11.58	A103G:A142T:C531A:C683A	E34G:K47M:Q180K	11314.662620444067
AAAAAACCTCAAAATTCGCC	ACGTGGCGTT	A	cgreGFP	1.56	0.0	0.0	0.0	0.0	0.0	0.0	0.0	1.56	C14T:T292A:C397A:A487T:A660T	I100N:S135*:K165M:T226S	590.0
AAAAAACCTCAAAATTCGCC	TTCGAACATC	A	cgreGFP	5.29	0.0	0.0	0.0	0.0	0.0	0.0	0.0	5.29	C14T:T292A:C397A:A487T:A660T	I100N:S135*:K165M:T226S	590.0
AAAAAACCTGTCCTCGCCCT	TGGTTTCATA	A	cgreGFP	2.04	0.0	0.0	0.0	0.0	0.0	0.0	0.0	2.04	C443A:A454T:C590T:T673A	Y154F:V230D	590.0
AAAAAACCTGTCCTCGCCCT	TTCCTCGCAT	A	cgreGFP	2.27	0.0	0.0	0.0	0.0	0.0	0.0	0.0	2.27	C443A:A454T:C590T:T673A	Y154F:V230D	590.0
AAAAAACGAAAAACATCCCC	CTTGTTAGGT	A	cgreGFP	2.69	0.0	0.0	0.0	0.0	0.0	0.0	0.0	2.69	A153T:A595G:C632.	T51S:Y204C:D218M:D219T:D220T:E221R:T222Q:D223I:H224T:T226R:I227S:V228S:E229R:V230S:I231L:K232R:A233P:V234*:D235T:L236W:E239K:T243R:Y244T:R245A	590.0
AAAAAACGAAACACACCCAC	ATGCTATTCG	A	cgreGFP	0.0	0.0	0.0	0.0	1.16	38.73	101.72	32.69	174.29999999999995	A123T:T213A:C448T:T617A	T41S:F71I:A152V	31727.439204977905
AAAAAACGAAACACACCCAC	TGGATTGCTG	A	cgreGFP	0.0	0.0	0.0	0.0	9.82	14.06	8.15	2.23	34.260000000000005	A123T:T213A:C448T:T617A	T41S:F71I:A152V	22821.16548928616
AAAAAACGAAACATCTTAAA	GACGTATTGC	A	cgreGFP	11.65	0.0	0.0	0.0	0.0	0.0	0.0	0.0	11.65	T31A:G62T:G65T:A84T:T691A	F10Y:E21D:K28*:L236*	590.0
AAAAAACGAAACATCTTAAA	GTCGTTCAAC	A	cgreGFP	4.19	0.0	0.0	0.0	0.0	0.0	0.0	0.0	4.19	T31A:G62T:G65T:A84T:T691A	F10Y:E21D:K28*:L236*	590.0
AAAAAACGAAACATCTTAAA	TGCGCACCCC	A	cgreGFP	4.12	0.0	0.0	0.0	0.0	0.0	0.0	0.0	4.12	T31A:G62T:G65T:A84T:T691A	F10Y:E21D:K28*:L236*	590.0
AAAAAACGAAACATCTTAAA	TTTACTAATG	A	cgreGFP	5.52	0.0	0.0	0.0	0.0	0.0	0.0	0.0	5.52	T31A:G62T:G65T:A84T:T691A	F10Y:E21D:K28*:L236*	590.0
AAAAAACGAGATACAACATA	GGGGACATTG	A	cgreGFP	0.0	0.0	0.0	0.0	0.0	0.0	3.0	1.0	4.0	C56T:C209A:C221T:A483T	M164L	36450.067795706804
AAAAAACGAGATACAACATA	TCTATTGCGG	A	cgreGFP	0.0	0.0	0.0	0.0	0.0	2.15	2.0	3.93	8.08	C56T:C209A:C221T:A483T	M164L	35790.084499241675
AAAAAACGCCACAAAACACC	CGTTGTTTTG	A	cgreGFP	2.5	0.0	0.0	0.0	0.0	0.0	0.0	0.0	2.5	T301C	F103S	590.0
AAAAAACGGATCTAACACAA	AGGGGATAGG	A	cgreGFP	1.3	0.0	0.0	0.0	0.0	0.0	0.0	0.0	1.3	A25G:T43C:T148C:A364G:G522A:C561T	K8R:I14T:I49T:N124S:G177S:P190S	590.0
AAAAAACGGATCTAACACAA	TCGCCAAGGT	A	cgreGFP	9.67	0.0	0.0	0.0	0.17	0.0	0.0	0.0	9.84	A25G:T43C:T148C:A364G:G522A:C561T	K8R:I14T:I49T:N124S:G177S:P190S	590.0
AAAAAACGTAAAGCCGTACA	AAATGACTCG	A	cgreGFP	0.75	0.0	0.0	0.0	0.0	0.0	0.0	0.0	0.75	G126T	G42C	590.0
AAAAAACGTAAAGCCGTACA	TACCGAACTT	A	cgreGFP	5.29	0.0	0.0	0.0	0.0	2.25	9.44	0.0	16.98	G126T	G42C	19789.905570613795
AAAAAACTAAATTTATCACA	GCTGCCTTGG	A	cgreGFP	0.78	0.0	0.0	0.0	0.0	0.0	0.0	0.0	0.78	T31A:A132T:T325A:T376C	F10Y:I44F:V111E:V128A	590.0
AAAAAACTAAATTTATCACA	GGTTTCATTA	A	cgreGFP	0.19	0.0	0.0	0.0	0.0	0.0	0.0	0.0	0.19	T31A:A132T:T325A:T376C	F10Y:I44F:V111E:V128A	590.0
AAAAAACTAAATTTATCACA	TAAGGCTTTA	A	cgreGFP	3.57	0.0	0.0	0.0	0.0	0.0	0.0	0.0	3.57	T31A:A132T:T325A:T376C	F10Y:I44F:V111E:V128A	590.0
AAAAAACTAACCGCAGCAAC	GTAATATAGC	A	cgreGFP	2.63	0.0	0.0	0.0	0.0	0.0	0.0	0.0	2.63	A153G:T199C:G257A:A472T:C564T:G568A	T51A:L66P:K160M:L191F:G192D	590.0
AAAAAACTACAACCACCCAG	GCCTAGGAGG	A	cgreGFP	0.0	0.0	0.0	0.0	0.17	5.79	9.73	14.41	30.1	wt	wt	36380.77370491458
AAAAAACTATCGGTAGGTGA	GGACTCACGT	A	cgreGFP	0.0	0.0	0.0	0.0	0.0	0.97	0.0	0.0	0.97	G114T:T116A:C165G:T509C:A663T	D38*:L55V:I227F	22488.6781980214
AAAAAACTCCATTACATTCG	ATTTTTCGGA	A	cgreGFP	3.96	0.0	0.0	0.0	0.0	0.0	0.0	0.0	3.96	G179T:A493G:A516T:C588T:T667A	W59C:E167G:M175L:P199S:V228D	590.0
AAAAAACTCCATTACATTCG	GTTTGTGTGT	A	cgreGFP	0.81	0.0	0.0	0.0	0.0	0.0	0.0	0.0	0.81	G179T:A493G:A516T:C588T:T667A	W59C:E167G:M175L:P199S:V228D	590.0
AAAAAACTCCATTACATTCG	TATCCTTGCC	A	cgreGFP	3.83	0.0	0.0	0.0	0.0	0.0	0.0	0.0	3.83	G179T:A493G:A516T:C588T:T667A	W59C:E167G:M175L:P199S:V228D	590.0
AAAAAACTCGTCCCCCACCC	CCGGTGCCCA	A	cgreGFP	0.0	0.0	0.0	0.0	3.0	1.93	0.0	0.0	4.93	T390A	F133I	18205.64466483512
AAAAAACTCGTCCCCCACCC	CGTTTCCTGC	A	cgreGFP	0.0	0.0	2.08	0.0	3.99	1.07	3.43	0.0	10.57	T390A	F133I	18838.873045221015
AAAAAACTCTACGTCATACC	AGCCGGGCTA	A	cgreGFP	0.75	0.0	0.0	0.0	4.33	0.0	0.0	0.0	5.08	T82C:A147G:A304G:A487G	M27T:I49V:D104G:K165R	13114.725564912012
AAAAAACTCTACGTCATACC	GGCCTGACTC	A	cgreGFP	2.4	0.0	0.0	0.0	0.0	0.0	0.0	1.0	3.4	T82C:A147G:A304G:A487G	M27T:I49V:D104G:K165R	590.0
AAAAAACTCTACGTCATACC	TCCTAGTTTC	A	cgreGFP	0.0	3.88	0.0	0.0	0.0	0.0	0.0	0.0	3.88	T82C:A147G:A304G:A487G	M27T:I49V:D104G:K165R	2106.721800590833
AAAAAACTGTTTAAACATAT	ATTTATTAAC	A	cgreGFP	0.0	0.0	0.0	0.0	0.0	4.61	13.73	0.0	18.34	A339T	T116S	27706.74908262976
AAAAAACTGTTTAAACATAT	CACATCGATG	A	cgreGFP	0.0	0.0	0.0	0.0	0.0	8.91	21.32	0.0	30.23	A339T	T116S	27409.86701508729
AAAAAACTGTTTAAACATAT	GAGCTCGATA	A	cgreGFP	0.0	0.0	0.0	0.0	7.82	13.3	10.01	2.58	33.71	A339T	T116S	24183.593027532912
AAAAAACTGTTTAAACATAT	GGATCATGGG	A	cgreGFP	0.0	0.0	0.0	0.0	2.16	5.79	8.87	0.0	16.82	A339T	T116S	26500.26585520348
AAAAAAGAAAAAACATAAAC	TGGAAGTGGG	A	cgreGFP	1.65	0.0	0.0	0.0	0.0	0.0	0.0	0.0	1.65	G59A:A84T:A580G:A627T	K28*:E196G:K215*	590.0
AAAAAAGAAAACATCGAATA	GGTAGGCATT	A	cgreGFP	0.0	0.0	0.0	0.0	3.16	0.0	1.29	0.0	4.45	A35T:A38G:G59T:T116C:A129T:A363G:A372G:G537A	E11D:E19D:T43S:N124D:T127A:A182T	17869.403830768133
AAAAAAGAAACAACAGACTC	CGTGTCGTGC	A	cgreGFP	0.0	0.0	0.0	0.0	0.0	0.0	0.0	8.61	8.61	T219A:C452A	F73I	44353.52933646151
AAAAAAGAAACAACAGACTC	GTCAACTCCT	A	cgreGFP	3.6	0.0	0.42	0.0	0.0	0.0	0.0	0.0	4.0200000000000005	T219A:C452A	F73I	590.0
AAAAAAGAAATTACACACCC	AGGTTACAGG	A	cgreGFP	24.46	0.0	0.0	0.0	0.0	0.0	0.0	0.0	24.46	A205T:T453C	Y68F:Y154H	590.0
AAAAAAGAAATTACACACCC	GTTACCTCTT	A	cgreGFP	1.2	0.0	0.0	0.0	0.0	0.0	0.0	0.0	1.2	A205T:T453C	Y68F:Y154H	590.0
AAAAAAGAAGCCAAACTTTA	CGCGCGCAGA	A	cgreGFP	0.0	0.0	0.0	0.0	0.0	2.58	0.0	0.0	2.58	A225G:A493T:G523T:A637G:A694G	K75E:E167V:G177V:D218G:E239G	22488.6781980214
AAAAAAGAATATAACCAACA	CTGATTGTTG	A	cgreGFP	2.82	0.0	0.0	0.4	0.0	0.0	0.0	0.0	3.22	G143T:G191A:C263A:C467A:T565A:A598G:T622A	K47N:D158E:L191H:H205R:F213Y	590.0
AAAAAAGAATATAACCAACA	GATTGGCCCC	A	cgreGFP	0.0	0.0	0.0	0.0	0.0	2.36	0.0	0.0	2.36	G143T:G191A:C263A:C467A:T565A:A598G:T622A	K47N:D158E:L191H:H205R:F213Y	22488.6781980214
AAAAAAGACAGACAGGCCCC	ATATTATGGG	A	cgreGFP	0.0	0.0	0.0	0.0	0.0	0.0	3.43	0.0	3.43	G6C:A76C	A2P:E25A	32178.318886782963
AAAAAAGACAGACAGGCCCC	GGGACCAGTT	A	cgreGFP	0.0	0.0	0.0	0.0	4.49	18.24	34.76	31.34	88.82999999999998	G6C:A76C	A2P:E25A	33605.574911552336
AAAAAAGATCACAAATTACA	CGAATTGCAA	A	cgreGFP	0.45	0.0	0.0	0.0	0.0	0.0	0.0	0.0	0.45	C165A:T192C:A515G:C589T:A601G:C668A	L55M:S64P:P199L:H206R	590.0
AAAAAAGATCACAAATTACA	CTGGTGCGCG	A	cgreGFP	1.2	0.0	0.0	0.0	0.0	0.0	0.0	0.0	1.2	C165A:T192C:A515G:C589T:A601G:C668A	L55M:S64P:P199L:H206R	590.0
AAAAAAGATCACAAATTACA	TAAACAAGGC	A	cgreGFP	3.57	0.0	0.0	0.0	0.0	0.32	0.0	0.0	3.89	C165A:T192C:A515G:C589T:A601G:C668A	L55M:S64P:P199L:H206R	590.0
AAAAAAGATCCACCACCAAG	GCTTCTGCGG	A	cgreGFP	0.0	0.0	0.0	0.0	1.16	19.21	23.46	6.33	50.16	A475T	N161I	28678.79682478554
AAAAAAGATCCACCACCAAG	TTCGTGATCT	A	cgreGFP	0.0	0.0	0.0	0.0	4.66	8.58	8.44	1.7	23.38	A475T	N161I	25231.476828879386
AAAAAAGATCCACCACCAAG	TTGTTGGGCA	A	cgreGFP	0.0	0.0	0.0	0.0	0.0	8.91	8.15	0.88	17.94	A475T	N161I	26337.98604327504
AAAAAAGATCCCAACAAATC	GTGCTCAGGG	A	cgreGFP	2.76	0.0	0.0	0.0	0.0	0.0	2.0	0.0	4.76	A24T:T61C:C176A:C259T:T308A	K8*:L20P:S88F:N105K	590.0
AAAAAAGATTACACACAACC	GTGCATCTGC	A	cgreGFP	3.02	0.0	0.0	0.0	0.0	0.0	0.0	0.0	3.02	T91A:G428C:C530.:G567.	I30N:L145F:Q180R:M181W:A182P:R183V:H184T:A185P:Q186S:F187S:N188T:K189S:G192R:A193M:W194G:E195G:E196R:D197L:Y198P:L203V:Y204P:H205P:H206P:L207D:T208S:W210D:T211*:S212L:F213R:G214Q:K215R:D216P:P217R:D218*:D219R:D220R:E221D:T222R:D223S:H224P:L225Y:T226D:I227R:V228R:E229G:V230H:I231*:K232G:A233R:V234R:D235L:L236G:E239N:T243V:Y244P:R245L	590.0
AAAAAAGCAAAAAAAAAACT	ACCACTCGCT	A	cgreGFP	1.75	0.0	0.0	0.0	0.0	0.0	0.0	0.0	1.75	C298T:T429C:A466G:C543T	S102L:Y146H:D158G:H184Y	590.0
AAAAAAGCAACAAAAAAAAT	GTTTGGCTCT	A	cgreGFP	1.3	0.0	0.0	0.0	0.0	0.0	0.0	0.0	1.3	A120G:A225T:T241A:C528G:T658C	T40A:K75*:I80N:H179D:L225P	590.0
AAAAAAGCGTTAAAACAACC	GACTACGTTT	A	cgreGFP	0.91	0.0	0.0	0.0	0.0	0.0	0.0	0.0	0.91	C431T:T491G:G504A:T604A:C704A	I166M:A171T:L207Q	590.0
AAAAAAGCGTTAAAACAACC	GTGGGGTTCG	A	cgreGFP	1.95	0.0	0.0	0.0	0.0	0.0	0.0	0.0	1.95	C431T:T491G:G504A:T604A:C704A	I166M:A171T:L207Q	590.0
AAAAAAGCTGTTCCACATTT	CGTATATAGA	A	cgreGFP	0.0	0.0	0.0	0.0	0.0	0.0	0.0	3.05	3.05	A70G:C71T:C196A:G312T:A339C:T508C:C540A:A544G:G662A	D23G:S65Y:G107C:T116P:F172S:R183S:H184R	44353.52933646151
AAAAAAGGACAACAAAGCGA	TCTCGTGTGG	A	cgreGFP	23.62	0.0	0.0	0.0	0.0	0.0	0.0	0.0	23.62	G23A:C71T:A205G:C331A:C665T	Y68C:A113D	590.0
AAAAAAGGTCAGAACTAAAA	TCAGGAGAGG	A	cgreGFP	1.17	0.0	0.0	0.0	0.0	0.43	0.0	0.0	1.6	A54T:C298A	T18S:S102*	590.0
AAAAAAGTATGAAAAGAGTA	GTGGCTTTTA	A	cgreGFP	0.19	0.0	0.0	0.0	0.0	0.0	0.0	0.0	0.19	A54G:T82C:G112T:G138A:C564T:C587T:A606T:A663G	T18A:M27T:G37V:A46T:L191F:T208S:I227V	590.0
AAAAAAGTATGAAAAGAGTA	TATGTATTAG	A	cgreGFP	0.78	0.0	0.0	0.0	0.0	0.0	0.0	0.0	0.78	A54G:T82C:G112T:G138A:C564T:C587T:A606T:A663G	T18A:M27T:G37V:A46T:L191F:T208S:I227V	590.0
AAAAAAGTCACAAAAAGACA	ACTTTTCCTA	A	cgreGFP	0.91	2.37	0.0	0.0	0.0	0.0	0.0	0.0	3.28	A35G:A90G:T300C:A354T:T653C	I30V:F103L:T121S	1614.8738366051125
AAAAAAGTGCACAACAAACA	CTTCGGTCAA	A	cgreGFP	0.0	0.0	0.0	0.0	0.0	4.18	15.59	0.47	20.24	G72A:T491C	V24I	29725.18526973143
AAAAAAGTGCTAAAAAAACC	GAATACGGGT	A	cgreGFP	0.0	0.0	0.0	2.77	2.33	0.0	1.0	0.0	6.1	C468T:T592C:T594A	R159C:L203P:Y204N	12517.180276132322
AAAAAAGTGCTAAAAAAACC	TGAATTGCGT	A	cgreGFP	0.0	0.0	0.0	2.06	0.0	0.0	0.0	0.0	2.06	C468T:T592C:T594A	R159C:L203P:Y204N	8184.455953147941
AAAAAATAAAAAACCAAACG	ATAACTCGTC	A	cgreGFP	0.0	0.0	0.0	0.0	0.0	2.47	3.86	0.0	6.33	C20T:T617C	wt	26861.162636661935
AAAAAATAAAAAACCAAACG	GCCTCTGGGA	A	cgreGFP	0.0	0.0	0.0	0.0	0.0	0.43	1.57	2.05	4.05	C20T:T617C	wt	37709.02186887393
AAAAAATAAAACAAAAAAAC	TCGTGAATGG	A	cgreGFP	2.89	0.0	0.0	0.0	0.0	0.0	0.0	0.0	2.89	G33A:G77T:T300A:C588T	E11K:E25D:F103I:P199S	590.0
AAAAAATAAAACAAAAAAAC	TTGGCGACCA	A	cgreGFP	3.21	0.0	1.0	0.0	0.0	0.0	0.0	0.0	4.21	G33A:G77T:T300A:C588T	E11K:E25D:F103I:P199S	590.0
AAAAAATAAAAGAGAATCCC	CATCGTGTGG	A	cgreGFP	3.57	0.0	0.0	1.74	0.0	0.0	0.0	0.0	5.31	T297A:C302A:A335C:A343T:G510T:A550T:A577G	S102T:F103L:K114N:Y117F:D173Y:Q186L:E195G	590.0
AAAAAATAAACAAACAAAAT	CACGGCTAGG	A	cgreGFP	2.24	0.0	0.0	0.0	0.0	0.0	0.0	0.0	2.24	C315T:T376A:A440T:A629G	Q108*:V128E	590.0
AAAAAATAAACAAACAAAAT	CATTCGGCCG	A	cgreGFP	0.0	0.0	0.0	0.0	2.33	0.0	0.0	0.0	2.33	C315T:T376A:A440T:A629G	Q108*:V128E	14818.583468647937
AAAAAATAAACAAACAAAAT	GTACTAGGGG	A	cgreGFP	0.13	0.0	0.0	0.0	0.0	0.43	0.0	0.0	0.56	C315T:T376A:A440T:A629G	Q108*:V128E	20094.565005569835
AAAAAATAAACCAAAAAAAC	GTATTTTGCG	A	cgreGFP	0.29	0.0	0.0	0.0	0.0	3.65	0.0	0.0	3.94	A16T:G19A:A226G:A238T:A266C:A532C	E5V:G6D:K75R:H79L:Q90H:Q180P	20591.963601069587
AAAAAATAAACCAAAAAAAC	TCTCTGGCTA	A	cgreGFP	0.42	0.0	0.0	0.0	0.0	0.0	0.0	0.0	0.42	A16T:G19A:A226G:A238T:A266C:A532C	E5V:G6D:K75R:H79L:Q90H:Q180P	590.0
AAAAAATAAAGTAACAGAGG	CAAGTTATTG	A	cgreGFP	0.0	0.0	0.0	0.0	0.0	7.4	12.02	0.0	19.42	A38G:C569T:T621A:G624A	F213I:G214S	26909.629256656026
AAAAAATAACACAAAAAAAA	TGCTGGTTGT	A	cgreGFP	1.56	0.0	0.0	0.0	0.0	0.0	0.0	0.0	1.56	A34G:G105A:C165A:T295C:A445T:A516G	E11G:G35S:L55M:I101T:H151L:M175V	590.0
AAAAAATAACACAAAAAAAA	TGTACTTGTT	A	cgreGFP	5.32	0.0	0.0	0.38	0.0	1.72	0.57	0.0	7.99	A34G:G105A:C165A:T295C:A445T:A516G	E11G:G35S:L55M:I101T:H151L:M175V	590.0
AAAAAATAACACAAAAAAAA	TGTCATCGCG	A	cgreGFP	0.75	0.0	0.0	0.0	0.0	0.0	0.0	0.0	0.75	A34G:G105A:C165A:T295C:A445T:A516G	E11G:G35S:L55M:I101T:H151L:M175V	590.0
AAAAAATAACACAATTAACC	GGATGATCCG	A	cgreGFP	1.36	0.0	0.0	0.0	0.0	0.0	8.44	0.0	9.8	T517C:A598G	M175T:H205R	29838.66353619764
AAAAAATAACATCTAACTAC	TTTCCGGCTG	A	cgreGFP	0.88	0.0	0.0	0.0	0.0	0.0	0.0	0.0	0.88	A84G:G481A:G519T:T691C	K28E:G163D:G176C:L236S	590.0
AAAAAATAACTAAAACCCAA	CCAAAACTTT	A	cgreGFP	0.0	0.0	3.51	0.0	0.0	0.21	0.14	0.0	3.86	G303A:C458T:A670G	D104N:E229G	4795.244636682906
AAAAAATAACTAAAACCCAA	GGTGGTAGCA	A	cgreGFP	0.84	0.0	0.0	1.64	3.99	0.0	0.0	0.0	6.4700000000000015	G303A:C458T:A670G	D104N:E229G	11498.723492102903
AAAAAATAAGACAGAAACCC	GGTCATCCCT	A	cgreGFP	0.0	0.0	0.0	0.0	0.0	1.93	15.16	2.69	19.78	wt	wt	32661.631649219154
AAAAAATAAGACAGAAACCC	GTTTGGGGAG	A	cgreGFP	0.0	0.0	0.0	0.0	0.0	2.68	16.74	21.38	40.8	wt	wt	38247.61297537731
AAAAAATAATAGCCAAACCA	CCGGTACTGC	A	cgreGFP	2.43	0.0	1.04	0.0	0.0	0.0	0.0	0.0	3.47	A24T:T133C:T150A:A486C:C531T:C597A:C603A:G680T	K8*:I44T:C50S:K165Q:Q180*:H205N:L207M:K232N	590.0
AAAAAATAATATAAAAAGTC	CTGAACGATG	A	cgreGFP	0.0	0.0	0.0	0.0	0.0	6.97	0.0	0.0	6.97	T301C:C563T	F103S	22488.6781980214
AAAAAATAATATAAAAAGTC	GCAACGTGGG	A	cgreGFP	0.91	0.0	0.0	0.0	0.0	0.0	0.0	0.0	0.91	T301C:C563T	F103S	590.0
AAAAAATAATATAAAAAGTC	TGCAGGCTTC	A	cgreGFP	0.0	0.0	0.0	0.0	0.0	1.18	0.0	0.0	1.18	T301C:C563T	F103S	22488.6781980214
AAAAAATAATCATCCAAATT	GCTTGTCAAA	A	cgreGFP	0.13	0.0	0.0	0.0	0.0	0.0	1.29	0.0	1.42	C14T:C53A:A363G:G477A:C571A:T667A	N124D:G162S:A193E:V228D	29835.527710073155
AAAAAATACAAATTGGAACC	TATTTAGCCT	A	cgreGFP	0.0	0.0	0.15	6.86	6.82	0.0	0.0	0.0	13.830000000000002	C603T:A606G	T208A	10941.02107431295
AAAAAATACAACAAATAAGA	CAATGAGTTG	A	cgreGFP	0.0	0.0	0.0	0.0	7.65	44.31	8.58	4.34	64.88	C290T:A348T	N119Y	23132.458560315743
AAAAAATACAACAAATAAGA	GATACTCAGA	A	cgreGFP	0.0	0.0	0.0	0.0	0.0	4.72	0.0	0.0	4.72	C290T:A348T	N119Y	22488.6781980214
AAAAAATACAACAAATAAGA	GGAGCATTGA	A	cgreGFP	0.0	0.0	0.0	0.0	5.16	12.77	4.43	0.0	22.36	C290T:A348T	N119Y	22224.4716404262
AAAAAATACAATAAACAACT	AGGTGAACGG	A	cgreGFP	2.27	0.0	0.0	0.0	0.0	0.0	0.0	0.0	2.27	G62T:C197A:G246T:C269A:C432A:A449G:C571A	D84Y:H147N:A193E	590.0
AAAAAATACAATAAACAACT	CGTTTCCTGC	A	cgreGFP	2.69	0.0	0.0	0.0	0.0	0.0	4.29	0.0	6.98	G62T:C197A:G246T:C269A:C432A:A449G:C571A	D84Y:H147N:A193E	16762.565109817224
AAAAAATACGAAACATAATT	GCCCTGTTGT	A	cgreGFP	1.43	0.0	0.0	0.0	0.0	0.0	0.0	0.0	1.43	T30C:C420T:T425A	F10L:R143C	590.0
AAAAAATACTTCGCAAAACC	TAAGTGATCT	A	cgreGFP	0.0	0.0	0.0	0.0	0.0	0.0	0.0	1.76	1.76	T28A:C71T:C268A:G525A:G578.	L9Q:P92H:G178S:E196K:D197I:Y198T:L203C:Y204T:H205T:H206T:L207*:T208Q:V209C:W210G:T211L:S212A:F213S:G214A:D216T:D218M:D219T:D220T:E221R:T222Q:D223I:H224T:T226R:I227S:V228S:E229R:V230S:I231L:K232R:A233P:V234*:D235T:L236W:E239K:T243R:Y244T:R245A	44353.52933646151
AAAAAATAGGACAAATCCCA	ATTCCGGAGG	A	cgreGFP	0.0	0.0	0.0	0.0	0.0	1.82	10.44	3.57	15.83	T44A:A572G	wt	33525.880836720266
AAAAAATAGGACAAATCCCA	ATTCTTCGGC	A	cgreGFP	0.0	0.0	0.0	3.27	4.99	17.49	40.2	9.55	75.49999999999999	T44A:A572G	wt	29266.31810231337
AAAAAATATAAACAAAACCA	GGTATTGCAG	A	cgreGFP	5.19	0.0	0.0	0.0	0.0	0.0	0.0	0.0	5.19	G65A:G114A:T190C:A486G:A511T:T667C	D38N:L63P:K165E:D173V:V228A	590.0
AAAAAATATAAACAAAACCA	TTTGAGCGTA	A	cgreGFP	0.0	0.0	0.0	0.0	0.0	0.0	1.57	0.0	1.57	G65A:G114A:T190C:A486G:A511T:T667C	D38N:L63P:K165E:D173V:V228A	32178.318886782963
AAAAAATATCAAGCACATTC	ATAGAGCCCA	A	cgreGFP	0.0	0.0	0.0	0.0	7.82	21.24	0.0	0.0	29.06	G104A:T342A	Y117N	19624.34945173017
AAAAAATATCAAGCACATTC	TGGTCAGTTT	A	cgreGFP	0.0	0.0	0.0	0.0	44.26	19.1	0.14	3.81	67.31	G104A:T342A	Y117N	17604.842621895237
AAAAAATATCCAATATCACA	ATCTTGTGAG	A	cgreGFP	0.0	0.0	0.0	0.06	12.98	0.0	0.0	0.0	13.04	T73C	V24A	13895.99753271165
AAAAAATATCCAATATCACA	GGTTGGGCTA	A	cgreGFP	0.0	0.0	0.0	4.11	9.15	0.0	5.58	0.0	18.84	T73C	V24A	17266.51901430673
AAAAAATATCTAAAAAATAA	AGGCATTAAG	A	cgreGFP	1.4	0.0	0.0	0.0	0.0	0.0	0.0	0.0	1.4	A3T:A356T:T464A:G481A:T491A	T1S:G163D	590.0
AAAAAATATTGTTAACACAT	AAGCAAGGTC	A	cgreGFP	1.78	0.0	0.0	0.0	0.0	0.0	0.0	0.0	1.78	A3T:T187A:A240G:A408T:T451A:A456T:T653C	T1S:I62N:I80V:I139F:V153D:I155F	590.0
AAAAAATATTGTTAACACAT	AATTGGATTG	A	cgreGFP	0.84	0.0	0.0	0.0	0.0	0.0	0.0	0.0	0.84	A3T:T187A:A240G:A408T:T451A:A456T:T653C	T1S:I62N:I80V:I139F:V153D:I155F	590.0
AAAAAATCAAAAACAACACC	CGCTATAGGA	A	cgreGFP	0.0	0.0	0.0	0.0	0.0	3.22	0.0	0.0	3.22	C20G:T31A:A136G:T358A:G492A:C540A:A550T:A581T	F10Y:K45R:L122Q:E167K:R183S:Q186L:E196D	22488.6781980214
AAAAAATCAAAACACAAACC	ACTTGGTTGG	A	cgreGFP	4.22	0.0	0.0	0.0	0.0	0.0	0.0	0.0	4.22	T573C:A601G:T673A:A678T	W194R:H206R:V230D:K232*	590.0
AAAAAATCAAAACACAAACC	TTGAGATTTG	A	cgreGFP	3.31	0.0	0.0	0.0	0.0	0.0	0.0	2.05	5.3599999999999985	T573C:A601G:T673A:A678T	W194R:H206R:V230D:K232*	590.0
AAAAAATCAAAACACAAACC	TTTTTATGCA	A	cgreGFP	0.0	0.0	0.0	0.0	0.0	0.0	1.86	0.0	1.86	T573C:A601G:T673A:A678T	W194R:H206R:V230D:K232*	32178.318886782963
AAAAAATCAAACAAAACACA	CGCGGGTAGG	A	cgreGFP	2.6	0.0	0.0	0.0	13.64	2.58	5.87	0.0	24.69	C71T:T215C:T360A	Y123N	17591.338639034668
AAAAAATCAAACAAAACACA	TAAGGCTTTA	A	cgreGFP	0.0	0.0	0.0	0.0	3.0	3.22	0.0	0.0	6.2200000000000015	C71T:T215C:T360A	Y123N	18735.99730796485
AAAAAATCAAACAAAACACA	TGCAATCTGG	A	cgreGFP	0.0	0.0	0.0	0.34	23.46	43.78	2.43	0.0	70.01000000000002	C71T:T215C:T360A	Y123N	20075.1037139747
AAAAAATCAAACAAAACACA	TGCGGCCTGA	A	cgreGFP	0.0	0.0	0.0	0.0	24.63	69.1	1.29	0.0	95.02	C71T:T215C:T360A	Y123N	20389.00005393484
AAAAAATCAAAGGCACCAAA	GACCTCAGAC	A	cgreGFP	0.91	4.15	0.0	0.0	0.0	0.0	0.0	0.0	5.0600000000000005	C46A:C71A:C169A:T199A:T215A:G416T:C635A:A675G	P15H:D23E:P56H:L66Q:F71L:I231V	1685.0542037805872
AAAAAATCACAAAACAAACA	TATCAGGTTG	A	cgreGFP	0.0	0.0	0.0	0.0	0.0	0.0	1.43	0.0	1.43	C122A:G419A:C531T:G567.	M142I:Q180*:G192A:A193H:W194G:E195R:E196K:D197I:Y198T:L203C:Y204T:H205T:H206T:L207*:T208Q:V209C:W210G:T211L:S212A:F213S:G214A:D216T:D218M:D219T:D220T:E221R:T222Q:D223I:H224T:T226R:I227S:V228S:E229R:V230S:I231L:K232R:A233P:V234*:D235T:L236W:E239K:T243R:Y244T:R245A	32178.318886782963
AAAAAATCACAGACATTCTA	CTCTCGTAGG	A	cgreGFP	0.0	0.0	0.0	0.0	4.49	0.0	0.0	0.0	4.49	G102T:T199.:T250C:C296A:T391C:A398G:A550T:G671T	E34*:L66R:S67R:Y68T:G69A:V70C:C72A:F73S:A74L:K75N:Y76T:R78A:H79T:I80L:A81R:D84T:F85P:F86S:K87S:S88P:T89P:Q90N:D93M:G94A:Y95T:S96V:Q97R:D98T:R99A:I100S:I101Y:S102R:F103S:D104T:N105M:D106T:G107A:Q108S:Y109T:D110T:V111*:A113P:V115*:T116R:Y117M:E118R:N119T:G120V:T121H:L122Y:Y123T:N124T:R125A:V126L:T127P:V128*:K129R:G130A:T131L:G132V:F133P:K134S:S135R:N136T:G137A:N138T:I139S:L140W:M142C:R143A:V144F:L1…	14818.583468647937
AAAAAATCACAGACATTCTA	TGACGCTGAT	A	cgreGFP	1.72	0.0	0.0	0.0	0.0	0.0	0.0	0.0	1.72	G102T:T199.:T250C:C296A:T391C:A398G:A550T:G671T	E34*:L66R:S67R:Y68T:G69A:V70C:C72A:F73S:A74L:K75N:Y76T:R78A:H79T:I80L:A81R:D84T:F85P:F86S:K87S:S88P:T89P:Q90N:D93M:G94A:Y95T:S96V:Q97R:D98T:R99A:I100S:I101Y:S102R:F103S:D104T:N105M:D106T:G107A:Q108S:Y109T:D110T:V111*:A113P:V115*:T116R:Y117M:E118R:N119T:G120V:T121H:L122Y:Y123T:N124T:R125A:V126L:T127P:V128*:K129R:G130A:T131L:G132V:F133P:K134S:S135R:N136T:G137A:N138T:I139S:L140W:M142C:R143A:V144F:L1…	590.0
AAAAAATCACAGACATTCTA	TTATTATGGA	A	cgreGFP	0.0	0.0	0.0	0.0	0.0	0.86	0.0	0.0	0.86	G102T:T199.:T250C:C296A:T391C:A398G:A550T:G671T	E34*:L66R:S67R:Y68T:G69A:V70C:C72A:F73S:A74L:K75N:Y76T:R78A:H79T:I80L:A81R:D84T:F85P:F86S:K87S:S88P:T89P:Q90N:D93M:G94A:Y95T:S96V:Q97R:D98T:R99A:I100S:I101Y:S102R:F103S:D104T:N105M:D106T:G107A:Q108S:Y109T:D110T:V111*:A113P:V115*:T116R:Y117M:E118R:N119T:G120V:T121H:L122Y:Y123T:N124T:R125A:V126L:T127P:V128*:K129R:G130A:T131L:G132V:F133P:K134S:S135R:N136T:G137A:N138T:I139S:L140W:M142C:R143A:V144F:L1…	22488.6781980214
AAAAAATCAGAACTAAACAC	GAGTTCGCTC	A	cgreGFP	0.0	0.0	0.0	0.0	5.82	19.96	28.76	0.82	55.36	G352A:T476C	G120D	26725.98748637118
AAAAAATCAGAACTAAACAC	GCGTTTGAGG	A	cgreGFP	0.0	0.0	3.97	2.75	0.17	81.44	44.06	15.7	148.09	G352A:T476C	G120D	25341.73605005277
AAAAAATCAGAACTAAACAC	GGATCAGCTG	A	cgreGFP	0.0	0.0	0.0	0.0	3.99	9.76	13.59	0.0	27.34	G352A:T476C	G120D	26032.8007785962
AAAAAATCAGAACTAAACAC	TCTTGGGCTT	A	cgreGFP	0.0	0.0	0.0	0.0	2.16	2.04	5.72	2.23	12.15	G352A:T476C	G120D	29502.66657419417
AAAAAATCCAATTTTATAAA	GACAAGCGTG	A	cgreGFP	0.0	0.0	0.0	0.0	0.0	2.47	15.45	0.76	18.68	C9T:G98A:A581G	L3F	30894.125063632768
AAAAAATCCAATTTTATAAA	GCGTCAGGAG	A	cgreGFP	0.0	0.0	0.0	0.0	0.0	3.43	9.73	5.74	18.9	C9T:G98A:A581G	L3F	33854.52220808677
AAAAAATCCAATTTTATAAA	GTATTATATT	A	cgreGFP	0.0	0.0	0.0	0.0	5.32	9.76	22.75	0.0	37.83	C9T:G98A:A581G	L3F	27415.302874278525
AAAAAATCCAATTTTATAAA	GTTGGTTCAT	A	cgreGFP	0.0	0.0	0.0	0.0	0.0	0.75	2.72	1.0	4.4700000000000015	C9T:G98A:A581G	L3F	32903.961309377795
AAAAAATCCAATTTTATAAA	TGATGGGGTG	A	cgreGFP	0.0	0.0	0.0	0.0	0.0	0.0	7.15	1.76	8.91	C9T:G98A:A581G	L3F	36175.11717198946
AAAAAATCCCAAGTAAATCT	GATTAAGGCA	A	cgreGFP	0.0	0.0	0.0	0.0	0.0	36.7	6.58	0.0	43.28	C20T:A38T:C113A:A433T:C539A	K12N:H147L	25054.73603353087
AAAAAATCCTCACAATAACT	CGTGACTCCA	A	cgreGFP	1.78	0.0	0.0	0.0	0.0	0.0	0.0	0.0	1.78	T11C:G29A:A120T:T455A:G518A:G526A:A648T	T40S:Y154*:M175I:G178D:T222S	590.0
AAAAAATCCTGAATAAAATA	AGGATGTTGC	A	cgreGFP	0.0	0.0	0.0	0.0	0.0	0.0	1.14	1.17	2.31	wt	wt	38078.87201009906
AAAAAATCCTGAATAAAATA	CAGTATTCCC	A	cgreGFP	0.0	0.0	0.0	0.0	0.0	9.01	30.62	11.25	50.88	wt	wt	32766.13755755853
AAAAAATCCTGAATAAAATA	CGGAGTCGCT	A	cgreGFP	0.0	0.0	0.0	0.0	0.0	1.82	3.15	0.64	5.61	wt	wt	29644.766718985742
AAAAAATCCTGAATAAAATA	GGGGGTGCTA	A	cgreGFP	0.0	0.0	0.0	0.0	0.0	0.0	8.73	0.82	9.55	wt	wt	35283.196688348275
AAAAAATCCTGAATAAAATA	GGTCCATGAA	A	cgreGFP	0.0	0.0	0.0	0.0	0.0	0.0	3.86	3.69	7.55	wt	wt	37957.447102034486
AAAAAATCCTGAATAAAATA	GTCGCGGCAG	A	cgreGFP	0.0	0.0	0.0	0.0	0.0	4.94	2.15	4.04	11.13	wt	wt	31797.57444225583
AAAAAATCCTGAATAAAATA	GTGACATTCC	A	cgreGFP	0.0	0.0	0.0	0.0	0.0	4.08	1.57	0.0	5.65	wt	wt	25428.2645741182
AAAAAATCCTGAATAAAATA	TTTCCATGTG	A	cgreGFP	0.0	0.0	0.0	0.0	0.0	5.9	4.29	0.0	10.19	wt	wt	26000.61339618959
AAAAAATCCTTTTCAACTCT	AGGCTGTTAG	A	cgreGFP	0.0	0.0	0.0	0.0	1.83	5.79	0.0	0.0	7.62	G235A:G245A:T249C:A279T:A359G	R78H:F85L:S96C	19743.1593528774
AAAAAATCCTTTTCAACTCT	ATGGTAATGA	A	cgreGFP	0.16	0.0	0.0	0.0	0.0	0.0	0.0	0.0	0.16	G235A:G245A:T249C:A279T:A359G	R78H:F85L:S96C	590.0
AAAAAATCGAATAAAAAACC	GATGGCGCAG	A	cgreGFP	3.93	0.0	0.0	0.0	0.0	0.0	0.0	0.0	3.93	C218A:T292C:G321A:A384C:G537A	C72*:I100T:D110N:T131P:A182T	590.0
AAAAAATCGCAAAAAACACC	ACTTACCCTG	A	cgreGFP	0.0	0.0	0.0	0.0	2.33	0.0	0.43	0.0	2.76	G162T	D54Y	17154.113837811292
AAAAAATCGGACTAATAATC	GTATGAAGCT	A	cgreGFP	0.0	0.0	1.43	0.0	5.16	0.0	0.0	0.0	6.59	G533T:C689T	Q180H	13111.115653606315
AAAAAATCGGACTAATAATC	GTTGGTTCAT	A	cgreGFP	0.0	0.0	0.0	0.0	0.0	6.22	0.0	0.0	6.22	G533T:C689T	Q180H	22488.6781980214
AAAAAATCGGTGTACAGCGC	TATTTAGCCT	A	cgreGFP	0.0	0.0	0.0	0.0	0.0	1.72	5.01	0.0	6.73	C244G:C434A:A449T	A81G:H147Q	27676.052848035484
AAAAAATCGTACCCATACTT	CCTTGGTACT	A	cgreGFP	2.89	0.0	0.0	0.0	0.0	0.97	0.0	0.0	3.86	A247G:A255G:A266T:C431T:G492A:C540A:C623T:A670T	D84G:K87E:Q90H:E167K:R183S:E229V	590.0
AAAAAATCGTACCCATACTT	GTCAGTAGGA	A	cgreGFP	2.34	0.0	0.0	0.0	0.0	0.0	0.0	0.0	2.34	A247G:A255G:A266T:C431T:G492A:C540A:C623T:A670T	D84G:K87E:Q90H:E167K:R183S:E229V	590.0
AAAAAATCTAACCAAAAACA	TCGGTACCTG	A	cgreGFP	0.55	0.01	0.0	0.0	0.0	0.0	0.14	0.0	0.7000000000000001	G160C:C202T	G53A:S67L	590.0
AAAAAATCTAACCAAAAACA	TGATCGAGCA	A	cgreGFP	0.1	0.0	0.0	0.0	18.14	0.0	0.0	0.0	18.24	G160C:C202T	G53A:S67L	13853.598915004142
AAAAAATCTACAGAACGCTA	ATGGATCTCC	A	cgreGFP	5.06	8.25	0.0	0.0	0.0	0.0	0.0	0.0	13.31	T10C:C165G:A356G:C432A:A454G:G518A	L3P:L55V:H147N:Y154C:M175I	1544.45337207103
AAAAAATCTTGGAAGGCGCG	TTGAGTTTTC	A	cgreGFP	0.0	0.0	0.0	0.0	0.0	2.25	8.73	3.75	14.73	A398T:G647A	wt	33474.871460002025
AAAAAATGACAAAAAAATTA	CACGCTAACA	A	cgreGFP	0.0	0.0	0.0	0.0	2.5	9.66	36.19	11.25	59.6	wt	wt	31949.737866639716
AAAAAATGACAAAAAAATTA	GCCGTCTTGG	A	cgreGFP	0.0	0.0	0.0	0.0	16.14	49.46	61.8	18.86	146.26	wt	wt	27866.9323582864
AAAAAATGACAAAAAAATTA	GTGTCCATTT	A	cgreGFP	0.0	0.0	0.0	0.0	0.17	5.04	8.3	3.51	17.02	wt	wt	31061.108583543704
AAAAAATGTCCTCACGCCAC	CTATTGTGCG	A	cgreGFP	5.52	0.0	0.0	0.0	0.17	0.0	0.0	0.0	5.69	wt	wt	590.0
AAAAAATGTCCTCACGCCAC	GTCGTCTTTG	A	cgreGFP	0.78	1.01	0.0	0.0	0.0	0.0	0.0	0.0	1.79	wt	wt	1504.6827226865055
AAAAAATTAAGAGTCGATGC	TGGTTTCATA	A	cgreGFP	2.43	0.0	0.0	0.0	0.0	0.0	0.0	0.0	2.43	T52A:A74G:T110G:C181T:A316T:A433T:A454T	I17N:A60V:Q108L:H147L:Y154F	590.0
AAAAAATTATTAACAACACT	AACGTTTCTG	A	cgreGFP	1.23	0.0	0.0	0.0	0.0	0.0	0.72	0.0	1.95	A25T:A156G:T220C:C275A:A294G:A501T:C539G:G575T:A700G	K8M:T52A:F73S:I101V:K170*:W194C:Y244C	590.0
AAAAAATTATTAACAACACT	TCATTTCGTC	A	cgreGFP	0.0	0.0	0.0	0.0	2.0	0.0	0.0	0.0	2.0	A25T:A156G:T220C:C275A:A294G:A501T:C539G:G575T:A700G	K8M:T52A:F73S:I101V:K170*:W194C:Y244C	14818.583468647937
AAAAAATTCACTCCTCACCT	CGTACATGTG	A	cgreGFP	5.16	0.0	0.0	0.0	0.0	0.0	0.0	0.0	5.16	A194G:G210A:A440G:A532T:A618G	V70M:Q180L:S212G	590.0
AAAAAATTCCATCAAAACTT	ACTGGATTCT	A	cgreGFP	0.0	0.0	0.0	0.4	17.14	33.37	19.6	0.76	71.27000000000002	T673C	V230A	22887.66533305001
AAAAAATTCCATCAAAACTT	ATTGGGGTGA	A	cgreGFP	0.0	0.0	0.0	1.18	0.0	0.64	0.72	0.0	2.54	T673C	V230A	18461.08438619125
AAAAAATTCCATCAAAACTT	TATCTCTGCG	A	cgreGFP	0.0	0.0	0.0	0.0	0.0	1.61	0.0	0.0	1.61	T673C	V230A	22488.6781980214
AAAAAATTCCATCAAAACTT	TGGGTGGGAA	A	cgreGFP	0.0	0.0	0.0	0.0	1.16	0.0	1.0	0.0	2.16	T673C	V230A	22311.056840365567
AAAAAATTCTATACATATCA	GAAGCGTGGG	A	cgreGFP	0.55	0.0	0.0	0.0	0.0	2.79	0.0	0.0	3.34	T48C:G419T	Y16H:M142I	20090.80909588548
AAAAAATTCTATACATATCA	GGATCAGCTG	A	cgreGFP	1.36	0.38	0.0	0.0	0.0	0.0	0.0	0.0	1.7400000000000002	T48C:G419T	Y16H:M142I	1169.2202510320462
AAAAAATTCTATACATATCA	TTTGACAGTG	A	cgreGFP	0.94	7.87	0.0	0.0	0.33	0.0	0.0	0.0	9.14	T48C:G419T	Y16H:M142I	1993.6088795178453
AAAAAATTCTCTACAACCCT	ATCCAGTGTT	A	cgreGFP	0.0	0.0	0.0	0.0	15.81	21.78	7.15	0.06	44.8	A35C:A333G:A515G:A628T	E11D:K114E:K215I	20840.750461857926
AAAAAATTCTCTACAACCCT	GGCTCGGCAC	A	cgreGFP	0.0	0.0	0.0	0.0	0.83	11.8	0.0	0.0	12.63	A35C:A333G:A515G:A628T	E11D:K114E:K215I	20649.413791067098
AAAAAATTCTCTACAACCCT	GGGTAATGTC	A	cgreGFP	0.0	0.0	0.0	0.0	0.0	15.88	0.0	0.0	15.88	A35C:A333G:A515G:A628T	E11D:K114E:K215I	22488.6781980214
AAAAAATTGATTTATAATCT	TGATTATGAG	A	cgreGFP	1.33	0.0	0.0	0.0	0.0	0.0	0.0	0.0	1.33	C27A:T110A:G510T:T594C	L9M:D173Y:Y204H	590.0
AAAAAATTTAATCAAACAAA	GCGAGCTGTG	A	cgreGFP	0.0	0.0	0.0	0.0	0.0	0.0	1.86	0.0	1.86	G104A:G159T:G207T:A329G:T427C:A511T:A556G:T610C:T612A:A663G:T664A	G53C:G69C:L145S:D173V:N188S:V209A:W210R:I227D	32178.318886782963
AAAAACAAAAAAAAACAGCA	GGTTAGTGTC	A	cgreGFP	2.6	0.0	0.0	0.0	0.0	0.0	0.0	0.0	2.6	T43A:C269A:T337C:A393G:A405T:T491A:A511T:C543A	I14N:V115A:K134E:N138Y:D173V:H184N	590.0
AAAAACAAAAAAAAACAGCA	TAGGTGGCTG	A	cgreGFP	0.58	0.0	0.0	0.0	0.0	0.0	0.0	0.0	0.58	T43A:C269A:T337C:A393G:A405T:T491A:A511T:C543A	I14N:V115A:K134E:N138Y:D173V:H184N	590.0
AAAAACAAAAAACAGAACCA	AGCCCGGGCG	A	cgreGFP	3.67	10.14	0.0	0.0	0.0	0.0	0.0	0.0	13.81	C197G:T453C:C633A	Y154H:P217T	1622.9186113717954
AAAAACAAAAAACTAAAACA	ACGTCTCAGA	A	cgreGFP	0.36	0.0	0.0	0.0	0.0	0.0	0.0	0.0	0.36	G203A:G367A:A400T:A529G	R125H:N136I:H179R	590.0
AAAAACAAAAAACTAAAACA	TCCCCACGGC	A	cgreGFP	2.37	2.45	0.0	0.0	0.0	0.0	0.0	0.12	4.94	G203A:G367A:A400T:A529G	R125H:N136I:H179R	1488.4140505601513
AAAAACAAAAAAGTACAAGC	TGTAAAGGGG	A	cgreGFP	0.0	0.0	0.0	0.0	9.15	30.47	13.45	0.0	53.06999999999999	A38G:C314T:C689A	D235E	23160.99905522277
AAAAACAAAAAAGTACAAGC	TGTCGGGAAG	A	cgreGFP	0.0	0.0	0.0	0.0	0.0	5.04	0.0	0.0	5.04	A38G:C314T:C689A	D235E	22488.6781980214
AAAAACAAAAACTAAGCACC	ACGAACGCTT	A	cgreGFP	2.82	0.0	0.0	0.0	0.0	0.0	0.0	0.0	2.82	A135G:T617C:G669T:G703T	K45E:E229*:R245L	590.0
AAAAACAAAAACTAAGCACC	TCGCGCCTTA	A	cgreGFP	5.32	0.0	0.0	0.0	0.0	0.0	0.0	0.0	5.32	A135G:T617C:G669T:G703T	K45E:E229*:R245L	590.0
AAAAACAAAAACTAAGCACC	TGTGGGGCTC	A	cgreGFP	4.45	0.0	0.0	0.0	0.0	0.0	0.0	0.0	4.45	A135G:T617C:G669T:G703T	K45E:E229*:R245L	590.0
AAAAACAAAAAGACACAAAA	CAACGTAATG	A	cgreGFP	0.0	0.0	0.0	0.0	0.0	6.55	18.74	0.0	25.29	wt	wt	27651.47800487737
AAAAACAAAAAGACACAAAA	CATGTTGGGT	A	cgreGFP	0.0	0.0	0.0	0.0	4.83	14.16	24.61	10.66	54.26	wt	wt	30088.30396128504
AAAAACAAAAAGACACAAAA	GAGTCTGGGT	A	cgreGFP	0.0	0.0	0.0	0.0	1.66	10.09	7.73	0.0	19.48	wt	wt	25093.59615418085
AAAAACAAAAATTAAATACC	AAAGATGGGG	A	cgreGFP	0.0	0.0	0.0	0.0	0.0	17.17	19.89	8.2	45.26000000000001	A516G:T566C	M175V	29840.024856437583
AAAAACAAAAATTAAATACC	GCGGTTCACA	A	cgreGFP	0.0	0.0	0.0	0.0	0.0	11.48	25.61	6.8	43.89	A516G:T566C	M175V	30939.79492339658
AAAAACAAAACATTCTATAA	AATGATATTT	A	cgreGFP	0.0	0.0	0.0	0.0	1.66	2.15	7.58	0.0	11.39	A583T	D197V	28241.484037655104
AAAAACAAAACATTCTATAA	AATTCTAGCT	A	cgreGFP	0.0	0.0	0.0	0.0	0.0	6.01	1.86	0.0	7.87	A583T	D197V	25371.136966193208
AAAAACAAAACATTCTATAA	ACTTTTCCGG	A	cgreGFP	0.0	0.0	0.0	0.0	0.0	23.71	32.19	12.3	68.19999999999999	A583T	D197V	30230.25707676484
AAAAACAAAACATTCTATAA	CCGGCTGCAA	A	cgreGFP	0.0	0.0	0.0	0.0	1.5	10.73	14.45	18.22	44.90000000000001	A583T	D197V	34303.24720678726
AAAAACAAAACATTCTATAA	CCTGGGTTCA	A	cgreGFP	0.0	0.0	0.0	0.0	0.0	9.33	9.44	7.67	26.44	A583T	D197V	31759.33961942581
AAAAACAAAACATTCTATAA	GGGACACGAT	A	cgreGFP	0.0	0.0	0.0	0.0	0.0	2.9	8.44	7.73	19.07	A583T	D197V	35680.936116452234
AAAAACAAAACATTCTATAA	TCTTAGCGCT	A	cgreGFP	0.0	0.0	0.0	0.0	0.0	0.97	8.15	3.75	12.87	A583T	D197V	34798.65347516439
AAAAACAAAACATTCTATAA	TTGCTTTCAC	A	cgreGFP	0.0	0.0	0.0	0.0	0.0	0.0	3.86	11.78	15.64	A583T	D197V	39783.34831057062
AAAAACAAAACCAAAATACC	GTGCTACATG	A	cgreGFP	6.1	0.0	0.0	0.0	0.0	0.0	0.0	0.0	6.1	C196A:A227T:A648G:A679G	S65Y:K75N:T222A:K232R	590.0
AAAAACAAAACCAAAATACC	TCAGTCACTT	A	cgreGFP	8.79	0.0	0.0	0.0	0.0	0.0	0.0	0.0	8.79	C196A:A227T:A648G:A679G	S65Y:K75N:T222A:K232R	590.0
AAAAACAAAACCACAAAACC	ACATCTTAGC	A	cgreGFP	0.0	0.0	0.0	0.0	0.0	9.55	0.0	0.0	9.55	A456G	I155V	22488.6781980214
AAAAACAAAACCACAAAACC	GGATGGCGGG	A	cgreGFP	0.0	0.0	0.0	0.0	0.0	7.08	14.45	4.16	25.69	A456G	I155V	30862.69364700041
AAAAACAAAACCACAACCCC	AATTATGCGG	A	cgreGFP	0.13	0.0	0.0	0.0	0.0	1.07	0.0	0.0	1.2000000000000002	A24G:A85T:A356T:T491C:A627.	K8E:K28M:D216T:D218M:D219T:D220T:E221R:T222Q:D223I:H224T:T226R:I227S:V228S:E229R:V230S:I231L:K232R:A233P:V234*:D235T:L236W:E239K:T243R:Y244T:R245A	20371.45690894947
AAAAACAAAACCACAACCCC	CGCTATGTGT	A	cgreGFP	0.0	0.0	0.0	0.0	0.0	0.0	3.43	0.0	3.43	A24G:A85T:A356T:T491C:A627.	K8E:K28M:D216T:D218M:D219T:D220T:E221R:T222Q:D223I:H224T:T226R:I227S:V228S:E229R:V230S:I231L:K232R:A233P:V234*:D235T:L236W:E239K:T243R:Y244T:R245A	32178.318886782963
AAAAACAAAAGACTAACACA	GGGCGGCAGT	A	cgreGFP	0.0	0.0	0.0	0.0	2.5	24.79	12.88	2.93	43.1	T621A:C665T	F213I	24955.19226055622
AAAAACAAAAGACTAACACA	GGTTGTAGTT	A	cgreGFP	0.0	0.0	0.0	0.0	0.0	27.68	9.3	0.0	36.98	T621A:C665T	F213I	25428.86917803381
AAAAACAAACAAAAATATCC	CGTTGTGGAT	A	cgreGFP	4.51	0.0	0.0	0.0	0.0	0.0	0.0	0.0	4.51	C122A:A129G:C158T:T199C:T216C:A445G:C554T:T566A	T43A:L66P:C72R:H151R	590.0
AAAAACAAACAAATAAACCC	TCGTGATCGG	A	cgreGFP	0.06	0.0	0.0	0.0	6.32	0.0	0.0	0.0	6.38	G160T:G274A:A339G	G53V:G94D:T116A	13710.963003649951
AAAAACAAACAAATCGACCA	TATTGCTTGC	A	cgreGFP	35.37	0.0	0.0	0.16	8.15	0.0	0.0	0.0	43.67999999999999	A555G:T690A	N188D:L236M	590.0
AAAAACAAACAAATCGACCA	TGCCTCCCTG	A	cgreGFP	7.07	0.0	0.0	0.0	0.0	0.0	0.0	0.0	7.07	A555G:T690A	N188D:L236M	590.0
AAAAACAAACACAAAAAAAC	CGCAATAAAG	A	cgreGFP	0.0	0.0	0.0	0.0	0.0	1.07	3.43	0.0	4.5	wt	wt	27809.07137537645
AAAAACAAAGAAAAAACACA	AATTTTTGGT	A	cgreGFP	0.0	0.0	0.0	0.0	13.31	44.85	56.08	2.05	116.29	G79A:C119T:A136G:C189T:C302T	G26D:K45R	26254.619241538043
AAAAACAAAGACAAATCACC	ATTCGCTCGT	A	cgreGFP	5.71	0.0	0.0	0.0	0.0	0.0	0.0	0.0	5.71	A81G:C128A:C184T:T389A:T491A:T527A:G546C:A559G:A606T:G613T	M27V:T61I:A185P:K189R:T208S:W210L	590.0
AAAAACAAAGACAAATCACC	CTATTGGTAG	A	cgreGFP	0.75	0.0	0.0	0.0	0.5	1.72	0.0	0.06	3.03	A81G:C128A:C184T:T389A:T491A:T527A:G546C:A559G:A606T:G613T	M27V:T61I:A185P:K189R:T208S:W210L	15704.38237015464
AAAAACAAAGCAAAAACACC	CAATCCGCGA	A	cgreGFP	0.58	0.0	0.0	2.22	0.0	0.0	0.0	0.0	2.8000000000000003	T10C:T31C:A135T:C202A:C288G:A333G:G367T:C545T	L3P:F10S:K45*:S67*:R99G:K114E:R125L	6687.250569196441
AAAAACAAAGCAAAAACACC	CTCACCAAGA	A	cgreGFP	2.01	0.0	0.0	0.0	0.0	0.0	0.14	0.0	2.15	T10C:T31C:A135T:C202A:C288G:A333G:G367T:C545T	L3P:F10S:K45*:S67*:R99G:K114E:R125L	590.0
AAAAACAAAGCAAAAACACC	TATTATCTTT	A	cgreGFP	0.94	0.0	0.0	0.0	0.0	0.0	0.0	0.0	0.94	T10C:T31C:A135T:C202A:C288G:A333G:G367T:C545T	L3P:F10S:K45*:S67*:R99G:K114E:R125L	590.0
AAAAACAAAGCAAAAACACC	TCGATTTACG	A	cgreGFP	0.88	0.0	0.0	0.0	0.0	0.0	0.0	0.0	0.88	T10C:T31C:A135T:C202A:C288G:A333G:G367T:C545T	L3P:F10S:K45*:S67*:R99G:K114E:R125L	590.0
AAAAACAAAGCAAAAACACC	TTTAGGTCTG	A	cgreGFP	6.68	0.0	0.0	0.0	0.0	0.0	0.0	0.0	6.68	T10C:T31C:A135T:C202A:C288G:A333G:G367T:C545T	L3P:F10S:K45*:S67*:R99G:K114E:R125L	590.0
AAAAACAACAAAAAAGTAAC	CGTCTATGAG	A	cgreGFP	0.0	0.0	0.0	0.14	0.0	0.0	0.0	0.0	0.14	G15A:G72C:A97G:T110A:T214C:A279G:T542C	E5K:V24L:K32R:F71S:S96G	8184.455953147941
AAAAACAACAAAAAAGTAAC	GTTACCAAAT	A	cgreGFP	8.4	0.0	0.0	0.0	0.0	0.0	0.0	0.0	8.4	G15A:G72C:A97G:T110A:T214C:A279G:T542C	E5K:V24L:K32R:F71S:S96G	590.0
AAAAACAACATTAAACAACC	GCACCCATGA	A	cgreGFP	0.0	0.0	0.0	0.0	0.0	1.61	0.0	0.0	1.61	A306G:T376C:T509C:T566C	N105D:V128A	22488.6781980214
AAAAACAACCAAACAACAAA	GACTCGCAGG	A	cgreGFP	0.0	0.0	0.0	0.0	0.0	0.0	0.0	1.11	1.11	G69A:A90G:G280A:T527A:G613A	D23N:I30V:S96N:W210*	44353.52933646151
AAAAACAACTATCTCTAATA	TGCTAGGAGA	A	cgreGFP	0.16	0.0	0.0	0.0	0.0	1.72	0.0	0.0	1.88	T52C:T220A:A256G:G326A:A333T:G352C:G367A:T585C:A663G	I17T:F73Y:K87R:K114*:G120A:R125H:Y198H:I227V	20512.800395482438
AAAAACAATCAACAAACAAA	CGGTAGTTGT	A	cgreGFP	0.0	0.0	0.0	0.0	1.66	4.61	0.0	0.0	6.2700000000000005	C661G:A679G	T226R:K232R	19642.022783467626
AAAAACAATCAACAAACAAA	TCGTTAGGTG	A	cgreGFP	0.0	0.0	0.0	0.0	0.0	5.9	5.44	0.0	11.34	C661G:A679G	T226R:K232R	26234.396574650586
AAAAACAATCAAGTAACACA	TTCCTCGAGG	A	cgreGFP	5.58	0.0	0.0	0.0	0.0	0.0	0.0	0.0	5.58	G162A:C439T:A466G	D54N:P149L:D158G	590.0
AAAAACAATCATAAATAGGC	CGTGCGTTCA	A	cgreGFP	1.33	0.0	0.0	0.0	0.0	0.0	0.0	0.0	1.33	G127A:C350A	G42D:N119K	590.0
AAAAACAATCATAAATAGGC	TTATGGTCCG	A	cgreGFP	3.08	0.0	0.0	0.0	0.0	0.0	0.0	0.0	3.08	G127A:C350A	G42D:N119K	590.0
AAAAACAATTAACAACAAAA	CCGCATGCTG	A	cgreGFP	1.43	0.0	0.0	0.0	0.0	0.0	0.0	0.0	1.43	T88C:A142T:T276C:A354G:G414A:A487T:A675G	F29S:K47M:Y95H:T121A:G141R:K165M:I231V	590.0
AAAAACACAAAAACAAACCC	ATGTAGAGTT	A	cgreGFP	0.0	0.0	0.0	0.0	0.0	1.93	0.0	4.8	6.73	G63A:C332A	E21K	39573.92305886567
AAAAACACAAAAACAAACCC	CCGCCGTGTA	A	cgreGFP	0.0	0.0	0.0	0.0	13.64	32.94	73.1	16.17	135.85	G63A:C332A	E21K	29223.88201110286
AAAAACACAAAAACAAACCC	GCGGTTCACA	A	cgreGFP	0.0	0.0	0.0	0.0	0.17	8.91	37.2	22.2	68.48	G63A:C332A	E21K	34639.779005346034
AAAAACACAAAAACAAACCC	GGCCCGGAAG	A	cgreGFP	0.0	0.0	0.0	0.0	1.83	4.61	9.87	2.93	19.24	G63A:C332A	E21K	29717.489152118047
AAAAACACAAAAACAAACCC	GTCCTGGTCT	A	cgreGFP	0.0	0.0	0.0	0.0	0.0	5.36	23.46	6.21	35.03	G63A:C332A	E21K	32487.474431730214
AAAAACACAAAAACATAGAG	TAAGGCTTTA	A	cgreGFP	4.87	0.0	0.0	0.0	0.0	0.0	0.0	0.0	4.87	T95C:A115G:A141T:T190C:T426A:G480.:A643G:C649T	D38G:K47*:L63P:L145M:G163A:M164*:K165R:I166L:E167S:Y168I:N169T:K170R:A171P:F172L:D173T:V174*:M175W:G176A:G177A:G178V:H179T:Q180R:M181W:A182P:R183V:H184T:A185P:Q186S:F187S:N188T:K189S:G192A:A193H:W194G:E195R:E196K:D197I:Y198T:L203C:Y204T:H205T:H206T:L207*:T208Q:V209C:W210G:T211L:S212A:F213S:G214A:D216T:D218M:D219T:D220A:E221R:T222*:D223I:H224T:T226R:I227S:V228S:E229R:V230S:I231L:K232R:A233P:V234*:…	590.0
AAAAACACAAAACCAGAACC	AAGAGTCGTC	A	cgreGFP	2.69	0.0	0.0	0.0	0.0	0.0	0.0	0.0	2.69	G125T:G127A:C154T:A163T:T220A:T253C:A291T:G519A:A640G	G42D:T51I:D54V:F73Y:F86S:I100F:G176S:D219G	590.0
AAAAACACAAAACCAGAACC	TGAATCGCAA	A	cgreGFP	0.0	0.0	0.0	0.0	2.33	0.0	0.14	0.0	2.47	G125T:G127A:C154T:A163T:T220A:T253C:A291T:G519A:A640G	G42D:T51I:D54V:F73Y:F86S:I100F:G176S:D219G	16700.114027511743
AAAAACACAAACAAAAAAAC	CCCTTCATTG	A	cgreGFP	0.0	0.0	0.0	0.0	0.0	2.58	9.87	1.82	14.27	T653A	D223E	31546.871330587754
AAAAACACAAACAAAAAAAC	GATCCTGCAT	A	cgreGFP	0.0	0.0	0.0	0.0	0.0	6.12	2.72	0.0	8.84	T653A	D223E	25549.246633773946
AAAAACACAAACAACAAACA	AGGGTACATT	A	cgreGFP	0.0	0.0	0.0	0.0	1.66	0.0	0.0	0.0	1.66	T50A:C287T:A307G:A328G:G469A	Y16*:N105S:K112R:R159H	14818.583468647937
AAAAACACAAACAACAAACA	TGGACTTGGC	A	cgreGFP	0.0	0.0	0.18	0.0	0.17	0.0	2.15	0.0	2.5	T50A:C287T:A307G:A328G:G469A	Y16*:N105S:K112R:R159H	29838.44914600184
AAAAACACAAAGAAAAAATC	AGCAGCGAAA	A	cgreGFP	0.0	0.0	0.0	0.0	0.0	13.84	21.17	3.51	38.52	T5C:C500T	wt	28881.803586944712
AAAAACACAAAGAAAAAATC	CCTAGTTATG	A	cgreGFP	0.0	0.0	0.0	0.0	0.0	1.07	18.6	1.87	21.540000000000006	T5C:C500T	wt	32737.857714470367
AAAAACACAAAGAAAAAATC	GCCGTACTTG	A	cgreGFP	0.0	0.0	0.0	0.0	0.0	5.58	9.01	4.75	19.34	T5C:C500T	wt	31849.728460390674
AAAAACACAAATACAAAACC	CGCGGCTCTT	A	cgreGFP	1.3	0.0	0.0	0.0	0.0	0.0	0.0	0.0	1.3	A37T:T242C:A319T:A384T:G510T:G669T	K12I:Y109F:T131S:D173Y:E229*	590.0
AAAAACACAAATACAAAACC	GTCAACTCCT	A	cgreGFP	1.59	0.0	0.0	0.0	0.0	0.0	0.0	0.0	1.59	A37T:T242C:A319T:A384T:G510T:G669T	K12I:Y109F:T131S:D173Y:E229*	590.0
AAAAACACAAATACAACACC	GGAAGTGAAG	A	cgreGFP	0.0	0.0	0.0	0.0	0.0	5.79	14.45	0.0	20.24	T148C:A163G:A359T:A430G	I49T:D54G:Y146C	27466.0871476857
AAAAACACAAATACAACACC	GGCCAGACTA	A	cgreGFP	0.0	0.0	0.0	0.0	2.66	5.79	17.45	0.0	25.9	T148C:A163G:A359T:A430G	I49T:D54G:Y146C	28437.679626961562
AAAAACACAAATACAACACC	GGGCTAGTTG	A	cgreGFP	0.0	0.0	0.0	0.0	0.0	30.47	17.74	9.61	57.81999999999999	T148C:A163G:A359T:A430G	I49T:D54G:Y146C	27187.93012217845
AAAAACACAAATACAACACC	TTACCGTGTT	A	cgreGFP	0.0	0.0	0.0	0.0	0.0	1.72	2.15	0.0	3.87	T148C:A163G:A359T:A430G	I49T:D54G:Y146C	26572.680219928847
AAAAACACAAATCGAACTCC	GGTCCGCTAG	A	cgreGFP	0.0	0.0	0.0	0.0	0.0	0.0	5.15	0.0	5.15	A356G:C540T:G560T:T664C	R183C:K189N:I227T	32178.318886782963
AAAAACACAACATCAGCAGT	GGTAAACTTG	A	cgreGFP	0.0	1.81	0.79	3.43	0.0	0.0	0.0	0.0	6.030000000000001	T150C:C434G:A483T:C512A:A618T	C50R:H147Q:M164L:D173E:S212C	5556.150466597497
AAAAACACAACTACATAAGT	ATTACAATAG	A	cgreGFP	0.0	0.0	0.0	0.0	0.0	6.33	0.29	0.0	6.62	G6A:A12T:A103G:C373A:T542C:A694G	A2T:T4S:E34G:T127N:E239G	24233.753036860588
AAAAACACAACTACATAAGT	TGGTGTGGAG	A	cgreGFP	7.88	0.0	0.0	0.0	0.33	43.78	53.93	1.46	107.38	G6A:A12T:A103G:C373A:T542C:A694G	A2T:T4S:E34G:T127N:E239G	26538.15057686303
AAAAACACACAGCAAAATCA	ATTTTAGCTG	A	cgreGFP	0.65	0.0	0.0	0.0	0.0	0.0	0.0	0.0	0.65	A17G:A49T:T190C:A556T:T621C:A675.	Y16F:L63P:N188I:F213L:I231L:K232R:A233P:V234*:D235T:L236W:E239K:T243R:Y244T:R245A	590.0
AAAAACACACAGCAAAATCA	CGACCTAGGT	A	cgreGFP	0.49	1.8	0.0	0.0	0.0	0.0	0.0	0.0	2.29	A17G:A49T:T190C:A556T:T621C:A675.	Y16F:L63P:N188I:F213L:I231L:K232R:A233P:V234*:D235T:L236W:E239K:T243R:Y244T:R245A	1659.489612635501
AAAAACACACAGCAAAATCA	GCGCGTAGTT	A	cgreGFP	0.16	0.0	0.0	0.0	0.0	0.0	0.0	0.0	0.16	A17G:A49T:T190C:A556T:T621C:A675.	Y16F:L63P:N188I:F213L:I231L:K232R:A233P:V234*:D235T:L236W:E239K:T243R:Y244T:R245A	590.0
AAAAACACACATAAGAGAAC	GTCTACCTTG	A	cgreGFP	0.03	0.0	0.0	0.02	3.33	6.44	0.0	0.0	9.82	T148C:G167T:T250C:T376G:A393G:A487T	I49T:F85S:V128G:K134E:K165M	19439.407884864042
AAAAACACAGTCAAACAAAA	AGCCTGGTTC	A	cgreGFP	13.27	0.0	0.0	0.0	0.0	0.0	0.0	0.0	13.27	G469C:A511G:A606C	R159P:D173G:T208P	590.0
AAAAACACCACCATAAAACT	AGTAGTGGTT	A	cgreGFP	3.73	0.0	0.0	0.0	0.0	0.0	0.0	0.0	3.73	A123T:G403A:A496T:T699C	T41S:G137D:Y168F:Y244H	590.0
AAAAACACCACCATAAAACT	GGGTTGCCTT	A	cgreGFP	3.05	0.0	0.0	0.0	0.0	0.0	0.0	0.0	3.05	A123T:G403A:A496T:T699C	T41S:G137D:Y168F:Y244H	590.0
AAAAACACGAGCATAAAATA	CACTGTGAGG	A	cgreGFP	3.99	0.0	0.0	0.0	0.0	0.0	0.0	0.0	3.99	A37T:A84G:G126A:C441T:A502G:C632T:C704T	K12I:K28E:G42S:P150S:K170R	590.0
AAAAACACGTAAGATCAACC	AACTTCCTGA	A	cgreGFP	1.27	2.47	0.0	0.0	0.0	0.11	0.0	0.0	3.85	T91A:A229G:G341T:T535A:G669A	I30N:Y76C:M181K:E229K	1700.4479644526928
AAAAACACGTAAGATCAACC	TTTGAGTTGC	A	cgreGFP	2.34	0.0	0.0	0.0	0.0	0.0	0.0	0.0	2.34	T91A:A229G:G341T:T535A:G669A	I30N:Y76C:M181K:E229K	590.0
AAAAACACTATAAAATAACA	CCTCGGAGAC	A	cgreGFP	12.43	0.0	0.0	0.0	0.0	0.0	0.0	0.0	12.43	C181A:C422A	A60D	590.0
AAAAACACTATAAAATAACA	GGCCTGACTC	A	cgreGFP	6.68	0.0	0.0	0.0	0.0	0.0	0.0	0.0	6.68	C181A:C422A	A60D	590.0
AAAAACACTATAAAATAACA	GTACTGCTCG	A	cgreGFP	13.43	0.0	0.0	0.0	0.0	0.0	0.0	0.0	13.43	C181A:C422A	A60D	590.0
AAAAACACTATAAAATAACA	TATTTCACCC	A	cgreGFP	4.45	0.0	0.0	0.0	0.0	0.0	0.0	0.0	4.45	C181A:C422A	A60D	590.0
AAAAACACTATCACAGAAAG	AATGTCCAGC	A	cgreGFP	1.1	0.04	3.43	0.0	9.98	2.9	2.0	0.0	19.450000000000006	G127C	G42A	14545.150998361201
AAAAACACTATCACAGAAAG	ACGAAGCTGG	A	cgreGFP	0.0	2.41	0.0	0.0	0.0	0.0	0.0	0.0	2.41	G127C	G42A	2106.721800590833
AAAAACACTATCACAGAAAG	ATTCCTTCGC	A	cgreGFP	1.3	0.79	0.0	1.08	0.0	9.12	0.0	0.0	12.29	G127C	G42A	20129.822920835075
AAAAACACTCTGACACCACC	GGGTGTGGTT	A	cgreGFP	0.91	0.0	0.0	0.0	0.0	0.0	0.0	0.0	0.91	T43A:A359T:T604C	I14N:L207P	590.0
AAAAACACTCTGACACCACC	TTAAGGGCGG	A	cgreGFP	0.0	0.0	0.0	0.0	0.0	0.0	0.0	0.47	0.47	T43A:A359T:T604C	I14N:L207P	44353.52933646151
AAAAACAGAAAATACCAAAC	ATTACATCTT	A	cgreGFP	0.0	0.0	0.0	0.0	0.0	0.0	3.0	2.69	5.69	A85G:C548A	K28R	37849.20743536671
AAAAACAGAAAATACCAAAC	TATCCTTTTA	A	cgreGFP	0.0	0.0	0.0	0.52	6.99	72.96	118.45	34.09	233.01	A85G:C548A	K28R	29723.918303844883
AAAAACAGAAAATACCAAAC	TCTGCTTGAT	A	cgreGFP	0.0	0.0	0.0	0.0	0.0	28.33	49.36	6.5	84.19	A85G:C548A	K28R	29006.221346218765
AAAAACAGAAATGTTATACA	AATTTTTGGT	A	cgreGFP	0.0	0.0	0.0	0.0	0.0	2.9	2.0	0.0	4.9	A163T:G167A:C323T:G447A	D54V:A152T	25949.34537808604
AAAAACAGAAATGTTATACA	GTCCAGGTAA	A	cgreGFP	0.0	0.0	0.0	0.0	0.0	3.76	10.73	0.53	15.02	A163T:G167A:C323T:G447A	D54V:A152T	29475.996297030528
AAAAACAGAAATGTTATACA	TCCTCAGGCA	A	cgreGFP	0.0	0.0	0.0	0.0	0.0	1.72	9.73	2.58	14.03	A163T:G167A:C323T:G447A	D54V:A152T	32927.612317502215
AAAAACAGAAATGTTATACA	TCTGCGATAG	A	cgreGFP	0.0	0.0	0.0	0.0	0.0	0.0	38.63	6.68	45.31	A163T:G167A:C323T:G447A	D54V:A152T	35815.487628380935
AAAAACAGAAATGTTATACA	TTTGGGTCTG	A	cgreGFP	0.0	0.0	0.0	0.0	4.83	6.76	16.6	4.39	32.58	A163T:G167A:C323T:G447A	D54V:A152T	28996.229525509472
AAAAACAGACCCACATTTTC	AGTCCGGTAC	A	cgreGFP	2.08	0.0	0.0	0.0	1.0	0.97	0.0	0.0	4.05	T43C:G114A:A135T:T216A:C482T:G647T:T667G	I14T:D38N:K45*:C72S:E221D:V228G	3908.772561018648
AAAAACAGACCCACATTTTC	TTCCTTTGCG	A	cgreGFP	1.88	0.0	0.0	0.0	0.0	1.72	2.29	0.0	5.89	T43C:G114A:A135T:T216A:C482T:G647T:T667G	I14T:D38N:K45*:C72S:E221D:V228G	17743.049035622993
AAAAACAGATAAAAATAAGA	CCTCGTGGCA	A	cgreGFP	0.0	0.0	0.0	0.0	0.0	1.07	1.72	0.0	2.79	G77A:A163G:A339T:A356G:A606T	D54G:T116S:T208S	26865.935593389007
AAAAACAGATAAAAATAAGA	GCCGCCGTGA	A	cgreGFP	0.0	0.0	0.0	0.0	0.0	0.0	1.14	0.0	1.14	G77A:A163G:A339T:A356G:A606T	D54G:T116S:T208S	32178.318886782963
AAAAACAGCCAAACAAACCC	ATAAGCATCG	A	cgreGFP	0.0	0.0	0.0	0.0	0.0	0.0	1.29	0.0	1.29	A163T:A291G:G403A:C468T:A675G:G684A	D54V:I100V:G137D:R159C:I231V:V234I	32178.318886782963
AAAAACAGCCAAACAAACCC	GGGCTGTACG	A	cgreGFP	0.0	0.0	0.0	0.0	0.0	2.36	0.0	0.0	2.36	A163T:A291G:G403A:C468T:A675G:G684A	D54V:I100V:G137D:R159C:I231V:V234I	22488.6781980214
AAAAACAGTAAACACACACT	ATACCGTTGC	A	cgreGFP	0.0	0.0	0.0	0.0	0.0	0.0	0.0	2.58	2.58	G388A:T604A:C626G	G132D:L207Q	44353.52933646151
AAAAACATAAAAACAACACA	GTCGCGGTGT	A	cgreGFP	7.24	0.0	0.0	0.0	0.0	0.0	0.0	0.0	7.24	C119T:C209T:G450T:A487G:C521A:A556G:A615G	V153F:K165R:N188S:T211A	590.0
AAAAACATAAGAACAAACCC	GTCCGCAGTC	A	cgreGFP	0.0	0.0	0.0	0.0	1.33	0.0	0.0	0.0	1.33	T87C:A96.:A255G:G624T	F29L:K32R:G33A:E34R:G35A:T36L:G37A:D38M:A39P:T40P:T41R:G42A:T43P:I44S:K45R:A46R:K47S:Y48T:I49S:C50A:T51P:T52P:G53A:D54T:L55C:V57C:W59G:A60L:T61P:I62S:L63C:S64H:S65P:L66C:S67R:Y68T:G69A:V70C:C72A:F73S:A74L:K75N:Y76T:R78A:H79T:I80L:A81R:D84T:F85S:F86S:K87S:S88P:T89P:Q90N:D93M:G94A:Y95T:S96V:Q97R:D98T:R99A:I100S:I101S:S102R:F103S:D104T:N105M:D106T:G107A:Q108S:Y109T:D110T:V111*:A113P:V115*:T116R:Y117…	14818.583468647937
AAAAACATAATTGAAAAAGT	GCACTTCTGC	A	cgreGFP	1.1	0.0	0.0	0.0	0.0	0.0	0.0	0.0	1.1	A238T:C302T:C357T:G579T:A608C:T612C:A660T	H79L:E196*:W210R:T226S	590.0
AAAAACATAATTGAAAAAGT	GTCGCGGTGT	A	cgreGFP	0.16	0.0	0.0	0.0	0.0	0.0	0.0	0.0	0.16	A238T:C302T:C357T:G579T:A608C:T612C:A660T	H79L:E196*:W210R:T226S	590.0
AAAAACATATCTACAGCGTT	CAATCACATA	A	cgreGFP	0.0	0.0	0.0	0.0	0.0	11.27	25.18	0.35	36.8	T50C:C248T:A618G	S212G	28259.49489627732
AAAAACATCCTCAAGAAACA	GGGGGAATTG	A	cgreGFP	2.6	2.1	0.0	0.0	0.0	0.0	0.0	0.12	4.82	C168T:A186T:T228C:T272C:A405T:T592C:A615G	P56S:I62F:Y76H:N138Y:L203P:T211A	1386.5697000900186
AAAAACATCGACTGTGATCC	GTGTCCTCCA	A	cgreGFP	0.0	0.0	0.0	0.0	0.0	0.0	2.86	0.0	2.86	T48A:T87C:C290T:G413.:T429A	Y16N:F29L:M142C:R143A:V144F:L145*:Y146T:H147T:S148R:P149H:H151T:A152Q:V153S:Y154I:I155S:L156C:P157L:D158T:R159A:K160R:N161M:G162V:G163A:M164*:K165R:I166L:E167S:Y168I:N169T:K170R:A171P:F172L:D173T:V174*:M175W:G176A:G177A:G178V:H179T:Q180R:M181W:A182P:R183V:H184T:A185P:Q186S:F187S:N188T:K189S:G192A:A193H:W194G:E195R:E196K:D197I:Y198T:L203C:Y204T:H205T:H206T:L207*:T208Q:V209C:W210G:T211L:S212A:F213S…	32178.318886782963
AAAAACATGAAGATAAGGAA	AAGGATCGCT	A	cgreGFP	0.0	0.0	0.0	0.0	0.0	1.82	2.0	0.06	3.88	A384T:A695G	T131S	26463.845975317177
AAAAACATGAAGATAAGGAA	GTGATCTACT	A	cgreGFP	0.0	0.0	0.0	0.0	0.0	0.97	10.3	3.75	15.02	A384T:A695G	T131S	34427.884108585364
AAAAACATGAAGATAAGGAA	TTGACTGGGG	A	cgreGFP	0.0	0.0	0.0	0.0	0.0	0.0	10.3	0.0	10.3	A384T:A695G	T131S	32178.318886782963
AAAAACATTAAAATCAACTC	TCGTTATCGT	A	cgreGFP	0.91	0.0	0.0	0.0	0.0	0.0	0.0	0.0	0.91	C174T:C202A:T308C:G321A:A532T:A606T	P58S:S67*:D110N:Q180L:T208S	590.0
AAAAACCAAAACCAACAACC	CTGTTGAGTA	A	cgreGFP	3.11	5.01	0.0	0.0	0.0	0.0	0.0	0.0	8.12	G21T:A108T:C290A:A445G:T459A:T464C	A7S:T36S:H151R:L156M	1542.464385297187
AAAAACCAAAAGTCAAACCC	AGATTCCTGC	A	cgreGFP	0.29	0.0	0.0	0.0	0.0	0.0	0.0	0.0	0.29	A135T:G167T:T199C:T204C:A238G:T300C:T325A:G519A	K45*:L66P:Y68H:H79R:F103L:V111E:G176S	590.0
AAAAACCAAAAGTCAAACCC	CATTCGGCCG	A	cgreGFP	1.27	0.0	0.0	0.0	0.0	0.0	0.0	0.0	1.27	A135T:G167T:T199C:T204C:A238G:T300C:T325A:G519A	K45*:L66P:Y68H:H79R:F103L:V111E:G176S	590.0
AAAAACCAAAAGTCAAACCC	CGGGTAGAGT	A	cgreGFP	6.52	0.0	0.0	0.0	3.33	1.5	0.0	0.0	11.35	A135T:G167T:T199C:T204C:A238G:T300C:T325A:G519A	K45*:L66P:Y68H:H79R:F103L:V111E:G176S	772.0754605827127
AAAAACCAAAAGTCAAACCC	TAGGCGTTCT	A	cgreGFP	0.0	0.0	0.0	0.0	0.0	0.0	2.58	0.0	2.58	A135T:G167T:T199C:T204C:A238G:T300C:T325A:G519A	K45*:L66P:Y68H:H79R:F103L:V111E:G176S	32178.318886782963
AAAAACCAAACAAACAACCA	ACTTGACGGT	A	cgreGFP	0.16	0.0	0.0	0.0	0.0	0.0	0.0	0.0	0.16	A136G:C169A:T190A:A356T:A398G:A487T:A516G:G575C:C599T	K45R:P56H:L63Q:K165M:M175V:W194C	590.0
AAAAACCAAACAAACAACCA	CGAACATAGG	A	cgreGFP	0.45	0.0	0.0	0.0	0.0	0.0	0.0	0.0	0.45	A136G:C169A:T190A:A356T:A398G:A487T:A516G:G575C:C599T	K45R:P56H:L63Q:K165M:M175V:W194C	590.0
AAAAACCAAACAAACAACCA	TAGTATTTTT	A	cgreGFP	4.38	0.0	0.0	0.0	0.0	0.0	0.0	0.0	4.38	A136G:C169A:T190A:A356T:A398G:A487T:A516G:G575C:C599T	K45R:P56H:L63Q:K165M:M175V:W194C	590.0
AAAAACCAAACAAACAACCA	TGTGCCGGCC	A	cgreGFP	0.0	0.0	0.0	0.0	0.0	0.0	1.14	0.0	1.14	A136G:C169A:T190A:A356T:A398G:A487T:A516G:G575C:C599T	K45R:P56H:L63Q:K165M:M175V:W194C	32178.318886782963
AAAAACCAAAGCACAAACTT	GCTGCCTACA	A	cgreGFP	10.38	0.0	0.0	0.56	0.0	0.0	0.0	0.0	10.94	T50A:G151A:C157T:A316T:C467T	Y16*:C50Y:T52I:Q108L	590.0
AAAAACCAAAGCACAAACTT	GTTTTGGCTG	A	cgreGFP	3.05	0.0	0.0	0.0	0.0	1.18	2.29	0.0	6.52	T50A:G151A:C157T:A316T:C467T	Y16*:C50Y:T52I:Q108L	9330.324343240693
AAAAACCAAAGCACAAACTT	TTCGCTGTTC	A	cgreGFP	3.6	0.0	0.0	0.0	0.0	0.0	0.43	0.0	4.03	T50A:G151A:C157T:A316T:C467T	Y16*:C50Y:T52I:Q108L	590.0
AAAAACCAAAGCACAAACTT	TTTTCACGTT	A	cgreGFP	22.42	0.55	0.0	0.0	0.0	0.0	0.0	0.0	22.97	T50A:G151A:C157T:A316T:C467T	Y16*:C50Y:T52I:Q108L	590.0
AAAAACCAAATTAAAAATGC	AGCGTGAAAG	A	cgreGFP	0.0	0.0	0.0	0.0	0.0	0.0	4.01	0.0	4.01	C22T:G59A:A96C:G143C:T241A:A430G:T435A	A7V:K32Q:K47N:I80N:Y146C:S148T	32178.318886782963
AAAAACCAACAAAAAGCACA	TTTTTTTTTA	A	cgreGFP	2.08	0.0	0.0	0.0	0.0	0.0	0.0	0.0	2.08	A25G:T190A:T391C:T426C:G481T:T497A:T527A:C587.:T592A:A648G:A655G	K8R:L63Q:F133S:G163V:Y168*:L203S:Y204T:H205T:H206T:L207*:T208Q:V209C:W210G:T211L:S212A:F213S:G214A:D216T:D218M:D219T:D220T:E221R:T222Q:D223I:H224A:T226R:I227S:V228S:E229R:V230S:I231L:K232R:A233P:V234*:D235T:L236W:E239K:T243R:Y244T:R245A	590.0
AAAAACCAACAAATAAGACA	AGATTACTTG	A	cgreGFP	24.04	0.11	0.0	0.0	0.0	0.0	0.0	0.0	24.15	C288A:G367A:A372G:G687A	R99S:R125H:T127A:D235N	590.0
AAAAACCAACAAATAAGACA	GCGTCTGGGC	A	cgreGFP	18.82	0.0	0.0	0.0	0.0	0.0	0.0	0.0	18.82	C288A:G367A:A372G:G687A	R99S:R125H:T127A:D235N	590.0
AAAAACCAACAAATAAGACA	GTGGACGGTC	A	cgreGFP	22.0	0.0	0.0	0.0	0.0	0.0	0.0	0.0	22.0	C288A:G367A:A372G:G687A	R99S:R125H:T127A:D235N	590.0
AAAAACCAACACCAAACCCC	AGTTTTCCGA	A	cgreGFP	1.72	0.0	0.0	0.0	0.0	0.0	0.0	0.0	1.72	T177A:C209A:G299T:T386C:A493T	W59R:E167V	590.0
AAAAACCAACACCAAACCCC	TCTTTGCTGG	A	cgreGFP	6.04	0.0	0.0	0.0	0.0	0.0	0.0	0.0	6.04	T177A:C209A:G299T:T386C:A493T	W59R:E167V	590.0
AAAAACCAACATTCCTCTGC	ACCACTTTTT	A	cgreGFP	0.0	0.0	0.0	0.0	0.0	15.99	21.89	0.0	37.88	wt	wt	26697.21907101709
AAAAACCAACATTCCTCTGC	ACGGAGCGTA	A	cgreGFP	0.0	0.0	0.0	0.0	0.0	0.0	19.89	2.99	22.880000000000006	wt	wt	35684.09573403875
AAAAACCAACATTCCTCTGC	CGGGTCTTTT	A	cgreGFP	0.0	0.0	0.0	0.0	0.0	3.76	16.17	0.23	20.160000000000004	wt	wt	29611.494302692
AAAAACCAACATTCCTCTGC	GTGTCTTCTA	A	cgreGFP	0.0	0.0	0.0	0.0	0.0	4.29	9.01	0.82	14.12	wt	wt	29174.435765288443
AAAAACCAACCTTAAAGTAC	ACTTCTCCCT	A	cgreGFP	0.0	0.0	0.0	0.0	1.16	22.1	46.78	14.59	84.63000000000002	wt	wt	30974.589953895724
AAAAACCAACTCAAACACCC	ATTCCATAGT	A	cgreGFP	0.19	0.0	0.0	0.0	0.0	0.0	0.0	0.0	0.19	T94A:T192C:C221A:A319G:A502T	I31N:S64P:F73L:Y109C:K170M	590.0
AAAAACCAACTCAAACACCC	CCCGCATTCA	A	cgreGFP	7.01	0.0	0.0	0.0	0.0	0.0	0.0	0.0	7.01	T94A:T192C:C221A:A319G:A502T	I31N:S64P:F73L:Y109C:K170M	590.0
AAAAACCAAGATTCACCCAC	ACCTCGAGTG	A	cgreGFP	0.0	0.0	0.0	0.0	0.0	0.0	9.3	11.95	21.25	C314T:A577G	E195G	38489.71029513338
AAAAACCAAGATTCACCCAC	GTTCGGCTCG	A	cgreGFP	0.0	0.0	0.0	0.0	0.0	0.0	5.44	2.52	7.960000000000001	C314T:A577G	E195G	36877.22197104711
AAAAACCAAGATTCACCCAC	TACACTAGGA	A	cgreGFP	0.0	0.0	0.0	0.0	0.0	3.43	3.86	0.76	8.05	C314T:A577G	E195G	27900.657558083312
AAAAACCAAGATTCACCCAC	TTGTGCGCGT	A	cgreGFP	0.0	0.0	0.0	0.0	0.0	0.0	12.73	0.0	12.73	C314T:A577G	E195G	32178.318886782963
AAAAACCAAGGCAAAAAAAA	GTTCCTGGTA	A	cgreGFP	2.95	0.0	0.0	0.0	0.0	0.0	0.0	0.0	2.95	T228C:A356G:T542C:C702A	Y76H:R245S	590.0
AAAAACCAATACTAATTTCT	GGGGTGAGAT	A	cgreGFP	0.55	0.0	0.0	0.0	0.0	0.0	0.0	0.0	0.55	A24G:G75A:A132T:T325C:G611C:T621C	K8E:E25K:I44F:V111A:F213L	590.0
AAAAACCAATACTAATTTCT	GTGAAATTAC	A	cgreGFP	0.62	0.0	0.0	0.0	0.0	0.0	0.0	0.0	0.62	A24G:G75A:A132T:T325C:G611C:T621C	K8E:E25K:I44F:V111A:F213L	590.0
AAAAACCAATCCTCAACTTT	ATTCCATAGT	A	cgreGFP	1.2	0.0	0.0	0.0	0.0	0.0	0.0	0.0	1.2	T144C:T224G:C288G:A329T:C332T:A405T:C462T	Y48H:R99G:K112N:N138Y:P157S	590.0
AAAAACCAATCCTCAACTTT	CACAGGCCTA	A	cgreGFP	4.67	0.0	0.0	0.0	4.49	0.75	0.0	0.0	9.91	T144C:T224G:C288G:A329T:C332T:A405T:C462T	Y48H:R99G:K112N:N138Y:P157S	5274.0728098797
AAAAACCAATCCTCAACTTT	CCACAAGAAT	A	cgreGFP	2.37	0.0	0.0	0.0	0.0	0.0	0.0	0.0	2.37	T144C:T224G:C288G:A329T:C332T:A405T:C462T	Y48H:R99G:K112N:N138Y:P157S	590.0
AAAAACCAATCCTCAACTTT	CCGGGTATTG	A	cgreGFP	1.3	0.0	0.0	0.0	0.0	0.0	0.0	0.0	1.3	T144C:T224G:C288G:A329T:C332T:A405T:C462T	Y48H:R99G:K112N:N138Y:P157S	590.0
AAAAACCAATCCTCAACTTT	GGATCTACTG	A	cgreGFP	3.34	0.0	0.0	0.0	0.0	0.0	0.0	0.0	3.34	T144C:T224G:C288G:A329T:C332T:A405T:C462T	Y48H:R99G:K112N:N138Y:P157S	590.0
AAAAACCACAAAAGCGCACA	CGCGATCGTA	A	cgreGFP	0.06	0.0	0.0	3.25	0.0	0.0	0.0	0.0	3.31	A238G:G284T	H79R:Q97H	7385.57817393259
AAAAACCACAAAAGCGCACA	CTACTCGAGG	A	cgreGFP	1.65	0.0	0.0	0.0	0.0	0.0	0.0	0.0	1.65	A238G:G284T	H79R:Q97H	590.0
AAAAACCACAAAAGCGCACA	GATCCCAGGT	A	cgreGFP	0.06	1.56	0.0	0.0	0.0	0.0	0.0	0.0	1.62	A238G:G284T	H79R:Q97H	1839.294177734008
AAAAACCACAAAAGCGCACA	GGAGAGGAAT	A	cgreGFP	1.56	0.0	0.0	0.0	0.0	0.0	0.0	0.0	1.56	A238G:G284T	H79R:Q97H	590.0
AAAAACCACAAAAGCGCACA	TCGTTTGCAT	A	cgreGFP	1.52	0.0	0.0	0.0	0.0	3.43	0.57	0.0	5.52	A238G:G284T	H79R:Q97H	16868.931822618808
AAAAACCACATCTCAACCCC	TTAACGTCAA	A	cgreGFP	3.02	0.0	0.0	0.0	0.0	0.0	0.0	0.0	3.02	A363T:A679G	N124Y:K232R	590.0
AAAAACCACATCTGCACCCA	ATGTGTTAAC	A	cgreGFP	0.0	2.72	0.0	0.0	0.0	0.0	0.0	0.0	2.72	A279T:T622A:G645A	S96C:F213Y:E221K	2106.721800590833
AAAAACCACCACCAAATTCT	GGGTGACCGC	A	cgreGFP	0.0	0.0	0.0	0.0	3.0	15.99	8.3	0.0	27.290000000000006	A16G:G29A:A265T:G270A:A686T	E5G:Q90L:D93N	24063.625178030317
AAAAACCACTACCCAACCGA	CGCAGTGGGT	A	cgreGFP	0.0	0.0	0.0	0.0	0.0	37.12	37.91	1.29	76.32	T5C:C124A:C248T:A487T	T41K:K165M	26383.475207606
AAAAACCACTACCCAACCGA	CTGCTCGAAC	A	cgreGFP	0.0	0.0	0.0	0.0	0.0	17.49	31.76	4.57	53.81999999999999	T5C:C124A:C248T:A487T	T41K:K165M	29259.89368220984
AAAAACCACTACCCAACCGA	TTAGCCGACC	A	cgreGFP	0.0	0.0	0.0	0.0	0.0	18.67	12.88	3.28	34.83	T5C:C124A:C248T:A487T	T41K:K165M	26164.221749965367
AAAAACCAGCACCCTAATCA	TCTCATGGGA	A	cgreGFP	0.62	0.0	0.0	0.0	0.0	0.0	0.0	0.0	0.62	C56A:A129T:C165A:T216A:A475G:C661G	T43S:L55M:C72S:N161S:T226R	590.0
AAAAACCAGCACCCTAATCA	TGGACTCATG	A	cgreGFP	5.61	0.0	0.0	0.0	0.0	0.0	0.0	0.0	5.61	C56A:A129T:C165A:T216A:A475G:C661G	T43S:L55M:C72S:N161S:T226R	590.0
AAAAACCATAACACCACACT	TTGCTTAACG	A	cgreGFP	7.33	0.0	0.0	0.0	0.0	0.0	0.0	0.0	7.33	G23T:C118T:A247G:A261G:A572T	A39V:D84G:T89A	590.0
AAAAACCATATATAATCACC	GTCAAAAGTA	A	cgreGFP	0.0	0.0	0.0	0.0	0.0	0.0	2.58	0.0	2.58	A123G:T272A:A277T:A283G:.567T:A583G:A629G:C704T	T41A:D93E:Y95F:Q97R:G192W:A193R:W194M:E195G:E196G:D197R:Y198L:L203P:Y204V:H205P:H206P:L207P:T208D:V209S:W210V:T211D:S212*:F213L:G214R:K215Q:D216G:D218R:D219*:D220R:E221R:T222D:D223R:H224S:L225P:T226Y:I227D:V228R:E229R:V230G:I231H:K232*:A233G:V234R:D235R:E239G:T243N:Y244V:R245P:*246L	32178.318886782963
AAAAACCATATATAATCACC	GTTCCGATGC	A	cgreGFP	0.84	0.0	0.0	0.0	0.0	0.0	0.0	0.0	0.84	A123G:T272A:A277T:A283G:.567T:A583G:A629G:C704T	T41A:D93E:Y95F:Q97R:G192W:A193R:W194M:E195G:E196G:D197R:Y198L:L203P:Y204V:H205P:H206P:L207P:T208D:V209S:W210V:T211D:S212*:F213L:G214R:K215Q:D216G:D218R:D219*:D220R:E221R:T222D:D223R:H224S:L225P:T226Y:I227D:V228R:E229R:V230G:I231H:K232*:A233G:V234R:D235R:E239G:T243N:Y244V:R245P:*246L	590.0
AAAAACCATCACACCAGCCC	GACCATGGCT	A	cgreGFP	9.67	0.0	0.0	0.0	0.0	0.0	0.0	0.0	9.67	T308C:T318C:A637G:C704T	Y109H:D218G	590.0
AAAAACCATCCAACAACACC	GGGCCCACTA	A	cgreGFP	1.82	0.0	0.0	0.0	0.0	0.0	0.86	0.0	2.68	G137A:C168T:G207T:A255G:A310G:A343T:G619A:C661T	P56S:G69C:K87E:D106G:Y117F:S212N:T226M	590.0
AAAAACCATCGCACGTGCCC	GGAGTTTGCT	A	cgreGFP	0.0	0.0	0.0	0.0	0.0	0.0	2.0	0.0	2.0	A306.:T427A:A516T:G639A	N105M:D106T:G107A:Q108S:Y109T:D110T:V111*:A113P:V115*:T116R:Y117M:E118R:N119T:G120V:T121H:L122Y:Y123T:N124T:R125A:V126L:T127P:V128*:K129R:G130A:T131L:G132V:F133S:K134S:S135Q:N136T:G137A:N138T:I139S:L140W:M142C:R143A:V144F:L145S:Y146T:H147T:S148R:P149H:H151T:A152Q:V153S:Y154I:I155S:L156C:P157L:D158T:R159A:K160R:N161M:G162V:G163A:M164*:K165R:I166L:E167S:Y168I:N169T:K170R:A171P:F172L:D173T:V174Y:M17…	32178.318886782963
AAAAACCATCGCACGTGCCC	GTTTCTTTTA	A	cgreGFP	4.48	0.0	0.0	1.32	0.0	0.0	0.0	0.0	5.800000000000002	A306.:T427A:A516T:G639A	N105M:D106T:G107A:Q108S:Y109T:D110T:V111*:A113P:V115*:T116R:Y117M:E118R:N119T:G120V:T121H:L122Y:Y123T:N124T:R125A:V126L:T127P:V128*:K129R:G130A:T131L:G132V:F133S:K134S:S135Q:N136T:G137A:N138T:I139S:L140W:M142C:R143A:V144F:L145S:Y146T:H147T:S148R:P149H:H151T:A152Q:V153S:Y154I:I155S:L156C:P157L:D158T:R159A:K160R:N161M:G162V:G163A:M164*:K165R:I166L:E167S:Y168I:N169T:K170R:A171P:F172L:D173T:V174Y:M17…	590.0
AAAAACCATTATTAACAATA	ACGTGGTATC	A	cgreGFP	0.0	0.0	0.0	0.0	4.16	0.0	0.0	0.59	4.75	A35G:T211A:A316T:C383T:A601G	V70E:Q108L:H206R	17060.24368956547
AAAAACCCAAAATACAACAA	AGATACTTGG	A	cgreGFP	2.37	0.0	0.0	0.0	2.33	0.0	0.0	0.0	4.7	T215C:C231A:A556G:T699C	P77T:N188S:Y244H	3937.7595336689005
AAAAACCCAAAATACAACAA	GCCTTTCGAG	A	cgreGFP	1.46	0.0	0.0	0.0	0.0	0.0	0.0	0.0	1.46	T215C:C231A:A556G:T699C	P77T:N188S:Y244H	590.0
AAAAACCCAAAATACAACAA	TGACAATCCA	A	cgreGFP	0.29	0.0	0.0	0.0	0.0	0.0	1.43	0.0	1.72	T215C:C231A:A556G:T699C	P77T:N188S:Y244H	29827.948516191704
AAAAACCCAATTCCAAACAC	CATCCTTCAC	A	cgreGFP	3.86	3.62	0.0	0.0	0.0	0.0	1.72	0.0	9.2	T87C:C275T:G341T:A405T:A501G	F29L:N138Y:K170E	590.0
AAAAACCCAGACAAAAGTGG	AATGGTCTTT	A	cgreGFP	2.76	0.0	0.0	0.0	0.0	0.0	0.0	0.0	2.76	C14T:G160T:A225.:G523C:A580G	G53V:K75N:Y76T:R78A:H79T:I80L:A81R:D84T:F85S:F86S:K87S:S88P:T89P:Q90N:D93M:G94A:Y95T:S96V:Q97R:D98T:R99A:I100S:I101S:S102R:F103S:D104T:N105M:D106T:G107A:Q108S:Y109T:D110T:V111*:A113P:V115*:T116R:Y117M:E118R:N119T:G120V:T121H:L122Y:Y123T:N124T:R125A:V126L:T127P:V128*:K129R:G130A:T131L:G132V:F133S:K134S:S135Q:N136T:G137A:N138T:I139S:L140W:M142C:R143A:V144F:L145C:Y146T:H147T:S148R:P149H:H151T:A152Q:…	590.0
AAAAACCCAGGCACAAGCCC	AATGATACGC	A	cgreGFP	0.0	0.0	0.0	0.0	1.66	0.0	0.0	0.0	1.66	G151C:T258A:G273T:A544G:A558G:A583T:A598T	C50S:S88T:G94C:H184R:K189E:D197V:H205L	14818.583468647937
AAAAACCCAGGCACAAGCCC	ATCCGGCTTC	A	cgreGFP	0.55	0.0	0.0	0.0	0.0	0.0	0.0	0.0	0.55	G151C:T258A:G273T:A544G:A558G:A583T:A598T	C50S:S88T:G94C:H184R:K189E:D197V:H205L	590.0
AAAAACCCAGGCACAAGCCC	TGTCTTATGA	A	cgreGFP	0.81	0.0	0.0	0.0	0.0	0.0	0.0	0.0	0.81	G151C:T258A:G273T:A544G:A558G:A583T:A598T	C50S:S88T:G94C:H184R:K189E:D197V:H205L	590.0
AAAAACCCAGGCACAAGCCC	TTCGGCTGCA	A	cgreGFP	1.4	0.0	0.0	0.0	0.0	0.0	0.0	0.0	1.4	G151C:T258A:G273T:A544G:A558G:A583T:A598T	C50S:S88T:G94C:H184R:K189E:D197V:H205L	590.0
AAAAACCCCAAAAAAAAACC	ATTCCGGAGG	A	cgreGFP	0.0	0.0	0.0	0.0	9.98	1.07	0.0	0.0	11.05	T592C:T622A:T690C	L203P:F213Y	16924.285730386495
AAAAACCCCAAAAAAAAACC	CCCGGATCGC	A	cgreGFP	0.0	0.0	0.0	0.0	5.82	0.0	0.0	0.0	5.82	T592C:T622A:T690C	L203P:F213Y	14818.583468647937
AAAAACCCCAAAAAAAAACC	TGACGAGCGG	A	cgreGFP	0.0	0.0	0.0	4.51	16.47	0.0	3.43	0.0	24.41	T592C:T622A:T690C	L203P:F213Y	14498.773540333466
AAAAACCCCAAAACATAATC	ACTTTTCGTG	A	cgreGFP	1.33	0.0	0.0	0.0	0.0	0.0	0.0	0.0	1.33	A34T:A103G:T213C:A283T:T460C:C539G:A606G	E11V:E34G:F71L:Q97L:L156S:T208A	590.0
AAAAACCCCAAAACATAATC	GTGCAGCCAC	A	cgreGFP	1.59	0.0	0.0	0.0	0.0	0.0	0.0	0.0	1.59	A34T:A103G:T213C:A283T:T460C:C539G:A606G	E11V:E34G:F71L:Q97L:L156S:T208A	590.0
AAAAACCCGCAAACCAAACA	ACTGTTCCTG	A	cgreGFP	2.17	0.0	0.0	0.0	0.0	0.0	0.0	0.0	2.17	T44C:G78T:C122T:G159T:T253A:A449G:T479A	G26C:G53C:F86Y	590.0
AAAAACCCTACCTGCATCCA	GGAGTTTGCG	A	cgreGFP	0.0	0.0	0.0	3.33	10.82	0.21	0.0	0.0	14.36	G210A	V70M	12907.869887972192
AAAAACCCTACCTGCATCCA	GTACCATTGT	A	cgreGFP	0.0	0.0	0.0	0.0	3.0	0.0	0.0	0.0	3.0	G210A	V70M	14818.583468647937
AAAAACCCTACCTGCATCCA	TCGATTTACG	A	cgreGFP	0.0	0.0	0.0	4.87	3.83	0.0	0.86	0.0	9.56	G210A	V70M	10932.781100640386
AAAAACCCTATTAAAAATTA	GAGGCGATTG	A	cgreGFP	0.0	0.0	0.0	0.0	2.83	30.79	33.48	14.88	81.97999999999998	A156G	T52A	29335.58231436448
AAAAACCCTCACACCTCTTC	CTCTGCCCTT	A	cgreGFP	0.0	0.0	0.0	0.0	0.0	3.11	4.01	7.32	14.44	T542C:G680A:A694G	E239G	36676.15584084908
AAAAACCCTTTTCCACCATT	ATGGGGTCAG	A	cgreGFP	0.0	0.0	0.0	0.0	2.66	13.52	6.29	0.35	22.82	G79A:G375T:C432A:A489G:A640T:A643G	G26D:V128L:H147N:I166V:D219V:D220G	23901.2558695695
AAAAACCCTTTTCCACCATT	CTCTGGTCGT	A	cgreGFP	0.0	0.0	0.0	0.0	5.49	29.83	12.02	0.0	47.34	G79A:G375T:C432A:A489G:A640T:A643G	G26D:V128L:H147N:I166V:D219V:D220G	23589.264702817505
AAAAACCCTTTTCCACCATT	TACAATGCGC	A	cgreGFP	0.0	0.0	0.0	1.14	3.83	65.13	12.88	0.0	82.97999999999998	G79A:G375T:C432A:A489G:A640T:A643G	G26D:V128L:H147N:I166V:D219V:D220G	23296.16687313359
AAAAACCGAATGAACGATAT	CCAAAACTTT	A	cgreGFP	0.0	0.0	0.0	0.0	2.66	10.94	1.14	0.0	14.74	A17T:T211C:T479C:G642A	E5D:V70A:D220N	21652.616754941864
AAAAACCGAATGAACGATAT	CGGTGTACGA	A	cgreGFP	0.0	0.0	0.0	0.0	4.83	21.57	7.01	0.0	33.41	A17T:T211C:T479C:G642A	E5D:V70A:D220N	23008.53012543392
AAAAACCGAATGAACGATAT	TCGTTACGCA	A	cgreGFP	0.0	0.0	0.0	0.0	0.0	15.13	0.43	0.0	15.56	A17T:T211C:T479C:G642A	E5D:V70A:D220N	24050.73807222459
AAAAACCGACATAAGCCCCC	GTCATGTCAT	A	cgreGFP	11.29	0.0	0.0	0.0	0.0	0.0	0.0	0.0	11.29	A183G:G614C:T659A	T61A:W210C	590.0
AAAAACCGACCAGAAAATTA	TGCACGAAGA	A	cgreGFP	0.0	0.0	0.0	0.0	3.66	0.0	0.0	0.0	3.66	A238T:C282T:A629T	H79L:Q97*:K215N	14818.583468647937
AAAAACCGACGCACATACCC	ATTTTTTGGC	A	cgreGFP	2.63	0.0	0.0	0.0	0.0	1.72	0.0	0.0	4.35	G33A:G78A:A90G:C446A:T459A:A502G:C633T:T658.	E11K:G26S:I30V:H151Q:L156M:K170R:P217S:T226R:I227S:V228S:E229R:V230S:I231L:K232R:A233P:V234*:D235T:L236W:E239K:T243R:Y244T:R245A	590.0
AAAAACCGATAAACACAATT	CCGTCAATTC	A	cgreGFP	0.0	0.0	0.0	0.0	0.0	5.26	16.45	7.09	28.8	A608G	wt	33037.00759263087
AAAAACCGATAAACACAATT	CGAGCTTGCT	A	cgreGFP	0.0	0.0	0.0	0.0	0.0	9.98	10.16	6.15	26.290000000000006	A608G	wt	30597.21377291025
AAAAACCGATAAACACAATT	TATCCTTTTA	A	cgreGFP	0.0	0.0	0.0	0.0	0.0	5.79	8.3	0.0	14.09	A608G	wt	26753.875257369007
AAAAACCGCCACCAAACCGC	TGCATTAGTT	A	cgreGFP	0.0	0.0	0.0	0.0	0.0	18.99	33.48	2.05	54.52	G243A:A354G	A81T:T121A	28279.017683829068
AAAAACCGCCACCAAACCGC	TTTTTTTCGT	A	cgreGFP	0.0	0.0	0.0	0.0	1.16	3.76	8.73	0.0	13.65	G243A:A354G	A81T:T121A	28032.88446916362
AAAAACCGCGACTCCTACGA	TACCCGCAGG	A	cgreGFP	8.92	0.0	0.0	0.0	0.0	0.0	0.0	0.0	8.92	G126A:A316G:G423A:A663G:C704T	G42S:Q108R:V144I:I227V	590.0
AAAAACCTCAATTTCAACCA	AGGCTAATTT	A	cgreGFP	0.0	0.0	0.0	16.7	17.3	22.96	0.0	0.0	56.96000000000001	G180T:G473A:G662A:A694G	A60S:E239G	16045.742653428777
AAAAACCTCCATATCAAATT	CACCTTTGCA	A	cgreGFP	12.1	0.0	0.0	0.0	0.0	0.0	0.0	0.0	12.1	G6C:C196A:C302A:C443T:T484C:G684A:T699A	A2P:S65Y:F103L:M164T:V234I:Y244N	590.0
AAAAACCTCCATATCAAATT	CCCCAAGCGG	A	cgreGFP	5.32	0.0	0.0	0.0	0.0	2.04	0.0	0.0	7.36	G6C:C196A:C302A:C443T:T484C:G684A:T699A	A2P:S65Y:F103L:M164T:V234I:Y244N	590.0
AAAAACCTCCATATCAAATT	TGGTGGTGGT	A	cgreGFP	0.75	0.0	0.0	0.0	0.0	0.0	0.0	0.0	0.75	G6C:C196A:C302A:C443T:T484C:G684A:T699A	A2P:S65Y:F103L:M164T:V234I:Y244N	590.0
AAAAACCTCTCTACATACTA	GAGCGCTGGG	A	cgreGFP	1.82	0.0	0.0	0.0	0.0	0.0	0.0	0.29	2.11	C113T:T150C:G200A:C262T:C432G:G465T:G692A	C50R:T89I:H147D:D158Y	590.0
AAAAACCTCTCTACATACTA	TTTCTGTTGG	A	cgreGFP	1.2	0.0	0.0	0.0	0.0	0.0	0.0	0.0	1.2	C113T:T150C:G200A:C262T:C432G:G465T:G692A	C50R:T89I:H147D:D158Y	590.0
AAAAACCTGAACAAAAATCC	TCCACGAGTC	A	cgreGFP	0.0	0.0	0.0	0.0	0.0	0.0	2.15	0.0	2.15	T241A:C482T	I80N	32178.318886782963
AAAAACCTGCACCTACGCTT	CGGCCGTGGT	A	cgreGFP	1.33	0.0	0.0	0.0	0.0	0.0	2.0	0.0	3.33	A84T:G171A:C221A:A471G:C626G:G645A	K28*:V57M:F73L:K160E:E221K	15821.441988341003
AAAAACCTGCACCTACGCTT	GTGGCTCTGG	A	cgreGFP	0.0	0.0	0.0	0.0	0.0	0.54	0.0	0.0	0.54	A84T:G171A:C221A:A471G:C626G:G645A	K28*:V57M:F73L:K160E:E221K	22488.6781980214
AAAAACCTGCACCTACGCTT	TGGACGTCGC	A	cgreGFP	0.0	0.0	0.0	0.76	0.0	0.0	0.0	0.0	0.76	A84T:G171A:C221A:A471G:C626G:G645A	K28*:V57M:F73L:K160E:E221K	8184.455953147941
AAAAACCTTCCCCCCACCTC	TCGGTGAGAT	A	cgreGFP	1.23	0.0	0.0	0.0	0.0	0.0	0.0	0.0	1.23	C164.:.167C:A335G:G338T:T464C:A471G:A498G:C607G:G642A	L55S:K160E:N169D:T208R:D220N	590.0
AAAAACGACTTCAAAAAAAC	TCGGAGGGCT	A	cgreGFP	11.68	0.0	0.0	0.0	0.0	3.86	0.0	0.0	15.54	A84T:G469A:A643T	K28*:R159H:D220V	590.0
AAAAACGCAAACCATTAACA	TAAAGCCTGG	A	cgreGFP	0.0	0.0	0.0	0.0	0.0	5.47	0.14	0.0	5.6099999999999985	T253A:C355T	F86Y:T121I	24013.74617766036
AAAAACGCAAACCCCTGACA	GGTGCGTCTA	A	cgreGFP	4.64	0.0	0.0	0.0	0.0	0.0	0.0	0.0	4.64	A153G:A186G:A256T:A335T:A405G:T491C:A580T:C644G:A648G	T51A:I62V:K87M:K114N:N138D:E196V:D220E:T222A	590.0
AAAAACGCAAACGACAACAG	ATCTTGATCT	A	cgreGFP	2.5	0.0	0.0	0.0	0.0	0.0	0.0	0.0	2.5	G33T:T295C:A346G:A475G:C557G:C599G:C704T	E11*:I101T:E118G:N161S:N188K:H205Q	590.0
AAAAACGCAAACGACAACAG	GGCGGCTCGT	A	cgreGFP	0.0	0.0	0.0	0.0	0.0	0.64	0.0	0.0	0.64	G33T:T295C:A346G:A475G:C557G:C599G:C704T	E11*:I101T:E118G:N161S:N188K:H205Q	22488.6781980214
AAAAACGCAGACACACAAAT	TTCCGAATGC	A	cgreGFP	1.65	0.0	0.0	0.0	0.0	10.73	0.0	0.0	12.38	G127A:C230T:G488T:T592A	G42D:K165N:L203Q	20245.13140264917
AAAAACGCATAAGTCTCGAC	TTGCGAATTA	A	cgreGFP	0.0	0.0	0.0	0.0	0.0	4.83	0.0	0.0	4.83	C68A:T110C:T177C:T250A:T376A:A398T:C438A	W59R:F85Y:V128E:P149T	22488.6781980214
AAAAACGCCCAAACCACTGC	AATCGGGATA	A	cgreGFP	0.68	0.0	0.0	0.0	0.0	0.0	0.0	0.0	0.68	T187A:A406T:T424C:A558G	I62N:N138I:V144A:K189E	590.0
AAAAACGCCCAAACCACTGC	AGTTGTGCCG	A	cgreGFP	7.59	0.0	0.0	0.0	0.0	0.0	0.0	0.0	7.59	T187A:A406T:T424C:A558G	I62N:N138I:V144A:K189E	590.0
AAAAACGCCCAAACCACTGC	GTAGCAGGTC	A	cgreGFP	0.32	0.0	0.0	0.0	0.0	4.83	0.0	0.0	5.15	T187A:A406T:T424C:A558G	I62N:N138I:V144A:K189E	20678.925810538534
AAAAACGCCCAAACCACTGC	TTTTGTGGAG	A	cgreGFP	3.63	0.0	0.0	0.0	0.0	0.0	0.0	0.0	3.63	T187A:A406T:T424C:A558G	I62N:N138I:V144A:K189E	590.0
AAAAACGCTATGTAATTTAT	CCAGCATCCG	A	cgreGFP	1.46	0.0	0.0	0.0	0.0	1.39	0.0	0.0	2.85	C80G:A120T:C197T:C198T:G402T:T553G:A555T:A648T	T40S:G137C:F187C:N188Y:T222S	4961.070527197982
AAAAACGGAAACTCAAAATT	GGGTGGGGTT	A	cgreGFP	3.63	0.0	0.0	0.0	0.0	0.0	0.0	0.0	3.63	C196A:A372T:C603T:C649T:C668T	S65Y:T127S:T222I	590.0
AAAAACGTCCTTTCATCCCC	GAAGTATCGA	A	cgreGFP	0.0	0.0	2.21	0.04	0.0	0.0	0.0	0.0	2.25	T195C:T325C:A356T	S65P:V111A	4554.751775331258
AAAAACGTCCTTTCATCCCC	GCCACTGGGG	A	cgreGFP	0.03	6.2	5.75	0.0	0.0	0.0	0.0	0.0	11.98	T195C:T325C:A356T	S65P:V111A	2734.808802978181
AAAAACGTCCTTTCATCCCC	GCGCTACGCG	A	cgreGFP	4.54	3.65	0.0	0.0	0.0	0.0	0.0	0.0	8.19	T195C:T325C:A356T	S65P:V111A	1410.5573128051765
AAAAACGTCCTTTCATCCCC	TGACGGAAGT	A	cgreGFP	0.0	1.02	5.33	0.0	6.16	0.0	0.0	0.0	12.51	T195C:T325C:A356T	S65P:V111A	9036.84633083621
AAAAACTAAAAAAAAAACAA	TCGCCGTGCT	A	cgreGFP	2.27	0.0	0.0	0.0	0.33	12.34	27.04	3.69	45.67	G59T:T110A:T659C	E19D	29153.833282018582
AAAAACTAAAATAGAACAAA	ACTGGCAGTA	A	cgreGFP	9.8	0.0	0.0	0.0	0.0	0.0	0.0	0.0	9.8	A153T:A363T:A627G:C697T	T51S:N124Y:K215E:T243M	590.0
AAAAACTAACGATATGCACC	CAAGTTAATT	A	cgreGFP	0.03	1.42	0.19	0.0	0.0	0.0	0.0	0.0	1.64	T213A	F71I	2283.891086236649
AAAAACTAACGATATGCACC	GTAATCTTGA	A	cgreGFP	2.56	5.02	7.7	0.0	0.0	0.0	0.0	0.0	15.28	T213A	F71I	2745.605945987033
AAAAACTAACGATATGCACC	GTAGTGGGCG	A	cgreGFP	0.0	3.56	0.37	0.0	0.0	0.11	0.0	0.0	4.04	T213A	F71I	2498.897558872157
AAAAACTAACGATATGCACC	TTAGGGGTTT	A	cgreGFP	0.0	9.38	22.44	9.9	0.0	0.0	0.0	0.0	41.72000000000001	T213A	F71I	4162.973610038246
AAAAACTAAGAAAACCCTAC	GTTCGGTGAG	A	cgreGFP	9.44	5.36	0.0	0.0	0.0	0.0	0.0	0.0	14.8	C32T:T219A:A379G:A417G:A498G:C540T:A577T:T699C	F73I:K129R:M142V:N169D:R183C:E195V:Y244H	1337.5238726884174
AAAAACTACAACAAAAACGG	ATTTTGCGAG	A	cgreGFP	0.49	0.0	0.0	0.0	0.0	0.0	0.0	0.0	0.49	A35G:A163T:C234A:G243A:T272A:G380T:G388C:A405T:C422T:T552A:C607T:G624A:T659A	D54V:R78S:A81T:D93E:K129N:G132A:N138Y:F187I:T208I:G214S	590.0
AAAAACTACAACAAAAACGG	CTGACAGTTT	A	cgreGFP	4.19	0.0	0.0	0.0	0.0	0.0	0.29	0.0	4.48	A35G:A163T:C234A:G243A:T272A:G380T:G388C:A405T:C422T:T552A:C607T:G624A:T659A	D54V:R78S:A81T:D93E:K129N:G132A:N138Y:F187I:T208I:G214S	590.0
AAAAACTACAACAAAAACGG	GTGAAATTAC	A	cgreGFP	0.0	0.0	0.0	0.0	2.66	0.0	0.0	0.0	2.66	A35G:A163T:C234A:G243A:T272A:G380T:G388C:A405T:C422T:T552A:C607T:G624A:T659A	D54V:R78S:A81T:D93E:K129N:G132A:N138Y:F187I:T208I:G214S	14818.583468647937
AAAAACTACAACAAAAACGG	TGTAAAGGCC	A	cgreGFP	0.0	0.0	1.67	0.0	0.0	0.0	0.0	0.0	1.67	A35G:A163T:C234A:G243A:T272A:G380T:G388C:A405T:C422T:T552A:C607T:G624A:T659A	D54V:R78S:A81T:D93E:K129N:G132A:N138Y:F187I:T208I:G214S	4072.137032595566
AAAAACTACACCCCAACACT	AACGTTTCTG	A	cgreGFP	1.36	0.0	0.0	0.0	0.0	15.24	0.0	1.93	18.53	A74G:C223A:C263A	A74D	22761.005983918985
AAAAACTACACCCCAACACT	CTGGCCTAGT	A	cgreGFP	2.47	0.0	0.0	0.0	0.0	0.0	0.0	0.0	2.47	A74G:C223A:C263A	A74D	590.0
AAAAACTACACCCCAACACT	TAAGTGATCT	A	cgreGFP	0.0	0.0	0.0	0.0	0.0	0.0	12.88	0.18	13.06	A74G:C223A:C263A	A74D	34132.504108317706
AAAAACTACCACTAGACATC	TCGTGGCGAG	A	cgreGFP	0.0	0.0	0.0	0.0	1.83	0.0	0.0	0.0	1.83	T376C:T491C:A640G	V128A:D219G	14818.583468647937
AAAAACTACTACCAAAACAA	GCTTCAGTGT	A	cgreGFP	5.55	0.0	0.0	0.0	0.0	0.0	0.0	0.0	5.55	A136G:T192C:C268T:T535A:T676A:A696T	K45R:S64P:P92L:M181K:I231N:T243S	590.0
AAAAACTACTACCAAATACC	CGGAAACTGG	A	cgreGFP	2.37	0.97	2.5	0.0	0.0	3.11	0.0	0.0	8.95	T479C:G651T	D223Y	6265.134732685428
AAAAACTACTACCAAATACC	GCAAAGATTA	A	cgreGFP	0.0	0.01	1.49	0.0	0.0	0.0	0.0	0.0	1.5	T479C:G651T	D223Y	3726.308545008741
AAAAACTAGCATAGAGCCCC	TGCTCAAATC	A	cgreGFP	3.34	0.0	0.0	0.0	0.0	0.0	4.15	0.0	7.49	A36T:T276C:C340T:G437C:A581T	K12*:Y95H:T116M:E196D	12446.815799211223
AAAAACTAGCTCATGACAAA	GGGGCTTCCT	A	cgreGFP	1.85	0.0	0.0	0.0	0.0	0.0	0.0	0.0	1.85	C56T:A145G:A384T:C649T	Y48C:T131S:T222I	590.0
AAAAACTATATTTACAAATG	CGTGAATCTC	A	cgreGFP	0.0	0.0	0.0	0.0	0.0	10.41	16.45	0.0	26.86	A675C	I231L	26875.066609694637
AAAAACTATGAGCATAATCG	CGGAGTCTTT	A	cgreGFP	0.0	0.0	0.0	0.0	0.0	0.0	1.72	0.0	1.72	C119A:G171A:T337C:G477.:G666A	V57M:V115A:G162V:G163A:M164*:K165R:I166L:E167S:Y168I:N169T:K170R:A171P:F172L:D173T:V174*:M175W:G176A:G177A:G178V:H179T:Q180R:M181W:A182P:R183V:H184T:A185P:Q186S:F187S:N188T:K189S:G192A:A193H:W194G:E195R:E196K:D197I:Y198T:L203C:Y204T:H205T:H206T:L207*:T208Q:V209C:W210G:T211L:S212A:F213S:G214A:D216T:D218M:D219T:D220T:E221R:T222Q:D223I:H224T:T226R:I227S:V228S:E229R:V230S:I231L:K232R:A233P:V234*:D235…	32178.318886782963
AAAAACTCAACATATTCATA	CATGATTATA	A	cgreGFP	0.0	0.0	0.0	0.0	0.0	0.86	3.29	0.0	4.15	A85G:A348G:G513A	K28R:N119D:V174I	28153.803504087773
AAAAACTCAACATATTCATA	CGAAACGCCT	A	cgreGFP	0.0	0.0	0.0	0.0	0.0	0.0	6.29	0.0	6.29	A85G:A348G:G513A	K28R:N119D:V174I	32178.318886782963
AAAAACTCAACATATTCATA	GGGAGTTTCT	A	cgreGFP	0.0	0.0	0.0	0.0	0.0	1.29	27.04	4.16	32.49	A85G:A348G:G513A	K28R:N119D:V174I	33431.64957450762
AAAAACTCACGACCAAATCA	TGCTCCTTCA	A	cgreGFP	3.41	0.0	0.0	0.0	0.0	0.86	0.0	0.0	4.2700000000000005	A36T:A37T:A49T:C357A:T427A:C448A:T457C	K12L:Y16F:L122I:L145*:A152E:I155T	590.0
AAAAACTCACGATTACCAGT	AACGGTTGCG	A	cgreGFP	0.0	0.0	0.0	0.0	0.0	1.82	0.0	0.0	1.82	A271G:T344A:C385T:T459C:A556T	D93G:Y117*:T131I:N188I	22488.6781980214
AAAAACTCACGATTACCAGT	GAGGACTGAG	A	cgreGFP	1.59	0.0	0.0	0.0	0.0	0.0	0.0	0.0	1.59	A271G:T344A:C385T:T459C:A556T	D93G:Y117*:T131I:N188I	590.0
AAAAACTCACGATTACCAGT	GCTGAAGATA	A	cgreGFP	0.62	0.0	0.0	0.0	0.0	0.0	0.0	0.0	0.62	A271G:T344A:C385T:T459C:A556T	D93G:Y117*:T131I:N188I	590.0
AAAAACTCCCAAGGAATATA	TTTCAACTCA	A	cgreGFP	5.84	0.0	0.0	0.0	2.83	81.33	83.83	36.09	209.92	wt	wt	28932.94239856504
AAAAACTCCCACTTAAAACA	CGGCCTCGTA	A	cgreGFP	0.42	0.0	0.0	0.0	0.0	0.0	0.0	0.0	0.42	A123G:C441T:C591T:G687T:A695C	T41A:P150S:D235Y:E239D	590.0
AAAAACTCCCACTTAAAACA	TGTTTCGTTT	A	cgreGFP	2.43	0.0	0.0	0.0	0.0	0.0	0.0	0.0	2.43	A123G:C441T:C591T:G687T:A695C	T41A:P150S:D235Y:E239D	590.0
AAAAACTGACATAAACACCC	AGCCCTCTGT	A	cgreGFP	1.56	0.0	0.0	0.0	0.0	0.0	0.0	1.7	3.26	T242C:G245.:A265G:A271G	D84T:F85S:F86S:K87S:S88P:T89P:Q90D:D93V:G94A:Y95T:S96V:Q97R:D98T:R99A:I100S:I101S:S102R:F103S:D104T:N105M:D106T:G107A:Q108S:Y109T:D110T:V111*:A113P:V115*:T116R:Y117M:E118R:N119T:G120V:T121H:L122Y:Y123T:N124T:R125A:V126L:T127P:V128*:K129R:G130A:T131L:G132V:F133S:K134S:S135Q:N136T:G137A:N138T:I139S:L140W:M142C:R143A:V144F:L145C:Y146T:H147T:S148R:P149H:H151T:A152Q:V153S:Y154I:I155S:L156C:P157L:D158T…	13794.089144711255
AAAAACTGACATAAACACCC	GACCATGGCT	A	cgreGFP	0.0	0.0	0.0	0.0	0.0	1.82	0.0	0.0	1.82	T242C:G245.:A265G:A271G	D84T:F85S:F86S:K87S:S88P:T89P:Q90D:D93V:G94A:Y95T:S96V:Q97R:D98T:R99A:I100S:I101S:S102R:F103S:D104T:N105M:D106T:G107A:Q108S:Y109T:D110T:V111*:A113P:V115*:T116R:Y117M:E118R:N119T:G120V:T121H:L122Y:Y123T:N124T:R125A:V126L:T127P:V128*:K129R:G130A:T131L:G132V:F133S:K134S:S135Q:N136T:G137A:N138T:I139S:L140W:M142C:R143A:V144F:L145C:Y146T:H147T:S148R:P149H:H151T:A152Q:V153S:Y154I:I155S:L156C:P157L:D158T…	22488.6781980214
AAAAACTGCTACTCTCACCA	GGCGCTTCCA	A	cgreGFP	10.19	0.0	0.0	0.0	0.0	0.0	0.0	0.0	10.19	A108T:C269T:C305T:A608T:T617G:A652G:T653C:T685C	T36S:D223G:V234A	590.0
AAAAACTGCTACTCTCACCA	TCTGGTCATA	A	cgreGFP	0.0	0.0	0.0	0.0	0.0	1.5	0.0	0.0	1.5	A108T:C269T:C305T:A608T:T617G:A652G:T653C:T685C	T36S:D223G:V234A	22488.6781980214
AAAAACTGGAAACTAATACT	AGTTACTGCA	A	cgreGFP	1.62	0.0	0.0	0.0	0.0	0.0	0.0	0.0	1.62	wt	wt	590.0
AAAAACTGGAAACTAATACT	TGTTCCGGAT	A	cgreGFP	5.97	0.0	0.0	0.0	0.0	2.68	0.0	0.0	8.65	wt	wt	590.0
AAAAACTGTTCAACTAGAGT	CTTTTTTCGG	A	cgreGFP	0.23	0.0	0.0	0.0	0.0	0.0	0.0	0.0	0.23	C22T:G127A:G245T:A283T:G367T:C458A:A496G:T527C	A7V:G42D:Q97L:R125L:Y168C	590.0
AAAAACTGTTCAACTAGAGT	TATATTATAG	A	cgreGFP	1.01	0.0	0.0	0.0	0.0	0.0	0.0	0.0	1.01	C22T:G127A:G245T:A283T:G367T:C458A:A496G:T527C	A7V:G42D:Q97L:R125L:Y168C	590.0
AAAAACTGTTCAACTAGAGT	TCGTTACGCA	A	cgreGFP	2.01	0.0	0.0	0.0	0.0	0.0	0.0	0.0	2.01	C22T:G127A:G245T:A283T:G367T:C458A:A496G:T527C	A7V:G42D:Q97L:R125L:Y168C	590.0
AAAAACTGTTCAACTAGAGT	TGGGGGACTG	A	cgreGFP	0.36	0.0	0.0	0.0	0.0	0.0	0.0	0.0	0.36	C22T:G127A:G245T:A283T:G367T:C458A:A496G:T527C	A7V:G42D:Q97L:R125L:Y168C	590.0
AAAAACTTAAAAGAATTATA	GTGTTGTTTA	A	cgreGFP	0.0	0.0	0.0	0.0	4.83	27.25	2.58	0.0	34.66	C275A:G419A	M142I	21942.002338295268
AAAAACTTAAAAGAATTATA	GTTGTGGGGT	A	cgreGFP	0.0	0.0	0.0	0.0	0.0	12.77	0.86	0.0	13.63	C275A:G419A	M142I	24400.77975833613
AAAAACTTTGCAAGCACTTT	CCGTCGATTT	A	cgreGFP	2.04	0.0	0.0	0.0	0.0	1.82	0.0	0.0	3.86	C288T:G381C:G415A:A417G	R99C:G130R:G141E:M142V	3945.757234096368
AAAAACTTTTAATCCAATCC	GTAAACCCTG	A	cgreGFP	1.3	0.0	0.0	0.0	0.0	0.0	0.0	0.0	1.3	T172A:T390G:C704T	V57E:F133V	590.0
AAAAAGAAAAACATAGATGT	AACTGTCCGT	A	cgreGFP	0.0	0.0	0.0	0.0	1.16	6.44	10.87	1.93	20.4	wt	wt	28703.848735692744
AAAAAGAAAAACATAGATGT	CGTCCTCTTA	A	cgreGFP	0.0	0.0	0.0	0.0	0.0	16.95	26.18	8.08	51.21	wt	wt	30133.00499372266
AAAAAGAAAAACATAGATGT	GCCACTGGGG	A	cgreGFP	0.0	0.0	0.0	0.0	0.0	0.0	5.72	0.0	5.72	wt	wt	32178.318886782963
AAAAAGAAAAACATAGATGT	GTCGGTAAAC	A	cgreGFP	0.0	0.0	0.0	0.0	0.0	0.0	3.15	0.23	3.38	wt	wt	35091.9509161576
AAAAAGAAAACCACAAACTG	AAGTCGTGCA	A	cgreGFP	0.0	0.0	0.0	0.0	4.16	3.76	10.3	0.0	18.22	wt	wt	26413.7968801364
AAAAAGAAAACCACAAACTG	GTTCGGCCCC	A	cgreGFP	0.0	0.0	0.0	0.0	0.0	4.4	16.17	11.6	32.17	wt	wt	35137.84545927491
AAAAAGAAACAAAAAATGCA	GACCTCGGTG	A	cgreGFP	3.47	0.0	0.0	0.0	0.0	0.0	0.0	0.0	3.47	C92T:T150C:C275A:A393G:T455C:G518A:C588A:G636C:T685A:C689T	C50R:K134E:M175I:P199T:D218H:V234E	590.0
AAAAAGAACAACAAACCAAT	CTATGTAATG	A	cgreGFP	2.04	0.0	0.0	0.0	0.0	0.0	0.0	0.0	2.04	T455A:T508A:A532T:A586G:C702A	Y154*:F172Y:Q180L:Y198C:R245S	590.0
AAAAAGAACGTAACAAATAA	GGGCGCGTGG	A	cgreGFP	0.0	0.0	0.0	0.0	5.32	0.0	0.0	0.0	5.32	C206T:A393G:T418C	K134E:M142T	14818.583468647937
AAAAAGAAGATCAAAAACCC	ACCCTCGGCA	A	cgreGFP	1.43	0.0	0.0	0.0	4.49	0.0	0.0	0.0	5.92	T91C:A255G:C623T:A670G	I30T:K87E:E229G	11243.010353202631
AAAAAGAAGATCAAAAACCC	ATTTTAGCTG	A	cgreGFP	1.49	0.0	0.0	0.0	0.0	0.0	3.58	0.0	5.07	T91C:A255G:C623T:A670G	I30T:K87E:E229G	22201.71181206122
AAAAAGAAGCACCAAAATAA	ATCCGGCTTC	A	cgreGFP	36.99	0.0	0.0	0.0	0.0	0.0	0.0	0.0	36.99	T44C:T215A:C436T	F71L:S148L	590.0
AAAAAGAAGCACCAAAATAA	GCCCTTTATT	A	cgreGFP	2.89	0.0	0.0	0.0	0.0	0.0	0.0	0.0	2.89	T44C:T215A:C436T	F71L:S148L	590.0
AAAAAGAAGCACCAAAATAA	GCCGTGGTCA	A	cgreGFP	21.54	0.0	0.0	0.0	0.0	0.0	0.0	0.0	21.54	T44C:T215A:C436T	F71L:S148L	590.0
AAAAAGACAAAAAATAAACG	CTTGGGTCGA	A	cgreGFP	0.55	0.0	0.0	0.0	0.0	0.0	1.72	0.0	2.27	C232A:A398G:G519T:T673C	P77H:G176C:V230A	24862.084816662096
AAAAAGACAAAAAATAAACG	GCATGGATAC	A	cgreGFP	0.03	0.0	0.0	0.0	0.0	1.61	0.0	0.0	1.64	C232A:A398G:G519T:T673C	P77H:G176C:V230A	21175.418684459306
AAAAAGACAACCAAAAAAAC	CCGGCTCGCT	A	cgreGFP	0.84	0.0	0.0	0.0	0.0	0.0	0.0	0.0	0.84	C89T:T150C:G387C:T535A:T612G	C50R:G132R:M181K:W210G	590.0
AAAAAGACCGAAACAGAATA	AGACTTGCGG	A	cgreGFP	0.0	0.0	0.0	0.0	0.17	9.76	7.73	3.69	21.35	C446T:A640T	D219V	28515.915357825477
AAAAAGACCGAAACAGAATA	ATCGTTCGAG	A	cgreGFP	0.0	0.0	0.0	0.0	0.0	0.97	0.0	0.0	0.97	C446T:A640T	D219V	22488.6781980214
AAAAAGACCTCAACAACACC	CTTTTGGTCG	A	cgreGFP	2.76	0.0	0.0	0.0	0.0	0.0	0.0	0.0	2.76	T50G:T199C:T241A:A327T:A356G:G382A:C446T:A606T	Y16*:L66P:I80N:K112*:G130D:T208S	590.0
AAAAAGATTATCAAAACACA	CGGCGTTGAT	A	cgreGFP	0.0	0.0	0.0	0.0	0.0	2.47	0.0	0.0	2.47	G299A:A361G	Y123C	22488.6781980214
AAAAAGATTATCAAAACACA	CTTCCCCCTG	A	cgreGFP	0.0	0.0	0.0	0.0	6.32	24.46	16.02	0.0	46.8	G299A:A361G	Y123C	24259.698292316338
AAAAAGATTATCAAAACACA	TGTCCATAGT	A	cgreGFP	0.0	0.0	0.0	0.0	0.5	18.35	15.02	0.0	33.870000000000005	G299A:A361G	Y123C	25852.417665663954
AAAAAGCAAAAACCCAACCA	ACCAGATCCA	A	cgreGFP	0.0	0.0	0.0	0.0	1.83	15.67	29.33	25.07	71.9	C161G:A356T:C434T	wt	33786.355702971145
AAAAAGCAAAAACCCAACCA	GTCCCGGGCG	A	cgreGFP	0.0	0.0	0.0	0.0	0.0	19.42	38.91	26.24	84.57	C161G:A356T:C434T	wt	33445.51590496168
AAAAAGCAAAAACCCAACCA	GTGGGAAGCT	A	cgreGFP	0.0	0.0	0.0	0.0	0.0	0.0	0.0	9.2	9.2	C161G:A356T:C434T	wt	44353.52933646151
AAAAAGCAAAAAGAATAAAT	AGTAATCGTG	A	cgreGFP	3.6	0.0	0.0	0.0	0.0	0.0	6.01	0.0	9.61	C193T:A472T:C654A	S64L:K160M:H224N	17464.702146276555
AAAAAGCAAAAAGAATAAAT	AGTCCCGTTG	A	cgreGFP	1.75	0.0	0.0	0.0	0.0	0.0	0.0	0.0	1.75	C193T:A472T:C654A	S64L:K160M:H224N	590.0
AAAAAGCAAAAAGAATAAAT	CAGATTTAAT	A	cgreGFP	0.91	0.0	0.0	0.0	0.0	0.0	0.0	0.0	0.91	C193T:A472T:C654A	S64L:K160M:H224N	590.0
AAAAAGCAAAACAGAAAACT	ATGCGTGGTT	A	cgreGFP	0.0	0.0	0.0	0.0	3.0	4.4	1.14	0.0	8.540000000000001	T82C:T201A	M27T:S67T	20655.436342793953
AAAAAGCAAAACAGAAAACT	CGTTTGCATC	A	cgreGFP	0.0	0.0	0.0	0.58	3.49	3.33	2.58	0.06	10.04	T82C:T201A	M27T:S67T	21078.93138970025
AAAAAGCAAAACAGAAAACT	CTGTCCGCGC	A	cgreGFP	0.0	0.0	0.0	0.0	32.78	34.33	3.0	1.17	71.28	T82C:T201A	M27T:S67T	19150.96032001154
AAAAAGCAAAACAGAAAACT	GCACGCCAGG	A	cgreGFP	0.0	0.0	0.0	1.2	11.31	20.6	7.73	0.0	40.84	T82C:T201A	M27T:S67T	21453.71090877168
AAAAAGCAAAACAGAAAACT	TCGGGCGCGT	A	cgreGFP	0.0	0.0	0.0	0.0	0.83	5.26	0.0	0.0	6.09	T82C:T201A	M27T:S67T	20214.408179777347
AAAAAGCAAAACAGAAAACT	TGAGGGGGCG	A	cgreGFP	0.0	0.0	0.0	2.61	9.65	37.12	3.43	0.0	52.81	T82C:T201A	M27T:S67T	21157.109007633666
AAAAAGCAACACAAAAAATT	ATGTCCTAGG	A	cgreGFP	0.97	0.0	0.0	0.0	0.0	0.0	0.0	0.0	0.97	C56A:T82C:A240G:A286T:A349T:G402A:A640G:G662A	M27T:I80V:D98V:N119I:G137S:D219G	590.0
AAAAAGCAACACAAAAAATT	GGATTAGCAG	A	cgreGFP	6.29	0.0	0.0	1.46	0.0	0.0	0.0	0.0	7.75	C56A:T82C:A240G:A286T:A349T:G402A:A640G:G662A	M27T:I80V:D98V:N119I:G137S:D219G	590.0
AAAAAGCAATCCAAACACCC	AGTCGTTAGA	A	cgreGFP	3.96	0.0	0.0	0.0	0.0	0.0	0.0	1.82	5.78	wt	wt	590.0
AAAAAGCAATCCAAACACCC	ATGCCAAGCG	A	cgreGFP	3.93	0.0	0.0	0.0	0.0	0.0	0.0	0.0	3.93	wt	wt	590.0
AAAAAGCACAACAAGCGGTA	GCCGTGGTCA	A	cgreGFP	0.0	0.0	0.0	0.0	0.0	11.27	21.17	0.53	32.97	G33A:G140A:C571T	E11K:A193V	27961.574978200195
AAAAAGCACAACAAGCGGTA	TGTGGACTTT	A	cgreGFP	0.0	0.0	0.0	0.0	0.0	18.78	17.17	7.32	43.27	G33A:G140A:C571T	E11K:A193V	28930.665896592065
AAAAAGCACGACAAACACAC	AGATTGCGGA	A	cgreGFP	0.81	0.0	0.0	0.0	0.0	0.0	0.0	0.0	0.81	C22A:A34.:T211C:A247G:A348G:C649T	A7E:E13R:I14F:Y16I:I17S:T18P:E19S:L20W:E21R:G22A:D23T:V24*:E25R:G26A:M27*:K28S:F29S:I30S:I31L:K32R:G33A:E34R:G35A:T36L:G37A:D38M:A39P:T40P:T41R:G42A:T43P:I44S:K45R:A46R:K47S:Y48T:I49S:C50A:T51P:T52P:G53A:D54T:L55C:V57C:W59G:A60L:T61P:I62S:L63C:S64H:S65P:L66C:S67R:Y68T:G69A:V70R:C72A:F73S:A74L:K75N:Y76T:R78A:H79T:I80L:A81R:D84A:F85S:F86S:K87S:S88P:T89P:Q90N:D93M:G94A:Y95T:S96V:Q97R:D98T:R99A:I100S…	590.0
AAAAAGCACGACAAACACAC	GTTATTCCGG	A	cgreGFP	0.19	0.0	0.0	0.0	0.0	0.0	0.0	0.0	0.19	C22A:A34.:T211C:A247G:A348G:C649T	A7E:E13R:I14F:Y16I:I17S:T18P:E19S:L20W:E21R:G22A:D23T:V24*:E25R:G26A:M27*:K28S:F29S:I30S:I31L:K32R:G33A:E34R:G35A:T36L:G37A:D38M:A39P:T40P:T41R:G42A:T43P:I44S:K45R:A46R:K47S:Y48T:I49S:C50A:T51P:T52P:G53A:D54T:L55C:V57C:W59G:A60L:T61P:I62S:L63C:S64H:S65P:L66C:S67R:Y68T:G69A:V70R:C72A:F73S:A74L:K75N:Y76T:R78A:H79T:I80L:A81R:D84A:F85S:F86S:K87S:S88P:T89P:Q90N:D93M:G94A:Y95T:S96V:Q97R:D98T:R99A:I100S…	590.0
AAAAAGCACTCCAGAGGCCT	GGTTCTTCGT	A	cgreGFP	0.71	0.0	0.0	0.0	0.0	0.0	0.0	0.0	0.71	G57C:C101T:G212C:A556T:A581T:C599.	E19Q:N188I:E196D:H206T:L207*:T208Q:V209C:W210G:T211L:S212A:F213S:G214A:D216T:D218M:D219T:D220T:E221R:T222Q:D223I:H224T:T226R:I227S:V228S:E229R:V230S:I231L:K232R:A233P:V234*:D235T:L236W:E239K:T243R:Y244T:R245A	590.0
AAAAAGCACTCCAGAGGCCT	GTGACTGGAC	A	cgreGFP	6.2	0.0	0.0	0.0	0.0	0.0	0.0	0.0	6.2	G57C:C101T:G212C:A556T:A581T:C599.	E19Q:N188I:E196D:H206T:L207*:T208Q:V209C:W210G:T211L:S212A:F213S:G214A:D216T:D218M:D219T:D220T:E221R:T222Q:D223I:H224T:T226R:I227S:V228S:E229R:V230S:I231L:K232R:A233P:V234*:D235T:L236W:E239K:T243R:Y244T:R245A	590.0
AAAAAGCACTCCAGAGGCCT	TTTACCTATC	A	cgreGFP	0.0	0.0	0.0	0.0	0.0	0.0	2.43	0.0	2.43	G57C:C101T:G212C:A556T:A581T:C599.	E19Q:N188I:E196D:H206T:L207*:T208Q:V209C:W210G:T211L:S212A:F213S:G214A:D216T:D218M:D219T:D220T:E221R:T222Q:D223I:H224T:T226R:I227S:V228S:E229R:V230S:I231L:K232R:A233P:V234*:D235T:L236W:E239K:T243R:Y244T:R245A	32178.318886782963
AAAAAGCAGGACAGCACATA	ACGCGAGACT	A	cgreGFP	0.0	0.0	0.0	0.0	0.0	7.94	13.02	8.38	29.34	A472C:C635T	K160T	32633.46752232471
AAAAAGCAGGACAGCACATA	CGGTCGTGTG	A	cgreGFP	0.0	0.0	0.0	0.0	0.0	2.47	0.57	0.0	3.04	A472C:C635T	K160T	25176.340922313007
AAAAAGCAGGACAGCACATA	GTGACATTCC	A	cgreGFP	0.0	0.0	0.0	0.0	0.0	7.83	10.16	6.21	24.200000000000006	A472C:C635T	K160T	31603.734961647115
AAAAAGCAGGACAGCACATA	GTTCGAAATC	A	cgreGFP	0.0	0.0	0.0	0.0	0.0	0.64	8.73	0.0	9.37	A472C:C635T	K160T	29341.656676575298
AAAAAGCAGGACAGCACATA	TCCATATGCG	A	cgreGFP	0.0	0.0	0.0	0.0	0.0	0.0	1.0	4.28	5.28	A472C:C635T	K160T	40187.73613916913
AAAAAGCCAAACAAAAGCCT	GCAGCATTGG	A	cgreGFP	0.26	0.0	0.0	0.0	0.0	0.0	0.0	7.26	7.52	T28C:T73C:T87C:T272C:T617.:.620G:A675T	L9P:V24A:F29L:S212G:I231F	41803.674816493636
AAAAAGCCAAACAAAAGCCT	GGCCCAGGTG	A	cgreGFP	0.45	0.0	0.0	0.0	0.0	0.0	0.0	0.0	0.45	T28C:T73C:T87C:T272C:T617.:.620G:A675T	L9P:V24A:F29L:S212G:I231F	590.0
AAAAAGCCATAAAATAAACT	GCGAGGCGCC	A	cgreGFP	1.46	0.0	0.0	0.0	0.0	0.0	0.0	0.0	1.46	A38T:T451C:A532G:C548T:T552C	K12N:V153A:Q180R:F187L	590.0
AAAAAGCCATTAGACATTCC	AGGCCAAGTC	A	cgreGFP	1.98	0.0	0.0	0.0	0.0	0.0	0.0	0.0	1.98	A85T:C168T:G180A:C383T:T514C:A586T	K28M:P56S:A60T:V174A:Y198F	590.0
AAAAAGCCATTAGACATTCC	GCCCTCAAGG	A	cgreGFP	0.32	0.0	0.0	0.0	0.0	0.0	0.0	0.0	0.32	A85T:C168T:G180A:C383T:T514C:A586T	K28M:P56S:A60T:V174A:Y198F	590.0
AAAAAGCCATTAGACATTCC	GTTTCCTAGG	A	cgreGFP	0.29	0.0	0.0	0.0	0.0	5.04	0.0	0.0	5.33	A85T:C168T:G180A:C383T:T514C:A586T	K28M:P56S:A60T:V174A:Y198F	20743.301794791827
AAAAAGCCATTAGACATTCC	TACCGTCTGG	A	cgreGFP	3.05	0.0	0.0	0.0	0.0	0.0	0.0	0.0	3.05	A85T:C168T:G180A:C383T:T514C:A586T	K28M:P56S:A60T:V174A:Y198F	590.0
AAAAAGCCTTAGGCCCATCT	AATCAGTGGC	A	cgreGFP	0.0	0.0	0.0	0.0	0.17	6.22	0.14	0.0	6.5299999999999985	A322G:A449T:T553C	D110G:F187S	22409.15226775756
AAAAAGCCTTAGGCCCATCT	AATCGTAGGT	A	cgreGFP	0.0	0.0	0.0	0.0	0.0	1.82	0.0	0.0	1.82	A322G:A449T:T553C	D110G:F187S	22488.6781980214
AAAAAGCCTTAGGCCCATCT	TTGAGGTTGG	A	cgreGFP	0.0	0.0	0.0	0.0	3.33	29.94	4.15	0.06	37.48	A322G:A449T:T553C	D110G:F187S	22688.672924431117
AAAAAGCCTTAGGCCCATCT	TTGGTATTGA	A	cgreGFP	0.0	0.0	0.0	0.0	12.15	17.7	18.31	0.0	48.16	A322G:A449T:T553C	D110G:F187S	23889.982679071632
AAAAAGCGAAAAACAATACA	GCACAGCACT	A	cgreGFP	12.49	0.0	0.0	0.0	3.33	0.0	0.0	0.0	15.82	G111T:T249A:A472G:G513A:G537C:A598T	G37C:F85I:K160R:V174I:A182P:H205L	590.0
AAAAAGCGAAAAACAATACA	GTAACCGTGG	A	cgreGFP	2.5	0.0	0.0	0.0	0.0	0.0	0.0	0.0	2.5	G111T:T249A:A472G:G513A:G537C:A598T	G37C:F85I:K160R:V174I:A182P:H205L	590.0
AAAAAGCGAAAAACAATACA	GTTATGCCGA	A	cgreGFP	12.3	0.0	0.0	0.0	0.0	0.0	0.0	0.0	12.3	G111T:T249A:A472G:G513A:G537C:A598T	G37C:F85I:K160R:V174I:A182P:H205L	590.0
AAAAAGCTATACCAAAACAA	CGACTGTTTG	A	cgreGFP	1.46	0.0	0.0	0.0	0.0	7.73	0.0	0.0	9.19	G480.:C540A	G163A:M164*:K165R:I166L:E167S:Y168I:N169T:K170R:A171P:F172L:D173T:V174*:M175W:G176A:G177A:G178V:H179T:Q180R:M181W:A182P:R183V:H184T:A185P:Q186S:F187S:N188T:K189S:G192A:A193H:W194G:E195R:E196K:D197I:Y198T:L203C:Y204T:H205T:H206T:L207*:T208Q:V209C:W210G:T211L:S212A:F213S:G214A:D216T:D218M:D219T:D220T:E221R:T222Q:D223I:H224T:T226R:I227S:V228S:E229R:V230S:I231L:K232R:A233P:V234*:D235T:L236W:E239K:T24…	20147.10550486176
AAAAAGCTGTTCTCACTTAT	ACTTGCACAG	A	cgreGFP	0.0	0.0	0.0	0.0	0.0	17.81	52.07	10.9	80.78	C161T:A186G:G513C	I62V:V174L	31173.180924471235
AAAAAGCTGTTCTCACTTAT	ATCTCCCTGT	A	cgreGFP	0.0	0.0	0.0	0.0	0.0	10.3	1.0	2.75	14.05	C161T:A186G:G513C	I62V:V174L	25374.664025360908
AAAAAGCTGTTCTCACTTAT	CCTGGTGCGT	A	cgreGFP	0.0	0.0	0.0	0.0	0.0	0.0	0.0	14.88	14.88	C161T:A186G:G513C	I62V:V174L	44353.52933646151
AAAAAGCTGTTCTCACTTAT	GACCCCTGCG	A	cgreGFP	0.0	0.0	0.0	0.0	0.0	0.32	15.16	17.52	33.0	C161T:A186G:G513C	I62V:V174L	38396.226436519
AAAAAGCTGTTCTCACTTAT	GTGGTAGTCC	A	cgreGFP	0.0	0.0	0.0	0.0	0.0	4.18	4.15	19.8	28.130000000000006	C161T:A186G:G513C	I62V:V174L	40495.34798778454
AAAAAGGCCTCAGCCGCTTG	ACATGCCATG	A	cgreGFP	3.96	0.0	0.0	0.0	0.0	0.0	0.0	0.0	3.96	T11C:A286T:G560C:C633A	D98V:K189N:P217T	590.0
AAAAAGGCCTCAGCCGCTTG	CGGATGCCAG	A	cgreGFP	3.63	0.0	0.0	0.0	0.0	0.0	0.0	0.0	3.63	T11C:A286T:G560C:C633A	D98V:K189N:P217T	590.0
AAAAAGGCCTCAGCCGCTTG	CTTACCCAAG	A	cgreGFP	1.56	0.0	0.0	0.0	0.0	0.0	0.0	0.0	1.56	T11C:A286T:G560C:C633A	D98V:K189N:P217T	590.0
AAAAAGGCCTCAGCCGCTTG	GCCCGCACGG	A	cgreGFP	1.46	0.0	0.0	0.0	0.0	0.0	0.0	0.0	1.46	T11C:A286T:G560C:C633A	D98V:K189N:P217T	590.0
AAAAAGGCCTCAGCCGCTTG	GGACGCAGGA	A	cgreGFP	1.23	0.0	0.0	0.0	0.0	0.0	0.0	0.0	1.23	T11C:A286T:G560C:C633A	D98V:K189N:P217T	590.0
AAAAAGGCCTCAGCCGCTTG	TAATACTAAG	A	cgreGFP	4.9	0.0	0.0	0.0	0.0	0.0	0.0	0.0	4.9	T11C:A286T:G560C:C633A	D98V:K189N:P217T	590.0
AAAAAGGGCCACACCAACTT	CAGGTACCGT	A	cgreGFP	0.0	0.0	3.22	4.41	12.98	0.0	0.0	0.0	20.61	T242C:T459C:T691C	L236S	11905.79710027846
AAAAAGGGCCACACCAACTT	CCTTGGTACT	A	cgreGFP	0.0	0.0	1.07	24.79	26.96	0.0	0.0	0.0	52.82	T242C:T459C:T691C	L236S	11053.243444888943
AAAAAGGGCCACACCAACTT	GGGTATGGAT	A	cgreGFP	0.0	0.0	0.0	3.65	8.32	0.0	0.0	0.0	11.97	T242C:T459C:T691C	L236S	11722.217589966333
AAAAAGTAAAACAAAGAAAA	CAGGGTTTGA	A	cgreGFP	0.0	0.0	0.0	0.22	3.33	3.43	0.0	0.0	6.98	T390A	F133I	18549.845054636986
AAAAAGTACAACAAAAACAA	GGAGAGCGTT	A	cgreGFP	7.17	0.0	0.0	0.0	0.0	0.0	0.0	0.0	7.17	C259A:G284A:A363T:A586G:A678.	S88Y:N124Y:Y198C:K232R:A233P:V234*:D235T:L236W:E239K:T243R:Y244T:R245A	590.0
AAAAAGTACAACAAAAACAA	GTTGAGTTTG	A	cgreGFP	4.02	0.0	0.0	0.0	0.0	0.0	0.0	0.0	4.02	C259A:G284A:A363T:A586G:A678.	S88Y:N124Y:Y198C:K232R:A233P:V234*:D235T:L236W:E239K:T243R:Y244T:R245A	590.0
AAAAAGTACAACGCAACATG	CACCTCAAGG	A	cgreGFP	1.56	0.0	0.0	0.0	0.0	0.0	0.0	0.0	1.56	G280A:G369A:G526A:T553A:A679T	S96N:V126I:G178D:F187Y:K232M	590.0
AAAAAGTCAGCTATAACCCC	GCGGTTCGGG	A	cgreGFP	0.26	0.0	0.0	0.0	0.0	5.79	0.0	0.0	6.05	T177C:G210T:A577T	W59R:V70L:E195V	20850.270888700248
AAAAAGTCCCTCTTGCCCAG	GCCTCCGTAG	A	cgreGFP	0.0	0.0	0.0	4.69	0.0	0.0	0.0	0.0	4.69	C68A:T215C:C231T:T409A:A475G:A643G	P77S:I139N:N161S:D220G	8184.455953147941
AAAAAGTCCCTCTTGCCCAG	GCTTGCCGGA	A	cgreGFP	1.69	0.0	0.0	0.0	0.0	0.0	0.0	0.0	1.69	C68A:T215C:C231T:T409A:A475G:A643G	P77S:I139N:N161S:D220G	590.0
AAAAAGTCTTGAAAATCAAA	CGACTTTTCA	A	cgreGFP	0.0	0.0	2.39	0.0	3.16	0.0	0.0	0.0	5.550000000000002	T95G:T224A	I31M	10260.40581189795
AAAAAGTCTTGAAAATCAAA	TGTATGTGTA	A	cgreGFP	0.0	0.11	0.0	1.18	3.99	0.0	0.0	0.0	5.28	T95G:T224A	I31M	12559.77080996985
AAAAAGTTACGCTTACGAAG	CACACCGCGG	A	cgreGFP	0.0	0.0	0.0	0.0	0.0	3.11	3.0	0.0	6.1099999999999985	C251T:C554T	wt	26283.339495087603
AAAAAGTTACGCTTACGAAG	GTAACACAGC	A	cgreGFP	0.0	0.0	0.0	0.0	0.0	0.54	2.72	0.0	3.26	C251T:C554T	wt	28477.709098587213
AAAAAGTTACGCTTACGAAG	TGGTCGGCTC	A	cgreGFP	0.0	0.0	0.0	0.0	0.0	0.0	1.0	0.0	1.0	C251T:C554T	wt	32178.318886782963
AAAAAGTTTAACAACAACGC	CAGTCTAGCG	A	cgreGFP	6.75	0.0	0.0	0.0	0.0	0.0	0.0	0.0	6.75	C184T:T542A:A601G	T61I:H206R	590.0
AAAAATAAAAAAAAATCACC	GCTCTTGATG	A	cgreGFP	1.04	0.0	0.0	0.0	0.0	0.0	0.0	0.0	1.04	T82C:G151A:T455C:A577T	M27T:C50Y:E195V	590.0
AAAAATAAAAAAAAATCACC	TGTGGGCCAC	A	cgreGFP	0.71	0.0	0.0	0.0	0.0	0.0	0.0	0.0	0.71	T82C:G151A:T455C:A577T	M27T:C50Y:E195V	590.0
AAAAATAAAAAAATCATAAA	CAAGTTATTG	A	cgreGFP	0.0	2.5	0.0	0.0	0.0	0.0	0.0	0.0	2.5	C27A:A84T:C230.:G284A:A334G:C366A:A487G:T612A	L9M:K28*:R78A:H79T:I80L:A81R:D84T:F85S:F86S:K87S:S88P:T89P:Q90N:D93M:G94A:Y95T:S96V:Q97K:D98T:R99A:I100S:I101S:S102R:F103S:D104T:N105M:D106T:G107A:Q108S:Y109T:D110T:V111*:A113P:K114E:V115*:T116R:Y117M:E118R:N119T:G120V:T121H:L122Y:Y123T:N124T:R125A:V126L:T127P:V128*:K129R:G130A:T131L:G132V:F133S:K134S:S135Q:N136T:G137A:N138T:I139S:L140W:M142C:R143A:V144F:L145C:Y146T:H147T:S148R:P149H:H151T:A152Q:…	2106.721800590833
AAAAATAAAAACAAAAAACA	ATTGGCTACA	A	cgreGFP	0.0	0.0	0.0	0.0	9.82	3.76	0.14	0.0	13.72	T10C:G62A:A163C:G173A:T211C:A334G:A398G	L3P:D54A:V70A:K114R	17655.302408416122
AAAAATAAAAACAAAAAACA	GTACCGCGGG	A	cgreGFP	0.0	0.0	0.0	0.0	0.67	18.56	9.16	0.0	28.39	T10C:G62A:A163C:G173A:T211C:A334G:A398G	L3P:D54A:V70A:K114R	24878.973913739388
AAAAATAAAAACAAAAAACA	TTATTGAAGA	A	cgreGFP	0.0	0.0	0.0	0.0	10.15	5.15	0.86	0.0	16.16	T10C:G62A:A163C:G173A:T211C:A334G:A398G	L3P:D54A:V70A:K114R	17728.90397290798
AAAAATAAAAACACATTAAG	ACGGTGGTCA	A	cgreGFP	2.24	0.0	2.38	0.0	0.0	0.0	0.0	0.0	4.62	T252C:A378G:T427C:C656T:A694T	F86L:K129E:L145S:E239V	2070.974229624433
AAAAATAAAAACGCACAAAC	ATCTCCGGGG	A	cgreGFP	0.0	0.0	0.0	2.59	33.11	0.0	0.0	0.0	35.7	T300A:C448T:C602T	F103I:A152V	12928.365503768655
AAAAATAAAAACGCACAAAC	GGTATTGCAG	A	cgreGFP	0.0	0.0	0.0	5.13	41.6	1.93	0.0	0.0	48.66	T300A:C448T:C602T	F103I:A152V	14176.270643671145
AAAAATAAAAACGCACAAAC	GTACAGAACG	A	cgreGFP	0.0	0.0	0.0	5.49	0.0	0.0	0.0	0.0	5.49	T300A:C448T:C602T	F103I:A152V	8184.455953147941
AAAAATAAAAACGCACAAAC	TCCGCCTGCG	A	cgreGFP	0.0	0.0	0.0	1.0	33.11	1.39	0.0	0.0	35.5	T300A:C448T:C602T	F103I:A152V	14973.25034991555
AAAAATAAAACAAACATACT	TGCCCTTCGG	A	cgreGFP	3.02	0.0	0.0	0.0	0.0	0.0	0.0	0.0	3.02	A319G:A466T:A637G	Y109C:D158V:D218G	590.0
AAAAATAAAACAAACATACT	TGTTACCGGC	A	cgreGFP	2.6	0.0	0.0	0.0	0.0	0.0	0.0	0.0	2.6	A319G:A466T:A637G	Y109C:D158V:D218G	590.0
AAAAATAAAGAAAAAACACT	TCTCCTGTGG	A	cgreGFP	2.11	0.0	0.0	0.0	0.0	0.0	0.0	0.0	2.11	T133C:T177C:T228C:C298T	I44T:W59R:Y76H:S102L	590.0
AAAAATAAAGACTCAACCCA	CTTTGCGCTT	A	cgreGFP	6.75	0.0	0.0	0.0	0.0	0.0	0.0	0.0	6.75	T460C:C554A	L156S:F187L	590.0
AAAAATAAAGACTCAACCCA	TTCGCCAGGG	A	cgreGFP	20.05	1.29	0.0	0.0	0.0	0.0	0.0	0.0	21.34	T460C:C554A	L156S:F187L	744.5574205702889
AAAAATAAAGAGTAATACCC	ACTTCGGTGT	A	cgreGFP	5.58	0.0	0.0	0.0	0.0	0.0	0.0	0.0	5.58	C46A:A238T:A472G	P15H:H79L:K160R	590.0
AAAAATAAAGTACAAAACAA	GGAAACGGGA	A	cgreGFP	0.68	0.0	0.0	0.94	0.0	0.0	0.0	0.0	1.62	C118A:C392T:A483T:C548T	A39D:M164L	4134.461144510089
AAAAATAACAAATAAAAATT	AAAGGCAACT	A	cgreGFP	1.85	0.0	0.0	0.0	0.0	0.0	0.0	0.18	2.03	A37G:A70T:C410T:A555T:G578T:T594A	K12R:D23V:N188Y:E195D:Y204N	590.0
AAAAATAACAAATAAAAATT	AGGGAGGCGG	A	cgreGFP	11.13	0.01	0.0	0.0	0.0	0.11	0.0	0.0	11.25	A37G:A70T:C410T:A555T:G578T:T594A	K12R:D23V:N188Y:E195D:Y204N	590.0
AAAAATAACAAATAAAAATT	AGGGCTTGAG	A	cgreGFP	7.53	0.0	0.0	0.0	0.0	0.0	0.0	0.0	7.53	A37G:A70T:C410T:A555T:G578T:T594A	K12R:D23V:N188Y:E195D:Y204N	590.0
AAAAATAACAAATAAAAATT	CCTCTCCTGC	A	cgreGFP	1.82	0.0	0.0	0.0	0.0	0.0	0.0	0.0	1.82	A37G:A70T:C410T:A555T:G578T:T594A	K12R:D23V:N188Y:E195D:Y204N	590.0
AAAAATAACAAATAAAAATT	GATCTGCTCT	A	cgreGFP	8.83	0.0	0.0	0.0	3.66	0.0	0.0	0.0	12.49	A37G:A70T:C410T:A555T:G578T:T594A	K12R:D23V:N188Y:E195D:Y204N	590.0
AAAAATAACAAATAAAAATT	GGCCCCTGGG	A	cgreGFP	5.29	0.0	0.0	0.0	0.0	0.0	0.0	0.0	5.29	A37G:A70T:C410T:A555T:G578T:T594A	K12R:D23V:N188Y:E195D:Y204N	590.0
AAAAATAACAAATAAAAATT	TTTGAGTTGC	A	cgreGFP	24.3	0.0	0.0	0.0	0.0	0.0	0.0	0.0	24.3	A37G:A70T:C410T:A555T:G578T:T594A	K12R:D23V:N188Y:E195D:Y204N	590.0
AAAAATAACACAAAAACACA	TCTCCTGTGG	A	cgreGFP	2.73	0.0	0.0	0.0	0.0	0.0	0.0	0.0	2.73	G26T:T116A:C119T:A283G:C505A	K8N:D38E:Q97R:A171D	590.0
AAAAATAATTCCCCTTACAC	CTCGACAGGA	A	cgreGFP	0.75	0.0	0.0	0.0	0.0	0.0	0.0	0.0	0.75	G62A:G63T:A84T:T95A:C155T:C298A:A348G:C569T:C607A	E21*:K28*:S102*:N119D:T208K	590.0
AAAAATAATTCCCCTTACAC	GTAGGCGACT	A	cgreGFP	2.17	0.0	0.0	0.0	0.0	0.0	0.0	0.0	2.17	G62A:G63T:A84T:T95A:C155T:C298A:A348G:C569T:C607A	E21*:K28*:S102*:N119D:T208K	590.0
AAAAATAATTCCCCTTACAC	GTTGGAAGTC	A	cgreGFP	4.35	0.0	0.0	0.0	0.0	0.0	0.0	0.0	4.35	G62A:G63T:A84T:T95A:C155T:C298A:A348G:C569T:C607A	E21*:K28*:S102*:N119D:T208K	590.0
AAAAATACAAACATAAACCC	GCAGTGGAAG	A	cgreGFP	5.22	0.0	0.0	0.0	0.0	0.43	0.0	0.0	5.65	T535A:A555T	M181K:N188Y	590.0
AAAAATACAAACATAAACCC	GTCGGGGATT	A	cgreGFP	1.91	0.0	0.0	0.0	0.0	0.0	0.0	0.0	1.91	T535A:A555T	M181K:N188Y	590.0
AAAAATACAAACATAAACCC	TGTAGTAGTG	A	cgreGFP	0.32	0.0	0.0	0.0	0.17	0.0	0.0	0.0	0.49	T535A:A555T	M181K:N188Y	590.0
AAAAATACAAGAAACAGCAA	ACGGGTCTAT	A	cgreGFP	0.49	0.0	0.0	0.0	0.0	0.0	0.0	0.0	0.49	T94C:T95C:A279T	I31T:S96C	590.0
AAAAATACAAGAAACAGCAA	AGTGAGTCGT	A	cgreGFP	4.09	0.0	0.0	0.0	0.0	0.0	0.0	0.0	4.09	T94C:T95C:A279T	I31T:S96C	590.0
AAAAATACACACAAAACACG	CTGTTTTGGG	A	cgreGFP	0.0	0.0	0.0	0.0	3.66	2.15	0.0	0.0	5.8100000000000005	A440G:T612A	W210R	18118.21784046276
AAAAATACACACAAAACACG	GTCTATGGTC	A	cgreGFP	0.0	0.0	0.0	0.0	0.0	9.33	0.29	0.0	9.62	A440G:T612A	W210R	24083.26083043061
AAAAATACACACAAAACACG	TGGTTGGGGA	A	cgreGFP	0.0	0.0	0.0	0.0	4.33	3.65	0.57	0.0	8.55	A440G:T612A	W210R	18715.83301467333
AAAAATACACACAACATCCC	CGGGGACATT	A	cgreGFP	0.0	0.0	2.76	0.0	0.0	0.0	0.0	0.0	2.76	A123G:T242A:A277C:C368T:T584.	T41A:Y95S:Y198T:L203C:Y204T:H205T:H206T:L207*:T208Q:V209C:W210G:T211L:S212A:F213S:G214A:D216T:D218M:D219T:D220T:E221R:T222Q:D223I:H224T:T226R:I227S:V228S:E229R:V230S:I231L:K232R:A233P:V234*:D235T:L236W:E239K:T243R:Y244T:R245A	4072.137032595566
AAAAATACACATAAGCAAGA	CGAATATGTT	A	cgreGFP	19.99	0.0	0.0	0.0	0.0	1.07	3.43	0.0	24.49	A238G:G289T:T479C:A550T	H79R:R99L:Q186L	590.0
AAAAATACACATAAGCAAGA	TTCCGAATGT	A	cgreGFP	87.61	7.05	0.0	0.0	0.0	0.0	0.0	0.0	94.66	A238G:G289T:T479C:A550T	H79R:R99L:Q186L	772.3854673337871
AAAAATACATTCTCAATCCC	GAAGGAGTGA	A	cgreGFP	0.78	0.0	0.0	0.0	0.0	0.0	6.87	0.0	7.65	T5C:G18A:A328G:A493T:C562T	G6S:K112R:E167V:P190L	29837.07114612812
AAAAATACCCGCAAGGACAC	CAGTTAAAAG	A	cgreGFP	1.33	0.0	0.0	0.0	0.0	0.0	0.0	0.0	1.33	T300G:T479A:A655G	F103V:H224R	590.0
AAAAATACCGATTTCCAGCA	ACTACGAGAT	A	cgreGFP	7.07	1.88	0.0	0.0	0.0	0.0	0.0	0.0	8.95	G105T:A384T:G403T:C590T:G693A	G35C:T131S:G137V:E239K	1157.1056057797764
AAAAATACCGATTTCCAGCA	ATAGTTTCGG	A	cgreGFP	1.88	0.0	0.0	0.0	0.0	0.0	0.0	0.0	1.88	G105T:A384T:G403T:C590T:G693A	G35C:T131S:G137V:E239K	590.0
AAAAATACCGATTTCCAGCA	GCGCGGTCGT	A	cgreGFP	3.08	0.0	0.0	0.0	0.0	0.0	0.0	0.0	3.08	G105T:A384T:G403T:C590T:G693A	G35C:T131S:G137V:E239K	590.0
AAAAATACCGATTTCCAGCA	TTATACTAAC	A	cgreGFP	0.91	0.0	0.0	1.74	0.0	0.0	0.0	0.0	2.65	G105T:A384T:G403T:C590T:G693A	G35C:T131S:G137V:E239K	5170.452627073234
AAAAATACGAACAAAACATC	CGAGTGAATG	A	cgreGFP	0.0	0.0	0.0	0.0	0.0	1.29	0.0	0.0	1.29	A16T:C130G:C332T:C373G:A601T	E5V:T43S:T127S:H206L	22488.6781980214
AAAAATACGAACAAAACATC	GATCGGCGGT	A	cgreGFP	4.9	0.0	0.0	0.0	0.33	0.0	1.29	0.0	6.5200000000000005	A16T:C130G:C332T:C373G:A601T	E5V:T43S:T127S:H206L	590.0
AAAAATACGCCATCAAACTC	GCTCCCATAT	A	cgreGFP	0.0	0.0	0.0	0.0	0.0	2.36	0.0	0.0	2.36	G75A:C193T:C209A:C293T:C431G:C462G:G684C	E25K:S64L:Y146*:P157A:V234L	22488.6781980214
AAAAATAGAAAAAAATCAAC	AGGTACACTG	A	cgreGFP	1.98	0.0	0.0	0.0	0.0	0.0	5.15	0.0	7.130000000000001	A34G:A40G:T292G:G303A:G415T:A449T:T552G	E11G:E13G:I100S:D104N:G141V:F187V	23058.6359664208
AAAAATAGAAAAAAATCAAC	GGCCGTCAAC	A	cgreGFP	6.39	0.0	0.0	0.0	0.0	0.0	0.43	0.0	6.8199999999999985	A34G:A40G:T292G:G303A:G415T:A449T:T552G	E11G:E13G:I100S:D104N:G141V:F187V	590.0
AAAAATAGACACAAAACATC	TAGCATGGAG	A	cgreGFP	24.33	0.0	0.0	0.0	0.0	0.0	2.29	0.0	26.62	A120G:A670G	T40A:E229G	590.0
AAAAATAGCAAAAAATAACG	CAATGCCGGC	A	cgreGFP	1.78	0.0	1.91	0.0	0.0	0.0	3.29	0.0	6.98	G138A:A283G:A307G	A46T:Q97R:N105S	13384.154344237842
AAAAATATAAACAAAACCCC	AATCTCCAGC	A	cgreGFP	4.48	0.0	0.0	0.0	0.0	0.0	5.29	1.17	10.94	T50A:G69A:G341A:C443A:G447T:G636A:A640G	Y16*:D23N:A152S:D218N:D219G	15938.740917729532
AAAAATATAAACAAAACCCC	GCCTATTGGA	A	cgreGFP	1.2	0.0	0.0	0.0	0.0	0.0	0.0	0.0	1.2	T50A:G69A:G341A:C443A:G447T:G636A:A640G	Y16*:D23N:A152S:D218N:D219G	590.0
AAAAATATAAACAAAACCCC	GGGGACATTG	A	cgreGFP	0.94	0.0	0.0	0.0	0.0	0.0	0.0	0.0	0.94	T50A:G69A:G341A:C443A:G447T:G636A:A640G	Y16*:D23N:A152S:D218N:D219G	590.0
AAAAATATAAACAAAACCCC	GGTCGAACAT	A	cgreGFP	7.98	0.0	0.0	0.0	0.0	0.0	0.0	0.0	7.98	T50A:G69A:G341A:C443A:G447T:G636A:A640G	Y16*:D23N:A152S:D218N:D219G	590.0
AAAAATATAAACAAAACCCC	GTCACGGTTA	A	cgreGFP	2.82	0.0	0.0	1.46	0.0	0.0	0.0	0.0	4.2799999999999985	T50A:G69A:G341A:C443A:G447T:G636A:A640G	Y16*:D23N:A152S:D218N:D219G	590.0
AAAAATATAATTTCAAACCT	AATTCACTCT	A	cgreGFP	0.0	0.0	0.0	0.0	1.33	65.24	46.92	3.69	117.18	A343T:A405G:T427C:G611A	Y117F:N138D:L145S	25783.792743135717
AAAAATATAATTTCAAACCT	GCCGGTTCCT	A	cgreGFP	0.0	0.0	0.0	0.0	0.0	12.88	9.44	0.18	22.5	A343T:A405G:T427C:G611A	Y117F:N138D:L145S	26007.60144744017
AAAAATATAATTTCAAACCT	GGAGCTCTGG	A	cgreGFP	0.0	0.0	0.0	1.48	9.82	87.55	63.23	4.57	166.65	A343T:A405G:T427C:G611A	Y117F:N138D:L145S	25278.231721651173
AAAAATATAATTTCAAACCT	GGCTTCGTTC	A	cgreGFP	0.0	0.0	0.0	0.0	4.83	36.91	25.18	0.0	66.91999999999999	A343T:A405G:T427C:G611A	Y117F:N138D:L145S	24960.756706835
AAAAATATAATTTCAAACCT	TAACAAGGGG	A	cgreGFP	0.0	0.0	0.0	0.0	6.66	21.35	10.73	0.0	38.74	A343T:A405G:T427C:G611A	Y117F:N138D:L145S	23376.190630589794
AAAAATATATGTAAAAAACA	TCGGTCTATT	A	cgreGFP	0.45	0.0	0.0	0.0	0.0	1.18	0.0	0.0	1.63	T258C:A454G:G575T	S88P:Y154C:W194C	20162.29537954458
AAAAATATCCTCAACACTAG	ATGGGTCGGA	A	cgreGFP	2.92	0.0	0.0	0.0	0.0	0.0	0.0	0.0	2.92	T48A:A58T:G69A:C385G:G387T:A393G:G413A:T464A:C596A:A618G:A650G	Y16N:E19V:D23N:T131S:G132C:K134E:Y204*:S212G	590.0
AAAAATATCCTCAACACTAG	CGGCCTCGTA	A	cgreGFP	0.0	0.0	0.0	1.36	0.0	0.0	0.0	0.0	1.36	T48A:A58T:G69A:C385G:G387T:A393G:G413A:T464A:C596A:A618G:A650G	Y16N:E19V:D23N:T131S:G132C:K134E:Y204*:S212G	8184.455953147941
AAAAATATGAACTCCGCAAG	AGGGCGTGGT	A	cgreGFP	0.62	0.0	0.0	0.0	0.0	0.0	0.0	0.0	0.62	T133C:C185T:G313A:T424A	I44T:G107D:V144D	590.0
AAAAATATGAACTCCGCAAG	TGGGGTGGGT	A	cgreGFP	0.0	1.82	0.0	0.0	1.66	0.0	1.57	0.0	5.05	T133C:C185T:G313A:T424A	I44T:G107D:V144D	14277.76192487675
AAAAATATGCATCATCTACA	GACCGAGTGG	A	cgreGFP	5.65	0.0	0.0	0.0	0.17	0.0	0.0	0.0	5.82	T30C:T150A:T297C:C314T:T509C	F10L:C50S:S102P	590.0
AAAAATCAAGACTTACGAAC	GCCACAAGGG	A	cgreGFP	0.0	0.0	0.0	0.0	0.0	35.62	36.62	19.86	92.1	A35G:A271T	D93V	30239.83664442652
AAAAATCAATGTTACCTTCC	AGAATCACTG	A	cgreGFP	0.0	0.0	0.0	0.0	0.0	2.15	0.0	0.0	2.15	C14A:T150A:T396C	C50S:S135P	22488.6781980214
AAAAATCAATGTTACCTTCC	GAAGATATTT	A	cgreGFP	0.0	0.0	0.0	0.0	0.0	6.87	4.58	0.0	11.45	C14A:T150A:T396C	C50S:S135P	25897.111025962204
AAAAATCAATGTTACCTTCC	GTAAGCGATC	A	cgreGFP	0.0	0.0	0.0	0.0	0.0	3.11	2.58	9.26	14.95	C14A:T150A:T396C	C50S:S135P	38732.110196470814
AAAAATCACAACACAAAACA	TTTGGTCACT	A	cgreGFP	2.69	0.0	0.0	0.0	0.0	0.0	0.0	0.0	2.69	A58T:A136G:C170T:A466G:A515G:T535C	E19V:K45R:D158G:M181T	590.0
AAAAATCACAGAATATGATA	ACCAGCTTCA	A	cgreGFP	2.3	0.0	0.0	0.0	0.0	0.0	0.0	0.0	2.3	T50A:C340T:G513A:C545A	Y16*:T116M:V174I:H184Q	590.0
AAAAATCACAGAATATGATA	ATCTGGGCGG	A	cgreGFP	0.0	0.0	0.0	0.0	0.0	0.0	1.57	0.0	1.57	T50A:C340T:G513A:C545A	Y16*:T116M:V174I:H184Q	32178.318886782963
AAAAATCACAGAATATGATA	GGGTATTCGG	A	cgreGFP	7.3	0.0	0.0	0.0	2.83	1.29	1.86	0.0	13.28	T50A:C340T:G513A:C545A	Y16*:T116M:V174I:H184Q	1629.276169548775
AAAAATCACTTAAAACCCCA	GAATCTTGTT	A	cgreGFP	0.03	3.56	20.48	3.09	1.16	0.0	0.0	0.0	28.32	C263T:C269T:A454G:A498G	Y154C:N169D	4141.352993372877
AAAAATCACTTAAAACCCCA	GCCAAGCCTT	A	cgreGFP	0.39	5.06	29.39	0.0	0.0	0.0	0.14	0.0	34.980000000000004	C263T:C269T:A454G:A498G	Y154C:N169D	3513.126238918772
AAAAATCACTTAAAACCCCA	TTGAGTTTTC	A	cgreGFP	0.0	3.65	0.42	0.0	0.0	0.0	0.0	0.0	4.07	C263T:C269T:A454G:A498G	Y154C:N169D	2520.7424623469
AAAAATCAGAAAAAACAACA	GGGAGGTTAT	A	cgreGFP	5.19	0.0	0.0	0.0	0.0	2.9	0.0	0.0	8.09	G117A:T435A:A466G:A502G:T553A:G624A:T677A	A39T:S148T:D158G:K170R:F187Y:G214S	590.0
AAAAATCAGAAAAAACAACA	TGATTGGAGG	A	cgreGFP	0.0	0.0	0.0	0.0	0.0	0.0	1.86	0.0	1.86	G117A:T435A:A466G:A502G:T553A:G624A:T677A	A39T:S148T:D158G:K170R:F187Y:G214S	32178.318886782963
AAAAATCAGAACACAGCATA	ATGGGGGTCT	A	cgreGFP	4.38	0.0	0.0	0.0	0.0	0.0	0.0	0.0	4.38	T297A:G402T:A430T:G492A:A502T:C649T	S102T:G137C:Y146F:E167K:K170M:T222I	590.0
AAAAATCAGCCTTGCAAAAA	AACAGTTGGT	A	cgreGFP	0.0	0.0	0.0	0.0	0.0	3.22	12.02	0.0	15.24	A629G	wt	28120.693104645918
AAAAATCAGCCTTGCAAAAA	CAGTCTACTG	A	cgreGFP	0.0	0.0	0.0	0.0	0.33	6.65	11.59	10.49	29.06	A629G	wt	34061.30063024444
AAAAATCAGCCTTGCAAAAA	CCAGGAATAG	A	cgreGFP	0.0	0.0	0.0	0.0	0.0	5.36	14.45	13.12	32.93	A629G	wt	35470.547022705934
AAAAATCAGCCTTGCAAAAA	CTTAGACGTG	A	cgreGFP	0.0	0.0	0.0	0.0	0.0	0.0	7.73	0.0	7.73	A629G	wt	32178.318886782963
AAAAATCATATAAGGAACCA	GCAATACGTT	A	cgreGFP	1.3	0.0	0.0	0.0	0.0	0.0	0.0	0.0	1.3	A64G:A194G:T337A:A393G:T491C:T497A	E21G:V115E:K134E:Y168*	590.0
AAAAATCATTATTTATAATC	TGTTTAGGCG	A	cgreGFP	5.0	0.0	0.0	0.0	0.0	3.43	0.0	0.0	8.43	C9A:T144C:T390A:C431T:A637T	L3I:Y48H:F133I:D218V	590.0
AAAAATCCAAAAAGACAACC	CGGTAGGTTA	A	cgreGFP	0.0	0.0	0.0	0.0	2.5	5.9	11.16	0.0	19.56	C46A:A85G	P15H:K28R	27064.029130669598
AAAAATCCAAAAAGACAACC	TGCGCATCAT	A	cgreGFP	0.0	0.0	0.0	0.0	0.17	1.29	0.86	0.0	2.32	C46A:A85G	P15H:K28R	24902.531603990472
AAAAATCCAACCCAAACCCT	CGGCCTCTAG	A	cgreGFP	0.0	0.0	0.0	0.0	1.66	13.63	36.48	16.11	67.88	wt	wt	32379.591417936317
AAAAATCCAACCCAAACCCT	GCGACCGGTT	A	cgreGFP	0.0	0.0	0.0	0.0	0.0	1.18	4.15	4.04	9.37	wt	wt	36326.44252763835
AAAAATCCACACCACCCAAG	AGCTTGGTTA	A	cgreGFP	2.73	0.0	0.0	0.0	0.0	0.0	0.43	0.0	3.16	C146A:T182C:A227C:T464C:C528T:G575T:A618G:.636C:A695G	Y48*:K75N:H179Y:W194C:S212G:D218R:D219*:D220R:E221R:T222D:D223R:H224S:L225P:T226Y:I227D:V228R:E229R:V230G:I231H:K232*:A233G:V234R:D235R:E239G:T243D:Y244V:R245P:*246L	590.0
AAAAATCCACACCACCCAAG	GTATGAATAT	A	cgreGFP	2.56	0.0	0.0	0.0	0.0	0.0	0.14	0.0	2.7	C146A:T182C:A227C:T464C:C528T:G575T:A618G:.636C:A695G	Y48*:K75N:H179Y:W194C:S212G:D218R:D219*:D220R:E221R:T222D:D223R:H224S:L225P:T226Y:I227D:V228R:E229R:V230G:I231H:K232*:A233G:V234R:D235R:E239G:T243D:Y244V:R245P:*246L	590.0
AAAAATCCCAAATAACAATC	ACTCGCAGTA	A	cgreGFP	0.0	0.0	0.0	0.0	0.0	1.29	7.73	0.0	9.02	wt	wt	28651.51495880832
AAAAATCCCAAATAACAATC	GGGTCAACTG	A	cgreGFP	0.0	0.0	0.0	0.0	1.0	6.22	5.58	0.0	12.8	wt	wt	25537.221170044995
AAAAATCCCAAATAACAATC	GTGTGGTTCT	A	cgreGFP	0.0	0.0	0.0	0.0	0.0	3.11	5.01	0.0	8.12	wt	wt	26899.223693277632
AAAAATCCCGACAAAAACTG	ATTCTTCGGC	A	cgreGFP	0.0	0.0	0.0	0.0	3.49	8.05	16.88	0.0	28.42	T376C:G666A	V128A:V228I	27385.86018379753
AAAAATCCCGACAAAAACTG	GTTGAGTCGG	A	cgreGFP	0.0	0.0	0.0	0.0	0.5	14.48	12.59	0.0	27.57	T376C:G666A	V128A:V228I	25943.74729959225
AAAAATCGAACTATAATACT	TGTCCTGGTT	A	cgreGFP	0.0	0.0	0.0	0.0	1.33	17.81	1.29	0.0	20.43	G630A	D216N	22469.025252453997
AAAAATCTAAATCCAAAACC	TTCGTCAACT	A	cgreGFP	0.81	0.0	0.0	0.0	0.0	0.0	0.0	0.0	0.81	G18A:T73C:T110C:C113T:G575T	G6S:V24A:W194C	590.0
AAAAATCTACACAGAACTAT	GAAAGTCTTC	A	cgreGFP	4.74	0.0	0.0	0.0	0.0	6.01	0.0	0.0	10.75	G127T:G270A:T497A	G42V:D93N:Y168*	8958.498885226836
AAAAATCTACACATACACAC	CTTTCGTCGA	A	cgreGFP	1.62	0.0	0.0	0.0	0.0	0.0	0.0	0.0	1.62	C71G:G178A:A310G:T514A:T621C	D23E:W59*:D106G:V174E:F213L	590.0
AAAAATCTTAACAAATAACA	AAGGCGTCTT	A	cgreGFP	2.5	0.0	0.0	0.0	0.0	0.0	0.0	0.0	2.5	A363G:C543A:A601T:T691C	N124D:H184N:H206L:L236S	590.0
AAAAATCTTTTACCAAAAGT	AAGATTGAGT	A	cgreGFP	0.55	0.0	0.0	0.0	0.0	0.0	0.0	0.0	0.55	G127T:C331T:T535C	G42V:A113V:M181T	590.0
AAAAATCTTTTACCAAAAGT	AAGTAATGTA	A	cgreGFP	6.46	0.0	0.0	0.0	0.67	0.0	0.0	0.0	7.13	G127T:C331T:T535C	G42V:A113V:M181T	590.0
AAAAATCTTTTACCAAAAGT	CTTGTCAAGG	A	cgreGFP	2.76	0.0	0.0	0.0	0.0	0.0	0.0	0.0	2.76	G127T:C331T:T535C	G42V:A113V:M181T	590.0
AAAAATCTTTTACCAAAAGT	GCGCTATGTG	A	cgreGFP	2.11	0.0	0.0	0.0	0.0	0.0	0.0	0.0	2.11	G127T:C331T:T535C	G42V:A113V:M181T	590.0
AAAAATCTTTTACCAAAAGT	GTTTGTATCG	A	cgreGFP	6.46	0.0	0.0	0.0	0.0	0.0	0.0	0.0	6.46	G127T:C331T:T535C	G42V:A113V:M181T	590.0
AAAAATCTTTTACCAAAAGT	TGGGCGTACT	A	cgreGFP	1.69	0.0	0.0	0.0	0.0	0.0	0.0	0.0	1.69	G127T:C331T:T535C	G42V:A113V:M181T	590.0
AAAAATGAAAACACAAACCC	GCCTCGGCAC	A	cgreGFP	0.0	0.0	0.0	5.03	20.3	2.15	0.0	0.0	27.48	G33A:A226T	E11K:K75I	13970.815198556611
AAAAATGAAAACACAAACCC	GTGCTACTGC	A	cgreGFP	0.0	0.0	0.0	0.0	0.0	5.69	1.14	0.0	6.83	G33A:A226T	E11K:K75I	25087.764034453307
AAAAATGAACTACCTCAGTT	ACTGGCTGAA	A	cgreGFP	0.0	0.0	0.0	0.0	0.0	2.15	10.59	0.76	13.5	T11C	wt	30843.057223617157
AAAAATGAACTACCTCAGTT	TGACAACGGA	A	cgreGFP	0.0	0.0	0.0	0.0	0.0	0.43	0.0	10.6	11.03	T11C	wt	41722.085837302795
AAAAATGACACAAAAAAACC	TCCGCCTGCG	A	cgreGFP	1.88	0.0	0.0	0.0	0.0	0.0	2.15	0.0	4.0299999999999985	T50C:A136G:C155G:C268A:C434T:C463A:T604C:A628T	K45R:P92H:P157H:L207P:K215I	10819.571880755762
AAAAATGATAACAAATAAAC	ATCGGTGTCG	A	cgreGFP	0.0	0.0	0.0	0.0	0.0	2.25	0.0	0.0	2.25	G143A:C221T:A393G:A440T:T584A:C683A:G692T	K134E:D197E:L236F	22488.6781980214
AAAAATGATAACAAATAAAC	GGAATGTTCA	A	cgreGFP	0.0	0.0	0.0	0.0	9.32	0.0	0.0	0.0	9.32	G143A:C221T:A393G:A440T:T584A:C683A:G692T	K134E:D197E:L236F	14818.583468647937
AAAAATGCAAGAAATGAACA	TACGGCATAC	A	cgreGFP	0.0	0.01	0.0	0.0	0.0	4.18	0.0	0.0	4.19	A76G:C169A:C269A:G324C:G382T:A430G:G687T	E25G:P56H:V111L:G130V:Y146C:D235Y	21712.542111630813
AAAAATGCACTACTCCATCC	GACGTGCGGC	A	cgreGFP	1.59	0.0	0.0	0.0	0.0	0.0	0.0	0.0	1.59	A76T:A238T:T281A	E25V:H79L:S96R	590.0
AAAAATGCCACAAACACACC	GAAAACAGGA	A	cgreGFP	0.0	0.0	0.0	0.04	11.65	62.66	9.44	0.0	83.79	G421T	R143L	22271.528230553722
AAAAATGCCACAAACACACC	GCCGTCTTGG	A	cgreGFP	0.0	0.0	0.0	0.0	6.16	14.38	13.02	0.0	33.56	G421T	R143L	24463.559662123058
AAAAATGCCACAAACACACC	TTTGGTTAAG	A	cgreGFP	0.0	0.0	0.0	0.0	14.31	84.23	18.6	0.0	117.14	G421T	R143L	22780.712530267105
AAAAATGCGACAACTTATGC	CCGGTACTGC	A	cgreGFP	0.0	0.0	0.0	0.0	0.0	2.79	0.0	0.0	2.79	T28C:T371A:A384G:C448T:C528A	L9P:T131A:A152V:H179N	22488.6781980214
AAAAATGCGACAACTTATGC	CGACGGATTG	A	cgreGFP	0.0	0.0	0.0	2.47	3.0	0.0	0.0	3.63	9.1	T28C:T371A:A384G:C448T:C528A	L9P:T131A:A152V:H179N	23650.816891107803
AAAAATGCTAAGCTAAACCC	TCCCTCAGGT	A	cgreGFP	0.0	0.0	0.0	0.0	0.0	2.58	2.58	0.0	5.16	T30C:G167T:T187C:G381A	F10L:I62T:G130S	26322.691582531566
AAAAATGTACCAACAGAAGC	CGCTCACAGT	A	cgreGFP	0.0	0.0	0.0	0.0	0.0	11.37	19.46	7.38	38.21	wt	wt	31013.858840793007
AAAAATGTGAACAAAAGTTT	TCACGTACCG	A	cgreGFP	0.0	0.0	0.0	0.0	0.0	8.05	10.73	0.0	18.78	C206T:A487T:C626T	K165M	26646.4729496342
AAAAATTAAATGCCAACATA	ACTGGATTCT	A	cgreGFP	0.0	2.05	0.0	0.0	0.0	0.0	0.0	0.0	2.05	C169A:A266T:G380T:G485.:G669A	P56H:Q90H:K129N:M164I:K165R:I166L:E167S:Y168I:N169T:K170R:A171P:F172L:D173T:V174*:M175W:G176A:G177A:G178V:H179T:Q180R:M181W:A182P:R183V:H184T:A185P:Q186S:F187S:N188T:K189S:G192A:A193H:W194G:E195R:E196K:D197I:Y198T:L203C:Y204T:H205T:H206T:L207*:T208Q:V209C:W210G:T211L:S212A:F213S:G214A:D216T:D218M:D219T:D220T:E221R:T222Q:D223I:H224T:T226R:I227S:V228S:E229R:V230S:I231L:K232R:A233P:V234*:D235T:L236W…	2106.721800590833
AAAAATTACATCTAACCACT	TGTTTCAATT	A	cgreGFP	1.52	0.0	0.0	0.0	0.0	0.0	0.0	0.0	1.52	A85G:T204A:T211A:T213A:A372G:T396A:C689T	K28R:Y68N:V70E:F71I:T127A:S135T	590.0
AAAAATTAGCAACCAAAATA	AATGGTCCTT	A	cgreGFP	0.81	0.0	0.0	0.0	0.0	0.0	0.0	0.0	0.81	T148C:T242C:A265G:G285A:C350T:G421A:A670G	I49T:Q90R:D98N:R143H:E229G	590.0
AAAAATTCACAACCACCAAA	AGTGAGGTGG	A	cgreGFP	0.0	0.0	0.0	0.0	0.0	0.0	1.72	0.0	1.72	A16G:C189G:A265G:T507C	E5G:L63V:Q90R:F172L	32178.318886782963
AAAAATTCACAACCACCAAA	ATCCAGTGTT	A	cgreGFP	4.45	0.0	0.0	0.0	0.0	1.5	0.0	0.0	5.95	A16G:C189G:A265G:T507C	E5G:L63V:Q90R:F172L	590.0
AAAAATTCACAACCACCAAA	CTTCGTGGGG	A	cgreGFP	2.14	0.0	0.0	0.0	0.0	0.0	0.0	0.0	2.14	A16G:C189G:A265G:T507C	E5G:L63V:Q90R:F172L	590.0
AAAAATTCACAGCTAAAAAT	GTTTTTTGAC	A	cgreGFP	0.0	0.0	0.0	0.0	0.0	2.9	3.15	0.0	6.05	A85G:C233A:T258G:T308C:G437A:C467T:C512T:C530T:T553A:G578T:G672A	K28R:S88A:F187Y:E195D:V230I	26414.12671642888
AAAAATTCAGACCCAGACGA	GGCGCGGTTG	A	cgreGFP	0.0	0.0	0.0	0.0	0.0	2.25	1.57	0.0	3.82	G280C:T459A:A475G:T638C	S96T:L156M:N161S	25942.999324343637
AAAAATTCAGACCCAGACGA	GGTCTTCAGG	A	cgreGFP	0.0	0.0	0.0	0.0	0.0	2.15	0.0	0.0	2.15	G280C:T459A:A475G:T638C	S96T:L156M:N161S	22488.6781980214
AAAAATTCCGGATTAATCAC	GGTTCGCCCT	A	cgreGFP	2.82	0.0	0.0	0.0	0.0	0.0	0.0	0.0	2.82	T87C:C296A:C436T:C446A	F29L:S148L:H151Q	590.0
AAAAATTCGAAAAAATAAAA	AGGGGGGTAT	A	cgreGFP	4.09	0.0	0.0	0.0	0.0	0.0	1.43	0.0	5.52	T177C:G178T:T453C:T479C:A663T:A696T	W59L:Y154H:I227F:T243S	590.0
AAAAATTCGGTTTCATATCT	GAATGTGCCG	A	cgreGFP	0.0	0.0	0.0	0.0	0.0	5.26	49.21	29.29	83.76	G29A:G102A:C704T	E34K	35680.29086711392
AAAAATTCGTTGACAAACAA	TTGTTGTAGC	A	cgreGFP	2.92	0.0	0.0	0.0	0.0	0.0	0.0	0.0	2.92	T318.:C668A	Y109T:D110T:V111*:A113P:V115*:T116R:Y117M:E118R:N119T:G120V:T121H:L122Y:Y123T:N124T:R125A:V126L:T127P:V128*:K129R:G130A:T131L:G132V:F133S:K134S:S135Q:N136T:G137A:N138T:I139S:L140W:M142C:R143A:V144F:L145C:Y146T:H147T:S148R:P149H:H151T:A152Q:V153S:Y154I:I155S:L156C:P157L:D158T:R159A:K160R:N161M:G162V:G163A:M164*:K165R:I166L:E167S:Y168I:N169T:K170R:A171P:F172L:D173T:V174*:M175W:G176A:G177A:G178V:H17…	590.0
AAAAATTTAAAAGAATACAC	TAAGAGTGCA	A	cgreGFP	2.3	0.0	0.0	0.0	0.0	0.0	0.0	0.0	2.3	T10A:C60A:G105T:C197T:A615G	L3H:L20M:G35C:T211A	590.0
AAAAATTTAAACACAAGACT	CGGGGTGTGT	A	cgreGFP	3.73	0.0	0.0	0.0	0.0	0.0	0.0	0.0	3.73	C444T:G533A:A608G	H151Y	590.0
AAAAATTTAAACACAAGACT	CTGCGTTCAG	A	cgreGFP	6.81	0.0	0.0	0.0	0.0	0.0	0.0	0.0	6.81	C444T:G533A:A608G	H151Y	590.0
AAAAATTTAAACACAAGACT	GATTATCGCG	A	cgreGFP	12.46	0.0	0.0	0.0	0.0	0.0	0.0	0.0	12.46	C444T:G533A:A608G	H151Y	590.0
AAAAATTTAACTCAAAACAG	ACCGACTCAC	A	cgreGFP	0.0	0.0	0.0	1.1	2.83	7.62	19.46	9.31	40.32	wt	wt	31267.65851226852
AAAAATTTAACTCAAAACAG	ATGTAGGCTG	A	cgreGFP	0.0	0.0	0.0	0.0	0.0	11.8	4.72	45.34	61.86	wt	wt	40675.82944086447
AAAAATTTAACTCAAAACAG	CACAGGCCTA	A	cgreGFP	0.0	0.0	0.0	0.0	0.0	2.04	12.73	1.35	16.12	wt	wt	31628.221292873965
AAAAATTTAACTCAAAACAG	GGAATGAAGC	A	cgreGFP	0.0	0.0	0.0	0.0	0.0	0.0	4.58	0.0	4.58	wt	wt	32178.318886782963
AAAAATTTCCTTCAAACCTT	CGACATGAGC	A	cgreGFP	2.66	0.0	0.0	0.0	0.0	0.0	0.0	0.0	2.66	T133C:A226G:A417.:C561T:G684A	I44T:K75R:M142C:R143A:V144F:L145C:Y146T:H147T:S148R:P149H:H151T:A152Q:V153S:Y154I:I155S:L156C:P157L:D158T:R159A:K160R:N161M:G162V:G163A:M164*:K165R:I166L:E167S:Y168I:N169T:K170R:A171P:F172L:D173T:V174*:M175W:G176A:G177A:G178V:H179T:Q180R:M181W:A182P:R183V:H184T:A185P:Q186S:F187S:N188T:K189S:G192A:A193H:W194G:E195R:E196K:D197I:Y198T:L203C:Y204T:H205T:H206T:L207*:T208Q:V209C:W210G:T211L:S212A:F213S…	590.0
AAAAATTTTGTTAAAATTTC	CAGGTTCTTA	A	cgreGFP	0.0	0.0	0.0	1.2	0.0	0.0	1.14	0.0	2.34	T172A:A265G:C411A:G645A	V57E:Q90R:L140M:E221K	19972.326716596428
AAAAATTTTGTTAAAATTTC	GACCTCGGTG	A	cgreGFP	4.28	0.0	0.0	0.0	0.0	0.0	0.0	0.0	4.28	T172A:A265G:C411A:G645A	V57E:Q90R:L140M:E221K	590.0
AAAAATTTTGTTAAAATTTC	TTTTACGAAT	A	cgreGFP	6.04	0.0	0.0	0.0	14.14	0.0	5.01	0.0	25.19	T172A:A265G:C411A:G645A	V57E:Q90R:L140M:E221K	13561.928235715266
AAAAATTTTTAACAACACCT	GTGGGGATTA	A	cgreGFP	3.73	0.0	0.0	0.0	0.0	1.93	0.0	0.0	5.66	T31C:C439A:T459A:T495A:G503A	F10S:P149Q:L156M:Y168N	590.0
AAAAATTTTTCTTATAACTT	ACTTTTCGTG	A	cgreGFP	0.0	0.0	0.0	0.0	0.33	4.61	0.0	0.0	4.94	G57A:C165T:A225T:A445T:A475G:T552A:A628T:T673C	E19K:K75*:H151L:N161S:F187I:K215I:V230A	20641.04668089166
AAAAATTTTTCTTATAACTT	TATTTAGCCT	A	cgreGFP	4.22	0.0	0.0	1.18	0.0	0.0	0.0	0.0	5.4	G57A:C165T:A225T:A445T:A475G:T552A:A628T:T673C	E19K:K75*:H151L:N161S:F187I:K215I:V230A	590.0
AAAACAAAAAAAAAATTCAA	TGACCTGTGA	A	cgreGFP	16.39	0.0	0.0	0.0	0.0	0.0	0.0	0.0	16.39	T190C:C234A:C434A:A472T	L63P:R78S:H147Q:K160M	590.0
AAAACAAAAAAAAAGAACCA	ATTCGATTTC	A	cgreGFP	2.14	0.0	0.0	0.0	0.0	0.0	0.0	0.0	2.14	C436T:A529G	S148L:H179R	590.0
AAAACAAAAAAAAATAGATC	GCTCGTTTCG	A	cgreGFP	0.0	0.0	0.0	0.0	0.0	11.37	5.29	0.0	16.66	C332A:A399G:A454T:G546A	N136D:Y154F:A185T	25588.741454604948
AAAACAAAAAAAAATAGATC	TATTGGGTTG	A	cgreGFP	0.0	0.0	0.0	0.0	3.0	8.15	0.0	0.0	11.15	C332A:A399G:A454T:G546A	N136D:Y154F:A185T	19624.508146972672
AAAACAAAAAAAACAAATCC	AACAGCGGAC	A	cgreGFP	0.0	0.0	0.0	0.0	0.0	1.72	0.0	0.0	1.72	A247G:G672A	D84G:V230I	22488.6781980214
AAAACAAAAAAAACAAATCC	ACTCGGGATT	A	cgreGFP	6.13	0.0	0.0	0.0	0.0	0.0	0.0	0.0	6.13	A247G:G672A	D84G:V230I	590.0
AAAACAAAAAAAACAAATCC	TAAGGCCGAG	A	cgreGFP	0.39	0.0	0.0	0.0	0.0	0.0	5.15	0.0	5.54	A247G:G672A	D84G:V230I	29830.963876010224
AAAACAAAAAAAAGTTGCCA	ATCTAATCTT	A	cgreGFP	0.0	0.06	0.0	0.0	0.17	0.0	0.0	0.0	0.23	G6A:G207C:T220C:T276C:G481T:C587T	A2T:G69R:F73S:Y95H:G163V	11701.549490254041
AAAACAAAAAAAAGTTGCCA	TGCGACTGGC	A	cgreGFP	4.54	0.0	0.0	0.0	0.0	0.0	0.0	0.0	4.54	G6A:G207C:T220C:T276C:G481T:C587T	A2T:G69R:F73S:Y95H:G163V	590.0
AAAACAAAAAAAATATCACA	ACCTGATCGG	A	cgreGFP	0.0	0.0	0.0	0.0	1.5	10.94	4.86	3.22	20.52	T464C	wt	25162.618171270293
AAAACAAAAAAAATATCACA	CAACTGGGGC	A	cgreGFP	0.0	0.0	0.0	0.0	3.0	6.12	34.91	6.27	50.3	T464C	wt	31433.02524044063
AAAACAAAAAAAATATCACA	GAATGACGCG	A	cgreGFP	0.0	0.0	0.0	0.0	1.83	11.7	19.03	2.64	35.2	T464C	wt	28343.3280661734
AAAACAAAAAAAATATCACA	GTCGAGTGTG	A	cgreGFP	0.0	0.0	0.0	0.0	0.0	10.3	35.62	18.04	63.96	T464C	wt	33759.766184616565
AAAACAAAAAAACAATTACA	CTGTTGAGTA	A	cgreGFP	4.38	0.0	0.0	0.0	0.0	0.0	0.0	0.0	4.38	A49T:G63T:G321A:A384G	Y16F:E21*:D110N:T131A	590.0
AAAACAAAAAAACATTAAAC	AGGTTTGGTT	A	cgreGFP	1.4	0.0	0.0	0.0	0.0	0.0	0.0	0.0	1.4	T451C:G478A:G546A:T552C	V153A:G162D:A185T:F187L	590.0
AAAACAAAAAAATAAAAAAA	TCCTGCCGTA	A	cgreGFP	2.43	1.98	0.0	0.0	0.0	2.15	0.0	0.0	6.5600000000000005	T133G:C155A:A291G:T699C	I44S:I100V:Y244H	687.8457923817825
AAAACAAAAAAATAAACCTC	CGATTATGGT	A	cgreGFP	0.0	0.0	0.0	0.0	0.0	0.86	7.44	0.0	8.3	T216C:G273A:C278G:G645A	C72R:G94S:Y95*:E221K	28981.71938356185
AAAACAAAAAAATAAACCTC	GTCCGGAGAA	A	cgreGFP	0.0	0.0	0.0	0.0	3.66	0.0	0.0	0.0	3.66	T216C:G273A:C278G:G645A	C72R:G94S:Y95*:E221K	14818.583468647937
AAAACAAAAAACAACATCAC	GCCTCGGGTG	A	cgreGFP	0.0	0.0	0.0	0.0	1.83	2.04	25.18	6.39	35.44	wt	wt	32992.188491565124
AAAACAAAAAACAACATCAC	GTTCATGCGG	A	cgreGFP	0.0	0.0	0.0	0.0	1.66	0.21	5.01	2.58	9.46	wt	wt	32549.796607225304
AAAACAAAAAACAACATCAC	TAGAGCACAA	A	cgreGFP	0.0	0.0	0.0	0.0	6.82	22.21	21.75	7.91	58.69	wt	wt	27243.49973857915
AAAACAAAAAACACAAAACT	CAGCTCTTGC	A	cgreGFP	6.59	0.0	0.0	0.0	0.0	1.18	0.0	0.0	7.77	T31A:G105A:T133A:G210A:T297C:A363G	F10Y:G35S:I44N:V70M:S102P:N124D	590.0
AAAACAAAAAACACAAACCA	GTGCGATTCT	A	cgreGFP	0.0	0.0	0.0	0.0	0.0	22.85	14.16	2.81	39.82	G86C	K28N	26015.88375925435
AAAACAAAAAACACAAACCA	TCGCATTTAG	A	cgreGFP	0.0	0.0	0.0	7.48	3.49	26.61	27.75	4.51	69.84	G86C	K28N	25756.86025995852
AAAACAAAAAACAGAACTTC	AGCTCCTCGT	A	cgreGFP	2.3	0.0	0.0	0.0	0.0	0.0	0.0	0.0	2.3	A183G:G210A:A534G:G609A	T61A:V70M:M181V:V209M	590.0
AAAACAAAAAACAGAACTTC	GGTCAAGGAG	A	cgreGFP	1.98	0.0	0.0	0.0	0.0	0.0	0.0	0.0	1.98	A183G:G210A:A534G:G609A	T61A:V70M:M181V:V209M	590.0
AAAACAAAAAACAGAACTTC	GGTTTGCACT	A	cgreGFP	0.0	0.0	0.0	0.0	1.5	0.0	0.0	0.0	1.5	A183G:G210A:A534G:G609A	T61A:V70M:M181V:V209M	14818.583468647937
AAAACAAAAAACAGAACTTC	GTAAGCATAT	A	cgreGFP	0.62	0.0	0.0	0.0	0.0	0.0	0.0	0.0	0.62	A183G:G210A:A534G:G609A	T61A:V70M:M181V:V209M	590.0
AAAACAAAAAACAGCAAACA	GTCGGCAGAG	A	cgreGFP	1.01	0.0	0.0	0.0	0.0	0.54	0.0	2.87	4.42	G15T	E5*	32633.561165750136
AAAACAAAAAACAGCAAACA	TGTTGTGGGA	A	cgreGFP	5.78	0.0	0.0	0.0	0.0	0.0	0.0	0.0	5.78	G15T	E5*	590.0
AAAACAAAAAACATAAGAGA	TGGCACGTGG	A	cgreGFP	0.0	0.0	0.0	1.02	8.49	0.0	0.0	0.0	9.51	T73C	V24A	12703.162382995257
AAAACAAAAAACGCAAACGC	ACTGGTCTTG	A	cgreGFP	0.26	0.0	0.0	0.0	0.0	0.0	0.0	1.05	1.31	A135G:A283G:T376C:A516T	K45E:Q97R:V128A:M175L	40723.67054587254
AAAACAAAAAAGACAATAAA	CCACATCGTG	A	cgreGFP	2.01	0.0	0.0	0.0	0.0	0.0	0.0	0.0	2.01	T10C:A58T:A502G:T664G	L3P:E19V:K170R:I227S	590.0
AAAACAAAAAAGACAATAAA	CGCGCCTTAA	A	cgreGFP	1.78	0.0	0.0	0.0	0.0	0.0	0.0	0.0	1.78	T10C:A58T:A502G:T664G	L3P:E19V:K170R:I227S	590.0
AAAACAAAAAAGCAACAAAC	GGTTAAGCCG	A	cgreGFP	2.14	0.0	0.0	0.0	0.0	0.0	0.0	0.0	2.14	T30C:G419T:A487G	F10L:M142I:K165R	590.0
AAAACAAAAAATAAATAATA	TTCAATCCAC	A	cgreGFP	0.0	0.0	0.0	0.0	3.83	21.46	19.89	4.45	49.63	G18A:G19T:A136G:A399G:G447T	G6I:K45R:N136D:A152S	26600.523732716534
AAAACAAAAAATGCACAAGA	CGTATGCGTA	A	cgreGFP	1.2	0.0	0.0	0.0	0.0	0.0	0.0	0.0	1.2	T249C:T424A:A501T:A655G:C665T	F85L:V144D:K170*:H224R	590.0
AAAACAAAAAATTAAAAAAT	GCCGTTTTCT	A	cgreGFP	0.0	2.66	0.0	0.0	0.0	7.4	0.29	0.0	10.35	A24T:G77A:A96G:C181T:T553A	K8*:K32E:A60V:F187Y	18009.70065159531
AAAACAAAAAATTAAAAAAT	GGAAGGCGGT	A	cgreGFP	0.36	0.0	0.0	0.0	0.0	7.94	8.87	1.58	18.75	A24T:G77A:A96G:C181T:T553A	K8*:K32E:A60V:F187Y	27557.24507690189
AAAACAAAAAATTAAAAAAT	TGTCGGTATT	A	cgreGFP	0.52	0.0	0.0	0.0	0.0	0.0	0.0	0.76	1.28	A24T:G77A:A96G:C181T:T553A	K8*:K32E:A60V:F187Y	22336.14871886916
AAAACAAAAACAAAAAATAC	CATGCTACCA	A	cgreGFP	0.0	0.0	0.0	0.0	0.0	2.68	3.29	0.35	6.32	T148C:T325C	I49T:V111A	27184.588967074014
AAAACAAAAACAAAAAATAC	GTTATATGGC	A	cgreGFP	0.0	0.0	0.0	0.0	3.49	0.0	0.0	0.0	3.49	T148C:T325C	I49T:V111A	14818.583468647937
AAAACAAAAACAAACTAATA	AGGCATCGCC	A	cgreGFP	11.91	0.0	0.0	0.0	0.0	0.0	1.29	0.0	13.2	C176A:T220C	F73S	590.0
AAAACAAAAACAAACTAATA	CAGTTTGTCC	A	cgreGFP	12.43	2.01	0.0	0.0	0.0	0.0	0.0	0.0	14.44	C176A:T220C	F73S	1047.2581095717883
AAAACAAAAACACAGACACA	GTGAGGCCTG	A	cgreGFP	0.0	0.0	0.0	0.0	0.0	1.5	0.0	0.0	1.5	G59A:C169A:C452A	P56H	22488.6781980214
AAAACAAAAACCAAACAGAC	GTTCTAGGCT	A	cgreGFP	0.0	0.0	0.0	0.0	0.0	3.11	4.15	0.0	7.26	A42G:T272A:A384T:G481A:A572G:G703T	I14V:D93E:T131S:G163D:R245L	26647.75973608125
AAAACAAAAACCAGGAAGCA	TCCGGGTTTT	A	cgreGFP	0.0	0.0	0.0	0.0	0.0	1.39	26.9	4.28	32.57	A76G	E25G	33416.98454613581
AAAACAAAAACCAGGAAGCA	TGGATGAACG	A	cgreGFP	0.0	0.0	0.0	0.0	0.0	5.36	22.03	6.62	34.010000000000005	A76G	E25G	32649.853362914248
AAAACAAAAACCAGGAAGCA	TTCAATCCAC	A	cgreGFP	0.0	0.0	0.0	0.0	0.0	0.0	8.58	0.0	8.58	A76G	E25G	32178.318886782963
AAAACAAAAAGCAAAAAACC	CTCGTTGGAA	A	cgreGFP	0.0	0.0	0.0	0.0	3.16	7.08	5.29	7.85	23.380000000000006	T429A:T479C:A529G	Y146N:H179R	30642.273883135502
AAAACAAAAAGCAAAAAACC	GAATTTACTC	A	cgreGFP	0.0	0.0	0.0	0.0	10.98	33.91	16.74	0.29	61.92	T429A:T479C:A529G	Y146N:H179R	23318.750611344432
AAAACAAAAAGCCCACATCA	ACGGAAGCCC	A	cgreGFP	0.0	0.0	0.0	0.0	3.0	42.38	26.32	0.0	71.7	G257A:G351T:A417T	G120C:M142L	25064.34260714148
AAAACAAAAAGTCAAAGTCA	GGTTACCGGG	A	cgreGFP	14.7	0.0	0.0	0.0	0.0	0.0	0.0	0.0	14.7	G57T:C134A:A261G:A286G:T308A:G415T:G609C	E19*:T89A:D98G:N105K:G141V:V209L	590.0
AAAACAAAAATAAAAAAAGA	GTTAAGGGGA	A	cgreGFP	0.0	0.0	0.01	5.67	16.47	15.45	0.86	0.0	38.46	G191T:A307T:G347A:C362T:G485T:G494A	N105I:M164I	17333.994170688573
AAAACAAAAATAAAAAAAGA	TTTGGCGTGG	A	cgreGFP	0.0	0.0	0.0	0.0	0.0	3.86	0.0	0.0	3.86	G191T:A307T:G347A:C362T:G485T:G494A	N105I:M164I	22488.6781980214
AAAACAAAAATAAAAACATA	TTATGTTGCC	A	cgreGFP	7.17	0.0	0.0	0.0	0.0	0.0	0.0	0.0	7.17	A115T:T252C:T424A	D38V:F86L:V144D	590.0
AAAACAAAAATACAAAAACT	CGGGCCTTCT	A	cgreGFP	0.0	0.06	0.0	0.0	8.82	34.44	9.3	0.0	52.62000000000001	A394G:A679G:T690A	K134R:K232R:L236M	22552.370136601618
AAAACAAAAATACAAACCAA	AATTGGTAAT	A	cgreGFP	1.23	0.0	0.0	0.0	0.0	0.0	0.0	0.0	1.23	G191C:C231T:T249A:A255C:G351A:C411A:T622C:T664C:A678T	P77S:F85I:K87Q:G120S:L140M:F213S:I227T:K232*	590.0
AAAACAAAAATCAGACATCA	GCGCCTAGTT	A	cgreGFP	0.0	0.0	0.0	1.92	0.0	0.0	0.0	0.0	1.92	G338A:A586G	Y198C	8184.455953147941
AAAACAAAAATCATACCACA	GGACATGATT	A	cgreGFP	0.0	0.0	0.0	0.0	0.0	4.4	0.0	0.0	4.4	A36G	K12E	22488.6781980214
AAAACAAAAATCATACCACA	GGTCGGTCTG	A	cgreGFP	0.0	0.0	0.0	0.0	1.83	2.04	8.87	16.87	29.610000000000007	A36G	K12E	38504.523003233655
AAAACAAAAATCATACCACA	TTATAGAACG	A	cgreGFP	0.0	0.0	0.0	0.0	0.17	11.59	11.16	0.0	22.92	A36G	K12E	26220.78825597196
AAAACAAAAATCATACCACA	TTGGCCGGTT	A	cgreGFP	0.0	0.0	0.0	0.0	16.47	11.05	19.6	0.0	47.12000000000001	A36G	K12E	23517.521366533158
AAAACAAAAATGAACAGTCA	GCAGGGTTGT	A	cgreGFP	0.78	0.0	0.0	0.0	0.0	0.0	0.0	0.0	0.78	A304T:A615G:G669A	D104V:T211A:E229K	590.0
AAAACAAAAATGAACAGTCA	GTACGACAAG	A	cgreGFP	3.11	0.0	0.0	0.0	0.0	0.0	0.29	0.0	3.4	A304T:A615G:G669A	D104V:T211A:E229K	590.0
AAAACAAAAATGAACGCCCC	GTCGGCTGAT	A	cgreGFP	1.72	0.0	0.0	0.0	0.0	0.0	0.0	0.0	1.72	G159T:T215C:T585C:A598G	G53C:Y198H:H205R	590.0
AAAACAAAAATTCGACAAAA	GGACGGGCTA	A	cgreGFP	1.88	0.0	0.0	0.0	0.0	0.0	1.86	0.0	3.74	G140C:A141T:A328G:A516G	K47*:K112R:M175V	7730.129903392449
AAAACAAAACAAAAAACATC	GCCGCTGCGC	A	cgreGFP	0.0	0.0	0.0	0.0	0.0	0.0	3.0	2.75	5.75	wt	wt	37886.355066944896
AAAACAAAACAAAAAACATC	TGGCACCTTT	A	cgreGFP	0.0	0.0	0.0	0.0	0.0	5.15	2.58	1.11	8.84	wt	wt	25971.746196082157
AAAACAAAACAAAAAACATC	TGTCTTGCTG	A	cgreGFP	0.0	0.0	0.0	0.0	0.0	23.07	40.77	15.58	79.42	wt	wt	31138.81502206415
AAAACAAAACAAAAAATACA	CGACCTAGCG	A	cgreGFP	0.03	0.0	0.0	0.0	0.0	0.0	1.29	0.0	1.32	A35G:A163G:A393T:T396C:T418C	D54G:K134*:S135P:M142T	30073.351723711636
AAAACAAAACAAAAAATACA	CGAGGTGGTC	A	cgreGFP	0.78	0.0	0.0	0.0	0.0	0.0	0.0	0.0	0.78	A35G:A163G:A393T:T396C:T418C	D54G:K134*:S135P:M142T	590.0
AAAACAAAACAAAAACCAAA	CTGGCCTAGT	A	cgreGFP	0.0	0.0	0.0	0.0	9.98	44.85	14.59	0.0	69.42	T517A:A556G:A643T:C704T	M175K:N188S:D220V	23017.653997681606
AAAACAAAACAAAAACCAAA	GTTGTTATCG	A	cgreGFP	0.0	0.0	0.0	0.0	3.66	7.51	1.57	0.0	12.74	T517A:A556G:A643T:C704T	M175K:N188S:D220V	21161.718402395258
AAAACAAAACAAACACAAAT	TGACGGTGGG	A	cgreGFP	14.57	0.0	0.0	0.0	0.0	0.0	4.15	0.0	18.72	T166A:T308A:A550G	L55Q:N105K:Q186R	590.0
AAAACAAAACAAAGATACAC	TGTTCGTCTA	A	cgreGFP	0.03	0.22	0.96	0.0	0.0	0.0	0.0	0.0	1.21	A97G:C181T:C206T:A399C:G614C	K32R:A60V:N136H:W210C	3422.041229148914
AAAACAAAACAAAGCACCCC	GATACACACC	A	cgreGFP	0.91	0.0	0.0	0.0	0.0	0.0	0.0	0.0	0.91	A64T:G167A:T250C:G270T:G313A:T453A:C543T	E21V:F85S:D93Y:G107D:Y154N:H184Y	590.0
AAAACAAAACAAAGCACCCC	GTAGTGGGCG	A	cgreGFP	0.42	1.18	0.0	0.0	0.0	0.0	0.0	0.0	1.6	A64T:G167A:T250C:G270T:G313A:T453A:C543T	E21V:F85S:D93Y:G107D:Y154N:H184Y	1625.1646391792974
AAAACAAAACAACAAAAATT	ATAAGTGCGG	A	cgreGFP	4.8	0.0	0.0	0.0	0.0	0.0	0.0	0.0	4.8	A115G:G317C:T427C:C512T	D38G:Q108H:L145S	590.0
AAAACAAAACAACAAAAATT	CAACAGTCTG	A	cgreGFP	2.47	0.0	0.0	0.0	0.0	0.0	0.0	0.0	2.47	A115G:G317C:T427C:C512T	D38G:Q108H:L145S	590.0
AAAACAAAACAACAAAAATT	CCATGTTTGT	A	cgreGFP	3.18	0.0	0.0	0.0	0.0	0.21	0.0	0.0	3.39	A115G:G317C:T427C:C512T	D38G:Q108H:L145S	590.0
AAAACAAAACAACAAAAATT	CGTGTCGGTT	A	cgreGFP	7.62	0.0	0.0	0.0	0.0	0.0	0.0	0.0	7.62	A115G:G317C:T427C:C512T	D38G:Q108H:L145S	590.0
AAAACAAAACAACAACAAGA	AGCGCGGATT	A	cgreGFP	0.0	0.0	4.3	4.43	0.0	0.0	0.0	0.0	8.73	A329G:C607G	T208R	5397.191246230811
AAAACAAAACAACCTAAATC	ATGACGTGCG	A	cgreGFP	0.55	0.0	0.0	0.0	0.0	1.93	0.0	0.0	2.48	C22T:A74T:G222A:G245T:G520A:T542C:A558G:A663G:T673C	A7V:A74T:G176D:K189E:I227V:V230A	20086.28254993695
AAAACAAAACAACCTAAATC	GGCCCGTACC	A	cgreGFP	0.03	0.0	0.0	0.0	6.66	0.0	0.0	0.0	6.69	C22T:A74T:G222A:G245T:G520A:T542C:A558G:A663G:T673C	A7V:A74T:G176D:K189E:I227V:V230A	13902.546287672048
AAAACAAAACAATTAAAAGT	CACCGGTGGT	A	cgreGFP	2.04	0.0	0.01	0.0	0.0	0.0	0.0	0.0	2.05	C47T:G273T:T610A:G624A	G94C:V209E:G214S	590.0
AAAACAAAACAATTAAAAGT	GGGGACGATT	A	cgreGFP	1.3	0.0	0.0	0.0	0.0	0.0	0.0	0.0	1.3	C47T:G273T:T610A:G624A	G94C:V209E:G214S	590.0
AAAACAAAACAATTAAAAGT	TGTGGATCAT	A	cgreGFP	3.24	0.0	0.0	0.0	0.0	0.0	0.0	0.0	3.24	C47T:G273T:T610A:G624A	G94C:V209E:G214S	590.0
AAAACAAAACACAAAAAACC	ACCGAATCGA	A	cgreGFP	0.0	0.0	0.0	0.0	7.65	55.36	0.57	0.0	63.58	G23C:G102A:T116C:C164T:A291G:A359T:C439T	E34K:I100V:P149L	21196.047231063807
AAAACAAAACACAAAAAACC	ATCGGCGGAA	A	cgreGFP	0.0	0.0	0.0	0.0	6.66	14.38	9.73	0.0	30.77	G23C:G102A:T116C:C164T:A291G:A359T:C439T	E34K:I100V:P149L	23432.626798249858
AAAACAAAACACAAAAAACC	CGCGTTCGCG	A	cgreGFP	0.0	0.0	0.0	0.0	0.0	13.95	7.73	0.0	21.68	G23C:G102A:T116C:C164T:A291G:A359T:C439T	E34K:I100V:P149L	25744.25701200308
AAAACAAAACACAAAAAACC	GCGCGGCTAA	A	cgreGFP	0.0	0.0	0.0	0.0	2.33	16.31	10.01	0.0	28.65	G23C:G102A:T116C:C164T:A291G:A359T:C439T	E34K:I100V:P149L	24658.75596934204
AAAACAAAACACAAAAAACC	GCGTGGCAGT	A	cgreGFP	0.0	0.0	0.0	0.0	2.5	4.08	1.14	0.0	7.72	G23C:G102A:T116C:C164T:A291G:A359T:C439T	E34K:I100V:P149L	21013.59271628024
AAAACAAAACACAAAAAACC	TACTGGGTGC	A	cgreGFP	0.0	0.0	0.0	0.0	0.0	4.51	0.0	0.0	4.51	G23C:G102A:T116C:C164T:A291G:A359T:C439T	E34K:I100V:P149L	22488.6781980214
AAAACAAAACACACCAAATC	AACGTTTGTC	A	cgreGFP	0.0	0.0	0.0	0.0	1.83	29.08	24.75	1.23	56.89	A70T:C350T:C603T	D23V	25896.583279310864
AAAACAAAACACACCAAATC	AGATTCTCTG	A	cgreGFP	0.0	0.0	0.0	0.0	0.0	0.0	2.72	1.17	3.89	A70T:C350T:C603T	D23V	36777.35050876095
AAAACAAAACACACCAAATC	CGCCGTCGTT	A	cgreGFP	0.0	0.0	0.0	0.0	1.16	18.13	11.02	6.5	36.81	A70T:C350T:C603T	D23V	27582.4494756848
AAAACAAAACACACCAAATC	GCCGCCTCCC	A	cgreGFP	0.0	0.0	0.0	0.0	0.0	9.87	20.6	32.16	62.63	A70T:C350T:C603T	D23V	37381.370859517454
AAAACAAAACACATACCACA	TGCCCTTCGG	A	cgreGFP	0.0	0.0	0.0	0.0	0.67	36.7	33.48	3.57	74.42	G611A	wt	26306.846815557314
AAAACAAAACACTTACGACA	CAACGTTATT	A	cgreGFP	0.0	0.0	0.0	4.67	154.41	19.96	0.0	0.06	179.1	A64T:G104T:C113T:C152T:A194.:.199C:T242A:G243C:A359T:G375T:C443T:G526A	E21V:E34D:S65P:A81P:V128L:G178D	15698.799597347795
AAAACAAAACACTTACGACA	CCCTCCCGGG	A	cgreGFP	0.0	0.0	0.01	9.14	122.3	33.15	0.0	0.06	164.66	A64T:G104T:C113T:C152T:A194.:.199C:T242A:G243C:A359T:G375T:C443T:G526A	E21V:E34D:S65P:A81P:V128L:G178D	16015.176832747577
AAAACAAAACACTTACGACA	GTGGTCCTCT	A	cgreGFP	0.0	0.01	0.0	4.85	164.89	42.06	0.14	0.0	211.95	A64T:G104T:C113T:C152T:A194.:.199C:T242A:G243C:A359T:G375T:C443T:G526A	E21V:E34D:S65P:A81P:V128L:G178D	16373.621736277155
AAAACAAAACACTTACGACA	TTCCCGAGGG	A	cgreGFP	0.0	0.0	0.0	5.83	101.66	12.12	0.0	0.0	119.61	A64T:G104T:C113T:C152T:A194.:.199C:T242A:G243C:A359T:G375T:C443T:G526A	E21V:E34D:S65P:A81P:V128L:G178D	15320.132469393882
AAAACAAAACATACAGATTA	GCGGTGTTTT	A	cgreGFP	0.0	0.0	0.0	0.0	1.5	19.85	36.62	4.45	62.42	A70T	D23V	28873.99267125038
AAAACAAAACCAAAAAAACA	ACGGTACCGT	A	cgreGFP	0.0	0.0	0.0	0.0	3.66	0.0	0.14	0.0	3.8	A49T:A120G:C230.:C233A:C236A:C320T:A359T:A399T:G477A:G645A	Y16F:T40A:P77H:R78D:H79T:I80L:A81R:D84T:F85S:F86S:K87S:S88P:T89P:Q90N:D93M:G94A:Y95T:S96V:Q97R:D98T:R99A:I100S:I101S:S102R:F103S:D104T:N105M:D106T:G107A:Q108S:Y109M:D110T:V111*:A113P:V115*:T116R:Y117M:E118R:N119T:G120V:T121H:L122F:Y123T:N124T:R125A:V126L:T127P:V128*:K129R:G130A:T131L:G132V:F133S:K134S:S135H:N136T:G137A:N138T:I139S:L140W:M142C:R143A:V144F:L145C:Y146T:H147T:S148R:P149H:H151T:A152Q:…	16444.172767542284
AAAACAAAACCACAAACACC	ACGGAGGGTT	A	cgreGFP	51.1	0.0	0.01	0.0	0.0	0.0	0.0	0.0	51.11	A194G:C288T	R99C	590.0
AAAACAAAACCACAAACACC	GTAAAGCGGG	A	cgreGFP	9.64	0.0	0.0	0.0	0.0	0.0	0.0	0.0	9.64	A194G:C288T	R99C	590.0
AAAACAAAACCACAAACACC	TGCTCATAGG	A	cgreGFP	8.14	0.0	0.0	0.0	0.0	0.0	0.0	0.0	8.14	A194G:C288T	R99C	590.0
AAAACAAAACCACAAACACC	TTTGGCAGCT	A	cgreGFP	26.96	0.0	0.0	0.0	1.66	0.0	0.0	0.0	28.62	A194G:C288T	R99C	590.0
AAAACAAAACCCAAACAACC	GAGTCAATGT	A	cgreGFP	1.23	0.0	0.0	0.0	0.0	0.0	0.0	0.0	1.23	C46A:T258C:T292C:T459C:T508C:C538A:T664C	P15H:S88P:I100T:F172S:A182D:I227T	590.0
AAAACAAAACGACAAACCCT	GTGGAACTTC	A	cgreGFP	1.01	0.0	0.0	0.0	0.0	0.0	3.86	0.0	4.87	G23T:A123G:T187A:A474G:A700T	T41A:I62N:N161D:Y244F	29734.08977279725
AAAACAAAACGACAAACCCT	TGTCTAGGCG	A	cgreGFP	1.04	0.0	0.0	0.0	0.0	2.79	0.0	0.0	3.83	G23T:A123G:T187A:A474G:A700T	T41A:I62N:N161D:Y244F	20153.736010887944
AAAACAAAACGCATCGAACA	TTTCTTGTAC	A	cgreGFP	0.91	0.0	0.0	0.0	0.0	0.0	0.0	0.0	0.91	T5C:C89A:C218A:T435C:G469T:A487G:T622A	F29L:C72*:S148P:R159L:K165R:F213Y	590.0
AAAACAAAACTGAAAATACA	AAGTCTGGTG	A	cgreGFP	1.91	0.0	0.0	0.0	0.0	0.0	0.0	0.0	1.91	A183T:A225G:C385G:C524T:T667C	T61S:K75E:T131S:V228A	590.0
AAAACAAAACTGAAAATACA	TCACGTACCG	A	cgreGFP	0.03	0.0	0.0	0.0	0.0	0.0	0.0	0.41	0.44	A183T:A225G:C385G:C524T:T667C	T61S:K75E:T131S:V228A	41295.377418086035
AAAACAAAAGAATAATGCCA	CGGTCGTCCG	A	cgreGFP	0.0	0.0	0.0	0.0	0.0	14.7	20.17	20.62	55.49000000000001	G69C:C218T:A378G	D23H:K129E	33999.805699736244
AAAACAAAAGAATAATGCCA	GCCCGTTTGG	A	cgreGFP	0.03	0.0	0.0	0.0	0.67	133.48	198.28	45.23	377.69	G69C:C218T:A378G	D23H:K129E	29315.490619469267
AAAACAAAAGAATAATGCCA	GCTTGCACGT	A	cgreGFP	0.0	0.0	0.0	0.0	0.0	2.25	25.18	5.1	32.53	G69C:C218T:A378G	D23H:K129E	33294.28788476235
AAAACAAAAGAATAATGCCA	GGAATTGGTT	A	cgreGFP	0.0	0.0	0.0	0.0	0.0	30.04	27.32	0.0	57.36	G69C:C218T:A378G	D23H:K129E	26219.60143723553
AAAACAAAAGAATAATGCCA	TCTACCGCTC	A	cgreGFP	0.0	0.0	0.0	0.0	6.16	27.58	34.19	0.0	67.92999999999999	G69C:C218T:A378G	D23H:K129E	26305.12682135665
AAAACAAAAGACAAAAACCC	GCTCTGTGCT	A	cgreGFP	11.45	0.0	0.01	0.0	0.0	0.0	0.0	0.0	11.46	G111T:T182C:C267.:G273C:A359T:T429G:A601.	G37C:D93I:G94A:Y95T:S96V:Q97R:D98T:R99A:I100S:I101S:S102R:F103S:D104T:N105M:D106T:G107A:Q108S:Y109T:D110T:V111*:A113P:V115*:T116R:Y117M:E118R:N119T:G120V:T121H:L122F:Y123T:N124T:R125A:V126L:T127P:V128*:K129R:G130A:T131L:G132V:F133S:K134S:S135Q:N136T:G137A:N138T:I139S:L140W:M142C:R143A:V144F:L145W:Y146T:H147T:S148R:P149H:H151T:A152Q:V153S:Y154I:I155S:L156C:P157L:D158T:R159A:K160R:N161M:G162V:G163A…	590.0
AAAACAAAAGACAAAGTCCC	CCTTTCGGGT	A	cgreGFP	0.0	0.0	0.0	1.54	0.0	0.0	0.0	0.0	1.54	G222A:A226G:T292C	A74T:K75R:I100T	8184.455953147941
AAAACAAAAGATACAACACA	TCGCATTTAG	A	cgreGFP	0.0	0.0	0.0	0.0	0.0	0.0	0.0	2.4	2.4	G98A:C189T:C259.:A516G:G546A:A601G:A678T	T89P:Q90N:D93M:G94A:Y95T:S96V:Q97R:D98T:R99A:I100S:I101S:S102R:F103S:D104T:N105M:D106T:G107A:Q108S:Y109T:D110T:V111*:A113P:V115*:T116R:Y117M:E118R:N119T:G120V:T121H:L122Y:Y123T:N124T:R125A:V126L:T127P:V128*:K129R:G130A:T131L:G132V:F133S:K134S:S135Q:N136T:G137A:N138T:I139S:L140W:M142C:R143A:V144F:L145C:Y146T:H147T:S148R:P149H:H151T:A152Q:V153S:Y154I:I155S:L156C:P157L:D158T:R159A:K160R:N161M:G162V:…	44353.52933646151
AAAACAAAAGCACAAAACCA	CATCCGATCG	A	cgreGFP	3.41	0.0	0.0	0.0	0.0	1.29	0.0	1.93	6.63	G15T:A25T:T82C:C154T:C302T:T451A:A487G:A631C	E5*:K8M:M27T:T51I:V153D:K165R:D216A	5483.043373254198
AAAACAAAAGCACAAAACCA	GGGGGCTTAG	A	cgreGFP	2.11	0.0	0.0	0.0	0.0	0.0	0.0	0.0	2.11	G15T:A25T:T82C:C154T:C302T:T451A:A487G:A631C	E5*:K8M:M27T:T51I:V153D:K165R:D216A	590.0
AAAACAAAAGTTGAACACCA	ATCTCAGTTG	A	cgreGFP	0.0	0.0	0.0	0.0	0.0	1.82	6.87	0.0	8.69	G137T	K45N	28135.80543943161
AAAACAAAATACAGAACACA	CTCGTTGTTT	A	cgreGFP	0.91	0.0	0.0	0.0	0.0	0.0	0.86	0.0	1.77	C56T:A333T:T464A	K114*	6685.9174953737975
AAAACAAAATACAGAACACA	GACTTCTCCA	A	cgreGFP	3.24	0.0	0.0	0.0	0.0	0.0	0.0	0.0	3.24	C56T:A333T:T464A	K114*	590.0
AAAACAAAATACAGAACACA	GTAATGGACT	A	cgreGFP	0.29	0.0	0.0	0.0	0.0	0.0	0.0	0.0	0.29	C56T:A333T:T464A	K114*	590.0
AAAACAAAATAGAAATCATA	GCCTACGTGC	A	cgreGFP	0.0	0.0	0.0	0.0	0.0	1.82	5.58	0.0	7.4	A3G:A238G	T1A:H79R	27747.00066810118
AAAACAAAATTCAACACACA	GTTGTTGGCG	A	cgreGFP	1.4	3.59	0.0	0.0	0.0	0.0	0.0	0.0	4.99	A25G:G79A:A271G:G336A:C634T	K8R:G26D:D93G:V115M:P217L	1612.7337085300385
AAAACAAACAAAAAATCAAA	ATTCGTGTCA	A	cgreGFP	5.58	1.47	0.0	0.0	0.0	0.0	0.0	0.0	7.05	A17T:A54G:A183G:T344C:C442T:T542A:G680T	E5D:T18A:T61A:P150L:K232N	1154.7745377229512
AAAACAAACAAAAAATCAAA	CTTCAGTGTT	A	cgreGFP	0.75	0.0	0.0	0.0	0.0	0.0	0.0	0.0	0.75	A17T:A54G:A183G:T344C:C442T:T542A:G680T	E5D:T18A:T61A:P150L:K232N	590.0
AAAACAAACAAAAAATCAAA	GCCTTAGCCG	A	cgreGFP	9.6	0.0	0.0	0.0	0.0	0.0	1.29	0.0	10.89	A17T:A54G:A183G:T344C:C442T:T542A:G680T	E5D:T18A:T61A:P150L:K232N	590.0
AAAACAAACAAAAAATCAAA	GCCTTCATGG	A	cgreGFP	1.3	0.0	0.0	0.0	0.0	0.0	0.0	0.0	1.3	A17T:A54G:A183G:T344C:C442T:T542A:G680T	E5D:T18A:T61A:P150L:K232N	590.0
AAAACAAACAAAACAAAACA	CTATGCCAAT	A	cgreGFP	0.0	0.0	0.0	0.0	11.31	30.36	51.65	0.94	94.26	T5A:C626T	wt	26971.557162205
AAAACAAACAAAACAAAACA	TCCTAAGGCT	A	cgreGFP	0.0	0.0	0.0	0.0	0.0	4.4	7.73	3.46	15.590000000000002	T5A:C626T	wt	31588.46993913005
AAAACAAACAACAGCAAACA	AATGTTCATA	A	cgreGFP	3.24	0.0	0.0	0.0	0.0	0.0	0.0	0.0	3.24	A16.:G62T:T91A:A266G:T426C:A688T	G6A:A7R:K8S:L9C:F10S:E11K:E13R:I14F:Y16I:I17S:T18P:E19S:E21R:G22A:D23T:V24*:E25R:G26A:M27*:K28S:F29S:I30T:I31L:K32R:G33A:E34R:G35A:T36L:G37A:D38M:A39P:T40P:T41R:G42A:T43P:I44S:K45R:A46R:K47S:Y48T:I49S:C50A:T51P:T52P:G53A:D54T:L55C:V57C:W59G:A60L:T61P:I62S:L63C:S64H:S65P:L66C:S67R:Y68T:G69A:V70C:C72A:F73S:A74L:K75N:Y76T:R78A:H79T:I80L:A81R:D84T:F85S:F86S:K87S:S88P:T89P:Q90S:D93M:G94A:Y95T:S96V:Q97…	590.0
AAAACAAACAATAAAAGACC	CTATTCGGGG	A	cgreGFP	0.0	0.0	0.0	0.0	0.0	1.72	0.0	0.0	1.72	T376C	V128A	22488.6781980214
AAAACAAACAATAAAAGACC	GCTGTCATGG	A	cgreGFP	0.0	0.0	0.0	0.0	0.0	3.76	3.15	0.0	6.91	T376C	V128A	26132.085261230142
AAAACAAACAATTAAAAATA	ACCTAGCGTA	A	cgreGFP	0.0	0.0	0.0	0.0	3.49	13.84	10.16	0.29	27.78	A399G:T459A	N136D:L156M	24672.54063517938
AAAACAAACAATTAAAAATA	ATGCTATTCG	A	cgreGFP	0.0	0.0	0.0	0.0	3.83	53.22	41.63	3.28	101.96	A399G:T459A	N136D:L156M	25726.68033418678
AAAACAAACCAATCAAAAAC	GCTGTCCATG	A	cgreGFP	0.0	0.0	0.0	0.0	0.0	0.0	2.86	0.0	2.86	A38T:A96T:C169T:A205T:A511G	K12N:K32*:P56L:Y68F:D173G	32178.318886782963
AAAACAAACCACACAAAACT	CGTGTATCCG	A	cgreGFP	1.43	0.0	0.0	0.0	0.0	0.0	0.0	0.0	1.43	G303T:G639T	D104Y:D219Y	590.0
AAAACAAACCTACAATATTC	GTACCGGCCT	A	cgreGFP	28.59	0.0	0.0	0.0	0.0	3.11	0.0	0.0	31.7	A84G:A291G:A319G:A483G	K28E:I100V:Y109C:M164V	590.0
AAAACAAACGCCACAAATCA	CGAATTCTTA	A	cgreGFP	0.0	0.0	0.0	1.26	8.82	12.23	0.0	0.0	22.31	G162A:G461A:C564T:C591A	D54N:L191F:L203M	19032.765914607062
AAAACAAACGCCACAAATCA	GACCACTTTC	A	cgreGFP	0.0	0.0	0.0	0.0	0.33	3.97	0.0	0.0	4.3	G162A:G461A:C564T:C591A	D54N:L191F:L203M	20567.94661342137
AAAACAAACGCCACAAATCA	TTTGCTATGA	A	cgreGFP	0.0	0.0	0.0	0.0	22.3	50.11	5.44	0.0	77.85	G162A:G461A:C564T:C591A	D54N:L191F:L203M	20772.70767517592
AAAACAAACGGCACAGCACC	ACCTGGCAGC	A	cgreGFP	12.82	0.0	0.0	0.0	0.0	4.08	0.0	0.0	16.9	T300A:A445T:A496T:A601T	F103I:H151L:Y168F:H206L	590.0
AAAACAAACTAGACAGCACA	AGAGTTAGAT	A	cgreGFP	0.03	0.0	0.0	49.77	0.0	9.12	28.61	6.56	94.09	A628T	K215I	18701.09329170604
AAAACAAACTAGACAGCACA	CACCTTGCGG	A	cgreGFP	0.0	0.0	0.0	0.0	1.66	19.64	8.87	7.5	37.67	A628T	K215I	27212.749859386513
AAAACAAACTAGACAGCACA	CTCAACTCGA	A	cgreGFP	0.0	0.0	0.0	0.0	1.5	6.97	3.0	0.0	11.47	A628T	K215I	23543.139112244215
AAAACAAACTGCAACAATTT	CTGTGGGACA	A	cgreGFP	0.91	0.0	0.0	0.0	0.0	0.0	0.0	0.0	0.91	G62T:A76T:G138T:T190A:T204A:T215C:T241C:A277G:A572T:A577G	E25V:A46S:L63Q:Y68N:I80T:Y95C:E195G	590.0
AAAACAAAGAAAACACCAAA	AACCTGGCCG	A	cgreGFP	1.07	0.0	0.0	0.0	0.0	0.0	0.0	0.0	1.07	T276C:A319G:T370C:T427A:G533A:C563T:A627T:T658.	Y95H:Y109C:V126A:L145*:K215*:T226R:I227S:V228S:E229R:V230S:I231L:K232R:A233P:V234*:D235T:L236W:E239K:T243R:Y244T:R245A	590.0
AAAACAAAGAAACCCAAACA	ACGGTGCATC	A	cgreGFP	8.24	0.0	0.0	0.0	0.83	0.0	0.0	0.0	9.07	A120G:A163C:G167T:T192C:A329G:C444T:A499T:A555G	T40A:D54A:S64P:H151Y:N169I:N188D	590.0
AAAACAAAGAAACCCAAACA	CTATTGTTCG	A	cgreGFP	41.56	0.0	0.0	0.0	0.0	0.0	0.0	0.0	41.56	A120G:A163C:G167T:T192C:A329G:C444T:A499T:A555G	T40A:D54A:S64P:H151Y:N169I:N188D	590.0
AAAACAAAGAAACCCAAACA	GCTCTAATTG	A	cgreGFP	7.72	0.0	0.0	0.0	0.0	0.0	0.0	0.0	7.72	A120G:A163C:G167T:T192C:A329G:C444T:A499T:A555G	T40A:D54A:S64P:H151Y:N169I:N188D	590.0
AAAACAAAGAAACCCAAACA	TGGCGTCAGA	A	cgreGFP	3.86	0.0	0.0	0.0	0.0	0.0	0.0	0.0	3.86	A120G:A163C:G167T:T192C:A329G:C444T:A499T:A555G	T40A:D54A:S64P:H151Y:N169I:N188D	590.0
AAAACAAAGAATCAAAATAC	ATAAGCCAGC	A	cgreGFP	0.0	0.0	0.0	0.0	0.0	5.26	5.01	0.0	10.27	T5C:A483G:G624C	M164V:G214R	26269.546580530103
AAAACAAAGAATCAAAATAC	GGTTGGTTAG	A	cgreGFP	0.0	0.0	0.0	0.0	4.83	17.92	14.02	9.9	46.67	T5C:A483G:G624C	M164V:G214R	28394.25695859584
AAAACAAAGAATCAAAATAC	TGCTTCTTGG	A	cgreGFP	0.0	0.0	0.0	0.0	8.65	84.55	52.36	5.16	150.72	T5C:A483G:G624C	M164V:G214R	25091.76827738681
AAAACAAAGCAAAAAACACA	ATCAAGCGTA	A	cgreGFP	0.0	0.0	0.0	0.0	0.0	13.2	5.15	0.23	18.58	wt	wt	25507.278759869198
AAAACAAAGCAAAAAACACA	GCACTGCAAG	A	cgreGFP	0.0	0.0	0.0	0.0	3.33	25.32	64.38	6.74	99.76999999999998	wt	wt	29522.190742914463
AAAACAAAGCAAAAAACACA	GTTATGCCGA	A	cgreGFP	0.0	0.0	0.0	0.0	0.0	1.18	1.29	1.0	3.47	wt	wt	31880.828130725247
AAAACAAAGCAAAAAACACA	TGTTCGGGGG	A	cgreGFP	0.0	0.0	0.0	0.0	0.83	3.0	10.3	0.0	14.13	wt	wt	28903.890017661957
AAAACAAAGCTCTAAATACC	GTTGCTATCT	A	cgreGFP	0.0	0.0	0.0	0.0	0.0	0.0	5.58	1.41	6.99	G375T:T527C	V128L	36203.51887513119
AAAACAAAGGACACAAACAA	CCCTCATGTC	A	cgreGFP	0.0	0.0	0.0	0.0	3.83	0.0	0.14	0.0	3.97	T61A:G114A:T182A:T412A:C521T	L20Q:D38N:L140Q	16426.874100124645
AAAACAAAGTATCAGAACCA	TTGACTAGCT	A	cgreGFP	0.0	0.0	0.0	0.0	0.0	4.51	33.62	40.54	78.67	wt	wt	38145.26035371725
AAAACAAAGTGCACAACATC	GTTCTGCTTC	A	cgreGFP	1.3	0.0	0.0	0.0	0.33	1.5	0.0	0.0	3.13	T201C:T216C:C366T:C438T:T527G:A655G	S67P:C72R:R125C:P149S:H224R	9441.475736288101
AAAACAAATAAAAAAAACCA	GGCGGAGGCT	A	cgreGFP	0.0	0.0	0.0	0.0	4.83	70.39	51.65	32.81	159.68	A54G:A136G:C209A	T18A:K45R	28860.77866386344
AAAACAAATAAAAACTGCAT	AGAATGCAGT	A	cgreGFP	0.0	0.0	0.0	3.23	0.0	0.0	0.0	0.0	3.23	A135G:T201A	K45E:S67T	8184.455953147941
AAAACAAATAAAAACTGCAT	CTCGGAGATG	A	cgreGFP	0.0	0.0	0.46	0.0	5.66	4.72	0.0	0.0	10.84	A135G:T201A	K45E:S67T	17989.62934145087
AAAACAAATAAACAAACACG	CAGTCGAGTA	A	cgreGFP	0.0	0.0	0.0	0.0	0.0	0.0	0.0	2.4	2.4	wt	wt	44353.52933646151
AAAACAAATAACAAAAACAC	GCCTGGTCGG	A	cgreGFP	26.41	0.0	0.0	0.0	0.0	0.0	0.0	0.0	26.41	A36T:A58G:A108G:G151A:G210C	K12*:E19G:T36A:C50Y:V70L	590.0
AAAACAAATACCCAAAAAAG	GTCGTTGTAC	A	cgreGFP	0.0	0.0	0.0	0.0	0.0	0.0	0.0	5.33	5.33	T44A:T52C:T301C:A660G	I17T:F103S:T226A	44353.52933646151
AAAACAAATATCATAAGCAC	CTTTTCGGCG	A	cgreGFP	0.0	0.0	0.0	0.0	0.17	0.0	0.0	3.81	3.98	C20T:A103T:G284T:G347T:A580G:A598G	E34V:Q97H:E118D:E196G:H205R	41657.83036262134
AAAACAAATCCCAAAAAACC	AAGGCTGATT	A	cgreGFP	4.02	0.0	0.0	0.0	0.0	0.0	0.0	0.0	4.02	A36C:G105T:A115G:T214C:C644T	K12Q:G35C:D38G:F71S	590.0
AAAACAAATCGAAAACAATA	GGTGTCTCAG	A	cgreGFP	7.01	0.0	0.18	0.0	0.0	0.0	0.0	0.0	7.19	A34G:A93G:T182A:T192G:T300A:C332T:T386C	E11G:I31V:S64A:F103I	590.0
AAAACAAATCGAAAACAATA	TTTTGCTATT	A	cgreGFP	1.1	0.0	0.0	0.0	0.0	1.61	4.86	0.0	7.57	A34G:A93G:T182A:T192G:T300A:C332T:T386C	E11G:I31V:S64A:F103I	27827.384979903683
AAAACAAATCGCACAGCCCC	AAAATTGCAG	A	cgreGFP	2.27	0.0	0.0	0.0	0.0	0.0	0.0	0.0	2.27	A36G:A255G:C275T:G469A:T612C:C674T:T685C	K12E:K87E:R159H:W210R:V234A	590.0
AAAACAAATCGCACAGCCCC	ATTCGGGATA	A	cgreGFP	0.0	0.0	0.0	0.0	0.0	2.04	0.0	0.0	2.04	A36G:A255G:C275T:G469A:T612C:C674T:T685C	K12E:K87E:R159H:W210R:V234A	22488.6781980214
AAAACAAATCTCAAAGCAAC	CGAACCTGTT	A	cgreGFP	0.0	0.0	0.0	0.0	0.0	0.32	2.58	0.0	2.9	T88C:T241C:A329G:T542C:A675G	F29S:I80T:I231V	28921.435874924904
AAAACAAATCTCAAAGCAAC	CGGGGTCAGG	A	cgreGFP	1.46	0.0	0.0	0.0	0.0	0.0	0.0	0.0	1.46	T88C:T241C:A329G:T542C:A675G	F29S:I80T:I231V	590.0
AAAACAAATCTCAAAGCAAC	GGCGGTGGTG	A	cgreGFP	2.53	0.0	0.0	0.0	0.0	0.0	0.0	0.0	2.53	T88C:T241C:A329G:T542C:A675G	F29S:I80T:I231V	590.0
AAAACAAATCTCAAAGCAAC	GTGCTCAGGG	A	cgreGFP	0.0	0.0	0.0	0.0	0.0	0.0	1.72	0.0	1.72	T88C:T241C:A329G:T542C:A675G	F29S:I80T:I231V	32178.318886782963
AAAACAACAAAAAACTAACA	ATGCATGTTC	A	cgreGFP	0.97	0.0	0.0	0.0	3.33	0.0	0.0	0.0	4.3	A35G:G98T:T177C:A310G:G377A:C442A:A493C:A660C	K32N:W59R:D106G:P150H:E167A:T226P	11600.785567008423
AAAACAACAAAACAACCCCC	GTCGTCATTC	A	cgreGFP	7.53	0.0	0.0	1.72	0.0	2.9	0.0	0.0	12.15	A135T:A343T:A486T	K45*:Y117F:K165*	590.0
AAAACAACAAAACAACCCCC	TCTTCTTTTT	A	cgreGFP	5.71	0.0	0.0	0.0	0.0	0.0	0.0	0.0	5.71	A135T:A343T:A486T	K45*:Y117F:K165*	590.0
AAAACAACAAAACAACCCCC	TGTTGTGCTA	A	cgreGFP	3.54	0.0	0.0	0.0	13.81	0.0	3.0	0.0	20.35	A135T:A343T:A486T	K45*:Y117F:K165*	14009.915023878497
AAAACAACAAAAGGACAACA	CGCTCTCGCG	A	cgreGFP	0.0	0.0	1.53	0.0	0.0	0.0	0.0	0.0	1.53	T172C:C233A:C468T	V57A:R159C	4072.137032595566
AAAACAACAAAAGGACAACA	GTCTTTGGTG	A	cgreGFP	0.0	0.03	4.38	2.29	0.0	0.0	0.0	0.0	6.7	T172C:C233A:C468T	V57A:R159C	5032.101368932974
AAAACAACAAACATCAAACA	AGGATGCGGT	A	cgreGFP	0.0	0.0	2.03	8.34	9.15	0.0	0.0	0.0	19.52	C468T:T592C:T594A	R159C:L203P:Y204N	10622.153013819952
AAAACAACAAACATCAAACA	GTGGATTAGC	A	cgreGFP	0.0	0.01	0.0	4.23	18.14	0.0	0.0	0.0	22.380000000000006	C468T:T592C:T594A	R159C:L203P:Y204N	12393.422247235494
AAAACAACAAACATCAAACA	TAGGTGCGAG	A	cgreGFP	0.0	0.0	0.0	9.06	4.33	0.0	0.0	0.0	13.39	C468T:T592C:T594A	R159C:L203P:Y204N	10463.074648644195
AAAACAACAAACGAAAAAGT	GACCGCCTGG	A	cgreGFP	1.23	0.0	0.01	0.0	0.0	0.0	0.0	0.0	1.24	G111A:A487T:T491C:T691C	G37S:K165M:L236S	590.0
AAAACAACAAACGAAAAAGT	GCGCTATGTG	A	cgreGFP	1.65	0.0	0.01	0.0	0.0	0.0	0.0	0.0	1.66	G111A:A487T:T491C:T691C	G37S:K165M:L236S	590.0
AAAACAACAAACGAAAAAGT	TCTTTATAGG	A	cgreGFP	1.4	0.0	0.0	0.0	0.0	0.0	0.0	0.0	1.4	G111A:A487T:T491C:T691C	G37S:K165M:L236S	590.0
AAAACAACAAAGACAGCACC	GCTTTTGTTT	A	cgreGFP	3.8	0.0	0.0	0.0	0.0	0.0	0.0	0.53	4.33	A283G:C287T	Q97R	590.0
AAAACAACAACAATAAAACA	GCAGGCGGCT	A	cgreGFP	0.0	1.58	0.01	0.0	0.0	0.0	0.0	0.0	1.59	C254A:T258A:C267G:T418A	F86L:S88T:P92A:M142K	2299.2886423154164
AAAACAACAACACGCAAAAA	GCAGGCCTGG	A	cgreGFP	0.94	0.0	0.0	0.0	0.0	0.0	0.14	0.0	1.08	G127A:C232A:A529G:T612A	G42D:P77H:H179R:W210R	590.0
AAAACAACAACACGCAAAAA	GTTCTTTAGG	A	cgreGFP	1.98	0.0	0.0	0.0	0.0	3.97	0.0	0.0	5.95	G127A:C232A:A529G:T612A	G42D:P77H:H179R:W210R	13863.397501480853
AAAACAACAACCAAGAGTAC	TCGCTATTGT	A	cgreGFP	0.88	0.0	0.0	0.0	0.0	0.0	0.0	0.0	0.88	A3G:A108G:T172C:C230T:C293T:G369A:T565C:C704T	T1A:T36A:V57A:V126I:L191P	590.0
AAAACAACAAGCAAAAACTA	GTCTACGGCG	A	cgreGFP	0.0	0.0	0.0	0.0	0.0	12.23	0.0	0.0	12.23	C236G:C548T:T612C	W210R	22488.6781980214
AAAACAACAAGCAAAAACTA	TCCGCCTAGG	A	cgreGFP	0.0	0.0	0.0	0.0	0.0	5.9	3.0	0.0	8.9	C236G:C548T:T612C	W210R	25666.863948867445
AAAACAACAATAACAACCCC	GTGTTCGGAT	A	cgreGFP	0.0	0.0	0.0	0.0	0.0	0.0	4.01	0.0	4.01	T116C:A361G:C385.:.387A:T425C	Y123C:T131I	32178.318886782963
AAAACAACAATAACAACCCC	TCGGATTATG	A	cgreGFP	0.0	0.0	0.0	0.0	2.5	10.94	1.57	0.0	15.01	T116C:A361G:C385.:.387A:T425C	Y123C:T131I	21992.295165674146
AAAACAACAATACAATCACC	AGGCCTAATT	A	cgreGFP	2.92	0.0	0.0	0.0	0.0	0.0	0.0	0.0	2.92	C47A:T490A:A502G:A544T	I166N:K170R:H184L	590.0
AAAACAACAATACAATCACC	CGTCAGTGTG	A	cgreGFP	0.19	0.0	0.0	7.68	0.0	0.0	0.0	0.0	7.87	C47A:T490A:A502G:A544T	I166N:K170R:H184L	7382.718662100361
AAAACAACAATCAGAAACAT	ATAATCAATA	A	cgreGFP	3.18	0.0	0.0	0.0	0.0	1.61	0.0	0.0	4.79	C56A:A255G:T592A	K87E:L203Q	590.0
AAAACAACAATCAGAAACAT	CCCGAATGCT	A	cgreGFP	0.78	0.0	0.0	0.0	0.0	0.0	0.0	0.0	0.78	C56A:A255G:T592A	K87E:L203Q	590.0
AAAACAACAATTATAAGATT	ACGACGGGGA	A	cgreGFP	0.0	0.0	0.0	0.0	0.0	8.26	0.0	0.0	8.26	A141T:G403A:T658A	K47*:G137D:L225H	22488.6781980214
AAAACAACAATTATAAGATT	ATTTGGTAGT	A	cgreGFP	0.0	0.0	0.0	0.0	0.0	0.0	2.43	7.73	10.16	A141T:G403A:T658A	K47*:G137D:L225H	39835.466040221276
AAAACAACAATTATAAGATT	CGACCTAGCG	A	cgreGFP	0.0	0.0	0.0	0.0	4.16	0.0	0.0	0.0	4.16	A141T:G403A:T658A	K47*:G137D:L225H	14818.583468647937
AAAACAACAATTATAAGATT	TAAAGCCTGG	A	cgreGFP	2.27	0.0	0.0	0.0	0.0	0.0	3.15	0.0	5.42	A141T:G403A:T658A	K47*:G137D:L225H	14461.527901035764
AAAACAACACAAAAAGAATA	CGTTCGTAGT	A	cgreGFP	0.0	0.0	0.0	0.0	0.0	0.0	2.72	0.0	2.72	T215C:T425C	wt	32178.318886782963
AAAACAACACAAAAAGAATA	CTCGCCTCAC	A	cgreGFP	0.0	0.0	0.0	0.0	0.0	6.22	11.87	0.0	18.09	T215C:T425C	wt	27114.5864988462
AAAACAACACAAAAAGAATA	GATGAAAATG	A	cgreGFP	0.0	0.0	0.0	0.0	0.0	0.0	4.29	0.0	4.29	T215C:T425C	wt	32178.318886782963
AAAACAACACCCAAAGGAAC	TGTAGTCCGA	A	cgreGFP	6.85	0.0	0.0	0.0	0.0	5.36	5.01	0.0	17.22	G39A:C118T:G222A:T242A:C411A	E13K:A39V:A74T:L140M	13072.651974408938
AAAACAACACCTCACACACC	GGTGCTTAGG	A	cgreGFP	0.0	0.0	0.0	0.0	0.0	9.55	20.6	2.23	32.38	A266G	wt	29432.53225808001
AAAACAACAGAAAAAAACCC	CTTCTGCCCT	A	cgreGFP	0.0	0.0	0.0	0.0	0.67	0.0	2.29	0.0	2.96	T31A	F10Y	29489.273978964626
AAAACAACAGAAAAAAACCC	GCCTCTTAGA	A	cgreGFP	1.72	0.0	0.0	0.0	1.66	0.86	0.0	0.0	4.24	T31A	F10Y	8068.855204404216
AAAACAACAGAAAAAAACCC	GCGCGGCTAA	A	cgreGFP	0.0	0.0	0.0	0.0	1.5	0.0	0.0	0.0	1.5	T31A	F10Y	14818.583468647937
AAAACAACAGACAAACCGTA	AAACGTGTGT	A	cgreGFP	0.0	0.0	0.0	0.0	0.0	20.6	20.89	9.31	50.8	G104A:A449T:A580G:G605T	E196G	29528.112911377284
AAAACAACAGACAAACCGTA	AATGGCGTGC	A	cgreGFP	0.0	0.0	0.0	0.0	0.0	9.12	7.15	16.05	32.32	G104A:A449T:A580G:G605T	E196G	35773.52373863381
AAAACAACAGACAAACCGTA	CCGTTTAGAA	A	cgreGFP	0.0	0.0	0.0	0.0	0.0	6.65	17.74	7.91	32.3	G104A:A449T:A580G:G605T	E196G	32764.954690322564
AAAACAACAGACAAACCGTA	TCGGTTGTGT	A	cgreGFP	0.0	0.0	0.0	0.0	0.0	2.36	8.3	0.23	10.89	G104A:A449T:A580G:G605T	E196G	29569.50188244165
AAAACAACAGCAACACAAAT	GGGTTTCGGT	A	cgreGFP	0.0	0.0	0.0	0.0	0.0	2.9	0.0	0.0	2.9	T87C:G377T:A511G	F29L:D173G	22488.6781980214
AAAACAACAGCCAAAAAACC	GGGCCGATTT	A	cgreGFP	0.0	2.76	1.0	0.22	0.0	3.76	0.0	0.0	7.739999999999998	A3T:T425A:A499G:T612A	T1S:N169S:W210R	11510.181165723057
AAAACAACAGCCATAAACAA	ATCCCTCTAA	A	cgreGFP	0.0	0.0	0.0	0.0	0.0	3.76	0.14	0.0	3.9	A660G	T226A	24151.229692069697
AAAACAACAGCCATAAACAA	CGTTCTCCCC	A	cgreGFP	0.0	0.0	0.0	0.0	0.0	0.86	5.58	2.05	8.49	A660G	T226A	33881.592725506096
AAAACAACAGCCATAAACAA	GGCTTGCTAG	A	cgreGFP	0.0	0.0	0.0	0.0	0.0	9.66	5.44	0.0	15.1	A660G	T226A	25758.99556353061
AAAACAACAGCCATAAACAA	TAACTCGGCT	A	cgreGFP	0.0	0.0	0.0	0.0	3.33	4.18	25.75	0.0	33.26	A660G	T226A	29382.038877461007
AAAACAACATAAAACAATAC	ATCACTTGTC	A	cgreGFP	0.0	0.0	0.0	0.0	0.0	5.69	22.17	0.0	27.860000000000007	G222A	A74T	28178.062717078017
AAAACAACATAAAACAATAC	GCGGTTTAGA	A	cgreGFP	0.0	0.0	0.0	0.0	6.82	44.96	14.74	0.0	66.52	G222A	A74T	23432.00544382777
AAAACAACATAAAACAATAC	GTATGCTATG	A	cgreGFP	0.0	0.0	0.0	0.0	0.5	24.89	10.3	0.0	35.69	G222A	A74T	24770.75183000553
AAAACAACATAAAACAATAC	TCATTCTTGG	A	cgreGFP	0.0	0.0	0.0	0.0	18.8	14.91	13.45	0.0	47.16	G222A	A74T	21533.51582154961
AAAACAACATAAAACAATAC	TGGAGCGGTG	A	cgreGFP	0.0	0.0	0.0	0.0	1.66	10.19	8.73	0.0	20.58	G222A	A74T	25400.36905783353
AAAACAACATACACAAAACC	ACTTGCGGTG	A	cgreGFP	0.0	0.0	0.72	2.1	8.82	1.82	0.0	0.0	13.46	A42G:T214A:A394G:C697T	I14V:F71Y:K134R:T243M	14195.210434810057
AAAACAACATTTAAATCATT	CTATTGTGCG	A	cgreGFP	2.43	0.0	0.0	0.0	0.0	0.0	0.0	0.0	2.43	T50A:G78C:A322G:G421A:A493G:A581T	Y16*:G26R:D110G:R143H:E167G:E196D	590.0
AAAACAACATTTAAATCATT	GTCGTATCGT	A	cgreGFP	0.0	0.0	0.0	0.0	0.0	0.0	7.15	0.0	7.15	T50A:G78C:A322G:G421A:A493G:A581T	Y16*:G26R:D110G:R143H:E167G:E196D	32178.318886782963
AAAACAACCAAATAATAACA	AGCGTAAGTT	A	cgreGFP	0.0	0.0	0.0	0.0	2.0	13.73	17.88	7.73	41.34	T5C:T214A	F71Y	29746.03836512333
AAAACAACCAAATAATAACA	CTGTCCCAGC	A	cgreGFP	0.0	0.0	0.0	0.0	1.83	20.17	5.44	4.51	31.95	T5C:T214A	F71Y	24497.46526480628
AAAACAACCAAATAATAACA	GCCCCAGATG	A	cgreGFP	0.0	0.0	0.0	0.0	0.0	18.67	5.29	0.0	23.96	T5C:T214A	F71Y	25310.94616135716
AAAACAACCAAATAATAACA	TTTTGTGGAG	A	cgreGFP	0.0	0.0	0.0	0.0	0.0	6.87	10.44	0.0	17.31	T5C:T214A	F71Y	26826.247711285763
AAAACAACCAACTGACCACC	AGATGAAACC	A	cgreGFP	4.77	0.0	0.0	0.0	0.0	0.0	0.0	0.0	4.77	G6A:C60A:T497A	A2T:L20M:Y168*	590.0
AAAACAACCACAAACACATT	TGTGCGCTCC	A	cgreGFP	1.85	0.0	0.0	0.0	0.0	0.0	0.0	0.0	1.85	G102A:G151T:T177A:T476A	E34K:C50F:W59R:N161K	590.0
AAAACAACCAGAATAAACAC	AAGTTCTTTG	A	cgreGFP	0.19	0.0	0.0	0.0	0.0	0.0	0.0	0.0	0.19	C56A:T95A:T110A:T228C:G345A:A686T	Y76H:E118K	590.0
AAAACAACCAGAATAAACAC	GTGTGCTCTC	A	cgreGFP	1.62	0.0	0.0	0.0	0.0	0.0	0.0	0.0	1.62	C56A:T95A:T110A:T228C:G345A:A686T	Y76H:E118K	590.0
AAAACAACCCAAACAAGCCA	GAAAAGTCGT	A	cgreGFP	3.11	0.0	0.0	0.0	0.0	0.0	0.0	0.0	3.11	C89T:C165T:A555T	N188Y	590.0
AAAACAACCCACAAACAACA	ATTTGCTACT	A	cgreGFP	2.43	0.0	0.0	0.0	15.97	0.11	0.57	0.0	19.08	C278A:A472T	Y95*:K160M	13965.571558871241
AAAACAACCCACAAACAACA	GATTTTGTTT	A	cgreGFP	3.21	0.0	0.0	1.78	0.0	0.0	0.0	0.0	4.99	C278A:A472T	Y95*:K160M	590.0
AAAACAACCCACAAACAACA	GGGAGTTTCT	A	cgreGFP	6.16	0.0	0.0	0.0	0.0	0.0	0.0	0.0	6.16	C278A:A472T	Y95*:K160M	590.0
AAAACAACCCACAAACAACA	TCTGACTCAT	A	cgreGFP	2.66	0.0	0.0	0.0	0.0	0.0	0.0	0.0	2.66	C278A:A472T	Y95*:K160M	590.0
AAAACAACCCACCCCCCCCT	AGGTGTCGCG	A	cgreGFP	4.96	0.0	0.0	0.0	0.0	0.0	0.0	0.0	4.96	C149T:C236T:T252G:A327G:A595T:A640T:T673A:A694G	F86V:K112E:Y204F:D219V:V230D:E239G	590.0
AAAACAACCCACCCCCCCCT	AGTCTGATTA	A	cgreGFP	0.81	0.0	0.0	0.0	0.0	0.0	1.86	0.0	2.67	C149T:C236T:T252G:A327G:A595T:A640T:T673A:A694G	F86V:K112E:Y204F:D219V:V230D:E239G	21687.25524896268
AAAACAACCTACACAACCCC	CTTTCAAGGC	A	cgreGFP	0.97	0.0	0.0	0.0	0.0	1.82	0.0	0.0	2.79	A132G:T219A:A378.:C438A:C467A:T592C:G625A	I44V:F73I:K129R:G130A:T131L:G132V:F133S:K134S:S135Q:N136T:G137A:N138T:I139S:L140W:M142C:R143A:V144F:L145C:Y146T:H147T:S148R:P149H:H151T:A152Q:V153S:Y154I:I155S:L156C:P157L:D158N:R159A:K160R:N161M:G162V:G163A:M164*:K165R:I166L:E167S:Y168I:N169T:K170R:A171P:F172L:D173T:V174*:M175W:G176A:G177A:G178V:H179T:Q180R:M181W:A182P:R183V:H184T:A185P:Q186S:F187S:N188T:K189S:G192A:A193H:W194G:E195R:E196K:D197I…	13255.697280837607
AAAACAACGAAAATAAAATT	AGTAAATGTT	A	cgreGFP	0.0	0.0	0.0	0.0	7.99	51.18	48.07	0.06	107.3	A307G:T542C	N105S	25689.107156371363
AAAACAACGAAAATAAAATT	TCAGGGATCG	A	cgreGFP	0.0	0.0	0.0	0.0	0.0	0.75	2.0	0.0	2.75	A307G:T542C	N105S	27555.417266550277
AAAACAACGCAAAAACCACA	TCTTATGAAC	A	cgreGFP	3.37	0.0	0.0	0.0	0.0	0.0	0.0	0.0	3.37	A76G:A136G:T190G:A474G	E25G:K45R:L63R:N161D	590.0
AAAACAACTAAAATAAACCG	ATTGGGTGTG	A	cgreGFP	17.26	0.0	0.0	0.0	0.0	0.43	0.0	0.0	17.69	A670T	E229V	590.0
AAAACAACTAACAAAAATCA	CACTGAGGTG	A	cgreGFP	2.11	0.0	0.0	0.0	0.0	0.0	0.0	0.0	2.11	C164.:C231A:T455A	L55C:V57C:W59G:A60L:T61P:I62S:L63C:S64H:S65P:L66C:S67R:Y68T:G69A:V70C:C72A:F73S:A74L:K75N:Y76T:R78A:H79T:I80L:A81R:D84T:F85S:F86S:K87S:S88P:T89P:Q90N:D93M:G94A:Y95T:S96V:Q97R:D98T:R99A:I100S:I101S:S102R:F103S:D104T:N105M:D106T:G107A:Q108S:Y109T:D110T:V111*:A113P:V115*:T116R:Y117M:E118R:N119T:G120V:T121H:L122Y:Y123T:N124T:R125A:V126L:T127P:V128*:K129R:G130A:T131L:G132V:F133S:K134S:S135Q:N136T:G137…	590.0
AAAACAACTAACATTAAACA	TGTACGCGAA	A	cgreGFP	0.42	0.0	0.0	4.75	3.0	5.47	0.0	0.0	13.64	A529G:T604A:T673C	H179R:L207Q:V230A	15211.069311805431
AAAACAACTAAGTCAAACAC	AGTAAGTATT	A	cgreGFP	1.65	0.0	0.0	0.0	0.0	0.0	0.0	0.0	1.65	A108G:A247G:G280T:A384G	T36A:D84G:S96I:T131A	590.0
AAAACAACTAAGTCAAACAC	CCTCGTTCTG	A	cgreGFP	2.43	0.0	0.0	0.0	0.0	0.0	0.0	0.0	2.43	A108G:A247G:G280T:A384G	T36A:D84G:S96I:T131A	590.0
AAAACAACTACCGGCCTCCT	GCAATAAGCA	A	cgreGFP	0.0	0.0	0.0	0.0	1.66	29.94	47.64	9.96	89.2	A163G:A487T	D54G:K165M	29204.521830919268
AAAACAACTACCGGCCTCCT	GGCATGTATT	A	cgreGFP	0.0	0.0	0.0	0.0	0.0	2.25	2.29	0.0	4.54	A163G:A487T	D54G:K165M	26342.052618050708
AAAACAACTCGCAAGCGCTC	TGGCGTTGTT	A	cgreGFP	4.19	0.0	0.0	0.0	0.0	0.0	0.0	0.0	4.19	T30C:G66A:A84G:G167A:C374A:A511G	F10L:G22S:K28E:D173G	590.0
AAAACAACTGAGACAAAAAA	GTATAGTCAC	A	cgreGFP	0.1	0.0	0.0	0.0	0.0	2.58	0.0	0.0	2.68	A70G:A364G:A606T	D23G:N124S:T208S	20910.28420311689
AAAACAAGAAAAAATACAAG	CTGGTTTAGG	A	cgreGFP	0.0	0.0	0.0	0.0	0.0	6.12	3.43	3.75	13.3	G59A:C155T:C275T	wt	30313.585083285518
AAAACAAGAAAAAATACAAG	GGGGGTTTAT	A	cgreGFP	0.0	0.0	0.0	0.0	0.0	0.0	4.86	6.15	11.010000000000002	G59A:C155T:C275T	wt	38462.30436811025
AAAACAAGAAAAACACAAGA	GTGAGCTCAG	A	cgreGFP	0.0	0.0	0.0	0.0	3.66	15.34	23.75	5.92	48.67	C340T	T116M	28714.788890965083
AAAACAAGAAAAAGAAAACC	GCGTCAGGAG	A	cgreGFP	0.0	0.0	0.0	0.0	2.83	0.0	0.0	0.0	2.83	G526C:A555G:G579T:C596T	G178A:N188D:E196*	14818.583468647937
AAAACAAGAAAAATAACACA	TCGGTTACGG	A	cgreGFP	0.0	0.0	0.0	0.0	0.0	12.23	8.3	0.0	20.53	wt	wt	25914.984967160293
AAAACAAGAAAATAAAACGC	AGGGCGTACG	A	cgreGFP	5.61	3.55	0.0	0.0	0.0	3.33	0.0	0.0	12.49	T30C:A147G:T201C:G377A	F10L:I49V:S67P	590.0
AAAACAAGAAAATAAAACGC	TTCGTGGATG	A	cgreGFP	3.21	0.0	0.0	0.0	0.0	0.0	0.0	0.0	3.21	T30C:A147G:T201C:G377A	F10L:I49V:S67P	590.0
AAAACAAGAAACAAAACACC	CATGTCATTT	A	cgreGFP	0.0	0.0	2.08	0.0	0.0	0.0	0.0	0.0	2.08	A399G:A556G:A631G	N136D:N188S:D216G	4072.137032595566
AAAACAAGAAACAAAACACC	TTTCCAGCGT	A	cgreGFP	0.0	0.0	11.05	6.57	0.0	0.0	0.0	0.0	17.62	A399G:A556G:A631G	N136D:N188S:D216G	5215.960933774222
AAAACAAGAAACACAATACC	ACTAGGGCGA	A	cgreGFP	2.04	0.0	0.0	0.0	0.0	0.0	0.0	0.0	2.04	C4T:A24G:A286G:T459G:T592C	T1I:K8E:D98G:L156V:L203P	590.0
AAAACAAGAAACACAATACC	GGACACTGCG	A	cgreGFP	0.29	0.0	0.0	0.0	0.0	0.0	0.0	0.0	0.29	C4T:A24G:A286G:T459G:T592C	T1I:K8E:D98G:L156V:L203P	590.0
AAAACAAGAAAGCAAAAACA	CAATGCCGGC	A	cgreGFP	1.95	0.0	0.0	0.0	0.0	1.5	0.0	0.0	3.45	A229G:T318A:C468G:C548G	Y76C:Y109N:R159G	1474.0418066063596
AAAACAAGAAAGCAAAAACA	GCGCGGTCGT	A	cgreGFP	0.0	0.0	0.0	0.0	0.0	1.07	0.0	0.0	1.07	A229G:T318A:C468G:C548G	Y76C:Y109N:R159G	22488.6781980214
AAAACAAGAAATGAGATAAC	AGGAGTTATT	A	cgreGFP	0.78	0.0	0.0	0.0	0.0	0.0	0.0	0.0	0.78	G67C:T190A:G312A	G22A:L63Q:G107S	590.0
AAAACAAGAAGAAAAAAACA	TCTGTGGTTG	A	cgreGFP	0.0	0.0	0.0	0.0	0.0	0.0	1.14	0.0	1.14	C591T	wt	32178.318886782963
AAAACAAGAAGAAAAAAACA	TTCGGCTATC	A	cgreGFP	0.0	0.0	0.0	0.0	0.0	0.0	5.01	0.0	5.01	C591T	wt	32178.318886782963
AAAACAAGAAGAAAAAAACA	TTTTCGGCGA	A	cgreGFP	0.0	0.0	0.0	0.0	3.0	5.04	9.3	6.97	24.31	C591T	wt	31370.99986780406
AAAACAAGACACAAACCCAA	AAGCTTTAAA	A	cgreGFP	0.91	0.0	0.0	0.0	0.0	0.0	0.0	0.0	0.91	G99T:G151A:C185A:T242A:G289A:T386A:T508G:C562A:T664A	G33C:C50Y:R99H:F172C:P190H:I227N	590.0
AAAACAAGACACAAACCCAA	CGACTTGGTC	A	cgreGFP	2.99	0.0	0.0	0.0	0.0	0.0	0.0	0.0	2.99	G99T:G151A:C185A:T242A:G289A:T386A:T508G:C562A:T664A	G33C:C50Y:R99H:F172C:P190H:I227N	590.0
AAAACAAGACACAAACCCAA	GCCGTGGTCA	A	cgreGFP	0.16	0.0	0.0	0.0	0.0	0.0	0.0	0.0	0.16	G99T:G151A:C185A:T242A:G289A:T386A:T508G:C562A:T664A	G33C:C50Y:R99H:F172C:P190H:I227N	590.0
AAAACAAGACACAAACCCAA	TTCGGCCGCT	A	cgreGFP	0.0	0.0	0.0	0.0	0.0	0.0	2.15	0.0	2.15	G99T:G151A:C185A:T242A:G289A:T386A:T508G:C562A:T664A	G33C:C50Y:R99H:F172C:P190H:I227N	32178.318886782963
AAAACAAGAGCAACAAAAAA	GGGCTGTTAA	A	cgreGFP	0.0	0.0	0.0	1.04	3.66	0.0	0.0	0.0	4.7	T43C:A58T:G59T:T91A:A142G:C146T:T604C	I14T:E19V:I30N:K47R:L207P	12148.814581660308
AAAACAAGCCACACCTCCCC	CAGTTTAATA	A	cgreGFP	0.0	0.0	0.0	0.0	0.0	8.69	8.3	4.51	21.5	C209T:G285A:A405T:G447A:A572T:T592C:A695G	D98N:N138Y:A152T:L203P	29931.59752989304
AAAACAAGCCACACCTCCCC	TAATTGCATC	A	cgreGFP	0.0	0.0	0.0	0.0	0.0	4.61	12.59	0.0	17.2	C209T:G285A:A405T:G447A:A572T:T592C:A695G	D98N:N138Y:A152T:L203P	27587.81115470313
AAAACAAGCCACACCTCCCC	TTTTTTTCGT	A	cgreGFP	0.0	0.0	0.0	0.0	4.33	20.71	39.2	16.87	81.11000000000001	C209T:G285A:A405T:G447A:A572T:T592C:A695G	D98N:N138Y:A152T:L203P	30903.86008631105
AAAACAAGCCATCTAACATT	ATGCGTTTCG	A	cgreGFP	1.23	0.0	0.0	0.0	0.0	0.0	0.0	0.0	1.23	A58G:A70T:C170T:T177C:A247G:G336A:T337G:G525T:G546A:A615C:G647C:G698A	E19G:D23V:W59R:D84G:V115R:G178C:A185T:T211P:E221D	590.0
AAAACAAGTAAAAAAAAAAC	AAAAGCGGCA	A	cgreGFP	0.81	0.0	0.0	0.0	0.0	0.0	0.0	0.0	0.81	C315T:A454T:T509A:A572G:A695G	Q108*:Y154F:F172L	590.0
AAAACAAGTAAGAGAAAAGC	ACGACGGGTC	A	cgreGFP	0.0	0.0	0.0	0.0	0.0	0.0	1.57	0.0	1.57	A38T:A132G:T390A:A648T	K12N:I44V:F133I:T222S	32178.318886782963
AAAACAAGTAAGAGAAAAGC	GGTCAGTTGC	A	cgreGFP	4.09	0.0	0.0	0.0	0.0	0.0	0.0	0.0	4.09	A38T:A132G:T390A:A648T	K12N:I44V:F133I:T222S	590.0
AAAACAAGTTTAAAAACAAA	CTGCCGGTGC	A	cgreGFP	8.53	0.0	0.0	0.0	0.0	0.0	0.86	0.0	9.39	A12G:T88C:C101T:T201A:G208C:A486G:C589T:G619T:A640T	T4A:F29S:S67T:G69A:K165E:P199L:S212I:D219V	590.0
AAAACAATAAAAAAGACAAC	CGGTGCCGAA	A	cgreGFP	6.16	0.0	0.0	0.02	0.0	0.0	0.0	0.0	6.18	G39T:G69T:T166A:A229G:T276A:A363T:T424C:A466G:A475G:T553C:G575T	E13*:D23Y:L55Q:Y76C:Y95N:N124Y:V144A:D158G:N161S:F187S:W194C	590.0
AAAACAATAAAAATCAAAAA	TTCTCTACGT	A	cgreGFP	1.52	0.0	0.0	0.0	0.0	0.0	0.0	0.0	1.52	C152T:G207A:A283T:G437A:A586T:T604C	G69S:Q97L:Y198F:L207P	590.0
AAAACAATAAAACAAAACCA	CAGAGCTACT	A	cgreGFP	2.21	0.01	0.0	0.0	3.49	0.0	0.0	0.0	5.71	T166A:T276C:A474C:C683T	L55Q:Y95H:N161H	7647.295488671805
AAAACAATAAAATAAAAACA	CTGACCAAGC	A	cgreGFP	1.62	0.0	0.0	0.0	0.0	0.0	0.0	0.0	1.62	T258C:C545T:A598G:G671A	S88P:H205R	590.0
AAAACAATAAACCAAAAATC	ACCTCCTATG	A	cgreGFP	0.0	0.0	0.0	0.0	12.31	41.74	51.07	1.41	106.53	wt	wt	26139.954032315523
AAAACAATAAACCAAAAATC	GGCTGCAAAG	A	cgreGFP	0.0	0.0	0.0	0.0	0.0	27.79	33.33	1.82	62.94	wt	wt	26599.564297561108
AAAACAATAAACCAAAAATC	GTGTGACCTG	A	cgreGFP	0.0	0.0	0.0	0.0	0.0	10.62	32.33	7.67	50.62	wt	wt	31505.7627763446
AAAACAATAAACCAAAAATC	TATATTATAG	A	cgreGFP	0.0	0.0	0.0	0.0	2.16	11.8	9.3	0.0	23.26	wt	wt	25087.96267703694
AAAACAATAAACCAAAAATC	TCGCGGGCAT	A	cgreGFP	0.0	0.0	0.0	0.0	0.0	0.0	15.88	6.39	22.27	wt	wt	36689.224540311865
AAAACAATAAACCAAAAATC	TTTACTTGTG	A	cgreGFP	0.0	0.0	0.0	0.0	0.5	9.55	5.15	1.52	16.72	wt	wt	25397.38672314594
AAAACAATAAATAAAAAATA	AGGCTCCGTA	A	cgreGFP	2.5	0.0	0.0	0.0	0.0	3.97	0.0	0.0	6.4700000000000015	G59A:G212A:C259T:G519T	S88F:G176C	11580.735389871676
AAAACAATAAATAAAAAATA	CGTCGGATAG	A	cgreGFP	2.11	0.0	0.0	0.0	0.0	5.36	0.0	0.0	7.4700000000000015	G59A:G212A:C259T:G519T	S88F:G176C	20175.683810250004
AAAACAATAAATAAAAAATA	GCTTTGCTGT	A	cgreGFP	1.27	0.0	0.0	0.0	0.0	0.0	0.0	0.0	1.27	G59A:G212A:C259T:G519T	S88F:G176C	590.0
AAAACAATAAATAAAAAATA	TGCGGGGGTG	A	cgreGFP	0.19	0.0	0.0	0.0	0.0	0.0	0.0	0.0	0.19	G59A:G212A:C259T:G519T	S88F:G176C	590.0
AAAACAATAAATATAAACCC	AGCTTGGGGA	A	cgreGFP	0.0	0.0	0.0	0.0	0.0	2.47	10.73	2.99	16.19	C602T:C704A	wt	32584.18409579453
AAAACAATAAATATAAACCC	GCGGTTCGGG	A	cgreGFP	0.0	0.0	0.0	0.0	0.0	0.0	2.58	0.0	2.58	C602T:C704A	wt	32178.318886782963
AAAACAATAAATATAAACCC	TGAACGTTGT	A	cgreGFP	0.0	0.0	0.0	0.0	0.0	1.82	0.0	0.0	1.82	C602T:C704A	wt	22488.6781980214
AAAACAATAAATCGAAAACA	GCCACTGTAA	A	cgreGFP	0.0	0.0	0.0	0.0	0.0	6.01	10.01	0.0	16.02	wt	wt	26941.21531861197
AAAACAATAAATCGAAAACA	GGACTCACGT	A	cgreGFP	0.0	0.0	0.0	0.0	1.66	20.28	68.53	19.27	109.74	wt	wt	31894.300124228837
AAAACAATAACCACCACCCC	CGCAGTGGAG	A	cgreGFP	0.0	0.0	0.0	0.0	0.17	14.7	19.6	5.86	40.33	T242A	wt	29474.46075120395
AAAACAATAACCACCACCCC	CGTGTATCCG	A	cgreGFP	0.0	0.0	0.0	0.0	5.82	29.08	59.51	1.52	95.93	T242A	wt	28083.731588918658
AAAACAATAACCACCACCCC	GCATTAGATG	A	cgreGFP	0.0	0.0	0.0	0.0	0.0	1.18	0.0	4.1	5.2799999999999985	T242A	wt	40761.25964920512
AAAACAATAACCACCACCCC	GCTTGGTGCG	A	cgreGFP	0.0	0.0	0.0	0.0	0.0	1.61	24.61	3.81	30.03	T242A	wt	33177.54534757476
AAAACAATAACCACCACCCC	TAATTGATGT	A	cgreGFP	0.0	0.0	0.0	0.0	0.0	4.94	6.01	0.0	10.95	T242A	wt	26541.79896638623
AAAACAATAAGATCAGGACG	GTGTACGATC	A	cgreGFP	0.0	0.0	0.0	0.0	0.0	1.82	7.01	7.97	16.8	C161T	wt	37169.09878228714
AAAACAATAATACAAAACAA	GAAGCTCCAG	A	cgreGFP	0.0	0.0	0.0	0.0	15.81	40.77	26.18	0.0	82.76	A333G:G485T:A558G	K114E:M164I:K189E	23619.39194937501
AAAACAATAATACAAAACAA	TTTTAAACGA	A	cgreGFP	0.0	0.0	0.0	0.0	2.0	47.75	3.0	0.0	52.75	A333G:G485T:A558G	K114E:M164I:K189E	22710.063674989047
AAAACAATAATCAAAAAAGA	GCTGGTCGAT	A	cgreGFP	0.0	0.0	0.0	0.0	1.66	27.15	15.74	0.0	44.55	G299A:T497C:A572T:A643G	D220G	24986.356564344434
AAAACAATAATCAAAAAAGA	TATCCACGTT	A	cgreGFP	0.0	0.0	0.0	0.0	0.0	0.0	3.58	0.0	3.58	G299A:T497C:A572T:A643G	D220G	32178.318886782963
AAAACAATACACAAGAAAAT	CATCTCAGTT	A	cgreGFP	13.21	0.0	0.0	0.76	0.0	0.0	0.0	0.0	13.97	G21T:G72A:C134A:T211C:C293T:A384G:T412C	A7S:V24I:V70A:T131A:L140P	590.0
AAAACAATACACAAGAAAAT	TTTGGCCATG	A	cgreGFP	3.02	0.0	0.0	0.0	0.0	0.0	0.0	0.0	3.02	G21T:G72A:C134A:T211C:C293T:A384G:T412C	A7S:V24I:V70A:T131A:L140P	590.0
AAAACAATACATAAAACACA	TTCGGAGCGT	A	cgreGFP	3.83	0.0	0.0	0.0	0.0	0.0	0.0	0.0	3.83	A255T:T426C:A471C:T535C:A572T	K87*:K160Q:M181T	590.0
AAAACAATATAAAAAAGATA	ATCCCAGGTT	A	cgreGFP	0.0	0.0	0.0	0.0	0.0	0.0	2.0	0.0	2.0	C122T	wt	32178.318886782963
AAAACAATATAAAAAAGATA	GAAGTTTCTT	A	cgreGFP	0.0	0.0	0.0	0.0	0.0	15.77	37.77	3.1	56.64	C122T	wt	29442.675789822613
AAAACAATATAAAAAAGATA	TCGTTGCGGG	A	cgreGFP	0.0	0.0	0.0	0.0	0.0	0.0	7.3	0.0	7.3	C122T	wt	32178.318886782963
AAAACAATCCAGAAAAAACC	ACTTCGGTGT	A	cgreGFP	6.52	146.51	3.13	0.0	0.0	0.11	0.0	0.0	156.27	C206T:C446G:A532T	H151Q:Q180L	2053.5739374000127
AAAACAATCCAGAAAAAACC	GCAAGGGTGG	A	cgreGFP	0.0	5.99	0.04	0.0	0.0	0.0	0.0	0.0	6.03	C206T:C446G:A532T	H151Q:Q180L	2314.794170834912
AAAACAATTCACCAATACCC	GCATGCGGAT	A	cgreGFP	2.17	0.0	0.0	0.0	0.0	0.0	0.0	0.0	2.17	A3T:T116A:C230.:C452A:A487T	T1S:D38E:R78A:H79T:I80L:A81R:D84T:F85S:F86S:K87S:S88P:T89P:Q90N:D93M:G94A:Y95T:S96V:Q97R:D98T:R99A:I100S:I101S:S102R:F103S:D104T:N105M:D106T:G107A:Q108S:Y109T:D110T:V111*:A113P:V115*:T116R:Y117M:E118R:N119T:G120V:T121H:L122Y:Y123T:N124T:R125A:V126L:T127P:V128*:K129R:G130A:T131L:G132V:F133S:K134S:S135Q:N136T:G137A:N138T:I139S:L140W:M142C:R143A:V144F:L145C:Y146T:H147T:S148R:P149H:H151T:A152Q:V153Y:…	590.0
AAAACAATTCACCAATACCC	TACTTTGGTG	A	cgreGFP	5.19	0.0	0.0	0.0	0.0	0.0	0.0	0.0	5.19	A3T:T116A:C230.:C452A:A487T	T1S:D38E:R78A:H79T:I80L:A81R:D84T:F85S:F86S:K87S:S88P:T89P:Q90N:D93M:G94A:Y95T:S96V:Q97R:D98T:R99A:I100S:I101S:S102R:F103S:D104T:N105M:D106T:G107A:Q108S:Y109T:D110T:V111*:A113P:V115*:T116R:Y117M:E118R:N119T:G120V:T121H:L122Y:Y123T:N124T:R125A:V126L:T127P:V128*:K129R:G130A:T131L:G132V:F133S:K134S:S135Q:N136T:G137A:N138T:I139S:L140W:M142C:R143A:V144F:L145C:Y146T:H147T:S148R:P149H:H151T:A152Q:V153Y:…	590.0
AAAACAATTTGCAAAAATAA	CCGTCGATTT	A	cgreGFP	1.23	0.0	0.0	0.0	0.0	0.0	0.0	0.0	1.23	T242A:A283G:A327G:T453C:C634T:T658A	Q97R:K112E:Y154H:P217L:L225H	590.0
AAAACACAAAAAAAAAACCC	GCCTACGTCC	A	cgreGFP	0.0	0.0	0.0	0.0	3.99	4.08	0.0	0.0	8.07	A129T:A271G:A440G	T43S:D93G	18680.434979264606
AAAACACAAAAAAAGAAAAC	CGCTTCTGGG	A	cgreGFP	0.0	0.0	0.0	0.0	0.0	13.2	16.02	2.69	31.91	A34G	E11G	27956.060573930336
AAAACACAAAAAAAGAAAAC	CGGACATACA	A	cgreGFP	0.0	0.0	0.0	0.0	0.0	0.0	2.72	0.0	2.72	A34G	E11G	32178.318886782963
AAAACACAAAAAAAGAAAAC	GCTATGAAAC	A	cgreGFP	0.0	0.0	0.0	0.0	0.0	1.61	2.29	0.0	3.9	A34G	E11G	26744.242675950278
AAAACACAAAAAAAGAAAAC	GGTTTGAGAA	A	cgreGFP	0.0	0.0	0.0	0.0	0.0	6.01	10.87	0.0	16.88	A34G	E11G	27045.86354236747
AAAACACAAAAAAAGAAAAC	TCGTACCACC	A	cgreGFP	0.0	0.0	0.0	0.0	1.16	22.53	5.15	11.19	40.03	A34G	E11G	28284.044183421513
AAAACACAAAAAACCAAAAC	CACCTTTATG	A	cgreGFP	1.17	0.0	0.0	0.0	0.0	0.0	0.43	0.0	1.6	A90G:A346T:A384T:A670T:A696G	I30V:E118V:T131S:E229V:T243A	590.0
AAAACACAAAAAACCAAAAC	CGTTTGGTAG	A	cgreGFP	12.17	0.0	0.0	0.0	0.0	0.0	0.0	0.0	12.17	A90G:A346T:A384T:A670T:A696G	I30V:E118V:T131S:E229V:T243A	590.0
AAAACACAAAAAACTATTCA	CTAGTTTGTA	A	cgreGFP	1.36	0.0	0.0	0.0	0.0	2.79	0.0	0.0	4.15	A226G:A454G:G469C:T667A:G687T	K75R:Y154C:R159P:V228D:D235Y	14065.69155590212
AAAACACAAAAAACTATTCA	TACCAAAAAG	A	cgreGFP	8.5	0.0	0.0	0.0	0.0	0.0	0.0	0.0	8.5	A226G:A454G:G469C:T667A:G687T	K75R:Y154C:R159P:V228D:D235Y	590.0
AAAACACAAAAAACTATTCA	TCAATGATTA	A	cgreGFP	5.94	0.0	0.0	0.0	14.14	0.0	0.0	0.0	20.08	A226G:A454G:G469C:T667A:G687T	K75R:Y154C:R159P:V228D:D235Y	10010.947927863659
AAAACACAAAAAACTATTCA	TGTGCGGTCG	A	cgreGFP	1.17	5.6	0.0	0.0	0.0	0.0	0.0	0.0	6.77	A226G:A454G:G469C:T667A:G687T	K75R:Y154C:R159P:V228D:D235Y	1690.5271273439953
AAAACACAAAAAGAAAAAAT	CATGTGGGGG	A	cgreGFP	0.0	0.0	0.0	0.0	0.0	4.4	4.58	0.06	9.04	A364T:A379G:G485A:C530T	N124I:K129R:M164I	26383.29991745399
AAAACACAAAACAAAATATT	AGGGCTGCCT	A	cgreGFP	0.0	0.0	0.0	0.12	0.0	3.97	0.0	0.0	4.09	T82C:A559G:T667C	M27T:K189R:V228A	21006.228885593577
AAAACACAAAACAAAATATT	CGTCGGGATT	A	cgreGFP	0.0	0.0	0.0	0.0	4.33	4.18	0.0	0.0	8.51	T82C:A559G:T667C	M27T:K189R:V228A	18613.888866468027
AAAACACAAAACAAAATATT	CTTTCAAGGC	A	cgreGFP	0.0	1.43	0.0	2.18	3.16	0.21	1.43	0.0	8.41	T82C:A559G:T667C	M27T:K189R:V228A	12819.042326001423
AAAACACAAAACAAAATATT	GAAACTCCCG	A	cgreGFP	0.0	0.0	0.0	0.0	6.49	0.32	0.0	0.0	6.8100000000000005	T82C:A559G:T667C	M27T:K189R:V228A	16552.227074641123
AAAACACAAAACAAATAAAA	GAAACTGAGT	A	cgreGFP	1.46	0.0	0.0	0.0	0.0	0.0	0.0	0.0	1.46	T276C:T390C:T391C:C704T	Y95H:F133P	590.0
AAAACACAAAACAACAAAGT	AGGTGGCATG	A	cgreGFP	1.46	0.0	0.0	0.0	0.0	0.0	0.0	0.0	1.46	T211C:A229T:A286G:A335T:C397G:C468T	V70A:Y76F:D98G:K114N:S135*:R159C	590.0
AAAACACAAAACAACAAAGT	AGTGCTTTTT	A	cgreGFP	2.47	0.0	0.0	0.0	0.0	0.0	0.0	0.0	2.47	T211C:A229T:A286G:A335T:C397G:C468T	V70A:Y76F:D98G:K114N:S135*:R159C	590.0
AAAACACAAAACAATAAGAA	CTGAACGTTT	A	cgreGFP	0.0	0.0	0.0	0.0	0.0	2.15	0.0	0.0	2.15	T301C:A577G:A601T:G624T:C682T:C689T:C704T	F103S:E195G:H206L:G214C:A233V	22488.6781980214
AAAACACAAAACAATAAGAA	GTGTGGTGGT	A	cgreGFP	2.56	0.0	3.65	0.0	0.0	0.0	0.0	0.0	6.21	T301C:A577G:A601T:G624T:C682T:C689T:C704T	F103S:E195G:H206L:G214C:A233V	2522.955354727682
AAAACACAAAACATAACACA	AATTTTCCTC	A	cgreGFP	0.0	0.0	0.15	1.58	13.48	0.0	0.0	0.0	15.21	A147G:C540A:C635T	I49V:R183S	12833.27265217765
AAAACACAAAACATCCTACG	ATATGAGGAG	A	cgreGFP	0.0	0.0	0.0	0.0	0.0	4.4	0.0	0.0	4.4	T249A	F85I	22488.6781980214
AAAACACAAAAGAAAAAACC	GGTGATCTCA	A	cgreGFP	0.0	0.0	0.0	0.0	7.82	56.97	57.37	1.0	123.16	C633T	P217S	26009.37712397866
AAAACACAAAAGAAAAAACC	GTGGACGGGA	A	cgreGFP	0.0	0.0	0.0	0.0	10.15	14.59	28.33	2.11	55.18	C633T	P217S	26736.116489658452
AAAACACAAAAGAAAACACA	TAGGCTGGTG	A	cgreGFP	0.0	0.0	0.0	0.0	0.0	0.0	2.72	0.0	2.72	T215A:A266T:C340T:C634A	F71L:Q90H:T116M:P217H	32178.318886782963
AAAACACAAAAGAAAACACA	TCTTTCGGAT	A	cgreGFP	1.17	0.0	0.0	0.0	0.0	0.0	2.0	0.0	3.17	T215A:A266T:C340T:C634A	F71L:Q90H:T116M:P217H	17817.601752755392
AAAACACAAAAGAAAACACA	TGCTCGGCTG	A	cgreGFP	0.0	0.0	0.0	0.0	0.0	2.25	0.0	0.0	2.25	T215A:A266T:C340T:C634A	F71L:Q90H:T116M:P217H	22488.6781980214
AAAACACAAAAGTAAACCAT	GGAGTCCAAA	A	cgreGFP	0.0	0.0	0.0	0.0	0.0	0.0	1.86	0.0	1.86	C14A:T30C:G352A:C441.:A471T:C626G:C665T	F10L:G120D:H151T:A152Q:V153S:Y154I:I155S:L156C:P157L:D158T:R159A:K160R:N161M:G162V:G163A:M164*:K165R:I166L:E167S:Y168I:N169T:K170R:A171P:F172L:D173T:V174*:M175W:G176A:G177A:G178V:H179T:Q180R:M181W:A182P:R183V:H184T:A185P:Q186S:F187S:N188T:K189S:G192A:A193H:W194G:E195R:E196K:D197I:Y198T:L203C:Y204T:H205T:H206T:L207*:T208Q:V209C:W210G:T211L:S212A:F213S:D216T:D218M:D219T:D220T:E221R:T222Q:D223I:H224…	32178.318886782963
AAAACACAAAATAAAAACAA	CTGGGAGAGG	A	cgreGFP	0.0	0.0	0.0	0.0	0.0	0.0	3.29	3.34	6.63	A76G:C458A:G481A:A627T	E25G:G163D:K215*	38060.16454648791
AAAACACAAAATAAACCCCC	CACCGCCTAT	A	cgreGFP	0.0	0.0	0.0	0.0	0.0	3.0	10.3	0.0	13.3	T566A	wt	28003.267117852232
AAAACACAAAATAAACCCCC	CGGCCAAGGT	A	cgreGFP	0.0	0.0	0.0	0.0	0.0	26.07	7.58	5.57	39.22	T566A	wt	25664.55302837289
AAAACACAAAATAAACCCCC	TCTACGACAT	A	cgreGFP	0.0	0.0	0.0	0.0	0.0	10.94	22.89	2.81	36.64	T566A	wt	29490.144176432357
AAAACACAAAATACAAACAC	CCATGGCTGC	A	cgreGFP	0.0	0.0	0.0	0.0	0.0	0.0	1.0	0.0	1.0	T192A:A229T:C262.:T281A:A356T:T429C	S64T:Y76F:Q90N:D93M:G94A:Y95T:S96D:Q97R:D98T:R99A:I100S:I101S:S102R:F103S:D104T:N105M:D106T:G107A:Q108S:Y109T:D110T:V111*:A113P:V115*:T116R:Y117M:E118R:N119T:G120V:T121L:L122Y:Y123T:N124T:R125A:V126L:T127P:V128*:K129R:G130A:T131L:G132V:F133S:K134S:S135Q:N136T:G137A:N138T:I139S:L140W:M142C:R143A:V144F:L145C:Y146T:H147T:S148R:P149H:H151T:A152Q:V153S:Y154I:I155S:L156C:P157L:D158T:R159A:K160R:N161M:G…	32178.318886782963
AAAACACAAAATCCACAAAA	GCGGAGCAAA	A	cgreGFP	0.81	0.0	0.0	0.0	0.0	0.0	0.0	0.0	0.81	T73C:A471T:T653A	V24A:K160*:D223E	590.0
AAAACACAAAATGTAAACCA	TGTGACTGCG	A	cgreGFP	0.81	0.0	0.0	0.0	0.0	4.4	0.0	0.0	5.210000000000001	A37G:C221A:T594A	K12R:F73L:Y204N	20157.638241107736
AAAACACAAAATTCAATCTT	ACATCTTAGC	A	cgreGFP	0.0	0.0	0.0	0.0	0.0	0.0	2.58	0.0	2.58	A16.:A306G:C404A	G6A:A7R:K8S:L9C:F10S:E11K:E13R:I14F:Y16I:I17S:T18P:E19S:L20W:E21R:G22A:D23T:V24*:E25R:G26A:M27*:K28S:F29S:I30S:I31L:K32R:G33A:E34R:G35A:T36L:G37A:D38M:A39P:T40P:T41R:G42A:T43P:I44S:K45R:A46R:K47S:Y48T:I49S:C50A:T51P:T52P:G53A:D54T:L55C:V57C:W59G:A60L:T61P:I62S:L63C:S64H:S65P:L66C:S67R:Y68T:G69A:V70C:C72A:F73S:A74L:K75N:Y76T:R78A:H79T:I80L:A81R:D84T:F85S:F86S:K87S:S88P:T89P:Q90N:D93M:G94A:Y95T:S96…	32178.318886782963
AAAACACAAACAAAATAGTA	AGGAACTTTA	A	cgreGFP	25.92	0.0	0.0	0.0	0.0	0.0	0.0	0.0	25.92	A502G:G546T:C607G	K170R:A185S:T208R	590.0
AAAACACAAACAAAATAGTA	AGGACATTAT	A	cgreGFP	10.64	0.0	0.0	0.0	0.0	0.0	0.0	0.0	10.64	A502G:G546T:C607G	K170R:A185S:T208R	590.0
AAAACACAAACAAAATAGTA	AGTTAATAGA	A	cgreGFP	3.99	0.0	0.01	0.0	0.0	0.0	0.0	0.0	4.0	A502G:G546T:C607G	K170R:A185S:T208R	590.0
AAAACACAAACAAAATAGTA	CTTGCCTCCT	A	cgreGFP	3.47	0.0	0.0	0.0	0.0	0.0	0.0	0.0	3.47	A502G:G546T:C607G	K170R:A185S:T208R	590.0
AAAACACAAACAAAATAGTA	GAGGATGGCT	A	cgreGFP	1.78	0.0	0.0	0.0	0.0	0.0	0.0	0.0	1.78	A502G:G546T:C607G	K170R:A185S:T208R	590.0
AAAACACAAACAAAATAGTA	GCGTCAGGAG	A	cgreGFP	8.21	0.0	0.0	0.0	0.0	0.0	0.0	0.0	8.21	A502G:G546T:C607G	K170R:A185S:T208R	590.0
AAAACACAAACAAAATAGTA	GGCGTAGGGA	A	cgreGFP	6.0	0.0	0.0	0.0	0.0	0.0	0.0	0.0	6.0	A502G:G546T:C607G	K170R:A185S:T208R	590.0
AAAACACAAACACAAAGACT	TTGTTGGGCA	A	cgreGFP	0.78	0.0	0.0	0.0	0.0	0.0	0.0	0.0	0.78	A115T:T195C:A515T:C548T:A583T:A640G:G669A	D38V:S65P:D197V:D219G:E229K	590.0
AAAACACAAACACAAAGACT	TTTTATGGCG	A	cgreGFP	0.52	0.0	0.0	0.0	0.0	0.0	0.0	0.0	0.52	A115T:T195C:A515T:C548T:A583T:A640G:G669A	D38V:S65P:D197V:D219G:E229K	590.0
AAAACACAAACCATAAAAAG	AACTGCGTTT	A	cgreGFP	0.0	0.0	0.0	0.0	0.0	33.48	25.89	5.51	64.88	A40T:G270A:T479C	E13V:D93N	26252.828046260962
AAAACACAAACCATAAAAAG	ATCTTAGAGG	A	cgreGFP	0.0	0.0	0.0	0.0	12.98	62.66	74.82	2.58	153.04	A40T:G270A:T479C	E13V:D93N	26394.282060921927
AAAACACAAACCATAAAAAG	CAGGCCTGTT	A	cgreGFP	0.0	0.0	0.0	0.0	0.0	2.9	17.45	0.0	20.35	A40T:G270A:T479C	E13V:D93N	28655.490545994082
AAAACACAAACCATAAAAAG	CCATTTATTG	A	cgreGFP	0.0	0.0	0.0	0.0	3.16	26.5	29.04	2.34	61.04	A40T:G270A:T479C	E13V:D93N	26574.49994677998
AAAACACAAACCATAAAAAG	TCCCGGGTCA	A	cgreGFP	0.0	0.0	0.0	0.0	0.0	9.87	6.15	0.0	16.02	A40T:G270A:T479C	E13V:D93N	25830.07637392729
AAAACACAAACCATAAAAAG	TGCTTGTATG	A	cgreGFP	0.0	0.0	0.0	0.0	1.0	10.73	3.58	0.0	15.31	A40T:G270A:T479C	E13V:D93N	23834.142196806424
AAAACACAAAGACAGAAAGC	TTCTCTACGT	A	cgreGFP	0.0	0.0	0.0	0.0	0.0	0.0	1.57	0.0	1.57	G62A:A310G:G419A:G469T:G503T:T612G	D106G:M142I:R159L:K170N:W210G	32178.318886782963
AAAACACAAATAAAATAAAA	GATGTCAACA	A	cgreGFP	1.04	0.0	0.0	0.0	0.0	0.0	0.0	0.0	1.04	G6T:T61G:A93G:C131A:A183G	A2S:L20R:I31V:T61A	590.0
AAAACACAAATACACAACAC	GCGGAGCAAA	A	cgreGFP	0.0	0.0	0.0	0.0	0.0	18.35	24.89	1.52	44.76000000000001	A153T	T51S	27078.88811450764
AAAACACAAATGGACAACCA	ATGTTTGCTA	A	cgreGFP	4.06	0.0	2.79	0.0	0.0	0.0	0.0	0.0	6.85	G143A:C521T:T535A	M181K	1221.798158606542
AAAACACAACAAAAAGCAAA	CCACAGCTCA	A	cgreGFP	2.69	0.0	0.0	0.0	0.0	0.0	0.0	0.0	2.69	T214C:T220C:T622A	F71S:F73S:F213Y	590.0
AAAACACAACAAAAAGCAAA	GCTTGGGCTT	A	cgreGFP	0.0	0.0	0.0	0.0	0.0	1.5	0.0	0.0	1.5	T214C:T220C:T622A	F71S:F73S:F213Y	22488.6781980214
AAAACACAACACACAAAACA	ATCGACCATA	A	cgreGFP	1.52	0.0	0.0	0.0	0.0	1.61	0.0	0.0	3.13	T11A:G65.:G78T:C92T:T249C:A379G:G504A:G593A	G22A:D23T:V24*:E25S:G26A:M27*:K28S:F29S:I30L:I31L:K32R:G33A:E34R:G35A:T36L:G37A:D38M:A39P:T40P:T41R:G42A:T43P:I44S:K45R:A46R:K47S:Y48T:I49S:C50A:T51P:T52P:G53A:D54T:L55C:V57C:W59G:A60L:T61P:I62S:L63C:S64H:S65P:L66C:S67R:Y68T:G69A:V70C:C72A:F73S:A74L:K75N:Y76T:R78A:H79T:I80L:A81R:D84T:F85S:F86S:K87S:S88P:T89P:Q90N:D93M:G94A:Y95T:S96V:Q97R:D98T:R99A:I100S:I101S:S102R:F103S:D104T:N105M:D106T:G107A:Q…	6539.203238168185
AAAACACAACACACAAAACA	GTTTCGTACG	A	cgreGFP	0.23	0.0	0.0	0.0	0.0	0.0	0.0	0.0	0.23	T11A:G65.:G78T:C92T:T249C:A379G:G504A:G593A	G22A:D23T:V24*:E25S:G26A:M27*:K28S:F29S:I30L:I31L:K32R:G33A:E34R:G35A:T36L:G37A:D38M:A39P:T40P:T41R:G42A:T43P:I44S:K45R:A46R:K47S:Y48T:I49S:C50A:T51P:T52P:G53A:D54T:L55C:V57C:W59G:A60L:T61P:I62S:L63C:S64H:S65P:L66C:S67R:Y68T:G69A:V70C:C72A:F73S:A74L:K75N:Y76T:R78A:H79T:I80L:A81R:D84T:F85S:F86S:K87S:S88P:T89P:Q90N:D93M:G94A:Y95T:S96V:Q97R:D98T:R99A:I100S:I101S:S102R:F103S:D104T:N105M:D106T:G107A:Q…	590.0
AAAACACAACACACAAAACT	AGGGCCAGTT	A	cgreGFP	0.0	0.0	0.0	0.0	0.0	11.59	11.16	3.81	26.56	C293T	wt	28508.00521529439
AAAACACAACACACAAAACT	GCCGCATTGT	A	cgreGFP	0.0	0.0	0.0	0.0	0.83	9.87	12.3	0.0	23.0	C293T	wt	26703.518656753964
AAAACACAACACACAAAACT	GTATTCCTGG	A	cgreGFP	0.0	0.0	0.0	0.0	0.0	37.98	49.36	23.14	110.48	C293T	wt	30683.61532308992
AAAACACAACACACAATCCA	GGATGTGGAG	A	cgreGFP	0.0	1.87	0.0	0.0	0.0	0.0	0.0	0.0	1.87	T211C:T253A:C482T:A496G:A627T:C704T	V70A:F86Y:Y168C:K215*	2106.721800590833
AAAACACAACACCAAAACCA	AAGAACTCGG	A	cgreGFP	0.0	0.0	0.0	0.0	0.0	9.66	22.03	6.5	38.19	T459A:T566C	L156M	31237.716072185904
AAAACACAACAGCCCAACCA	CCGAGCTATA	A	cgreGFP	0.0	0.0	0.0	0.0	5.16	3.76	0.0	0.0	8.92	C323A:T376C:C521A:A532T:C571T	D110E:V128A:Q180L:A193V	18328.58743965661
AAAACACAACATAAAACCTA	CGCGCGCTGA	A	cgreGFP	2.17	0.0	0.0	0.0	0.0	0.0	0.0	0.0	2.17	C20T:A141T:C287T:A529.:C530G:A544G:A598G:C683T	K47*:H179R:Q180R:M181W:A182P:R183V:H184A:A185P:Q186S:F187S:N188T:K189S:G192A:A193H:W194G:E195R:E196K:D197I:Y198T:L203C:Y204T:H205A:H206T:L207*:T208Q:V209C:W210G:T211L:S212A:F213S:G214A:D216T:D218M:D219T:D220T:E221R:T222Q:D223I:H224T:T226R:I227S:V228S:E229R:V230S:I231L:K232R:A233L:V234*:D235T:L236W:E239K:T243R:Y244T:R245A	590.0
AAAACACAACATAAAACCTA	GTTTTCGTTC	A	cgreGFP	0.0	0.0	0.0	0.0	0.0	1.39	0.0	0.0	1.39	C20T:A141T:C287T:A529.:C530G:A544G:A598G:C683T	K47*:H179R:Q180R:M181W:A182P:R183V:H184A:A185P:Q186S:F187S:N188T:K189S:G192A:A193H:W194G:E195R:E196K:D197I:Y198T:L203C:Y204T:H205A:H206T:L207*:T208Q:V209C:W210G:T211L:S212A:F213S:G214A:D216T:D218M:D219T:D220T:E221R:T222Q:D223I:H224T:T226R:I227S:V228S:E229R:V230S:I231L:K232R:A233L:V234*:D235T:L236W:E239K:T243R:Y244T:R245A	22488.6781980214
AAAACACAACATAAAACCTA	TAGAATCATT	A	cgreGFP	2.08	0.0	1.43	0.0	0.0	2.15	0.0	0.0	5.66	C20T:A141T:C287T:A529.:C530G:A544G:A598G:C683T	K47*:H179R:Q180R:M181W:A182P:R183V:H184A:A185P:Q186S:F187S:N188T:K189S:G192A:A193H:W194G:E195R:E196K:D197I:Y198T:L203C:Y204T:H205A:H206T:L207*:T208Q:V209C:W210G:T211L:S212A:F213S:G214A:D216T:D218M:D219T:D220T:E221R:T222Q:D223I:H224T:T226R:I227S:V228S:E229R:V230S:I231L:K232R:A233L:V234*:D235T:L236W:E239K:T243R:Y244T:R245A	5994.03181719331
AAAACACAACCCACCACCCC	CACCGAGGGC	A	cgreGFP	2.53	0.0	0.0	0.0	0.0	0.0	0.0	0.0	2.53	A76T:A205T	E25V:Y68F	590.0
AAAACACAACGAACAAAGCC	GGAAAATAGA	A	cgreGFP	0.0	0.0	0.0	0.0	2.5	0.0	0.0	0.0	2.5	A25G:C118T:C189A:C596T:G680A	K8R:A39V:L63M	14818.583468647937
AAAACACAACGAACAAAGCC	GGCTTTTGGG	A	cgreGFP	3.76	0.0	0.0	0.0	0.0	0.0	0.0	0.0	3.76	A25G:C118T:C189A:C596T:G680A	K8R:A39V:L63M	590.0
AAAACACAACGAGTTCAATC	GGGTTGCTTT	A	cgreGFP	0.97	0.0	0.0	0.0	0.0	0.0	0.0	0.0	0.97	A261T:A279G:A327G:T360A:T535C:C704A	T89S:S96G:K112E:Y123N:M181T	590.0
AAAACACAAGAAGCAATAAG	GCCACCCGGT	A	cgreGFP	0.75	0.0	0.0	1.04	0.0	0.0	0.0	0.0	1.79	T216C:G351A:G415T:T426C:T508C:G560A:A601T	C72R:G120S:G141V:F172S:H206L	4145.687604463691
AAAACACAAGATACAAACCA	GAGTCAACGG	A	cgreGFP	0.0	0.0	0.0	0.0	9.15	22.42	0.0	0.0	31.57	A339T:C682T	T116S:A233V	19540.60689566568
AAAACACAAGATACAAACCA	GGTTAGTGTC	A	cgreGFP	0.0	0.0	0.0	0.0	12.48	15.24	17.45	0.0	45.17	A339T:C682T	T116S:A233V	23775.71185855512
AAAACACAAGATACAAACCA	GGTTATGTTG	A	cgreGFP	0.0	0.0	0.0	0.0	55.24	81.55	14.59	0.0	151.38	A339T:C682T	T116S:A233V	20277.26381927357
AAAACACAAGCCCAACCCAC	ACTTTTCCTA	A	cgreGFP	0.0	0.0	0.0	1.46	0.0	0.0	0.0	0.0	1.46	C170T:T308C:G336T:T659A	V115L	8184.455953147941
AAAACACAAGCCCACAACCA	GACTTTACAA	A	cgreGFP	4.9	0.0	0.0	0.0	3.99	0.0	0.0	0.0	8.89	T187A:C237A:A648G:A675G	I62N:H79N:T222A:I231V	2105.8050825100768
AAAACACAAGCGCTGTTTTC	ACCGCTCAGT	A	cgreGFP	0.0	0.0	0.0	0.0	3.49	13.3	5.87	9.43	32.09	A393G:C458T:G636T	K134E:D218Y	29055.735559550063
AAAACACAAGCGCTGTTTTC	ATCGTGGGTA	A	cgreGFP	0.0	0.0	0.0	0.0	1.0	14.27	27.47	0.06	42.8	A393G:C458T:G636T	K134E:D218Y	27887.669953680732
AAAACACAAGCGCTGTTTTC	ATTAATCTGG	A	cgreGFP	0.0	0.0	0.0	0.0	5.66	8.48	1.57	0.0	15.71	A393G:C458T:G636T	K134E:D218Y	20343.51094237318
AAAACACAAGCGCTGTTTTC	TCTCCTGTGG	A	cgreGFP	1.78	0.0	0.0	0.0	0.0	8.69	5.01	0.0	15.48	A393G:C458T:G636T	K134E:D218Y	24167.204664615718
AAAACACAAGTCAGACAACA	TCACCAGGCT	A	cgreGFP	0.0	0.0	0.0	0.0	0.0	1.29	0.14	0.0	1.4300000000000002	T300C:A349T:A532T:T566A:.592C	F103L:N119I:Q180L:L203P:Y204V:H205P:H206P:L207P:T208D:V209S:W210V:T211D:S212*:F213L:G214R:K215Q:D216R:D218R:D219*:D220R:E221R:T222D:D223R:H224S:L225P:T226Y:I227D:V228R:E229R:V230G:I231H:K232*:A233G:V234R:D235R:E239G:T243N:Y244V:R245P:*246L	24696.28478903214
AAAACACAATACACAAAACA	CGGACTGGTT	A	cgreGFP	0.0	0.0	0.0	0.0	1.5	0.0	0.72	0.0	2.22	G29A:A36G:T308C:T360C	K12E:Y123H	18943.94343113645
AAAACACAATACACAAAACA	CTCTTACGAA	A	cgreGFP	0.0	0.0	0.0	0.0	0.0	1.93	14.45	0.0	16.38	G29A:A36G:T308C:T360C	K12E:Y123H	28856.61027985952
AAAACACAATACACAAAACA	GCTCTAGTAT	A	cgreGFP	0.0	0.0	0.0	0.0	3.16	1.61	19.03	4.8	28.6	G29A:A36G:T308C:T360C	K12E:Y123H	31995.05502869629
AAAACACAATACACAAAACA	GGGGACGATT	A	cgreGFP	0.0	0.0	0.0	0.0	0.0	2.36	5.01	0.0	7.369999999999999	G29A:A36G:T308C:T360C	K12E:Y123H	27252.3744688416
AAAACACAATATAAACAAGA	CGAGACAAAT	A	cgreGFP	0.0	0.0	0.0	0.0	4.49	0.0	0.0	0.0	4.49	C109A:G280A:A399G:T427C:A532T:C600T:A694G	T36N:S96N:N136D:L145S:Q180L:H206Y:E239G	14818.583468647937
AAAACACAATATAAACAAGA	TGTCGCCGAT	A	cgreGFP	3.5	0.0	0.0	0.0	0.0	0.0	0.0	0.0	3.5	C109A:G280A:A399G:T427C:A532T:C600T:A694G	T36N:S96N:N136D:L145S:Q180L:H206Y:E239G	590.0
AAAACACAATATATGAAAAC	ACCGGGTGTT	A	cgreGFP	0.0	0.0	0.0	0.0	0.0	3.86	19.74	4.16	27.76	C332A:A511T	D173V	32316.590722263383
AAAACACAATATATGAAAAC	ACTTTGGGGT	A	cgreGFP	0.0	0.0	0.0	0.0	0.0	9.98	0.14	0.0	10.12	C332A:A511T	D173V	23819.506283601484
AAAACACAATATATGAAAAC	ATTGGCAATC	A	cgreGFP	0.0	0.0	0.0	0.0	0.0	0.64	5.72	0.53	6.89	C332A:A511T	D173V	31959.51036301462
AAAACACAATATATGAAAAC	GTGATAGAGC	A	cgreGFP	0.0	0.0	0.0	0.0	0.0	10.09	14.88	0.0	24.97	C332A:A511T	D173V	26788.951288692013
AAAACACAATCAAAAAATCA	AAATCGACCA	A	cgreGFP	1.85	0.0	0.0	0.0	0.0	0.0	0.0	4.22	6.07	C254A:T552A	F86L:F187I	31689.054328785216
AAAACACAATCAAAAAATCA	GGTTGATTTG	A	cgreGFP	1.23	0.0	0.0	0.0	0.0	0.0	0.0	0.0	1.23	C254A:T552A	F86L:F187I	590.0
AAAACACAATTTACACAATA	ACCATCTTAT	A	cgreGFP	0.36	0.0	0.0	0.0	0.0	0.0	0.0	0.0	0.36	T201A:C350T:A655G:T690C	S67T:H224R	590.0
AAAACACAATTTACACAATA	TTTTTTTTTA	A	cgreGFP	1.52	0.0	0.0	0.0	0.0	0.0	0.0	0.0	1.52	T201A:C350T:A655G:T690C	S67T:H224R	590.0
AAAACACACAAAAAAAAATG	CTACGCACAG	A	cgreGFP	3.02	0.0	0.0	0.0	0.0	0.0	0.0	0.0	3.02	G106A:G111A	G35D:G37S	590.0
AAAACACACAAAAAAACACA	ACGCATTGTT	A	cgreGFP	16.29	0.0	0.0	0.0	0.0	0.0	1.57	0.0	17.86	A129T:C161T:T435C:G492A:G672A	T43S:S148P:E167K:V230I	590.0
AAAACACACAAAAGAAGAAG	CAGTGTCGAT	A	cgreGFP	8.83	0.0	0.0	0.0	0.0	0.0	0.0	0.0	8.83	G162A:T216C:A581G	D54N:C72R	590.0
AAAACACACAAAAGAAGAAG	GGTAGGCAGT	A	cgreGFP	4.61	0.0	0.0	0.0	0.0	0.0	0.0	0.0	4.61	G162A:T216C:A581G	D54N:C72R	590.0
AAAACACACAAACAAACCCC	GATGGTCCAT	A	cgreGFP	0.0	0.0	0.0	0.0	0.0	0.64	0.0	0.0	0.64	G178A:A286T:G367A:G578A:G614T	W59*:D98V:R125H:W210C	22488.6781980214
AAAACACACAAACAAACCCC	GTGATGCACG	A	cgreGFP	0.0	0.0	0.0	0.86	0.0	0.0	2.15	0.0	3.01	G178A:A286T:G367A:G578A:G614T	W59*:D98V:R125H:W210C	26633.376478098457
AAAACACACACCAAGACATG	GTTAGCCGTT	A	cgreGFP	0.55	0.0	0.0	0.0	0.0	0.0	3.29	0.0	3.84	T172A:C320T:T451C	V57E:V153A	29838.029502001118
AAAACACACAGAACATCACC	TGTTGTCTCG	A	cgreGFP	1.17	0.0	0.0	0.0	0.0	0.0	0.0	0.0	1.17	A163T:A363G:T386C:A493T:T653A	D54V:N124D:E167V:D223E	590.0
AAAACACACAGAGCAAACCC	CAATCGTTCG	A	cgreGFP	0.0	0.0	0.0	0.0	15.31	56.65	31.33	0.64	103.93	C13T:A343G:G605T	T4I:Y117C	23839.867377344457
AAAACACACAGAGCAAACCC	CACGTGGACG	A	cgreGFP	0.0	0.0	0.0	0.0	1.66	6.22	25.04	0.0	32.92	C13T:A343G:G605T	T4I:Y117C	29091.663300684748
AAAACACACAGAGCAAACCC	TAGTGCGCGG	A	cgreGFP	0.0	0.0	0.0	0.0	0.0	4.4	9.73	0.0	14.13	C13T:A343G:G605T	T4I:Y117C	27252.959043993727
AAAACACACAGAGCAAACCC	TCAGGGATCG	A	cgreGFP	0.0	0.0	0.0	0.0	0.0	6.12	0.0	0.0	6.12	C13T:A343G:G605T	T4I:Y117C	22488.6781980214
AAAACACACAGAGCAAACCC	TGTATTTCAA	A	cgreGFP	0.0	0.0	0.0	0.0	4.66	30.15	9.87	14.35	59.03	C13T:A343G:G605T	T4I:Y117C	27446.67545489209
AAAACACACATTATCCAAAC	GCTAGGTAAA	A	cgreGFP	2.89	0.0	0.0	0.0	0.0	4.51	0.0	0.0	7.4	T292A:A655C:G669A	I100N:H224P:E229K	11392.939984937037
AAAACACACATTATCCAAAC	TTTCTTGTAC	A	cgreGFP	5.39	0.0	0.0	0.0	0.0	0.86	0.0	0.0	6.25	T292A:A655C:G669A	I100N:H224P:E229K	590.0
AAAACACACCAAAAAAAACC	TTTGACCCGT	A	cgreGFP	1.1	0.0	0.0	0.0	0.0	0.0	0.0	0.0	1.1	A8G:G69T:T150C:A346G:C545T:A595T:C702T	D23Y:C50R:E118G:Y204F:R245C	590.0
AAAACACACCACAAAACCTC	TCCACAGAAT	A	cgreGFP	4.83	0.0	0.0	0.0	0.0	0.0	0.0	0.0	4.83	G245A:T300A:C410A:G437T:A440T:T479C:A555T:A595.:C595.:C595.	F103I:N188Y:H205.	590.0
AAAACACACCACAAAACCTC	TGTAAGCCTG	A	cgreGFP	4.41	0.0	0.0	0.0	0.0	0.0	0.0	0.0	4.41	G245A:T300A:C410A:G437T:A440T:T479C:A555T:A595.:C595.:C595.	F103I:N188Y:H205.	590.0
AAAACACACCACAGCAAACC	CCCAGGCTTA	A	cgreGFP	5.0	0.0	0.0	0.0	0.0	0.0	0.0	0.0	5.0	A363G:C368T:A650G:C683T	N124D	590.0
AAAACACACCACAGCAAACC	GTAGGCGACT	A	cgreGFP	0.97	0.0	0.0	0.0	0.0	0.0	0.0	0.0	0.97	A363G:C368T:A650G:C683T	N124D	590.0
AAAACACACCACATAACCCC	TTCGTGACGG	A	cgreGFP	11.26	0.0	0.0	0.0	0.0	0.0	0.0	0.0	11.26	T215A:T412C	F71L:L140P	590.0
AAAACACACCACATATCCCA	CTGACCAAGC	A	cgreGFP	4.96	0.0	0.0	0.0	5.99	0.0	0.0	0.0	10.95	A24G:A359T:T676C:A700G	K8E:I231T:Y244C	5704.652704905824
AAAACACACCACATATCCCA	GGGCTAGTTG	A	cgreGFP	0.52	0.0	0.0	0.0	0.0	0.0	0.0	0.0	0.52	A24G:A359T:T676C:A700G	K8E:I231T:Y244C	590.0
AAAACACACCATACAGAACA	AGATATCGTT	A	cgreGFP	1.78	1.39	3.67	0.0	0.0	1.5	0.0	0.0	8.34	A466G	D158G	3369.957161642518
AAAACACACCCCACACCCCC	GCGTTCCTGT	A	cgreGFP	0.0	0.0	0.0	0.0	10.15	21.78	0.0	0.0	31.93	C68T:C80T:T360C:G692T	Y123H:L236F	19428.341659735626
AAAACACACCCGGCAAACGA	GTGTACCCCA	A	cgreGFP	0.0	1.42	0.0	0.0	0.0	0.11	0.0	0.0	1.53	wt	wt	2443.614823403583
AAAACACACCGGTAACCACA	CTCTGTGTAT	A	cgreGFP	0.0	0.0	0.0	0.0	0.0	15.24	17.02	8.67	40.93	T215C:A440G	wt	30365.361560236284
AAAACACACGACTAAACCTA	CTTAATGCAC	A	cgreGFP	4.35	0.0	0.0	0.0	0.5	0.64	0.0	0.0	5.49	A36G:A156T:C269T:A544G:A679T	K12E:T52S:H184R:K232M	590.0
AAAACACACTAACTCCCACA	AACCTGGCCG	A	cgreGFP	0.0	0.0	0.0	0.0	7.82	45.06	0.0	0.0	52.88	A359T:A417G:A483T:G624A:A637G	M142V:M164L:G214S:D218G	20155.83245968284
AAAACACACTAACTCCCACA	AATTCTTTCC	A	cgreGFP	0.0	0.0	0.0	0.0	0.0	13.3	7.73	0.0	21.03	A359T:A417G:A483T:G624A:A637G	M142V:M164L:G214S:D218G	25788.01244972761
AAAACACACTAACTCCCACA	ATGACGGGCT	A	cgreGFP	0.0	0.0	0.0	0.0	22.63	37.12	19.31	0.0	79.06	A359T:A417G:A483T:G624A:A637G	M142V:M164L:G214S:D218G	22151.751477723632
AAAACACACTAACTCCCACA	CTCGTTGGAA	A	cgreGFP	0.0	0.0	0.0	0.0	0.83	11.7	1.43	0.0	13.96	A359T:A417G:A483T:G624A:A637G	M142V:M164L:G214S:D218G	22884.094209713454
AAAACACACTACCAAAACGA	ATTTGAGTCG	A	cgreGFP	0.0	2.44	0.0	0.0	0.0	0.0	0.0	0.0	2.44	wt	wt	2106.721800590833
AAAACACACTACCAAAACGA	CAATCGTTCG	A	cgreGFP	0.0	0.0	0.0	0.0	0.0	0.0	2.15	0.0	2.15	wt	wt	32178.318886782963
AAAACACACTACCAAAACGA	CGGGTCTTTT	A	cgreGFP	3.93	0.0	0.0	0.0	0.0	0.0	0.0	2.75	6.68	wt	wt	590.0
AAAACACAGACAAAAACCAA	ATGCACGGCC	A	cgreGFP	0.0	0.0	0.0	0.0	5.16	6.65	28.61	0.88	41.3	A35T:G62A	E11D	29048.56972732521
AAAACACAGACAAAAACCAA	CGTTCTCTCA	A	cgreGFP	0.0	0.0	0.0	0.0	1.66	0.86	8.01	0.12	10.65	A35T:G62A	E11D	29532.34222279708
AAAACACAGACAAAAACCAA	CTGTTTTTGT	A	cgreGFP	0.0	0.0	0.0	0.0	0.0	0.0	1.43	2.58	4.01	A35T:G62A	E11D	39053.81226099416
AAAACACAGACAAAAACCAA	GGTGCGGGGG	A	cgreGFP	0.0	0.0	0.0	0.0	0.0	4.94	4.58	8.67	18.19	A35T:G62A	E11D	35574.035952924176
AAAACACAGACAAAAACCAA	TTCCTCGAGG	A	cgreGFP	0.0	0.0	0.0	0.0	3.99	32.3	39.34	5.1	80.73	A35T:G62A	E11D	27284.600779203836
AAAACACAGACCAAAAACAC	ATGAGGGTCG	A	cgreGFP	7.07	0.0	0.0	0.0	0.0	0.0	0.0	0.0	7.07	G180A:T216C:A307T:A348G:T527G	A60T:C72R:N105I:N119D	590.0
AAAACACAGACCAAAAACAC	CGCTCCGTTG	A	cgreGFP	2.66	0.0	0.01	0.0	1.5	0.0	0.0	0.0	4.17	G180A:T216C:A307T:A348G:T527G	A60T:C72R:N105I:N119D	590.0
AAAACACAGACTAAAAAAAC	AGCAGCGAAA	A	cgreGFP	0.71	0.0	0.98	0.0	0.0	0.0	0.0	0.0	1.69	A115G:A141G:T228G:T484A	D38G:K47E:Y76D:M164K	2477.53723562833
AAAACACAGACTAAAAAAAC	GGTGTGAAGA	A	cgreGFP	12.69	0.0	0.0	0.0	0.0	0.0	0.0	0.0	12.69	A115G:A141G:T228G:T484A	D38G:K47E:Y76D:M164K	590.0
AAAACACAGCAACATAACCT	TAATGTTTCT	A	cgreGFP	0.0	0.0	0.0	4.19	2.5	0.0	0.0	0.0	6.69	T182A:T300C	F103L	10609.471987355828
AAAACACAGCCCAGAGAACC	ATGCTGGTTT	A	cgreGFP	0.0	0.0	0.0	0.0	0.0	11.05	14.45	0.0	25.5	T5C:A329T:A471G	K112N:K160E	26624.44328592397
AAAACACAGCCCAGAGAACC	CCTGCTCACG	A	cgreGFP	0.0	0.0	0.0	0.0	0.0	7.62	0.0	0.0	7.62	T5C:A329T:A471G	K112N:K160E	22488.6781980214
AAAACACAGCCCAGAGAACC	GCCGGACAGA	A	cgreGFP	0.0	0.0	0.0	0.0	0.0	19.1	11.59	3.75	34.44	T5C:A329T:A471G	K112N:K160E	26084.586463298896
AAAACACAGCCCAGAGAACC	GGTGATTGCT	A	cgreGFP	0.0	0.0	0.0	0.0	0.0	2.79	8.3	0.0	11.09	T5C:A329T:A471G	K112N:K160E	27705.225145289165
AAAACACAGGACACCACTTC	GAGGTAGGCA	A	cgreGFP	0.0	0.0	0.0	0.06	2.83	3.33	0.0	0.0	6.22	A328T:C448T:G513A:C590A:T612A	K112I:A152V:V174I:W210R	18903.928298869097
AAAACACAGTCCTATGAAAA	CTCTCGTAGG	A	cgreGFP	0.0	0.0	0.0	0.0	0.0	0.54	0.0	0.0	0.54	T148C:A265T:T281C:G313C:A329T:T427A:C634A:G662A	I49T:Q90L:G107A:K112N:L145*:P217H	22488.6781980214
AAAACACAGTCCTATGAAAA	GGTTCCGAGG	A	cgreGFP	1.07	0.0	0.0	0.0	0.0	0.0	1.86	0.0	2.93	T148C:A265T:T281C:G313C:A329T:T427A:C634A:G662A	I49T:Q90L:G107A:K112N:L145*:P217H	18063.7666101899
AAAACACAGTCCTATGAAAA	TTCCGAATGT	A	cgreGFP	0.0	0.0	0.0	0.0	0.0	4.29	0.0	0.0	4.29	T148C:A265T:T281C:G313C:A329T:T427A:C634A:G662A	I49T:Q90L:G107A:K112N:L145*:P217H	22488.6781980214
AAAACACATAAAAAAAACTC	TGCGAGCTTT	A	cgreGFP	0.88	0.0	1.68	0.0	0.0	0.0	0.0	0.0	2.56	A24T:A363T:C436T:G669A	K8*:N124Y:S148L:E229K	2886.8882886941265
AAAACACATAAAAAAAACTC	TGTAGATGTC	A	cgreGFP	0.0	0.0	0.0	0.0	0.0	0.0	2.86	0.0	2.86	A24T:A363T:C436T:G669A	K8*:N124Y:S148L:E229K	32178.318886782963
AAAACACATAAACATCAACT	CAGGAGCTCT	A	cgreGFP	1.3	0.0	0.0	0.0	0.0	0.0	0.0	0.0	1.3	T116A:G167A:G377A:G533T:G614T:A648T:C701T	D38E:Q180H:W210C:T222S	590.0
AAAACACATAAACATCAACT	GTTTTCGTTC	A	cgreGFP	9.54	0.0	0.0	0.0	0.0	0.0	0.0	0.0	9.54	T116A:G167A:G377A:G533T:G614T:A648T:C701T	D38E:Q180H:W210C:T222S	590.0
AAAACACATAAACATCAACT	TTCCATGTAC	A	cgreGFP	3.63	0.0	0.0	0.0	0.0	0.0	16.02	0.0	19.65	T116A:G167A:G377A:G533T:G614T:A648T:C701T	D38E:Q180H:W210C:T222S	29809.56512762821
AAAACACATAATAGTCAAAC	AGGTGAACGG	A	cgreGFP	0.0	0.0	0.0	0.0	2.66	6.76	0.0	0.0	9.42	T182C:A361G	Y123C	19570.61763901836
AAAACACATAATAGTCAAAC	CAATTTTCAG	A	cgreGFP	0.0	0.0	0.0	0.0	4.16	16.09	6.15	0.0	26.4	T182C:A361G	Y123C	23098.61661607861
AAAACACATAATAGTCAAAC	GGCGGGTGGT	A	cgreGFP	0.0	0.0	0.0	0.0	1.66	24.89	18.31	0.0	44.86	T182C:A361G	Y123C	25440.465850458953
AAAACACATAATAGTCAAAC	GGGTATTGCG	A	cgreGFP	0.0	0.0	0.0	0.0	6.66	43.78	39.77	0.06	90.27	T182C:A361G	Y123C	25610.48173707125
AAAACACATAATAGTCAAAC	GTTCTGGAGC	A	cgreGFP	0.0	0.0	0.0	0.0	0.0	14.38	27.47	0.94	42.79	T182C:A361G	Y123C	28177.207246944137
AAAACACATAATAGTCAAAC	TTCCTGGGTC	A	cgreGFP	0.0	0.0	0.0	0.0	3.0	41.52	23.03	0.0	67.55000000000001	T182C:A361G	Y123C	24834.1026038954
AAAACACATAGCCCCTGTGA	CCGGGGGGTC	A	cgreGFP	1.91	0.0	0.0	0.0	0.0	0.0	5.01	0.0	6.92	A70G:G105A	D23G:G35S	23146.63769573731
AAAACACATATAAACAACCC	ATCCGTAGGC	A	cgreGFP	0.13	0.0	0.0	0.0	0.0	4.94	0.0	0.0	5.07	A85T:T192A:A256C	K28M:S64T:K87T	21056.92499008005
AAAACACATATAAACAACCC	CGAGTCCGAC	A	cgreGFP	3.28	0.0	0.0	0.0	0.0	0.0	0.0	0.0	3.28	A85T:T192A:A256C	K28M:S64T:K87T	590.0
AAAACACATATAAACAACCC	GGTAAGACTT	A	cgreGFP	0.0	0.0	0.0	0.0	0.0	0.0	0.0	15.23	15.23	A85T:T192A:A256C	K28M:S64T:K87T	44353.52933646151
AAAACACATATTATATCACC	GTTCCTTTCA	A	cgreGFP	0.0	0.0	0.0	0.0	0.0	3.22	0.0	0.0	3.22	T91C:C139A:A501G:A544G	I30T:A46E:K170E:H184R	22488.6781980214
AAAACACATCAAACTACATG	GTTCAGGTTC	A	cgreGFP	0.0	0.0	0.0	0.0	0.0	0.0	6.72	0.47	7.19	T281A	S96R	35060.69498293272
AAAACACATCTAGAAAAACC	ACAGGGCTTA	A	cgreGFP	8.79	0.0	0.0	0.0	0.0	0.0	0.0	0.0	8.79	G102A:A333C:A363T:C448T:G461T:A483T:A496G:T592C:T612A	E34K:K114Q:N124Y:A152V:L156F:M164L:Y168C:L203P:W210R	590.0
AAAACACATCTAGAAAAACC	TGGAGCTGTA	A	cgreGFP	2.14	0.0	0.0	0.0	0.0	0.0	6.29	0.0	8.43	G102A:A333C:A363T:C448T:G461T:A483T:A496G:T592C:T612A	E34K:K114Q:N124Y:A152V:L156F:M164L:Y168C:L203P:W210R	24280.960278847026
AAAACACATGACAAAAGCAA	TGTTCGGGCT	A	cgreGFP	1.3	0.0	0.0	0.0	0.0	0.0	0.0	0.0	1.3	T88A:A123G:T391C:A572T	F29Y:T41A:F133S	590.0
AAAACACATTACACAAACCA	TCCGGTGGTT	A	cgreGFP	7.17	0.0	0.0	0.0	0.0	0.0	0.0	0.0	7.17	A153T:T258A:A408G:T424C	T51S:S88T:I139V:V144A	590.0
AAAACACATTACACAAACCA	TTCCGTTATG	A	cgreGFP	6.72	0.0	0.0	0.0	0.0	0.0	0.0	0.0	6.72	A153T:T258A:A408G:T424C	T51S:S88T:I139V:V144A	590.0
AAAACACATTACCCAAGCCG	TTTGGAGCCG	A	cgreGFP	1.43	0.0	0.0	0.0	0.0	0.0	0.0	0.0	1.43	A93T:A136T:T276A:G447A:G687T	I31F:K45M:Y95N:A152T:D235Y	590.0
AAAACACATTTTCCAAACCA	AGGGGGCTAG	A	cgreGFP	2.4	0.0	0.0	0.0	0.0	0.0	0.0	0.0	2.4	G67T:T192A:T242A:G381A:A406T:A489C:A558C:G567T:C569T:G624A:T676C	G22V:S64T:G130S:N138I:I166L:K189Q:G192C:G214S:I231T	590.0
AAAACACATTTTCCAAACCA	TTTGGCTTTG	A	cgreGFP	0.81	0.0	0.0	0.0	0.0	0.0	1.57	0.0	2.38	G67T:T192A:T242A:G381A:A406T:A489C:A558C:G567T:C569T:G624A:T676C	G22V:S64T:G130S:N138I:I166L:K189Q:G192C:G214S:I231T	19581.400259028884
AAAACACCAAAACAAAAACC	GGTCTTGGAA	A	cgreGFP	1.82	0.0	0.0	0.0	0.0	0.0	0.0	0.0	1.82	G111T:G579C:G624A	G37C:E196Q:G214S	590.0
AAAACACCAAAACAAAAACC	GTTTAGAAGT	A	cgreGFP	1.3	0.0	0.0	0.0	0.0	4.18	0.0	0.0	5.48	G111T:G579C:G624A	G37C:E196Q:G214S	20100.819686199105
AAAACACCAAAACAAAAACC	TGTTTTTCTG	A	cgreGFP	0.19	0.0	0.0	0.0	0.0	0.0	0.0	0.0	0.19	G111T:G579C:G624A	G37C:E196Q:G214S	590.0
AAAACACCAAAATCAACTCA	CCCAGTCGCG	A	cgreGFP	7.69	6.47	0.0	0.0	0.0	0.0	0.0	0.0	14.16	A256G:A556G:T592C:A695G	K87R:N188S:L203P	1420.2841927763916
AAAACACCAAAATCAACTCA	GTTGGTGATG	A	cgreGFP	0.0	2.43	0.0	0.0	0.0	0.0	0.0	0.0	2.43	A256G:A556G:T592C:A695G	K87R:N188S:L203P	2106.721800590833
AAAACACCAAAATTATAACC	GTACTTTGTT	A	cgreGFP	0.36	0.0	0.0	0.0	0.0	3.65	0.0	0.0	4.01	A136G:A304G:A328G:A329G:C443T:T594C:T653C:A663G:T690A	K45R:D104G:K112R:Y204H:I227V:L236M	20482.53595037024
AAAACACCAAATAAAATACC	CCGGTTGCGG	A	cgreGFP	0.0	0.0	0.0	0.0	0.0	2.04	0.0	0.0	2.04	T30C:A54T:T91A:A135G:T215A:C218T:A255G:C259T:G341A:T514C	F10L:T18S:I30N:K45E:F71L:K87E:S88F:V174A	22488.6781980214
AAAACACCAACCACCATCCA	GTTGGTTTCG	A	cgreGFP	6.98	0.0	0.0	0.0	0.0	0.0	0.0	0.0	6.98	A64G:T187C:C302T:G330A:T429A:C436T:T495A:G570A:C633A:T705G	E21G:I62T:A113T:Y146N:S148L:Y168N:A193T:P217T:*246G	590.0
AAAACACCAACCACTACCAC	GCTATCTAGG	A	cgreGFP	0.81	0.0	0.0	0.0	0.33	0.0	0.0	0.0	1.14	A327T	K112*	590.0
AAAACACCAACCACTACCAC	GTGCAGTCCT	A	cgreGFP	2.34	0.0	0.0	0.0	0.0	0.0	3.58	0.0	5.92	A327T	K112*	16102.162344430531
AAAACACCAACTATCACCAC	GTGTATGATG	A	cgreGFP	2.43	0.0	0.0	0.0	0.0	0.0	0.0	0.0	2.43	T10C:A16G:G117C:G159A:G494C	L3P:E5G:A39P:G53S:E167D	590.0
AAAACACCAATCAAAAAAGC	GTGCGTAAAG	A	cgreGFP	1.3	0.0	0.0	0.0	0.0	0.0	0.0	0.0	1.3	T199C:T213C:G522T:C543T:T592C:A652G	L66P:F71L:G177C:H184Y:L203P:D223G	590.0
AAAACACCACAAAATACAGA	ACTAGATCTG	A	cgreGFP	6.39	0.0	0.0	0.0	0.0	0.0	0.0	0.0	6.39	G127A:T201A:G324A:T325A:T390A:G478A:T508A	G42D:S67T:V111K:F133I:G162D:F172Y	590.0
AAAACACCACAACAACCCCC	ATCCGTGCAG	A	cgreGFP	0.0	0.0	0.0	0.0	0.0	0.0	7.58	0.0	7.58	wt	wt	32178.318886782963
AAAACACCACAACAACCCCC	CTTATTGATG	A	cgreGFP	0.0	0.0	0.0	0.0	0.0	0.0	1.29	2.93	4.2200000000000015	wt	wt	39390.64313879737
AAAACACCACAACAACCCCC	TATGATTGCG	A	cgreGFP	0.0	0.0	0.0	0.0	0.0	0.0	3.43	0.0	3.43	wt	wt	32178.318886782963
AAAACACCACACACAATCCC	AGCTCTCGGT	A	cgreGFP	7.53	0.0	0.0	0.0	0.0	0.0	1.29	0.0	8.82	A24G:T91A:T133A:G178A:C444T:.592C	K8E:I30N:I44N:W59*:H151Y:L203P:Y204V:H205P:H206P:L207P:T208D:V209S:W210V:T211D:S212*:F213L:G214R:K215Q:D216R:D218R:D219*:D220R:E221R:T222D:D223R:H224S:L225P:T226Y:I227D:V228R:E229R:V230G:I231H:K232*:A233G:V234R:D235R:E239G:T243N:Y244V:R245P:*246L	590.0
AAAACACCACACACAATCCC	CTCCGCGAAA	A	cgreGFP	0.0	0.0	0.0	0.0	0.0	0.0	1.86	0.0	1.86	A24G:T91A:T133A:G178A:C444T:.592C	K8E:I30N:I44N:W59*:H151Y:L203P:Y204V:H205P:H206P:L207P:T208D:V209S:W210V:T211D:S212*:F213L:G214R:K215Q:D216R:D218R:D219*:D220R:E221R:T222D:D223R:H224S:L225P:T226Y:I227D:V228R:E229R:V230G:I231H:K232*:A233G:V234R:D235R:E239G:T243N:Y244V:R245P:*246L	32178.318886782963
AAAACACCACACACAATCCC	TTGTGCGAGG	A	cgreGFP	2.63	0.0	0.0	0.0	0.0	0.0	0.0	0.0	2.63	A24G:T91A:T133A:G178A:C444T:.592C	K8E:I30N:I44N:W59*:H151Y:L203P:Y204V:H205P:H206P:L207P:T208D:V209S:W210V:T211D:S212*:F213L:G214R:K215Q:D216R:D218R:D219*:D220R:E221R:T222D:D223R:H224S:L225P:T226Y:I227D:V228R:E229R:V230G:I231H:K232*:A233G:V234R:D235R:E239G:T243N:Y244V:R245P:*246L	590.0
AAAACACCACAGACCAACAC	CCGTCGATTG	A	cgreGFP	0.0	0.0	0.0	0.0	0.0	0.0	5.58	0.0	5.58	C538T	A182V	32178.318886782963
AAAACACCACAGACCAACAC	CTGCTCCGTG	A	cgreGFP	0.0	0.0	0.0	0.0	7.15	10.19	32.05	0.0	49.39	C538T	A182V	28024.983679541183
AAAACACCACAGACCAACAC	TATTGCTTGC	A	cgreGFP	0.0	0.0	0.0	0.0	0.0	1.5	2.15	0.0	3.65	C538T	A182V	26730.84523066661
AAAACACCACATAATCAACC	AGTCGTTGGA	A	cgreGFP	0.03	0.0	0.0	0.0	0.0	1.72	0.0	0.0	1.75	T150C:T342C:G522.:G625T:T673A	C50R:Y117H:G177A:G178V:H179T:Q180R:M181W:A182P:R183V:H184T:A185P:Q186S:F187S:N188T:K189S:G192A:A193H:W194G:E195R:E196K:D197I:Y198T:L203C:Y204T:H205T:H206T:L207*:T208Q:V209C:W210G:T211L:S212A:F213S:G214S:D216T:D218M:D219T:D220T:E221R:T222Q:D223I:H224T:T226R:I227S:V228S:E229R:V230T:I231L:K232R:A233P:V234*:D235T:L236W:E239K:T243R:Y244T:R245A	21196.92454113543
AAAACACCACCAAACAAAAC	TGCACGAAGA	A	cgreGFP	0.0	0.0	0.0	0.0	0.0	37.98	1.57	0.0	39.55	A38G:G75A	E25K	24192.161138939
AAAACACCACTATCCAACCC	CGCGCCTTAA	A	cgreGFP	0.0	0.0	0.0	0.0	0.0	0.0	2.15	0.0	2.15	T325C:G341A:C468A:T604C:T667C	V111A:R159S:L207P:V228A	32178.318886782963
AAAACACCACTATCCAACCC	GCCAGTTGAG	A	cgreGFP	0.49	0.0	0.0	0.0	0.0	0.0	0.0	0.0	0.49	T325C:G341A:C468A:T604C:T667C	V111A:R159S:L207P:V228A	590.0
AAAACACCAGACCAATACAA	ATTTTGGATT	A	cgreGFP	0.0	0.0	0.0	0.0	1.5	0.0	9.44	0.0	10.94	A108G:A499T:A694G	T36A:N169I:E239G	29838.72237671505
AAAACACCAGACCAATACAA	CGATTCCGTT	A	cgreGFP	0.0	0.0	0.0	0.0	0.0	0.11	12.59	0.0	12.7	A108G:A499T:A694G	T36A:N169I:E239G	30523.128955940887
AAAACACCAGACCAATACAA	CGGTCGTCCG	A	cgreGFP	0.0	0.0	0.0	0.0	0.5	9.55	0.43	0.0	10.48	A108G:A499T:A694G	T36A:N169I:E239G	22408.35763250521
AAAACACCAGCCACCTTCAC	AAAAGCGGCA	A	cgreGFP	6.39	0.0	0.0	0.0	0.0	0.0	0.0	0.0	6.39	T52A:G77.:G117C:C260T:A286G:T308.	I17N:G26A:M27*:K28S:F29S:I30S:I31L:K32R:G33A:E34R:G35A:T36L:G37A:D38I:A39P:T40P:T41R:G42A:T43P:I44S:K45R:A46R:K47S:Y48T:I49S:C50A:T51P:T52P:G53A:D54T:L55C:V57C:W59G:A60L:T61P:I62S:L63C:S64H:S65P:L66C:S67R:Y68T:G69A:V70C:C72A:F73S:A74L:K75N:Y76T:R78A:H79T:I80L:A81R:D84T:F85S:F86S:K87S:S88L:T89P:Q90N:D93M:G94A:Y95T:S96V:Q97R:D98A:R99A:I100S:I101S:S102R:F103S:D104T:N105R:D106R:G107P:Q108V:Y109R:D110…	590.0
AAAACACCAGCCACCTTCAC	AGAGCGTCAT	A	cgreGFP	3.57	0.0	0.0	0.0	0.0	0.0	2.86	0.0	6.43	T52A:G77.:G117C:C260T:A286G:T308.	I17N:G26A:M27*:K28S:F29S:I30S:I31L:K32R:G33A:E34R:G35A:T36L:G37A:D38I:A39P:T40P:T41R:G42A:T43P:I44S:K45R:A46R:K47S:Y48T:I49S:C50A:T51P:T52P:G53A:D54T:L55C:V57C:W59G:A60L:T61P:I62S:L63C:S64H:S65P:L66C:S67R:Y68T:G69A:V70C:C72A:F73S:A74L:K75N:Y76T:R78A:H79T:I80L:A81R:D84T:F85S:F86S:K87S:S88L:T89P:Q90N:D93M:G94A:Y95T:S96V:Q97R:D98A:R99A:I100S:I101S:S102R:F103S:D104T:N105R:D106R:G107P:Q108V:Y109R:D110…	2643.1896040834617
AAAACACCAGCCACCTTCAC	CGGTTACTAC	A	cgreGFP	5.19	0.0	0.0	0.0	0.0	2.25	0.0	0.0	7.44	T52A:G77.:G117C:C260T:A286G:T308.	I17N:G26A:M27*:K28S:F29S:I30S:I31L:K32R:G33A:E34R:G35A:T36L:G37A:D38I:A39P:T40P:T41R:G42A:T43P:I44S:K45R:A46R:K47S:Y48T:I49S:C50A:T51P:T52P:G53A:D54T:L55C:V57C:W59G:A60L:T61P:I62S:L63C:S64H:S65P:L66C:S67R:Y68T:G69A:V70C:C72A:F73S:A74L:K75N:Y76T:R78A:H79T:I80L:A81R:D84T:F85S:F86S:K87S:S88L:T89P:Q90N:D93M:G94A:Y95T:S96V:Q97R:D98A:R99A:I100S:I101S:S102R:F103S:D104T:N105R:D106R:G107P:Q108V:Y109R:D110…	590.0
AAAACACCATTTACCATAAC	AGTCTGTCAA	A	cgreGFP	0.0	0.0	0.0	0.0	0.0	1.39	0.0	0.0	1.39	C122T:T250C:T253C:C267T:T360A:.445T:C591T:A686C	F85S:F86S:P92S:Y123N:H151L:A152R:V153S:Y154L:I155Y:P157A:D158*:R159P:K160Q:N161E:G162W:G163W:M164H:K165E:I166D:E167*:Y168V:N169*:K170Q:A171G:F172L:D173*:V174R:M175N:G177R:G178R:H179S:Q180P:M181D:A182G:R183P:H184S:A185R:Q186P:F187V:N188Q:K189Q:P190A:L191P:G192W:A193R:W194M:E195G:E196G:D197R:Y198L:Y204V:H205P:H206P:L207P:T208D:V209S:W210V:T211D:S212*:F213L:G214R:K215Q:D216R:D218R:D219*:D220R:E221R:…	22488.6781980214
AAAACACCCAGCCAAAAAAC	ACCGGATCGC	A	cgreGFP	0.0	0.0	0.0	2.91	28.79	3.65	0.0	0.0	35.34999999999999	A294G:C366T	I101V:R125C	15001.516372546708
AAAACACCCAGCCAAAAAAC	CCTGGGCCGG	A	cgreGFP	0.0	0.0	0.0	1.6	3.16	0.0	0.0	0.0	4.76	A294G:C366T	I101V:R125C	11588.031771134485
AAAACACCCCATCAATCTCT	GCCGGGCGGG	A	cgreGFP	5.78	0.0	0.0	0.0	0.0	0.0	0.0	0.0	5.78	A58T:A90G:A277G:G289A:T360C:G415T:G520A	E19V:I30V:Y95C:R99H:Y123H:G141V:G176D	590.0
AAAACACCCCATCAATCTCT	TAGTCGCCAG	A	cgreGFP	1.14	0.0	0.01	0.0	0.0	0.0	0.0	0.0	1.15	A58T:A90G:A277G:G289A:T360C:G415T:G520A	E19V:I30V:Y95C:R99H:Y123H:G141V:G176D	590.0
AAAACACCCCTCCAGCGCCT	CACGTATTCG	A	cgreGFP	1.04	0.0	0.0	0.0	0.0	0.0	0.0	0.0	1.04	T241A:G345A:C366A:T514C:T622A	I80N:E118K:R125S:V174A:F213Y	590.0
AAAACACCCCTCCCACCTCC	TCCGGTCAAG	A	cgreGFP	0.23	0.0	0.0	2.57	0.0	0.0	0.0	0.0	2.8	A35T:T292C:T344A:C368T:G375A:G403T:C446A:T527A	E11D:I100T:Y117*:V128M:G137V:H151Q	7359.031054831022
AAAACACCCGCCAGATCCCA	CCCTGTGCGG	A	cgreGFP	47.4	0.0	0.0	0.0	0.0	0.0	0.0	0.0	47.4	A40T:G125T:A186G:T242C:A550T:A556T	E13V:I62V:Q186L:N188I	590.0
AAAACACCCGCCAGATCCCA	TCATTAGTAA	A	cgreGFP	47.83	0.01	0.0	0.0	0.0	0.0	0.0	0.0	47.84	A40T:G125T:A186G:T242C:A550T:A556T	E13V:I62V:Q186L:N188I	590.0
AAAACACCCGCCAGATCCCA	TCCTACATAA	A	cgreGFP	6.98	0.0	0.0	0.0	0.0	0.0	0.0	0.0	6.98	A40T:G125T:A186G:T242C:A550T:A556T	E13V:I62V:Q186L:N188I	590.0
AAAACACCCGCCAGATCCCA	TGTCGATATG	A	cgreGFP	14.15	0.0	0.0	0.0	0.0	0.0	0.0	0.0	14.15	A40T:G125T:A186G:T242C:A550T:A556T	E13V:I62V:Q186L:N188I	590.0
AAAACACCCTACGGGCACCT	CGTACGCCCG	A	cgreGFP	7.5	8.04	0.0	0.0	0.0	0.0	0.0	0.0	15.54	T214C:T281A:T610C	F71S:S96R:V209A	1469.3762734899435
AAAACACCGAATCAAAACTC	CCGTGGAGGT	A	cgreGFP	1.36	0.0	0.0	0.0	0.0	1.93	0.0	0.0	3.29	G72A:A238T:A255C:A319T:G526A:C540A:C548A:C661T	V24I:H79L:K87Q:Y109F:G178D:R183S:T226M	10325.158799327472
AAAACACCGAATCAAAACTC	TTTGATTCAG	A	cgreGFP	1.01	0.0	0.0	0.0	0.0	0.0	0.0	0.0	1.01	G72A:A238T:A255C:A319T:G526A:C540A:C548A:C661T	V24I:H79L:K87Q:Y109F:G178D:R183S:T226M	590.0
AAAACACCGACACTACGACA	TCGGAGGCCG	A	cgreGFP	5.13	0.0	0.0	0.0	0.0	0.0	0.0	0.0	5.13	A153G:A466G:G567A:A640T:A660G:A695T	T51A:D158G:G192S:D219V:T226A:E239D	590.0
AAAACACCGTGCATCAAGCC	ATGTTAGCAT	A	cgreGFP	0.0	0.0	9.29	5.43	0.0	0.0	0.0	0.0	14.72	G574C	W194S	5237.840032511826
AAAACACCGTGCATCAAGCC	CTGGATAGAT	A	cgreGFP	0.03	0.22	7.93	4.23	0.0	0.21	1.43	0.0	14.05	G574C	W194S	5150.2148858408445
AAAACACCTGACAAAAGACA	GTAACATTAG	A	cgreGFP	34.94	0.0	0.0	0.0	0.0	0.0	0.0	0.0	34.94	C181A:A615G:A629G	A60D:T211A	590.0
AAAACACGAACATAAAAACA	GTACGGATCA	A	cgreGFP	1.95	0.0	0.0	0.0	0.0	0.0	0.0	0.0	1.95	A34T:T48A:C704A	E11V:Y16N	590.0
AAAACACGAATAACAACACC	ATGACGGGCT	A	cgreGFP	9.99	0.0	0.0	0.0	0.0	0.0	0.0	0.0	9.99	A406T:A550T	N138I:Q186L	590.0
AAAACACGAATAACAACACC	CTCCTGAGCG	A	cgreGFP	0.0	0.0	0.0	0.0	0.0	2.68	0.0	0.0	2.68	A406T:A550T	N138I:Q186L	22488.6781980214
AAAACACGAATAACAACACC	TTGCGAATTA	A	cgreGFP	1.04	0.0	0.0	0.0	0.0	0.0	0.0	0.0	1.04	A406T:A550T	N138I:Q186L	590.0
AAAACACGACTAAAGAACAC	GTTCTGGAGC	A	cgreGFP	1.04	0.0	0.0	0.0	0.0	0.0	0.0	0.0	1.04	G162T:C169A:A319T:G380A:A433G:C528T:A534G:T594C	D54Y:P56H:Y109F:H147R:H179Y:M181V:Y204H	590.0
AAAACACGCAAGACCTACAA	GGCAGGGATA	A	cgreGFP	0.0	0.0	0.0	0.0	0.0	12.55	7.73	0.0	20.28	C323T:C682T	A233V	25841.98426330445
AAAACACGCAGTACAAACAA	GGGCTGTTAG	A	cgreGFP	2.08	0.0	0.23	0.0	0.0	0.86	1.29	0.06	4.52	A16G:G72A:C152A:A183T:C230.:C290T:T508A:T509C	E5G:V24I:C50*:T61S:R78A:H79T:I80L:A81R:D84T:F85S:F86S:K87S:S88P:T89P:Q90N:D93M:G94A:Y95T:S96V:Q97R:D98T:R99V:I100S:I101S:S102R:F103S:D104T:N105M:D106T:G107A:Q108S:Y109T:D110T:V111*:A113P:V115*:T116R:Y117M:E118R:N119T:G120V:T121H:L122Y:Y123T:N124T:R125A:V126L:T127P:V128*:K129R:G130A:T131L:G132V:F133S:K134S:S135Q:N136T:G137A:N138T:I139S:L140W:M142C:R143A:V144F:L145C:Y146T:H147T:S148R:P149H:H151T:A1…	7665.377627423729
AAAACACGCAGTACAAACAA	TGGCTCCACT	A	cgreGFP	0.0	0.0	0.0	0.0	7.82	0.0	0.0	0.0	7.82	A16G:G72A:C152A:A183T:C230.:C290T:T508A:T509C	E5G:V24I:C50*:T61S:R78A:H79T:I80L:A81R:D84T:F85S:F86S:K87S:S88P:T89P:Q90N:D93M:G94A:Y95T:S96V:Q97R:D98T:R99V:I100S:I101S:S102R:F103S:D104T:N105M:D106T:G107A:Q108S:Y109T:D110T:V111*:A113P:V115*:T116R:Y117M:E118R:N119T:G120V:T121H:L122Y:Y123T:N124T:R125A:V126L:T127P:V128*:K129R:G130A:T131L:G132V:F133S:K134S:S135Q:N136T:G137A:N138T:I139S:L140W:M142C:R143A:V144F:L145C:Y146T:H147T:S148R:P149H:H151T:A1…	14818.583468647937
AAAACACGCCAAAGACACAC	CCGGCTGCAA	A	cgreGFP	0.81	0.0	0.0	0.0	0.0	0.0	0.0	0.0	0.81	A58G:G140A:T172A:T215A:C374T:A408T:C431.	E19G:V57E:F71L:I139F:H147T:S148R:P149H:H151T:A152Q:V153S:Y154I:I155S:L156C:P157L:D158T:R159A:K160R:N161M:G162V:G163A:M164*:K165R:I166L:E167S:Y168I:N169T:K170R:A171P:F172L:D173T:V174*:M175W:G176A:G177A:G178V:H179T:Q180R:M181W:A182P:R183V:H184T:A185P:Q186S:F187S:N188T:K189S:G192A:A193H:W194G:E195R:E196K:D197I:Y198T:L203C:Y204T:H205T:H206T:L207*:T208Q:V209C:W210G:T211L:S212A:F213S:G214A:D216T:D218M:…	590.0
AAAACACGCCAGAACTAATA	TATGGCTCTG	A	cgreGFP	0.91	0.0	0.0	0.0	0.0	7.83	0.0	0.0	8.74	A142T:C528T:G680T	K47M:H179Y:K232N	20395.64307838311
AAAACACGCCAGAACTAATA	TGTTTGCCCG	A	cgreGFP	2.66	0.0	0.0	0.0	0.0	0.0	0.0	0.0	2.66	A142T:C528T:G680T	K47M:H179Y:K232N	590.0
AAAACACGGACCTAAATCAA	CCGAACGTCA	A	cgreGFP	0.0	0.0	0.0	4.41	0.0	0.0	0.0	0.0	4.41	A35G:A40T:A153T:G369A:T509C	E13V:T51S:V126I	8184.455953147941
AAAACACGTCAAAAATAACA	CGGCGCCACG	A	cgreGFP	4.61	0.0	0.0	0.0	0.0	0.0	0.0	2.17	6.78	A36G:G67A:A97G:A229G:A256G:A286C:T424A:C528T:C600A:G624A	K12E:G22D:K32R:Y76C:K87R:D98A:V144D:H179Y:H206N:G214S	590.0
AAAACACGTCAAAAATAACA	GTTTGGCTCT	A	cgreGFP	5.71	0.0	0.0	0.0	0.0	0.0	0.0	0.0	5.71	A36G:G67A:A97G:A229G:A256G:A286C:T424A:C528T:C600A:G624A	K12E:G22D:K32R:Y76C:K87R:D98A:V144D:H179Y:H206N:G214S	590.0
AAAACACGTCACCCAAACCC	CGGAGTCTTT	A	cgreGFP	0.0	0.0	0.0	0.0	5.66	28.54	58.51	6.33	99.04	T91A:A97G:A183T:G684A	I30N:K32R:T61S:V234I	28744.195321022882
AAAACACTAAAACCAACAAA	GCGTGTCTCG	A	cgreGFP	1.52	0.0	0.0	0.0	0.0	0.0	0.0	0.0	1.52	A132T:C169T:T281C:T370C:C431T	I44F:P56L:V126A	590.0
AAAACACTAAAAGACTACAC	CTCTCTGGGA	A	cgreGFP	2.17	0.0	0.0	0.0	0.0	0.0	4.86	0.0	7.03	G200A:G541T	R183L	21395.075837252374
AAAACACTAAGTAACTATGT	CCGTCGATTT	A	cgreGFP	1.52	0.0	0.0	0.0	0.0	0.0	0.0	0.0	1.52	wt	wt	590.0
AAAACACTAAGTAACTATGT	CCGTCGCCCC	A	cgreGFP	3.21	0.0	0.0	0.0	0.0	0.0	0.0	0.0	3.21	wt	wt	590.0
AAAACACTAAGTAACTATGT	GCAGAAAAAT	A	cgreGFP	0.0	0.0	0.0	0.0	0.0	0.0	0.0	4.75	4.75	wt	wt	44353.52933646151
AAAACACTAAGTAACTATGT	TAAAGCACTG	A	cgreGFP	0.32	0.0	0.0	0.0	0.0	0.0	0.0	0.0	0.32	wt	wt	590.0
AAAACACTAAGTAACTATGT	TCGATACGTG	A	cgreGFP	3.54	0.0	0.0	0.0	0.0	0.0	0.0	0.0	3.54	wt	wt	590.0
AAAACACTAAGTAACTATGT	TTCACGGGCG	A	cgreGFP	2.53	0.0	0.0	0.0	3.99	0.0	0.0	0.0	6.52	wt	wt	7656.5441164436925
AAAACACTACACAAAATAGT	CACTGATGTG	A	cgreGFP	0.0	0.0	0.0	0.0	0.0	0.0	0.0	1.7	1.7	A70G:T228.:C234A:T297C:T344A:T376A:T429C:A529G:A544G:G568A:T685C	D23G:Y76T:R78A:H79T:I80L:A81R:D84T:F85S:F86S:K87S:S88P:T89P:Q90N:D93M:G94A:Y95T:S96V:Q97R:D98T:R99A:I100S:I101S:S102R:F103S:D104T:N105M:D106T:G107A:Q108S:Y109T:D110T:V111*:A113P:V115*:T116R:Y117K:E118R:N119T:G120V:T121H:L122Y:Y123T:N124T:R125A:V126L:T127P:V128R:K129R:G130A:T131L:G132V:F133S:K134S:S135Q:N136T:G137A:N138T:I139S:L140W:M142C:R143A:V144F:L145C:Y146T:H147T:S148R:P149H:H151T:A152Q:V153S…	44353.52933646151
AAAACACTACTATGCGCACT	GTTTCGATGG	A	cgreGFP	0.0	0.0	0.0	0.0	0.0	3.0	0.0	0.0	3.0	C657T:G703A	L225F:R245H	22488.6781980214
AAAACACTACTATGCGCACT	TAACTCCTTA	A	cgreGFP	0.0	0.0	11.29	0.0	2.5	2.58	0.0	0.0	16.369999999999994	C657T:G703A	L225F:R245H	6484.063193644246
AAAACACTACTTTAACATCA	ACTCCAATCC	A	cgreGFP	0.0	0.0	0.0	0.0	3.49	23.71	30.47	4.39	62.06	A12C:T386A	T4P	27534.992256157682
AAAACACTACTTTAACATCA	CATGATTATA	A	cgreGFP	0.0	0.0	0.0	0.0	0.0	15.77	15.74	0.0	31.51	A12C:T386A	T4P	26320.60354107088
AAAACACTACTTTAACATCA	GGGCGGGATT	A	cgreGFP	0.0	0.0	0.0	0.0	0.0	8.69	24.61	30.05	63.35	A12C:T386A	T4P	36922.3222609206
AAAACACTACTTTAACATCA	GGGTCAGCAG	A	cgreGFP	0.0	0.0	0.0	0.0	0.17	1.29	6.01	5.8	13.27	A12C:T386A	T4P	36536.212005483474
AAAACACTACTTTAACATCA	TGTATTTCAA	A	cgreGFP	0.0	0.0	0.0	0.0	10.98	39.59	56.22	16.17	122.96	A12C:T386A	T4P	28494.40031316224
AAAACACTATAAACTTGTCA	CCGCTTTTTT	A	cgreGFP	1.33	0.0	0.0	0.0	0.0	0.0	0.0	0.0	1.33	A17G:C118T:G126T:C146G:G151A:G159T:A329G:A339G:T425C:T464A:A550G	A39V:G42C:Y48*:C50Y:G53C:T116A:Q186R	590.0
AAAACACTATAAACTTGTCA	TGCGGGGTTT	A	cgreGFP	8.21	0.0	0.0	0.0	0.0	0.0	4.58	0.0	12.79	A17G:C118T:G126T:C146G:G151A:G159T:A329G:A339G:T425C:T464A:A550G	A39V:G42C:Y48*:C50Y:G53C:T116A:Q186R	590.0
AAAACACTATAGTAATGTCC	TAGATTGTGT	A	cgreGFP	0.0	0.0	0.0	0.0	2.16	4.94	35.34	7.67	50.11000000000001	C422T:T426C:A650G	wt	32274.06693899324
AAAACACTCATCAAACACAC	ATGGGCTTTT	A	cgreGFP	0.0	3.73	0.0	0.0	0.0	0.0	0.0	0.0	3.73	A163G:T187C:T353C:A629T	D54G:I62T:K215N	2106.721800590833
AAAACACTGAACTAAACCCA	CGTATGCGTA	A	cgreGFP	0.0	0.0	0.0	0.0	9.32	0.0	0.0	0.0	9.32	C119T:A304G:G395A:C500A:G684A	D104G:N169K:V234I	14818.583468647937
AAAACACTGAACTAAACCCA	CGTCGGGATT	A	cgreGFP	7.88	0.0	0.0	0.0	0.0	0.0	0.0	0.0	7.88	C119T:A304G:G395A:C500A:G684A	D104G:N169K:V234I	590.0
AAAACACTGAACTAAACCCA	TGGGAGAGTG	A	cgreGFP	1.27	0.0	0.0	0.0	0.0	0.0	0.0	0.0	1.27	C119T:A304G:G395A:C500A:G684A	D104G:N169K:V234I	590.0
AAAACACTTAAGAAATGCTA	AATTGCGGTT	A	cgreGFP	0.0	0.0	0.0	0.0	0.0	13.95	14.31	0.0	28.26	A440G	wt	26350.70755743813
AAAACACTTACAAACCTACG	CGTTTGGTAG	A	cgreGFP	1.52	0.0	0.0	0.0	0.0	0.0	0.0	0.0	1.52	A58T:T110A:T389C:T604A:A694T	E19V:L207Q:E239V	590.0
AAAACACTTTCCCAACAACG	GGAGGTGGTA	A	cgreGFP	7.79	0.0	0.0	0.0	0.0	0.0	1.43	0.0	9.22	T30C:G160T:G326C:A472G:T535C:G698A	F10L:G53V:K160R:M181T	590.0
AAAACACTTTCCCAACAACG	TCAGGTCAGG	A	cgreGFP	1.62	0.0	0.0	0.0	0.0	0.0	0.0	0.0	1.62	T30C:G160T:G326C:A472G:T535C:G698A	F10L:G53V:K160R:M181T	590.0
AAAACACTTTTCGCAATCCC	CGTAGCCAGC	A	cgreGFP	0.0	0.0	0.0	0.0	0.0	0.0	5.01	4.16	9.17	G203A:A628T	K215I	37721.028904783685
AAAACAGAAAAAAGGACACC	GCGGGATCAA	A	cgreGFP	1.1	0.0	0.0	0.0	0.0	0.0	0.0	0.0	1.1	T144C:C275T:A310T:A606G:A694T	Y48H:D106V:T208A:E239V	590.0
AAAACAGAAATAATTTGAAA	ACGTGGGTTT	A	cgreGFP	3.41	0.0	0.0	0.0	0.0	0.0	0.0	0.0	3.41	C71T:T116C:A310G:G419A:T621C	D106G:M142I:F213L	590.0
AAAACAGAAATAATTTGAAA	CTTTCGGTTT	A	cgreGFP	7.85	0.0	0.0	0.0	0.0	0.0	0.0	0.0	7.85	C71T:T116C:A310G:G419A:T621C	D106G:M142I:F213L	590.0
AAAACAGAACAATCAAAAAA	CGAATGAATC	A	cgreGFP	0.0	0.0	0.0	0.0	0.0	2.36	14.45	5.1	21.91	A17G:G65A:C188T:T617A:C674A	wt	33699.765450412015
AAAACAGAACAATCAAAAAA	CGATTTGGAA	A	cgreGFP	0.0	0.0	0.0	0.0	0.67	49.03	40.06	4.34	94.1	A17G:G65A:C188T:T617A:C674A	wt	26105.29201260503
AAAACAGAACAATCAAAAAA	CTTATTCGGC	A	cgreGFP	0.0	0.0	0.0	0.0	0.0	7.62	6.15	8.73	22.5	A17G:G65A:C188T:T617A:C674A	wt	33431.177518562814
AAAACAGAACAATCAAAAAA	GTTTCGAATA	A	cgreGFP	0.0	0.0	0.0	0.0	8.82	47.53	43.63	13.71	113.69	A17G:G65A:C188T:T617A:C674A	wt	27179.369627167856
AAAACAGAACAATCAAAAAA	TTAATTCTGT	A	cgreGFP	0.0	0.0	0.0	0.0	0.0	3.76	9.44	1.99	15.19	A17G:G65A:C188T:T617A:C674A	wt	30803.875067393456
AAAACAGAACACACCCTAAC	GCCTGGTTAT	A	cgreGFP	0.0	0.0	0.0	0.0	0.0	7.08	3.72	0.0	10.8	C275A:A339G:C383A	T116A	25666.183661906776
AAAACAGAACACAGACGAAA	ATTAGGTTTA	A	cgreGFP	10.87	0.0	0.0	0.0	0.0	0.0	0.0	0.0	10.87	C107T:G210A:T214A:C505T	V70M:F71Y:A171V	590.0
AAAACAGAACACAGACGAAA	CCCATGAAAG	A	cgreGFP	5.97	0.01	0.0	0.0	0.0	0.0	0.0	0.0	5.98	C107T:G210A:T214A:C505T	V70M:F71Y:A171V	590.0
AAAACAGAACACAGACGAAA	CTTCCAAGTT	A	cgreGFP	4.38	0.0	0.0	0.0	0.0	0.0	0.0	0.0	4.38	C107T:G210A:T214A:C505T	V70M:F71Y:A171V	590.0
AAAACAGAACGAACCAGACA	GGGAAATACA	A	cgreGFP	0.81	0.0	0.0	0.0	0.0	0.0	0.0	0.0	0.81	T5A:T44G:G75T:T301C:A433G:A474T:G504A:A555T:T621C	I14M:E25*:F103S:H147R:N161Y:A171T:N188Y:F213L	590.0
AAAACAGAAGAAAACAACAC	GTCGCGCTCC	A	cgreGFP	0.0	0.0	0.0	0.0	1.5	0.21	0.0	0.0	1.71	G59T:A163G:G413A:G478A:A483T:T507C	E19D:D54G:G162D:M164L:F172L	17134.13500356316
AAAACAGAATAAAAAAAACA	GCGGGTTTTA	A	cgreGFP	0.0	0.0	0.0	0.0	0.0	0.86	0.0	0.0	0.86	G351T:A378G	G120C:K129E	22488.6781980214
AAAACAGAATAAAAAAAACA	TCTTCGGTGT	A	cgreGFP	0.0	0.0	0.0	0.0	4.33	5.9	5.29	0.0	15.52	G351T:A378G	G120C:K129E	23216.784027438087
AAAACAGACAACAGAGACAT	AAGTGGGTAA	A	cgreGFP	1.46	0.0	0.0	0.0	0.0	0.43	12.88	0.0	14.77	A24T:A93G:G179A:A384G	K8*:I31V:W59*:T131A	29768.08859970076
AAAACAGACAACAGAGACAT	GGCCATGTTG	A	cgreGFP	0.0	0.0	0.0	0.0	0.0	2.9	0.0	0.0	2.9	A24T:A93G:G179A:A384G	K8*:I31V:W59*:T131A	22488.6781980214
AAAACAGACAACAGAGACAT	TGGTATGAAT	A	cgreGFP	0.16	0.0	0.0	0.0	0.0	0.0	1.72	0.0	1.88	A24T:A93G:G179A:A384G	K8*:I31V:W59*:T131A	29834.425363289716
AAAACAGACCATTCAAAAAC	ATATGATCTG	A	cgreGFP	7.62	0.0	0.0	0.0	0.0	3.0	0.0	0.0	10.62	T216C:T281A:C311T:C634A:A650G	C72R:S96R:P217H	590.0
AAAACAGACTAGATGCACAT	ACTTCGGTCT	A	cgreGFP	6.94	0.0	0.0	0.0	0.0	0.0	0.0	0.0	6.94	T201A:T253A:A286G:G324T:T391C:A400T:C634T:C674G	S67T:F86Y:D98G:V111L:F133S:N136I:P217L	590.0
AAAACAGACTAGATGCACAT	GTTGGTAGGT	A	cgreGFP	1.56	0.0	0.0	0.0	0.0	0.0	0.0	0.0	1.56	T201A:T253A:A286G:G324T:T391C:A400T:C634T:C674G	S67T:F86Y:D98G:V111L:F133S:N136I:P217L	590.0
AAAACAGACTTAGCCCCCCC	ATGTGCAAGT	A	cgreGFP	0.0	0.0	0.0	0.0	0.0	2.25	0.0	0.0	2.25	A93G:C223A:C231A:A271G:T376C:C436A:A499T:T653A	I31V:A74D:P77T:D93G:V128A:S148*:N169I:D223E	22488.6781980214
AAAACAGAGTAAAAAACCGA	CATTGCTTTG	A	cgreGFP	0.0	0.0	0.0	0.0	0.0	0.0	5.15	0.0	5.15	G63T:C118T:C373T:T425C:A648T:C657G	E21*:A39V:T127I:T222S:L225V	32178.318886782963
AAAACAGAGTAAAAAACCGA	TTCTTAGGCA	A	cgreGFP	1.36	0.0	0.0	0.0	0.0	0.0	0.0	0.0	1.36	G63T:C118T:C373T:T425C:A648T:C657G	E21*:A39V:T127I:T222S:L225V	590.0
AAAACAGATGAAACACCCCC	TCTGGAGTGG	A	cgreGFP	0.0	0.0	0.0	0.0	0.0	5.69	2.43	7.09	15.21	A35T:A97T:C221T:A329G:C468A:C569A:T690C	E11D:K32M:R159S	34244.37454167417
AAAACAGATGAAACACCCCC	TTGCGGCCCT	A	cgreGFP	0.0	0.0	0.0	0.0	0.0	4.94	0.0	0.0	4.94	A35T:A97T:C221T:A329G:C468A:C569A:T690C	E11D:K32M:R159S	22488.6781980214
AAAACAGCAAACAAAACACC	CGGATGTTCG	A	cgreGFP	6.62	0.0	0.07	0.0	0.0	2.36	1.43	0.0	10.48	A141T:G162A:T177C:G611A	K47*:D54N:W59R	590.0
AAAACAGCAAACAAAACACC	CGGTCCATTT	A	cgreGFP	1.75	0.0	0.0	0.0	0.0	0.0	0.0	0.0	1.75	A141T:G162A:T177C:G611A	K47*:D54N:W59R	590.0
AAAACAGCAAACACACACCC	CGTGTTTCGT	A	cgreGFP	0.0	0.0	0.0	0.0	0.0	10.73	17.02	0.0	27.75	A3T	T1S	26879.81330012241
AAAACAGCAAACACACACCC	GGCATCTCGG	A	cgreGFP	0.0	0.0	0.0	0.0	0.0	0.0	1.14	10.49	11.63	A3T	T1S	40957.586730660994
AAAACAGCAATCTATACGCA	TTTCCTGACC	A	cgreGFP	1.23	1.39	0.0	0.0	2.16	0.0	0.0	0.0	4.78	G99T:T325C:T391C:A493G:T604A	G33C:V111A:F133S:E167G:L207Q	5259.188844639217
AAAACAGCACACACTTGCCC	CCGTGATCTT	A	cgreGFP	8.44	0.01	0.0	0.0	0.0	0.0	0.0	0.0	8.45	A8T:G106A:A339T:T391A:T592A:T658G:C704T	G35D:T116S:F133Y:L203Q:L225R	590.0
AAAACAGCACACACTTGCCC	TACACATCCT	A	cgreGFP	8.7	0.0	0.0	0.0	0.0	0.0	0.0	0.0	8.7	A8T:G106A:A339T:T391A:T592A:T658G:C704T	G35D:T116S:F133Y:L203Q:L225R	590.0
AAAACAGCAGACTCCTCCCC	CAATCGGTTG	A	cgreGFP	0.0	0.0	0.0	0.0	9.65	66.52	9.59	0.18	85.94	A115T	D38V	22500.230862728575
AAAACAGCATCCAATAACCA	ATTCTTGAGC	A	cgreGFP	3.93	0.0	0.0	0.0	0.0	1.39	0.0	0.0	5.32	A70G:A183G:C230T:A316T:C397A:G413.	D23G:T61A:Q108L:S135*:M142C:R143A:V144F:L145C:Y146T:H147T:S148R:P149H:H151T:A152Q:V153S:Y154I:I155S:L156C:P157L:D158T:R159A:K160R:N161M:G162V:G163A:M164*:K165R:I166L:E167S:Y168I:N169T:K170R:A171P:F172L:D173T:V174*:M175W:G176A:G177A:G178V:H179T:Q180R:M181W:A182P:R183V:H184T:A185P:Q186S:F187S:N188T:K189S:G192A:A193H:W194G:E195R:E196K:D197I:Y198T:L203C:Y204T:H205T:H206T:L207*:T208Q:V209C:W210G:T211L…	590.0
AAAACAGCCAATCCCTCACC	GTTCAGGATG	A	cgreGFP	2.73	0.0	0.0	0.0	0.0	0.0	0.0	0.0	2.73	G151A:T195C:T211G:G313A:T621C:A637T:A648T	C50Y:S65P:V70G:G107D:F213L:D218V:T222S	590.0
AAAACAGCCCACTAAAACCC	AATGGTGCCT	A	cgreGFP	0.0	0.0	0.0	0.0	0.0	2.15	0.0	0.0	2.15	T5A:C410A:T459A:A558G:T604C:G613A:G693A	L156M:K189E:L207P:W210*:E239K	22488.6781980214
AAAACAGCCCACTAAAACCC	AGAGTTAGAT	A	cgreGFP	0.91	0.0	0.0	0.0	0.0	4.29	0.0	0.0	5.2	T5A:C410A:T459A:A558G:T604C:G613A:G693A	L156M:K189E:L207P:W210*:E239K	20077.46857130265
AAAACAGCCCCTCTGACCAA	CGCTGTGGCT	A	cgreGFP	2.04	0.0	0.0	0.0	0.0	0.0	0.0	0.0	2.04	G413.	M142C:R143A:V144F:L145C:Y146T:H147T:S148R:P149H:H151T:A152Q:V153S:Y154I:I155S:L156C:P157L:D158T:R159A:K160R:N161M:G162V:G163A:M164*:K165R:I166L:E167S:Y168I:N169T:K170R:A171P:F172L:D173T:V174*:M175W:G176A:G177A:G178V:H179T:Q180R:M181W:A182P:R183V:H184T:A185P:Q186S:F187S:N188T:K189S:G192A:A193H:W194G:E195R:E196K:D197I:Y198T:L203C:Y204T:H205T:H206T:L207*:T208Q:V209C:W210G:T211L:S212A:F213S:G214A:D21…	590.0
AAAACAGGAACCACAGGAGA	TGCCACGGAG	A	cgreGFP	3.34	0.0	0.0	0.0	0.0	0.0	0.0	0.0	3.34	A38G:A96G:G447A:T459C:A627T	K32E:A152T:K215*	590.0
AAAACAGGACGCAGCAACTC	TGGTGTGTTT	A	cgreGFP	30.37	0.0	0.01	0.0	0.0	0.0	0.0	0.0	30.380000000000006	T211G:A319G:C439A	V70G:Y109C:P149Q	590.0
AAAACAGTAAACACACAACC	CTCGGAAGGC	A	cgreGFP	1.69	0.0	0.0	0.0	0.0	0.0	0.0	0.0	1.69	A16G:G546A:T612C:A631G	E5G:A185T:W210R:D216G	590.0
AAAACAGTAGACACAATACC	CTGCGTTCAG	A	cgreGFP	1.59	0.0	0.0	0.0	0.0	0.0	0.0	0.0	1.59	C7T:C181T:A363T:T658.	A2V:A60V:N124Y:T226R:I227S:V228S:E229R:V230S:I231L:K232R:A233P:V234*:D235T:L236W:E239K:T243R:Y244T:R245A	590.0
AAAACAGTATACAAAAAATC	ATGGCTCTAA	A	cgreGFP	0.0	0.0	0.0	0.0	0.0	2.47	0.0	0.0	2.47	A34T:T389C:T610A	E11V:V209E	22488.6781980214
AAAACAGTATACAAAAAATC	GGGTATTGCG	A	cgreGFP	4.15	0.0	0.0	0.0	0.0	2.36	0.0	0.0	6.51	A34T:T389C:T610A	E11V:V209E	590.0
AAAACAGTCAACATAACACG	AATGCTCTCG	A	cgreGFP	0.0	0.0	0.0	0.0	0.67	4.51	9.87	0.0	15.05	A675G	I231V	28141.77101618125
AAAACAGTCAACATAACACG	ATTTGCTACT	A	cgreGFP	0.0	0.0	0.0	1.06	54.41	49.36	0.72	0.0	105.55	A675G	I231V	18449.30535506344
AAAACAGTCAACATAACACG	CTAATTCCTA	A	cgreGFP	0.0	0.0	0.0	0.0	0.0	3.86	3.29	0.0	7.15	A675G	I231V	26150.326791384527
AAAACAGTCAACATAACACG	TTATCTTCTA	A	cgreGFP	0.0	0.0	0.0	0.0	18.64	30.36	7.58	0.0	56.58	A675G	I231V	20862.43205465791
AAAACAGTCCCCCCAAAACC	GGATGTTGTG	A	cgreGFP	2.37	0.0	0.0	0.0	0.0	0.0	0.0	0.0	2.37	A37G:G179T:G257T:A294G:A359G:C562T:T585A:C599T	K12R:W59C:K87N:I101V:P190L:Y198N	590.0
AAAACAGTCTTTAAATATCT	CGGATGCCAG	A	cgreGFP	4.83	0.0	0.4	0.0	0.0	0.0	0.0	0.0	5.23	C539A:C599A	H205Q	590.0
AAAACAGTTAAAAAAACAAA	ACGGATGTGG	A	cgreGFP	4.7	0.0	0.0	0.0	0.0	0.0	0.0	0.0	4.7	T11A:C45A:A115G:A310T	P15T:D38G:D106V	590.0
AAAACAGTTAAAAAAACAAA	CTCGACCCAC	A	cgreGFP	2.24	0.0	0.0	0.0	0.0	0.0	0.0	0.0	2.24	T11A:C45A:A115G:A310T	P15T:D38G:D106V	590.0
AAAACAGTTAAAAAAACAAA	GAATACAGCC	A	cgreGFP	3.83	0.0	0.0	0.0	3.99	0.0	0.0	0.0	7.82	T11A:C45A:A115G:A310T	P15T:D38G:D106V	4459.664454173311
AAAACATAAAAAAATAAACA	AAAGCCGGAG	A	cgreGFP	5.87	0.0	0.01	0.0	0.0	0.0	0.0	0.0	5.88	T82C:C260A:A483T:A529C:T535A:C557T:C607T:A643G	M27T:M164L:H179P:M181K:T208I:D220G	590.0
AAAACATAAAAAATGGCAAA	GCGCTGGGGG	A	cgreGFP	0.0	0.0	2.47	0.0	0.0	0.0	1.57	0.0	4.04	T11C:C60T:C168G:A240T:A384G:G413.:G481C	P56A:I80F:T131A:M142C:R143A:V144F:L145C:Y146T:H147T:S148R:P149H:H151T:A152Q:V153S:Y154I:I155S:L156C:P157L:D158T:R159A:K160R:N161M:G162V:G163P:M164*:K165R:I166L:E167S:Y168I:N169T:K170R:A171P:F172L:D173T:V174*:M175W:G176A:G177A:G178V:H179T:Q180R:M181W:A182P:R183V:H184T:A185P:Q186S:F187S:N188T:K189S:G192A:A193H:W194G:E195R:E196K:D197I:Y198T:L203C:Y204T:H205T:H206T:L207*:T208Q:V209C:W210G:T211L:S212A…	13904.690834014287
AAAACATAAAACAAAATAAA	CCACATGCTG	A	cgreGFP	0.0	0.0	0.0	0.0	7.82	44.42	20.03	0.18	72.45	C237A:G447A	H79N:A152T	23858.946463908687
AAAACATAAACAAACCAACC	TCTTCTTTTT	A	cgreGFP	0.26	0.0	0.0	0.0	0.0	0.0	0.0	0.0	0.26	C22A:T308.:A466T:G570A	A7E:N105K:D106T:G107A:Q108S:Y109T:D110T:V111*:A113P:V115*:T116R:Y117M:E118R:N119T:G120V:T121H:L122Y:Y123T:N124T:R125A:V126L:T127P:V128*:K129R:G130A:T131L:G132V:F133S:K134S:S135Q:N136T:G137A:N138T:I139S:L140W:M142C:R143A:V144F:L145C:Y146T:H147T:S148R:P149H:H151T:A152Q:V153S:Y154I:I155S:L156C:P157L:D158S:R159A:K160R:N161M:G162V:G163A:M164*:K165R:I166L:E167S:Y168I:N169T:K170R:A171P:F172L:D173T:V174*…	590.0
AAAACATAAACAAACCAACC	TTTGAATAGT	A	cgreGFP	3.08	0.0	0.0	0.0	0.0	0.0	0.0	0.0	3.08	C22A:T308.:A466T:G570A	A7E:N105K:D106T:G107A:Q108S:Y109T:D110T:V111*:A113P:V115*:T116R:Y117M:E118R:N119T:G120V:T121H:L122Y:Y123T:N124T:R125A:V126L:T127P:V128*:K129R:G130A:T131L:G132V:F133S:K134S:S135Q:N136T:G137A:N138T:I139S:L140W:M142C:R143A:V144F:L145C:Y146T:H147T:S148R:P149H:H151T:A152Q:V153S:Y154I:I155S:L156C:P157L:D158S:R159A:K160R:N161M:G162V:G163A:M164*:K165R:I166L:E167S:Y168I:N169T:K170R:A171P:F172L:D173T:V174*…	590.0
AAAACATAAACCATCCAACC	GCGCCGTGTA	A	cgreGFP	4.41	0.0	0.0	0.0	0.0	5.47	1.0	7.56	18.44	C269T:A378T	K129*	26077.90444600976
AAAACATAAACGTGACAAAC	GCACTGTCAT	A	cgreGFP	0.39	0.0	0.0	0.0	0.0	0.0	0.0	0.0	0.39	T52A:T150A:C362G	I17N:C50S:Y123*	590.0
AAAACATAAACGTGACAAAC	TGTATAGTGG	A	cgreGFP	6.85	0.0	0.0	0.0	0.0	0.0	0.0	0.0	6.85	T52A:T150A:C362G	I17N:C50S:Y123*	590.0
AAAACATAAAGGATAACACA	TCTGTTCCGG	A	cgreGFP	2.69	0.0	0.0	0.0	1.16	0.0	0.0	0.0	3.85	T28G:G104A:C209A:C320G:T342A:A558G:T622C	L9R:Y109*:Y117N:K189E:F213S	590.0
AAAACATAACACACAAAACA	CATCAATGTG	A	cgreGFP	0.0	0.0	0.0	0.0	0.0	4.4	0.0	0.0	4.4	T87C:C254T:G312A:A333G:A532T:A598G:A655G	F29L:G107S:K114E:Q180L:H205R:H224R	22488.6781980214
AAAACATAACACACAAAACA	TTCGCCTTAG	A	cgreGFP	0.0	0.0	0.0	0.0	0.0	0.0	0.0	0.64	0.64	T87C:C254T:G312A:A333G:A532T:A598G:A655G	F29L:G107S:K114E:Q180L:H205R:H224R	44353.52933646151
AAAACATAACTCAAAAAAAA	GCTTGTAGGA	A	cgreGFP	4.25	0.0	2.95	0.0	0.0	0.0	0.0	0.0	7.2	T295C:T389C:A486G:G567A:A675G	I101T:K165E:G192S:I231V	1243.878304896866
AAAACATAACTGACAAAAAC	ATAGCGCGTG	A	cgreGFP	3.86	2.75	0.0	1.72	0.0	6.33	0.0	0.0	14.66	G208T:G270A:A343G:G481A	G69V:D93N:Y117C:G163D	8507.757147686421
AAAACATAAGAAAAAACACC	CGTCCTTGTG	A	cgreGFP	1.23	0.0	0.0	0.0	0.0	0.0	0.0	0.0	1.23	T91C:C431A:A472G:T612C	I30T:Y146*:K160R:W210R	590.0
AAAACATAATTAAACAGACC	CCGCTAAAAG	A	cgreGFP	0.0	0.0	0.0	0.0	3.49	39.48	10.01	1.7	54.68	T325C	V111A	23699.591445147147
AAAACATAATTAAACAGACC	GGTGATCTCA	A	cgreGFP	0.0	0.0	0.0	0.04	6.66	27.79	10.73	0.06	45.28	T325C	V111A	23216.723639195487
AAAACATAATTTAAAACAAC	GCAAAGTGCC	A	cgreGFP	0.71	0.0	0.0	0.0	0.0	0.0	0.0	0.0	0.71	G72C:T148A:G162T:T187C:C305G:C320T:A346G:G551A:A675G	V24L:I49N:D54Y:I62T:D104E:E118G:I231V	590.0
AAAACATAATTTAAAACAAC	TGGTTGACAC	A	cgreGFP	0.23	0.0	0.0	0.0	0.0	0.0	0.0	0.0	0.23	G72C:T148A:G162T:T187C:C305G:C320T:A346G:G551A:A675G	V24L:I49N:D54Y:I62T:D104E:E118G:I231V	590.0
AAAACATACAACACAATGGT	ATATTTTTCG	A	cgreGFP	1.49	1.42	0.0	0.0	0.0	0.0	0.0	0.0	2.91	A36G:G41T:A354T:T376G:G387T:A487G	K12E:E13D:T121S:V128G:G132C:K165R	1446.098710256633
AAAACATACAACACAATGGT	CATGCTCAGG	A	cgreGFP	0.0	0.0	0.0	0.0	0.0	0.0	0.0	6.68	6.68	A36G:G41T:A354T:T376G:G387T:A487G	K12E:E13D:T121S:V128G:G132C:K165R	44353.52933646151
AAAACATACAACTCAGCAAT	CGTATATGTG	A	cgreGFP	28.07	0.0	0.0	2.37	4.99	0.0	2.0	0.0	37.43	A97G:A334G:T594C:A694T	K32R:K114R:Y204H:E239V	590.0
AAAACATACAATCAAACCCA	AATCACATCT	A	cgreGFP	0.0	0.0	0.0	0.0	0.0	2.25	0.0	0.0	2.25	C231T:C298A:C597T	P77S:S102*:H205Y	22488.6781980214
AAAACATACAATCAAACCCA	AGGCCAAGTC	A	cgreGFP	0.03	0.0	0.0	0.0	0.0	4.83	0.0	0.0	4.86	C231T:C298A:C597T	P77S:S102*:H205Y	21492.220594921047
AAAACATACATCGTCTTAAT	GGGAGTGAGA	A	cgreGFP	1.95	0.0	0.0	0.0	0.0	0.0	0.0	0.0	1.95	A141T:A225T:G289A:A328G:T509C	K47*:K75*:R99H:K112R	590.0
AAAACATACATCGTCTTAAT	GTTTAGTTAG	A	cgreGFP	1.1	0.0	0.0	0.0	0.0	0.0	0.0	0.0	1.1	A141T:A225T:G289A:A328G:T509C	K47*:K75*:R99H:K112R	590.0
AAAACATACCACTATAAACA	TGATTATGAG	A	cgreGFP	0.78	0.84	0.0	0.0	0.0	0.0	0.0	0.0	1.62	C157T:C223T:G317A:A363G:T685C	T52I:A74V:N124D:V234A	1470.2623564544042
AAAACATACTTGACAAAAAA	GATATGACAC	A	cgreGFP	1.01	0.0	0.0	0.0	0.0	4.61	1.14	0.0	6.76	G151A:A393T:T457A:T497C:A631G:C701G	C50Y:K134*:I155N:D216G:Y244*	22616.192345380943
AAAACATAGAACAACACAAC	CTTTCGGAGG	A	cgreGFP	2.04	0.0	0.0	0.0	0.0	0.0	0.0	0.0	2.04	G160A:G284A:A286T:T360C	G53D:D98V:Y123H	590.0
AAAACATAGAAGTAATAACA	GAGGTCTTGG	A	cgreGFP	0.0	0.0	0.0	0.0	0.0	0.0	1.43	0.0	1.43	.445C:A487T:A498G:T653A	H151P:A152R:V153S:Y154L:I155Y:P157A:D158*:R159P:K160Q:N161E:G162W:G163W:M164H:K165D:I166D:E167*:Y168V:N169*:K170Q:A171G:F172L:D173*:V174R:M175N:G177R:G178R:H179S:Q180P:M181D:A182G:R183P:H184S:A185R:Q186P:F187V:N188Q:K189Q:P190A:L191P:G192W:A193R:W194M:E195G:E196G:D197R:Y198L:L203P:Y204V:H205P:H206P:L207P:T208D:V209S:W210V:T211D:S212*:F213L:G214R:K215Q:D216R:D218R:D219*:D220R:E221R:T222D:D223R:H22…	32178.318886782963
AAAACATAGCAAACAAAACA	ATTGGTGGTA	A	cgreGFP	0.0	0.0	0.0	0.0	11.98	33.69	5.15	0.0	50.82	C236A:G299A:C410G:T418A	I139M:M142K	21424.005138641543
AAAACATAGCAAACAAAACA	CATCGGGGGT	A	cgreGFP	0.0	0.0	0.0	0.0	0.0	50.64	38.34	23.84	112.82	C236A:G299A:C410G:T418A	I139M:M142K	29362.527660339463
AAAACATAGCAAACAAAACA	CCGTCAATTC	A	cgreGFP	0.0	0.0	0.0	0.0	0.83	9.44	0.0	0.0	10.27	C236A:G299A:C410G:T418A	I139M:M142K	20539.622914983578
AAAACATAGCAAACAAAACA	CGGGTTTTAG	A	cgreGFP	0.0	0.0	0.0	0.0	9.15	15.88	4.43	0.0	29.46	C236A:G299A:C410G:T418A	I139M:M142K	21154.631240378058
AAAACATAGCACAACAAATA	GAGGCGAAAT	A	cgreGFP	2.66	0.0	0.0	0.0	0.0	0.0	0.0	0.0	2.66	T61A:T116A:G117A:A261T:C441.:T517C:A572T	L20Q:D38E:A39T:T89S:H151T:A152Q:V153S:Y154I:I155S:L156C:P157L:D158T:R159A:K160R:N161M:G162V:G163A:M164*:K165R:I166L:E167S:Y168I:N169T:K170R:A171P:F172L:D173T:V174*:M175R:G176A:G177A:G178V:H179T:Q180R:M181W:A182P:R183V:H184T:A185P:Q186S:F187S:N188T:K189S:G192A:A193L:W194G:E195R:E196K:D197I:Y198T:L203C:Y204T:H205T:H206T:L207*:T208Q:V209C:W210G:T211L:S212A:F213S:G214A:D216T:D218M:D219T:D220T:E221R:T…	590.0
AAAACATAGCACAACAAATA	TTTGATGCCA	A	cgreGFP	1.91	0.0	0.0	0.0	0.0	0.0	0.0	0.0	1.91	T61A:T116A:G117A:A261T:C441.:T517C:A572T	L20Q:D38E:A39T:T89S:H151T:A152Q:V153S:Y154I:I155S:L156C:P157L:D158T:R159A:K160R:N161M:G162V:G163A:M164*:K165R:I166L:E167S:Y168I:N169T:K170R:A171P:F172L:D173T:V174*:M175R:G176A:G177A:G178V:H179T:Q180R:M181W:A182P:R183V:H184T:A185P:Q186S:F187S:N188T:K189S:G192A:A193L:W194G:E195R:E196K:D197I:Y198T:L203C:Y204T:H205T:H206T:L207*:T208Q:V209C:W210G:T211L:S212A:F213S:G214A:D216T:D218M:D219T:D220T:E221R:T…	590.0
AAAACATAGTAGAAACAAAA	AGCATCGGGA	A	cgreGFP	0.0	1.89	0.0	0.0	15.81	25.32	42.35	2.4	87.77	C7T:G69T:T215A	A2V:D23Y:F71L	25978.104557112958
AAAACATATAACACACAATT	TGCTCCTTCA	A	cgreGFP	0.0	0.0	0.0	0.0	11.48	4.4	5.87	0.06	21.81	G519A	G176S	20097.14359932112
AAAACATATAACACACAATT	TTGTGTACGA	A	cgreGFP	0.0	0.0	0.0	0.0	0.0	16.09	33.91	0.0	50.0	G519A	G176S	27242.93185941377
AAAACATATAGGAAAAAACA	ATGGGTGACT	A	cgreGFP	0.0	0.0	0.0	0.0	0.0	9.44	25.61	9.2	44.25	T91A:C101G:A487G	I30N:K165R	32185.625517695844
AAAACATATAGGAAAAAACA	GACCGTGTCA	A	cgreGFP	0.0	0.0	0.0	0.0	4.99	24.25	43.78	20.91	93.93	T91A:C101G:A487G	I30N:K165R	31069.513657601943
AAAACATATTTTCAAAACTA	TTACGTCGCG	A	cgreGFP	3.57	0.0	0.0	0.0	0.0	0.0	0.0	0.0	3.57	C202G:C237G:C524A	S67W:H79D	590.0
AAAACATCAAAAAAAAACAC	ATGTGGCCGG	A	cgreGFP	0.26	0.0	0.0	0.0	0.0	0.0	0.0	0.0	0.26	A84T:A90T:G99A:C184T:G203A:A343T:A349G:A430G:C540T	K28*:I30F:G33S:T61I:Y117F:N119S:Y146C:R183C	590.0
AAAACATCAAAAAAAAACAC	GCCCGTCGGC	A	cgreGFP	0.0	0.0	0.0	0.0	0.0	4.29	0.0	0.0	4.29	A84T:A90T:G99A:C184T:G203A:A343T:A349G:A430G:C540T	K28*:I30F:G33S:T61I:Y117F:N119S:Y146C:R183C	22488.6781980214
AAAACATCAAACTAAATAAA	GCGCGGATGA	A	cgreGFP	0.0	0.0	0.0	0.0	0.0	19.21	25.04	1.17	45.42	G15A:A163T:G423A:A707G	E5K:D54V:V144I:*246W	26693.817438317514
AAAACATCAAACTAAATAAA	GGCACTGCGG	A	cgreGFP	0.0	0.0	0.0	0.0	0.0	6.76	4.86	1.52	13.14	G15A:A163T:G423A:A707G	E5K:D54V:V144I:*246W	26257.21278253312
AAAACATCAAACTAAATAAA	GGGGGCTTAG	A	cgreGFP	0.0	0.0	0.0	0.0	1.66	3.54	6.72	0.0	11.92	G15A:A163T:G423A:A707G	E5K:D54V:V144I:*246W	26929.255399413072
AAAACATCAAAGTAACCATT	CTCATGCGCA	A	cgreGFP	0.0	0.0	0.0	0.0	0.0	0.32	33.76	0.0	34.08	C149T:G671A	wt	30488.716721811183
AAAACATCAAATAATCAGGG	AGATATGGTT	A	cgreGFP	99.32	11.02	0.01	0.0	0.0	0.11	0.0	0.0	110.46	G289A:A291G	R99H:I100V	590.0
AAAACATCAAATAATCAGGG	TCATAGTGAG	A	cgreGFP	124.17	4.5	0.0	0.0	0.0	0.0	0.0	0.0	128.67000000000002	G289A:A291G	R99H:I100V	590.0
AAAACATCAATGCCATTGCT	CTACCCAGGG	A	cgreGFP	0.84	0.0	0.0	0.0	0.0	0.0	0.0	0.0	0.84	C538T:C588T	A182V:P199S	590.0
AAAACATCACCCAAAACTCA	GGGTGACCGC	A	cgreGFP	2.6	0.0	0.0	0.0	4.33	1.5	2.72	0.0	11.15	A40T:T150C:C444T:A475T:T690A	E13V:C50R:H151Y:N161I:L236M	15788.456044195413
AAAACATCATACACCACGCC	TGCGTAGCTC	A	cgreGFP	8.18	0.0	0.0	0.0	0.0	0.0	2.58	0.0	10.76	G26T:G66T:A364T:T677C	K8N:G22C:N124I	590.0
AAAACATCATGCCGAGTATT	ATTCATGATG	A	cgreGFP	1.88	0.0	0.0	0.0	0.0	0.0	0.0	0.0	1.88	G15.:C22T:T116C:T195A:G207A:T592C:G619A	E5K:G6A:A7*:K8S:L9C:F10S:E11K:E13R:I14F:Y16I:I17S:T18P:E19S:L20W:E21R:G22A:D23T:V24*:E25R:G26A:M27*:K28S:F29S:I30S:I31L:K32R:G33A:E34R:G35A:T36L:G37A:D38T:A39P:T40P:T41R:G42A:T43P:I44S:K45R:A46R:K47S:Y48T:I49S:C50A:T51P:T52P:G53A:D54T:L55C:V57C:W59G:A60L:T61P:I62S:L63C:S64Q:S65P:L66C:S67R:Y68T:G69A:V70C:C72A:F73S:A74L:K75N:Y76T:R78A:H79T:I80L:A81R:D84T:F85S:F86S:K87S:S88P:T89P:Q90N:D93M:G94A:Y95T…	590.0
AAAACATCATGCCGAGTATT	TGGGAGACTC	A	cgreGFP	0.0	0.0	0.0	0.0	0.0	3.11	0.0	0.0	3.11	G15.:C22T:T116C:T195A:G207A:T592C:G619A	E5K:G6A:A7*:K8S:L9C:F10S:E11K:E13R:I14F:Y16I:I17S:T18P:E19S:L20W:E21R:G22A:D23T:V24*:E25R:G26A:M27*:K28S:F29S:I30S:I31L:K32R:G33A:E34R:G35A:T36L:G37A:D38T:A39P:T40P:T41R:G42A:T43P:I44S:K45R:A46R:K47S:Y48T:I49S:C50A:T51P:T52P:G53A:D54T:L55C:V57C:W59G:A60L:T61P:I62S:L63C:S64Q:S65P:L66C:S67R:Y68T:G69A:V70C:C72A:F73S:A74L:K75N:Y76T:R78A:H79T:I80L:A81R:D84T:F85S:F86S:K87S:S88P:T89P:Q90N:D93M:G94A:Y95T…	22488.6781980214
AAAACATCATTAAACAAACA	CGGACCGTGG	A	cgreGFP	0.0	0.0	0.0	0.0	0.0	5.47	0.0	0.0	5.47	A84T:A339T:T353C	K28*:T116S	22488.6781980214
AAAACATCATTACTATCACA	TTCGCCTTAG	A	cgreGFP	1.69	0.0	0.0	0.0	0.0	0.0	0.0	0.0	1.69	G15A:G78A:A115T:T353C:T514A:A580T	E5K:G26S:D38V:V174E:E196V	590.0
AAAACATCCAGATAGAACCC	TGGTTTCATA	A	cgreGFP	1.85	0.0	0.0	0.0	0.33	0.0	0.0	0.0	2.18	C20T:A36T:A240G	K12*:I80V	590.0
AAAACATCCAGCGGAGCATC	GCGGGATCTA	A	cgreGFP	0.0	0.0	0.0	0.0	0.0	6.12	19.46	7.67	33.25	T50C:A261G:T297A:T459A	T89A:S102T:L156M	32814.107748121816
AAAACATCCCCAGTGACCTT	TCCGTCCGTG	A	cgreGFP	0.0	0.0	0.0	0.0	0.0	1.72	0.0	0.0	1.72	A84G:G210C:A283G:A339T:A471G:T653A	K28E:V70L:Q97R:T116S:K160E:D223E	22488.6781980214
AAAACATCCCCAGTGACCTT	TCTCAGGAAG	A	cgreGFP	0.0	0.0	0.0	0.0	0.0	0.0	4.72	0.0	4.72	A84G:G210C:A283G:A339T:A471G:T653A	K28E:V70L:Q97R:T116S:K160E:D223E	32178.318886782963
AAAACATCTTGATTAGACTT	TGGCCGTCGT	A	cgreGFP	0.0	0.0	0.0	0.0	0.0	0.0	0.0	3.93	3.93	A70G:T276C:A516T:T535A	D23G:Y95H:M175L:M181K	44353.52933646151
AAAACATGAAAAACACAAAA	TCGCCGTGCT	A	cgreGFP	0.0	0.0	0.0	4.29	0.0	0.0	1.43	0.0	5.72	G6T:C45A:T376C:C665T	A2S:P15T:V128A	10211.673122494663
AAAACATGAAAAACACAAAA	TGGACTCGGC	A	cgreGFP	0.0	0.0	0.0	0.0	5.49	5.26	0.0	0.0	10.75	G6T:C45A:T376C:C665T	A2S:P15T:V128A	18607.74087946125
AAAACATGAAAAACACAAAA	TGTCTGCGGG	A	cgreGFP	0.0	0.0	0.0	0.0	8.99	0.0	0.0	0.0	8.99	G6T:C45A:T376C:C665T	A2S:P15T:V128A	14818.583468647937
AAAACATGACGTACGCCTAG	TCGGTGAGAT	A	cgreGFP	4.02	0.0	0.0	0.0	0.0	0.0	0.0	0.0	4.02	T30A:A76T:A583G	F10I:E25V:D197G	590.0
AAAACATGACGTACGCCTAG	TTCCATGCTA	A	cgreGFP	0.16	0.0	0.0	0.0	0.0	0.0	0.0	0.0	0.16	T30A:A76T:A583G	F10I:E25V:D197G	590.0
AAAACATGTGCCACCATCCC	AAGGGGTGTA	A	cgreGFP	0.0	0.0	0.0	0.0	0.0	5.9	0.0	0.0	5.9	A147T:C155A:C184T:A333G	I49F:T61I:K114E	22488.6781980214
AAAACATGTGCCACCATCCC	GATTTTCCTT	A	cgreGFP	0.16	0.0	0.0	0.0	0.0	0.0	0.0	0.0	0.16	A147T:C155A:C184T:A333G	I49F:T61I:K114E	590.0
AAAACATGTGTGGGATAAAT	CTATTGTTCG	A	cgreGFP	0.0	4.57	0.0	0.0	0.0	0.0	2.72	0.0	7.290000000000001	T30A:A120G	F10I:T40A	8346.981536522297
AAAACATGTTCTAATTCCTT	GCCTGGTAGT	A	cgreGFP	0.81	0.0	0.0	0.0	0.0	0.0	0.0	0.59	1.4	T426A:A430G:A489.:C635G	L145M:Y146C:I166L:E167S:Y168I:N169T:K170R:A171P:F172L:D173T:V174*:M175W:G176A:G177A:G178V:H179T:Q180R:M181W:A182P:R183V:H184T:A185P:Q186S:F187S:N188T:K189S:G192A:A193H:W194G:E195R:E196K:D197I:Y198T:L203C:Y204T:H205T:H206T:L207*:T208Q:V209C:W210G:T211L:S212A:F213S:G214A:D216T:P217R:D218M:D219T:D220T:E221R:T222Q:D223I:H224T:T226R:I227S:V228S:E229R:V230S:I231L:K232R:A233P:V234*:D235T:L236W:E239K:T24…	1334.9671400411744
AAAACATTAAACACAACCAA	AGCTACTTCG	A	cgreGFP	5.35	0.0	0.0	0.0	0.0	0.0	0.0	0.0	5.35	T224A:C230G:C262.:T594A:T664A:A688G	Y76*:Q90N:D93M:G94A:Y95T:S96V:Q97R:D98T:R99A:I100S:I101S:S102R:F103S:D104T:N105M:D106T:G107A:Q108S:Y109T:D110T:V111*:A113P:V115*:T116R:Y117M:E118R:N119T:G120V:T121H:L122Y:Y123T:N124T:R125A:V126L:T127P:V128*:K129R:G130A:T131L:G132V:F133S:K134S:S135Q:N136T:G137A:N138T:I139S:L140W:M142C:R143A:V144F:L145C:Y146T:H147T:S148R:P149H:H151T:A152Q:V153S:Y154I:I155S:L156C:P157L:D158T:R159A:K160R:N161M:G162V:…	590.0
AAAACATTCATATCTTCTAA	ACGGTGACGC	A	cgreGFP	0.0	0.7	0.0	0.0	0.0	0.0	1.57	3.57	5.84	T48A:T82C	Y16N:M27T	39369.7963366086
AAAACATTCATATCTTCTAA	AGGCCTGACT	A	cgreGFP	0.94	0.0	0.0	0.0	0.0	0.0	0.0	0.0	0.94	T48A:T82C	Y16N:M27T	590.0
AAAACATTCATTTAAATCAC	CCATCGCGGA	A	cgreGFP	6.68	0.0	0.0	0.0	0.0	2.79	1.72	0.0	11.19	T272C:A405G:C441A:T610C:T638C	N138D:P150T:V209A	590.0
AAAACATTTATCTCACCTGT	CATGTGTTTT	A	cgreGFP	2.6	0.0	0.0	0.0	0.0	0.0	0.0	0.0	2.6	T241C:A283G:T653A	I80T:Q97R:D223E	590.0
AAAACATTTATCTCACCTGT	CCAGTTCGCG	A	cgreGFP	3.31	0.0	0.0	0.0	0.0	0.0	0.0	0.0	3.31	T241C:A283G:T653A	I80T:Q97R:D223E	590.0
AAAACATTTATCTCACCTGT	TCAGTCGAAG	A	cgreGFP	0.78	0.0	0.0	0.0	0.0	0.0	0.0	0.0	0.78	T241C:A283G:T653A	I80T:Q97R:D223E	590.0
AAAACATTTCATTCAAAGCA	AGACGGGCTC	A	cgreGFP	4.64	0.0	0.0	0.0	0.0	0.0	0.0	0.0	4.64	T460C:T479A:A558G	L156S:K189E	590.0
AAAACATTTCATTCAAAGCA	AGTTATAGAG	A	cgreGFP	1.91	0.0	0.0	1.7	0.0	0.0	0.0	0.0	3.61	T460C:T479A:A558G	L156S:K189E	2269.762565445767
AAAACATTTCATTCAAAGCA	ATTAGCGATT	A	cgreGFP	2.66	0.0	0.0	0.0	0.0	0.0	0.0	0.0	2.66	T460C:T479A:A558G	L156S:K189E	590.0
AAAACCAAAAAAAAGAAACA	TCGCATTTAG	A	cgreGFP	0.0	0.0	0.89	0.0	0.0	0.0	0.0	0.0	0.89	wt	wt	4072.137032595566
AAAACCAAAAAAAATCTAAC	CCTGTATGAC	A	cgreGFP	0.0	0.0	0.0	0.0	0.0	7.94	16.74	0.82	25.5	A3T:C632T	T1S	28691.555579629945
AAAACCAAAAAAACACCATC	CCTCTAGGCT	A	cgreGFP	0.42	0.0	0.0	0.0	0.0	0.0	0.0	0.0	0.42	A17G:G39A:T82C:T94C:C209A:C374A:G480T:T691C	E13K:M27T:I31T:G163C:L236S	590.0
AAAACCAAAAAAACACCATC	CGTCTTCCAT	A	cgreGFP	1.62	0.0	0.0	0.0	5.16	0.0	0.0	0.0	6.78	A17G:G39A:T82C:T94C:C209A:C374A:G480T:T691C	E13K:M27T:I31T:G163C:L236S	11301.357440334641
AAAACCAAAAAAACACCATC	TAGGATTCAA	A	cgreGFP	1.4	0.0	0.0	0.0	0.0	0.0	0.0	0.0	1.4	A17G:G39A:T82C:T94C:C209A:C374A:G480T:T691C	E13K:M27T:I31T:G163C:L236S	590.0
AAAACCAAAAAATCCATACC	CAACGTAGAA	A	cgreGFP	0.0	0.0	0.0	0.0	3.49	22.32	26.61	2.23	54.65000000000001	A24G:A97G:A449C:A483G:T566C:C590T	K8E:K32R:M164V	26801.08194858252
AAAACCAAAAACAAAAAAAA	ACGGGCGGCT	A	cgreGFP	0.78	0.0	0.0	0.0	0.0	0.0	1.0	0.0	1.78	T48A:G112A:T224G:G235A:A255G:C697T	Y16N:G37D:R78H:K87E:T243M	13035.461428888184
AAAACCAAAAACAAAAAAAA	CAGGTTGTCT	A	cgreGFP	0.0	0.0	0.0	0.0	0.0	4.08	20.46	10.66	35.2	T48A:G112A:T224G:G235A:A255G:C697T	Y16N:G37D:R78H:K87E:T243M	34514.3175010275
AAAACCAAAAACAAAAAAAA	CGAGCCTTTG	A	cgreGFP	1.36	0.0	0.0	0.0	0.0	0.0	0.0	0.0	1.36	T48A:G112A:T224G:G235A:A255G:C697T	Y16N:G37D:R78H:K87E:T243M	590.0
AAAACCAAAAACAAAAAAAA	CTTCCAAGTT	A	cgreGFP	0.36	0.0	0.0	0.0	0.0	0.21	1.72	0.0	2.29	T48A:G112A:T224G:G235A:A255G:C697T	Y16N:G37D:R78H:K87E:T243M	29312.39957791956
AAAACCAAAAACAAAAAAAA	TAACGCTCGT	A	cgreGFP	0.55	0.0	0.0	0.0	0.0	0.0	0.0	0.0	0.55	T48A:G112A:T224G:G235A:A255G:C697T	Y16N:G37D:R78H:K87E:T243M	590.0
AAAACCAAAAACAACCCACC	GATGAGTGGG	A	cgreGFP	0.0	0.0	0.0	0.0	7.65	0.0	0.0	0.0	7.65	A70T:C189A:G303A:G639A:A696G	D23V:L63M:D104N:D219N:T243A	14818.583468647937
AAAACCAAAAACACAAACAT	TGATTAAGCT	A	cgreGFP	2.37	0.0	0.0	0.0	0.0	0.0	0.0	0.0	2.37	G41A:C169T:C269T:C588T:A700T	P56L:P199S:Y244F	590.0
AAAACCAAAAAGACAACGTT	GCCTCAGCTA	A	cgreGFP	0.0	0.0	0.0	0.0	0.0	1.18	6.72	3.1	11.0	G65A	wt	34325.160296854745
AAAACCAAAAATTTAAAAAC	TTGAGTGGGT	A	cgreGFP	1.4	0.0	0.0	0.0	0.0	0.0	0.0	0.53	1.93	A90T:A186T:A286G:A327G	I30F:I62F:D98G:K112E	590.0
AAAACCAAAACAAACATAAA	CGTCGGTTTA	A	cgreGFP	0.0	0.0	0.0	0.0	3.33	19.31	2.72	0.0	25.36	A225G	K75E	22292.197605681933
AAAACCAAAACAAACATAAA	GTGTAAATTT	A	cgreGFP	0.0	0.0	0.0	0.0	0.17	7.94	4.43	0.0	12.54	A225G	K75E	25206.44023635952
AAAACCAAAACAACAAACAC	ACTGCAGGGA	A	cgreGFP	1.3	0.0	0.0	0.0	0.0	0.0	0.0	0.0	1.3	T213.:C262G:T295C:C314T:A339G:T429C:G693A	C72A:F73S:A74L:K75N:Y76T:R78A:H79T:I80L:A81R:D84T:F85S:F86S:K87S:S88P:T89A:Q90N:D93M:G94A:Y95T:S96V:Q97R:D98T:R99A:I100S:I101P:S102R:F103S:D104T:N105M:D106T:G107V:Q108S:Y109T:D110T:V111*:A113P:V115W:T116R:Y117M:E118R:N119T:G120V:T121H:L122Y:Y123T:N124T:R125A:V126L:T127P:V128*:K129R:G130A:T131L:G132V:F133S:K134S:S135Q:N136T:G137A:N138T:I139S:L140W:M142C:R143A:V144F:L145C:Y146T:H147T:S148R:P149H:H1…	590.0
AAAACCAAAAGATAAAAACA	TGAAGACGGT	A	cgreGFP	0.0	0.0	0.0	0.0	6.49	0.0	0.0	0.0	6.49	G98A:C113A:C232T:T281C	P77L	14818.583468647937
AAAACCAAAATAACGAAATT	AGTCGCGGTG	A	cgreGFP	1.75	0.0	0.0	0.0	0.0	0.0	0.0	0.0	1.75	G178T:C197A:A384G:T386A:A534G:A544T	W59L:T131A:M181V:H184L	590.0
AAAACCAAAATAACGAAATT	CCAGCTAATG	A	cgreGFP	0.65	0.0	0.0	0.0	0.0	0.0	0.0	0.0	0.65	G178T:C197A:A384G:T386A:A534G:A544T	W59L:T131A:M181V:H184L	590.0
AAAACCAAAATAGAACCACA	CTAGGGATCA	A	cgreGFP	3.99	0.0	0.0	0.0	0.0	0.0	0.0	0.0	3.99	A145G:T190C:G203A:T281C:A307T:G309A:C463A:C482T:C563T:A628T	Y48C:L63P:N105I:D106N:P157H:K215I	590.0
AAAACCAAAATCACAAAAAA	TGTATCGATT	A	cgreGFP	0.0	0.0	0.0	0.0	0.0	0.0	2.72	0.0	2.72	C697T	T243M	32178.318886782963
AAAACCAAAATCACAAAAAA	TGTGGCGGGA	A	cgreGFP	0.0	0.0	0.0	0.0	2.0	43.24	28.9	1.35	75.49000000000002	C697T	T243M	25439.45476270128
AAAACCAAAATGATAAAAAC	AATCACATCC	A	cgreGFP	2.92	0.0	0.0	0.0	0.0	0.0	1.0	0.0	3.92	A36T:G167A:T389C:C441T:G624A	K12*:P150S:G214S	590.0
AAAACCAAAATGATAAAAAC	AGGTCAGTTC	A	cgreGFP	3.37	0.0	0.0	0.0	0.0	0.0	2.58	0.0	5.95	A36T:G167A:T389C:C441T:G624A	K12*:P150S:G214S	1455.7197513934734
AAAACCAAACACAAAAATAC	CGTTTGTTTC	A	cgreGFP	0.0	0.0	0.0	0.0	0.17	14.16	5.01	0.0	19.34	wt	wt	24682.07703434952
AAAACCAAACACAAAAATAC	GACCGCTTCT	A	cgreGFP	0.0	0.0	0.0	0.0	4.66	10.09	7.87	0.06	22.68	wt	wt	23878.559292587885
AAAACCAAACAGCATACCAA	TGTGATATTG	A	cgreGFP	0.0	0.0	0.0	0.0	6.82	20.49	6.58	0.0	33.89	A37C:T376C:A483G:T653C	K12T:V128A:M164V	22433.70102862476
AAAACCAAACAGCATACCAA	TGTTGTTAGG	A	cgreGFP	0.0	0.0	0.0	0.0	8.82	24.79	11.16	0.0	44.77	A37C:T376C:A483G:T653C	K12T:V128A:M164V	22934.494015393608
AAAACCAAACAGCATACCAA	TTTTTCATGG	A	cgreGFP	0.0	0.0	0.0	0.0	1.33	62.12	52.79	4.8	121.04	A37C:T376C:A483G:T653C	K12T:V128A:M164V	26122.58269334913
AAAACCAAACATAAAAAAAT	GCTATCGTAT	A	cgreGFP	0.0	0.0	0.0	0.0	0.0	0.0	1.0	0.0	1.0	T249C:G312T:G494T	F85L:G107C:E167D	32178.318886782963
AAAACCAAACATAAAAAAAT	TCTTTTGAAC	A	cgreGFP	0.42	0.0	0.0	0.0	0.0	0.0	0.0	0.0	0.42	T249C:G312T:G494T	F85L:G107C:E167D	590.0
AAAACCAAACATATGACCAA	GATGTGGATG	A	cgreGFP	2.4	0.0	0.0	0.0	0.0	4.4	0.0	0.0	6.800000000000002	C71T:T199A:A475T:A646T	L66Q:N161I:E221V	13035.746175225891
AAAACCAAACGCCGACAAAC	GTCGGCCTAA	A	cgreGFP	2.04	0.0	0.0	0.0	0.0	0.0	0.0	0.0	2.04	A334C:G574A	K114T:W194*	590.0
AAAACCAAACTCAACCAAAA	CGGTGCAGAA	A	cgreGFP	0.0	0.0	0.0	0.0	0.0	2.04	1.57	0.0	3.61	T281A:C368T:A430T:T517C	S96R:Y146F:M175T	26043.315156723842
AAAACCAAACTCAACCAAAA	GACTTTCCTG	A	cgreGFP	0.0	0.0	0.0	0.0	0.0	5.69	2.43	4.34	12.46	T281A:C368T:A430T:T517C	S96R:Y146F:M175T	31407.872893693697
AAAACCAAACTCCAAGTCAA	ATGACGGGGT	A	cgreGFP	0.0	0.0	0.0	0.0	2.16	6.22	7.3	0.0	15.68	A474G	N161D	25666.933113684467
AAAACCAAACTCCAAGTCAA	CCCGTTAACT	A	cgreGFP	0.0	0.0	0.0	0.0	0.0	12.12	4.72	0.0	16.84	A474G	N161D	25438.15812655737
AAAACCAAACTCCAAGTCAA	GGGATTGGAT	A	cgreGFP	0.0	0.0	0.0	0.0	0.0	6.33	5.58	4.39	16.299999999999994	A474G	N161D	31019.520467362072
AAAACCAAACTCCAAGTCAA	TGACATTGTT	A	cgreGFP	0.0	0.0	0.0	0.0	0.0	2.04	2.29	0.0	4.33	A474G	N161D	26450.92020992897
AAAACCAAACTCCACAAAAC	AGAGGCTGCG	A	cgreGFP	0.0	0.0	0.0	0.0	0.83	7.83	22.46	0.0	31.12	G62A:A90G:T476A	I30V:N161K	28647.306745890943
AAAACCAAAGAACCTCACCA	ATACGTACCG	A	cgreGFP	4.38	0.0	0.0	0.0	0.0	0.0	0.0	0.0	4.38	C20T:T201C:A502T:T610C:T621C	S67P:K170M:V209A:F213L	590.0
AAAACCAACAAAAAAACACC	CGACCCTTTC	A	cgreGFP	1.04	0.0	0.0	0.0	0.0	0.0	0.0	0.0	1.04	T391C:T479A:T553A:T612C	F133S:F187Y:W210R	590.0
AAAACCAACAAAAAAACACC	CGATTGAGTG	A	cgreGFP	0.0	0.0	0.0	0.0	0.0	0.0	0.0	4.39	4.39	T391C:T479A:T553A:T612C	F133S:F187Y:W210R	44353.52933646151
AAAACCAACAACAAATACCA	GCACCAATCG	A	cgreGFP	0.23	0.0	0.0	0.0	0.0	0.0	0.0	3.4	3.63	A132T:C157G:A577T:A606T:A650T	I44F:T52S:E195V:T208S	41356.301701378085
AAAACCAACAACAAATACCA	GTCTGCCCGT	A	cgreGFP	15.51	0.0	0.0	0.0	0.0	0.0	0.0	0.0	15.51	A132T:C157G:A577T:A606T:A650T	I44F:T52S:E195V:T208S	590.0
AAAACCAACAACAAATACCA	TCGGTAGGCA	A	cgreGFP	2.6	0.0	0.0	0.0	0.0	0.0	0.0	0.0	2.6	A132T:C157G:A577T:A606T:A650T	I44F:T52S:E195V:T208S	590.0
AAAACCAACAACACTAAATC	ACTGAGGATG	A	cgreGFP	0.0	0.0	0.0	0.0	11.98	0.0	0.0	0.0	11.98	C170A:A265G:A417G:T612A:T673C	Q90R:M142V:W210R:V230A	14818.583468647937
AAAACCAACAACACTAAATC	TGGACTTACT	A	cgreGFP	14.44	0.0	0.0	0.0	6.66	0.0	0.0	0.0	21.1	C170A:A265G:A417G:T612A:T673C	Q90R:M142V:W210R:V230A	590.0
AAAACCAACAATGGAAAACC	ATGGCTCAGG	A	cgreGFP	0.81	0.0	0.0	0.0	2.66	0.0	0.0	0.0	3.47	C134A:A304T:C320T:T542A:C569A:A581G:T592A:A652T	D104V:L203Q:D223V	11424.36670279885
AAAACCAACAATGGAAAACC	CTTTGCGCTT	A	cgreGFP	1.04	2.79	0.26	0.0	7.82	0.0	3.15	0.0	15.06	C134A:A304T:C320T:T542A:C569A:A581G:T592A:A652T	D104V:L203Q:D223V	13801.772826027505
AAAACCAACACATAAAAACA	ACTTATTACT	A	cgreGFP	0.0	0.0	0.0	0.0	13.81	40.56	7.3	0.0	61.67	A558G	K189E	21651.803710050182
AAAACCAACACATAAAAACA	GCCGTGTGGG	A	cgreGFP	0.0	0.0	0.0	0.0	3.0	8.05	13.3	0.06	24.410000000000004	A558G	K189E	26789.96228255999
AAAACCAACACATAAAAACA	GGTGGACTTA	A	cgreGFP	0.0	0.0	0.0	0.0	4.16	16.52	4.01	0.0	24.69	A558G	K189E	22440.853392313686
AAAACCAACACATAAAAACA	GTTCTGGAGC	A	cgreGFP	0.0	0.0	0.0	0.0	6.49	34.76	28.9	3.69	73.84	A558G	K189E	25624.16172455452
AAAACCAACATGATAAAAGC	GGCAACGATT	A	cgreGFP	18.2	0.0	0.01	0.0	0.0	0.0	0.0	0.0	18.21	T5C:A74G:G403T:G478C	G137V:G162A	590.0
AAAACCAACATGATAAAAGC	GGGTAATGTC	A	cgreGFP	1.98	0.0	0.0	0.0	0.0	0.0	0.0	0.0	1.98	T5C:A74G:G403T:G478C	G137V:G162A	590.0
AAAACCAACCACTCAGGATC	ACGAAGCTCG	A	cgreGFP	3.7	0.0	0.01	0.0	0.0	0.0	0.0	0.0	3.71	T48G:C68T:A141G:A163G:G191A:T213C:A652T	Y16D:K47E:D54G:F71L:D223V	590.0
AAAACCAACCTCAGCACCAA	GACCGCTTCT	A	cgreGFP	0.0	2.29	0.0	0.0	0.0	0.0	0.0	0.0	2.29	A49T:A120G:C251T:A291G:C331A:A349G:A472G:T691C	Y16F:T40A:I100V:A113D:N119S:K160R:L236S	2106.721800590833
AAAACCAACCTCAGCACCAA	TCACGTCACA	A	cgreGFP	1.78	0.0	0.0	0.0	0.0	0.0	0.0	0.0	1.78	A49T:A120G:C251T:A291G:C331A:A349G:A472G:T691C	Y16F:T40A:I100V:A113D:N119S:K160R:L236S	590.0
AAAACCAACTTTGCAGCCCA	AATCGGGATA	A	cgreGFP	7.46	0.0	0.0	0.0	0.0	0.0	0.0	0.0	7.46	T110C:G114A:T215A:C288A:T552C:G636A	D38N:F71L:R99S:F187L:D218N	590.0
AAAACCAACTTTGCAGCCCA	AATTCACTCT	A	cgreGFP	29.36	0.0	0.0	0.0	0.0	0.0	0.0	0.0	29.36	T110C:G114A:T215A:C288A:T552C:G636A	D38N:F71L:R99S:F187L:D218N	590.0
AAAACCAACTTTGCAGCCCA	GGTCCCCGGG	A	cgreGFP	4.28	0.0	0.0	0.0	0.0	0.0	0.0	0.0	4.28	T110C:G114A:T215A:C288A:T552C:G636A	D38N:F71L:R99S:F187L:D218N	590.0
AAAACCAACTTTGCAGCCCA	GTCAGCTTCA	A	cgreGFP	3.05	0.0	0.0	0.0	0.0	0.0	0.0	0.0	3.05	T110C:G114A:T215A:C288A:T552C:G636A	D38N:F71L:R99S:F187L:D218N	590.0
AAAACCAACTTTGCAGCCCA	TTGCTGCTAG	A	cgreGFP	2.14	0.0	0.0	0.0	0.0	0.0	0.0	0.0	2.14	T110C:G114A:T215A:C288A:T552C:G636A	D38N:F71L:R99S:F187L:D218N	590.0
AAAACCAAGAAAAAATAACC	GTGGGATGCT	A	cgreGFP	0.0	0.0	0.0	0.0	0.0	3.65	21.03	2.52	27.2	C128A:G570T	A193S	31655.332828244776
AAAACCAAGAATAACAACAA	GATTGCGTGC	A	cgreGFP	0.0	0.0	0.0	0.0	0.0	7.3	4.43	0.0	11.73	A361G:A378G	Y123C:K129E	25828.068101576366
AAAACCAAGAATAACAACAA	GCCTCAAGTT	A	cgreGFP	0.0	0.0	0.0	0.0	0.0	3.86	0.0	0.0	3.86	A361G:A378G	Y123C:K129E	22488.6781980214
AAAACCAAGAATAACAACAA	GGGCAGAGCG	A	cgreGFP	0.0	0.0	0.0	0.0	9.32	56.55	20.17	0.0	86.04	A361G:A378G	Y123C:K129E	23488.74515323348
AAAACCAAGAATAACAACAA	TCGCTGTAAT	A	cgreGFP	0.0	0.0	0.0	0.0	0.0	26.72	0.0	0.0	26.72	A361G:A378G	Y123C:K129E	22488.6781980214
AAAACCAAGATAGAACGCCC	ACCGTATCGG	A	cgreGFP	0.49	0.0	0.0	0.0	0.0	0.0	0.0	2.05	2.54	A378T:A405G:A417T:T594C:G680A	K129*:N138D:M142L:Y204H	40716.552445606576
AAAACCAAGCACCATTCCTA	TGTGCAGGGC	A	cgreGFP	1.1	0.0	0.0	0.0	0.0	0.0	0.0	0.0	1.1	G59A:G106A:A327T:T337A:A445G:C540T:T621C:T685C	G35D:K112*:V115E:H151R:R183C:F213L:V234A	590.0
AAAACCAAGCCACAAACAGC	CGGGGTGTGT	A	cgreGFP	0.32	0.0	0.0	0.0	0.0	0.0	0.14	0.0	0.46	C68T:G72A:A310T:A361G	V24I:D106V:Y123C	590.0
AAAACCAAGCCACAAACAGC	GTTCCCGGCT	A	cgreGFP	0.71	0.0	0.0	0.0	0.0	0.0	0.0	0.0	0.71	C68T:G72A:A310T:A361G	V24I:D106V:Y123C	590.0
AAAACCAAGGGGACCATGCC	CGCTCGGTCT	A	cgreGFP	2.79	0.0	0.0	0.0	0.0	0.0	0.0	0.0	2.79	C68T:T172G:G235C:G570T:T673A	V57G:R78P:A193S:V230D	590.0
AAAACCAAGTATACCAAACC	AGTTGAATTT	A	cgreGFP	3.67	0.0	0.0	0.0	0.0	2.04	0.0	0.0	5.71	C234A:C298A:G492T:A511G:C543T:C589T	R78S:S102*:E167*:D173G:H184Y:P199L	590.0
AAAACCAATAAAAACACACC	GGTGGTAACC	A	cgreGFP	0.0	0.0	0.0	0.0	0.0	1.29	5.01	8.73	15.03	C431T	wt	39081.40032847058
AAAACCAATAAGAAAAAACA	GGCAATGTTG	A	cgreGFP	0.0	0.0	0.0	0.0	7.65	1.39	0.0	0.0	9.04	A64G:T166G:T220C:A433G:G450A:T638G:A648T	E21G:L55R:F73S:H147R:V153I:D218E:T222S	17337.19685949081
AAAACCAATAAGAAAAAACA	GGGTAATGTC	A	cgreGFP	0.0	0.0	0.0	1.76	0.0	0.0	0.0	0.0	1.76	A64G:T166G:T220C:A433G:G450A:T638G:A648T	E21G:L55R:F73S:H147R:V153I:D218E:T222S	8184.455953147941
AAAACCAATAAGAAAAAACA	TTTCCTTTAG	A	cgreGFP	3.08	0.0	0.0	0.0	0.0	0.0	0.0	0.0	3.08	A64G:T166G:T220C:A433G:G450A:T638G:A648T	E21G:L55R:F73S:H147R:V153I:D218E:T222S	590.0
AAAACCAATACACAACAAAA	GCCGTTCACC	A	cgreGFP	4.48	1.12	0.0	2.16	0.0	0.0	0.0	0.0	7.760000000000002	A115T:C152T:G191A:A328G:G450A:T508A:G533T	D38V:K112R:V153I:F172Y:Q180H	590.0
AAAACCAATACACAACAAAA	GGCTTGAGTG	A	cgreGFP	1.65	0.0	0.0	0.0	0.0	0.0	0.0	0.0	1.65	A115T:C152T:G191A:A328G:G450A:T508A:G533T	D38V:K112R:V153I:F172Y:Q180H	590.0
AAAACCAATACACAACAAAA	GTCCTCTCGG	A	cgreGFP	5.16	0.0	0.0	0.0	0.0	0.0	0.0	0.0	5.16	A115T:C152T:G191A:A328G:G450A:T508A:G533T	D38V:K112R:V153I:F172Y:Q180H	590.0
AAAACCAATCTAAAAACTTA	ATAGTGAAGG	A	cgreGFP	1.49	0.0	0.0	0.0	0.0	0.0	0.0	0.0	1.49	T52C:T95C:C350T:T389A:T412A:T621C:T658A:T691A	I17T:L140Q:F213L:L225H:L236*	590.0
AAAACCAATCTCTAAACACA	ATAGCCCTCT	A	cgreGFP	2.08	1.99	1.38	0.0	0.0	0.0	0.0	0.0	5.45	T82C:A226G:C236A:T390A:C482T	M27T:K75R:F133I	1861.8336048689387
AAAACCAATCTCTAAACACA	CGACCGTTCG	A	cgreGFP	2.11	0.0	0.0	0.0	0.0	0.0	0.0	0.0	2.11	T82C:A226G:C236A:T390A:C482T	M27T:K75R:F133I	590.0
AAAACCACAAAAAACGAATA	CGGCGCACGA	A	cgreGFP	0.0	0.0	0.0	0.0	0.0	5.79	0.0	0.0	5.79	G217T:T622A:G687T	C72F:F213Y:D235Y	22488.6781980214
AAAACCACAAAAAGAACTCC	GCTCGGATTT	A	cgreGFP	0.0	0.0	0.0	0.0	0.0	26.61	22.17	7.44	56.22	C56T:G72C:A379G:A502T:G519T	V24L:K129R:K170M:G176C	27684.041437265565
AAAACCACAAAAAGAACTCC	GCTTCTGCGG	A	cgreGFP	0.0	0.0	0.0	0.0	0.0	1.72	5.87	0.0	7.59	C56T:G72C:A379G:A502T:G519T	V24L:K129R:K170M:G176C	27994.656753388575
AAAACCACAAACAACAACCA	AGCTGCTTGG	A	cgreGFP	4.93	0.35	0.0	0.0	0.0	0.0	0.0	0.0	5.2799999999999985	A283T:G461A	Q97L	777.6872250776013
AAAACCACAAACAACAACCA	AGTCTGTATT	A	cgreGFP	4.35	1.14	0.0	0.0	0.0	0.0	0.0	0.0	5.489999999999998	A283T:G461A	Q97L	1153.4816979861055
AAAACCACAAACAACAACCA	CGGTCGTGGT	A	cgreGFP	8.24	0.74	0.0	0.0	0.0	0.0	0.0	0.0	8.98	A283T:G461A	Q97L	874.3154392543382
AAAACCACAAACAACAACCA	GTATGCTATG	A	cgreGFP	0.81	0.0	0.0	0.0	0.0	0.0	0.0	0.0	0.81	A283T:G461A	Q97L	590.0
AAAACCACAAACAACAACCA	TAGAGTTTTC	A	cgreGFP	14.8	0.0	0.0	0.0	0.0	0.0	0.0	0.0	14.8	A283T:G461A	Q97L	590.0
AAAACCACAAACCACAACCC	CTGCAGTGGG	A	cgreGFP	0.1	0.0	0.0	54.4	0.0	0.0	0.0	0.0	54.5	C244T:C298T:A327G:A361G:T460A:A529G:C620A	A81V:S102L:K112E:Y123C:L156*:H179R:S212R	7665.434405774124
AAAACCACAAATATACAACA	TCATAGTGAG	A	cgreGFP	0.94	1.87	0.0	0.0	0.0	0.0	0.0	0.0	2.81	A81G:C158A:A225G:G541A:T566C:T612C	M27V:K75E:R183H:W210R	1575.9721920751267
AAAACCACAACCAAAACCCC	TCCCTCAGGT	A	cgreGFP	0.0	0.0	0.0	0.0	0.0	0.0	5.15	0.0	5.15	T43C:T418C:T664G	I14T:M142T:I227S	32178.318886782963
AAAACCACAAGATAAAACAA	CGTTGTATCG	A	cgreGFP	4.19	0.0	0.0	0.0	0.0	0.0	0.0	0.0	4.19	A84G:C89A:T110A:A183G:C262G:C620A:A696G	K28E:F29L:T61A:T89S:S212R:T243A	590.0
AAAACCACAAGTCCTAACCT	AGTAAAACAT	A	cgreGFP	0.0	0.0	0.0	0.0	0.0	0.0	4.29	0.0	4.29	A334T:G341A:A393G	K114I:K134E	32178.318886782963
AAAACCACAAGTCCTAACCT	GCCTGGTCGG	A	cgreGFP	0.0	0.0	0.0	0.0	0.0	1.5	0.0	0.0	1.5	A334T:G341A:A393G	K114I:K134E	22488.6781980214
AAAACCACAAGTCCTAACCT	TCCTCAGGCA	A	cgreGFP	0.0	0.0	0.0	0.0	5.49	32.83	31.19	0.0	69.51	A334T:G341A:A393G	K114I:K134E	25676.4909854687
AAAACCACACACAAAACCCG	CTCTGCCCTT	A	cgreGFP	0.0	0.0	0.0	0.0	0.0	3.11	2.0	0.0	5.1099999999999985	wt	wt	25882.594521834344
AAAACCACACACAAACCCAC	TTCAAATGCG	A	cgreGFP	6.94	0.0	0.0	0.0	0.0	0.0	0.0	0.0	6.94	C305T:C439A:G513A:C599A:T604C:A679T:T691A	P149Q:V174I:H205Q:L207P:K232M:L236*	590.0
AAAACCACACTACCATATAA	CAGTTGAGGC	A	cgreGFP	1.82	0.0	0.0	0.0	0.0	2.68	0.0	0.0	4.5	T73C:A74T:A238G:A572T	V24A:H79R	10749.416354161165
AAAACCACAGATACAAAAAA	CGGCGTTGAT	A	cgreGFP	1.88	0.0	0.0	0.0	0.0	1.5	0.0	0.0	3.38	G15A:C107T:T424C:G480A:C545G:G593A	E5K:V144A:G163S:H184Q	2103.614421239912
AAAACCACAGATACAAAAAA	CTCGAGAAAT	A	cgreGFP	11.91	0.0	0.0	0.0	0.0	0.0	0.0	0.0	11.91	G15A:C107T:T424C:G480A:C545G:G593A	E5K:V144A:G163S:H184Q	590.0
AAAACCACAGATACAAAAAA	GAGTGTTTTA	A	cgreGFP	0.55	0.0	0.0	0.0	0.0	0.0	0.0	0.0	0.55	G15A:C107T:T424C:G480A:C545G:G593A	E5K:V144A:G163S:H184Q	590.0
AAAACCACAGATACAAAAAA	TCATCGTTGG	A	cgreGFP	0.71	0.0	0.0	0.0	0.0	0.0	1.14	0.0	1.85	G15A:C107T:T424C:G480A:C545G:G593A	E5K:V144A:G163S:H184Q	16868.175131342985
AAAACCACAGCCAAAAGCCC	TGTCCTGGTT	A	cgreGFP	0.06	0.0	5.01	4.47	1.33	7.62	0.0	0.0	18.49	G78C:C92A:A606T	G26R:T208S	13401.175524356191
AAAACCACATAATAGAACCA	GGATAAGCAA	A	cgreGFP	0.29	0.0	0.0	0.0	0.0	0.0	0.0	0.0	0.29	A310T:C569G	D106V	590.0
AAAACCACATAATAGAACCA	TCCGCGAGTA	A	cgreGFP	2.6	0.0	0.0	0.0	0.0	0.0	0.0	0.0	2.6	A310T:C569G	D106V	590.0
AAAACCACCAAAAAACAAGC	CGCCCTGTAG	A	cgreGFP	0.0	0.0	0.0	0.0	0.83	3.76	10.3	26.6	41.49000000000001	C373T:A394G:A580G:A696G	T127I:K134R:E196G:T243A	39939.752050159615
AAAACCACCAAAAAACAAGC	TCGTGAATGG	A	cgreGFP	0.0	0.0	0.0	0.0	0.0	19.31	21.32	0.0	40.63	C373T:A394G:A580G:A696G	T127I:K134R:E196G:T243A	26432.35615163036
AAAACCACCAAAAAACAAGC	TGTCCTTGCT	A	cgreGFP	0.0	0.0	0.0	0.0	1.66	4.4	23.75	1.52	31.33	C373T:A394G:A580G:A696G	T127I:K134R:E196G:T243A	30360.121106689498
AAAACCACCCACGGAACCCC	ACAGCGCGAG	A	cgreGFP	0.97	0.0	0.0	0.0	0.0	0.0	0.0	0.0	0.97	A225C:C287T:A304G:A333T:T517C:C641G	K75Q:D104G:K114*:M175T:D219E	590.0
AAAACCACCCCCCATACCCC	CCTACTTGCT	A	cgreGFP	0.0	0.0	1.41	0.0	0.0	0.0	0.0	0.0	1.41	T31C:A108T:G159T:T215C:A286T:A307G:A339T:A379G:C431T	F10S:T36S:G53C:D98V:N105S:T116S:K129R	4072.137032595566
AAAACCACGCATCAATCCAC	AGTTAATAGA	A	cgreGFP	0.03	0.0	0.0	0.0	0.0	0.0	3.15	0.0	3.18	G23A:T30C:G105T:T182C:A399G:G450A:C665T	F10L:G35C:N136D:V153I	30488.208854152817
AAAACCACGCATCAATCCAC	TCATGGCACA	A	cgreGFP	0.39	0.0	0.0	0.0	0.0	0.0	0.0	0.0	0.39	G23A:T30C:G105T:T182C:A399G:G450A:C665T	F10L:G35C:N136D:V153I	590.0
AAAACCACGTCTCAAACGTC	TGCAGAGCTG	A	cgreGFP	0.0	0.0	0.0	0.0	3.49	2.04	3.86	0.0	9.39	A42G:G57A:G102A:T542G	I14V:E19K:E34K	23257.595485044752
AAAACCACTAACCCAAGAAT	GCCGGTTGGA	A	cgreGFP	1.4	0.0	0.0	0.14	0.5	0.0	2.15	0.0	4.19	G86A:C152A:C174G:C237T:C540T:A694T	C50*:P58A:H79Y:R183C:E239V	16339.638285345469
AAAACCACTAACCCAAGAAT	TGACTGTGTC	A	cgreGFP	0.0	0.0	0.0	0.0	0.0	0.0	1.43	0.0	1.43	G86A:C152A:C174G:C237T:C540T:A694T	C50*:P58A:H79Y:R183C:E239V	32178.318886782963
AAAACCAGAGTAACAAACAA	AACTATAGTG	A	cgreGFP	9.67	0.0	0.0	0.0	0.0	1.82	1.14	0.0	12.63	A40T:A120T:T182A:C244T:T252C:G614T	E13V:T40S:A81V:F86L:W210C	590.0
AAAACCAGAGTAACAAACAA	AAGTTAGCTG	A	cgreGFP	0.97	0.0	0.0	0.0	0.17	0.0	0.0	0.0	1.14	A40T:A120T:T182A:C244T:T252C:G614T	E13V:T40S:A81V:F86L:W210C	590.0
AAAACCAGAGTAACAAACAA	CACGGTGCCC	A	cgreGFP	5.52	0.0	0.0	0.0	0.0	0.0	0.0	0.0	5.52	A40T:A120T:T182A:C244T:T252C:G614T	E13V:T40S:A81V:F86L:W210C	590.0
AAAACCAGAGTAACAAACAA	GACCTGTACG	A	cgreGFP	3.47	0.0	0.01	0.0	0.0	0.0	0.0	0.0	3.48	A40T:A120T:T182A:C244T:T252C:G614T	E13V:T40S:A81V:F86L:W210C	590.0
AAAACCAGCAACTAAACACA	ACGAGTCGGG	A	cgreGFP	0.03	0.0	5.74	0.46	0.0	0.0	0.0	0.0	6.23	T211C:A359G:T426A:G525T:G624A	V70A:L145M:G178C:G214S	4443.7116729259915
AAAACCAGCACGACACAACA	GCGCTATAGA	A	cgreGFP	4.06	0.0	0.0	0.0	0.0	0.0	0.0	0.0	4.06	A277G:A334T:T353A	Y95C:K114I	590.0
AAAACCAGGCAAAGAAAATC	CACTTGGGAT	A	cgreGFP	13.17	7.95	4.12	0.0	0.0	0.0	0.0	0.0	25.24	G65T:C113A:A132G:T676C	E21D:I44V:I231T	1379.2939713014594
AAAACCAGGCAAAGAAAATC	GCTTTGTAAT	A	cgreGFP	2.4	1.87	0.0	0.0	0.0	0.0	0.0	0.0	4.27	G65T:C113A:A132G:T676C	E21D:I44V:I231T	1403.751508569859
AAAACCAGGCAAAGAAAATC	GGTGTGGTTA	A	cgreGFP	2.47	0.01	0.0	0.0	0.0	0.0	0.0	0.0	2.48	G65T:C113A:A132G:T676C	E21D:I44V:I231T	590.0
AAAACCAGGCAAAGAAAATC	TAGGCAGTCA	A	cgreGFP	41.86	7.87	0.0	0.0	0.0	0.0	0.0	0.0	49.73	G65T:C113A:A132G:T676C	E21D:I44V:I231T	1082.6005796944958
AAAACCAGGCAAAGAAAATC	TTGTTGGGCA	A	cgreGFP	4.93	3.8	0.0	0.0	0.0	0.0	0.0	0.0	8.73	G65T:C113A:A132G:T676C	E21D:I44V:I231T	1401.3843114542988
AAAACCAGTGCACAACACAC	GCTTGTAGGA	A	cgreGFP	6.46	0.0	0.0	0.0	0.0	0.0	0.0	0.0	6.46	T52A:C198A:A256G:A449T:A544G:G582T:T677C:C704T	I17N:L66M:K87R:H184R:D197Y	590.0
AAAACCAGTGTTTCCACCCA	GACTCGTACG	A	cgreGFP	1.43	0.0	0.0	0.0	0.0	0.0	0.0	0.0	1.43	A36G:C68A:A304G:A359G:G428C:A449G:G642A:A655T	K12E:D104G:L145F:D220N:H224L	590.0
AAAACCATAAAACAAACCGC	GATCCCTAAC	A	cgreGFP	0.03	0.36	0.0	0.0	0.0	0.0	0.43	0.0	0.8200000000000001	G102A:C175A:A493G:A648G	E34K:P58H:E167G:T222A	15413.927825341629
AAAACCATAAAACAAACCGC	GGAGCCATGG	A	cgreGFP	1.36	0.0	0.0	0.0	0.0	0.0	0.0	0.0	1.36	G102A:C175A:A493G:A648G	E34K:P58H:E167G:T222A	590.0
AAAACCATAAAGTCCAAAAA	TGATCAAGGA	A	cgreGFP	3.67	0.0	0.0	0.0	0.0	0.0	0.0	0.0	3.67	G63A:T201C:C262T:A343T:T497C:G513A:G575A:T658.	E21K:S67P:T89I:Y117F:V174I:W194*:T226R:I227S:V228S:E229R:V230S:I231L:K232R:A233P:V234*:D235T:L236W:E239K:T243R:Y244T:R245A	590.0
AAAACCATAAGCACAAAACT	CCACTAAATG	A	cgreGFP	0.0	0.0	0.0	0.0	0.0	4.83	0.72	0.0	5.55	A64G:C368A:C448T:G662T	E21G:A152V	24971.56610131024
AAAACCATAAGCACAAAACT	CGGGGAAGGG	A	cgreGFP	0.0	0.0	0.0	0.0	0.0	4.94	0.0	0.0	4.94	A64G:C368A:C448T:G662T	E21G:A152V	22488.6781980214
AAAACCATAAGCACAAAACT	TAAGCTGGCA	A	cgreGFP	0.0	0.0	0.0	0.0	0.33	21.78	14.74	5.86	42.71	A64G:C368A:C448T:G662T	E21G:A152V	26179.067096219784
AAAACCATAAGCACAAAACT	TATTGGAGCG	A	cgreGFP	0.0	0.0	0.0	0.0	3.49	12.12	19.03	3.46	38.1	A64G:C368A:C448T:G662T	E21G:A152V	28078.06044198519
AAAACCATACAAAAAACTCC	GAGCTCGATA	A	cgreGFP	1.17	0.0	0.0	0.0	0.0	0.0	0.0	0.0	1.17	C124T:C154.:G270A:C288T:G519A:A577T:T673C	T41M:T52P:G53A:D54T:L55C:V57C:W59G:A60L:T61P:I62S:L63C:S64H:S65P:L66C:S67R:Y68T:G69A:V70C:C72A:F73S:A74L:K75N:Y76T:R78A:H79T:I80L:A81R:D84T:F85S:F86S:K87S:S88P:T89P:Q90N:D93M:G94A:Y95T:S96V:Q97R:D98T:R99A:I100S:I101S:S102R:F103S:D104T:N105M:D106T:G107A:Q108S:Y109T:D110T:V111*:A113P:V115*:T116R:Y117M:E118R:N119T:G120V:T121H:L122Y:Y123T:N124T:R125A:V126L:T127P:V128*:K129R:G130A:T131L:G132V:F133S:K1…	590.0
AAAACCATACACAAAAAACC	GGGGAGTATT	A	cgreGFP	2.11	0.0	0.0	0.0	0.0	0.0	0.0	0.0	2.11	A24G:C232T:C275T:A283G:A346T:T497A	K8E:P77L:Q97R:E118V:Y168*	590.0
AAAACCATACGCCAAGAACA	AGGGTTCTGT	A	cgreGFP	0.1	0.0	0.0	0.0	0.0	0.0	0.43	0.0	0.53	G65T:T94C:G313A	E21D:I31T:G107D	29802.2323031828
AAAACCATACGCCAAGAACA	CAGACGAGTT	A	cgreGFP	2.99	0.0	0.0	0.0	0.0	0.0	0.0	0.0	2.99	G65T:T94C:G313A	E21D:I31T:G107D	590.0
AAAACCATCCCCCCAGCCCC	TACTATTCAA	A	cgreGFP	1.49	0.0	0.0	0.0	0.0	0.0	0.0	0.0	1.49	A34G:C71T:T133C:G167C:C206T:G210A:T429A:G611A	E11G:I44T:V70M:Y146N	590.0
AAAACCATTAAATAGCCTGC	GGCCTTAGGT	A	cgreGFP	8.18	0.01	0.0	0.0	0.0	0.0	0.0	0.0	8.19	G180A:G403C:A454G	A60T:G137A:Y154C	590.0
AAAACCATTCAGAAGAACAA	AACCTGGTGA	A	cgreGFP	0.0	2.41	0.0	0.98	0.0	0.0	0.0	0.0	3.39	G117A:T172C:C260A:T281C:G579T	A39T:V57A:E196*	2999.389168509608
AAAACCCAAAAAACAAACGC	TTCGCCTGTG	A	cgreGFP	3.8	0.0	0.0	0.0	5.16	0.0	0.0	0.0	8.96	A64T:T192A:C231A:A310G:G619A	E21V:S64T:P77T:D106G:S212N	6607.684092562557
AAAACCCAAAAACAAAAGGC	ACTAGATAGG	A	cgreGFP	2.73	0.0	0.0	0.0	0.0	0.0	0.0	0.0	2.73	C7T:T110C:A132G:G289T:A496T:G645A:A648T:T676C:C702A	A2V:I44V:R99L:Y168F:E221K:T222S:I231T:R245S	590.0
AAAACCCAAAAAGAAACAAT	CCTCGGAGAA	A	cgreGFP	2.43	0.0	0.0	0.0	0.0	0.0	0.0	0.0	2.43	C9T:A316G:T337A:C366T:T424A:A532T:C554T:G684A	L3F:Q108R:V115E:R125C:V144D:Q180L:V234I	590.0
AAAACCCAAAACAAAGAAGC	GGCTTAACCA	A	cgreGFP	2.92	0.0	0.0	0.0	0.0	0.0	1.14	0.0	4.06	T73C:C113T:C231T:G245A:T464C	V24A:P77S	590.0
AAAACCCAAAACAAAGAAGC	GTTCCCCATG	A	cgreGFP	2.34	0.0	0.0	0.0	0.0	0.0	0.0	0.0	2.34	T73C:C113T:C231T:G245A:T464C	V24A:P77S	590.0
AAAACCCAAAACAAAGAATC	AGTCGTACGT	A	cgreGFP	4.22	0.0	0.0	0.0	0.0	0.0	0.0	0.0	4.22	C185T:A333T:A384G:T509C:A577G	K114*:T131A:E195G	590.0
AAAACCCAAAACAAATAACA	ACCTTGATTA	A	cgreGFP	0.0	0.0	0.0	0.0	0.0	0.0	0.0	8.61	8.61	wt	wt	44353.52933646151
AAAACCCAAAACAAATAACA	CTTTCTGCTG	A	cgreGFP	0.0	0.0	0.0	0.0	0.0	5.15	11.02	0.0	16.17	wt	wt	27262.729335114258
AAAACCCAAAACAAGAAACC	GACCTATGCC	A	cgreGFP	2.89	0.0	0.0	0.0	0.0	0.0	0.0	0.0	2.89	T199A:C221A:C340T:G341A:G551A	L66Q:F73L:T116I	590.0
AAAACCCAAAACACAAACCA	CGGCAGCTTG	A	cgreGFP	1.3	0.0	0.0	0.0	0.0	1.82	0.0	0.0	3.12	A74G:G99A:G367A:T376A:T553C:C599T:A643T	G33S:R125H:V128E:F187S:D220V	10166.47933120408
AAAACCCAAAACACAAACCA	TTTGTGCGGG	A	cgreGFP	0.0	0.0	0.0	0.0	7.32	0.0	0.0	0.0	7.32	A74G:G99A:G367A:T376A:T553C:C599T:A643T	G33S:R125H:V128E:F187S:D220V	14818.583468647937
AAAACCCAAAACACAATAGT	CTAAGTCTTT	A	cgreGFP	1.1	0.0	0.0	0.0	1.0	0.0	0.0	0.0	2.1	T252C:A475T:T612C	F86L:N161I:W210R	3201.8637965630965
AAAACCCAAAACGGACTATA	CAATGTGTCG	A	cgreGFP	3.8	0.0	0.0	0.0	0.0	0.0	0.0	0.0	3.8	T48C:T116C:A153G:T187C:C196T:A511G:A595G	Y16H:T51A:I62T:S65F:D173G:Y204C	590.0
AAAACCCAAAACGGACTATA	TGTGCAACCT	A	cgreGFP	5.87	0.0	0.0	0.0	0.0	0.0	0.0	0.0	5.87	T48C:T116C:A153G:T187C:C196T:A511G:A595G	Y16H:T51A:I62T:S65F:D173G:Y204C	590.0
AAAACCCAAAGAATTACCCC	GCGTGTACGA	A	cgreGFP	0.0	0.0	0.0	0.0	5.49	30.47	3.86	0.0	39.82	G578A:A675G	I231V	22152.869341350786
AAAACCCAAAGACACCTAAC	ACCCAGTGTG	A	cgreGFP	0.0	0.0	0.0	0.0	3.83	48.93	40.2	0.06	93.02	C432A:C524A:T653A	H147N:D223E	25642.06650609913
AAAACCCAAAGACACCTAAC	ATGCTGGTTT	A	cgreGFP	0.0	0.0	0.0	0.0	0.0	1.72	6.87	0.0	8.59	C432A:C524A:T653A	H147N:D223E	28210.224095413014
AAAACCCAAAGTAATAAACC	ACGGGCGGCT	A	cgreGFP	0.0	0.0	0.19	1.28	0.0	0.0	0.0	0.0	1.47	A58T:A123G:C340A:C702A	E19V:T41A:T116K:R245S	6179.457805182764
AAAACCCAAATAAAACAAAA	ATTCCTCGTT	A	cgreGFP	3.15	0.0	0.0	0.0	0.0	0.0	0.0	0.0	3.15	G246T:A266T:A307G:A316G:A474G	D84Y:Q90H:N105S:Q108R:N161D	590.0
AAAACCCAAATAAAACAAAA	GATCGGGTAG	A	cgreGFP	1.85	0.0	0.0	0.0	0.0	0.0	0.0	0.0	1.85	G246T:A266T:A307G:A316G:A474G	D84Y:Q90H:N105S:Q108R:N161D	590.0
AAAACCCAAATCACACTCCC	GCCAAGCCTT	A	cgreGFP	0.94	0.0	0.0	0.0	0.0	0.0	0.0	0.0	0.94	A74G:A271G:A406T:G537A:C644T	D93G:N138I:A182T	590.0
AAAACCCAAATTACTACACC	CTCTGAAATA	A	cgreGFP	0.0	0.0	0.0	0.0	0.0	0.0	0.0	1.76	1.76	C14T:T150A:A277.:G367A:C616A:C668A	C50S:Y95S:S96V:Q97R:D98T:R99A:I100S:I101S:S102R:F103S:D104T:N105M:D106T:G107A:Q108S:Y109T:D110T:V111*:A113P:V115*:T116R:Y117M:E118R:N119T:G120V:T121H:L122Y:Y123T:N124T:R125T:V126L:T127P:V128*:K129R:G130A:T131L:G132V:F133S:K134S:S135Q:N136T:G137A:N138T:I139S:L140W:M142C:R143A:V144F:L145C:Y146T:H147T:S148R:P149H:H151T:A152Q:V153S:Y154I:I155S:L156C:P157L:D158T:R159A:K160R:N161M:G162V:G163A:M164*:K16…	44353.52933646151
AAAACCCAACACAAAATCCC	AGAATTTAGT	A	cgreGFP	0.49	0.0	0.0	0.0	1.16	9.33	21.17	1.23	33.38	A85G:A335G:A384G	K28R:T131A	28685.095056572325
AAAACCCAACACAAAATCCC	CTTGGACTAC	A	cgreGFP	0.0	0.0	0.0	0.0	10.15	156.22	72.39	7.32	246.08	A85G:A335G:A384G	K28R:T131A	24724.939228352985
AAAACCCAACACAAAATCCC	TAGCATGCGG	A	cgreGFP	0.0	0.0	0.0	0.0	0.33	3.97	9.73	0.0	14.03	A85G:A335G:A384G	K28R:T131A	28377.158885402157
AAAACCCAACACAAATAAAC	AGATACGGTG	A	cgreGFP	0.0	0.0	0.41	0.08	0.0	0.0	0.0	0.0	0.49	A135G:A628T:C661T:G684A	K45E:K215I:T226M:V234I	4993.56986036509
AAAACCCAACACAAATAAAC	AGATTCATTA	A	cgreGFP	0.0	0.0	0.0	2.18	0.17	2.68	0.0	0.0	5.03	A135G:A628T:C661T:G684A	K45E:K215I:T226M:V234I	16304.787606373042
AAAACCCAACACAAATAAAC	GGGGGAATTG	A	cgreGFP	0.0	0.0	0.0	3.91	0.0	0.0	0.0	0.0	3.91	A135G:A628T:C661T:G684A	K45E:K215I:T226M:V234I	8184.455953147941
AAAACCCAACACATGCCCCC	ATTCTACGGG	A	cgreGFP	0.0	0.0	0.0	0.0	2.16	19.1	41.49	3.87	66.62	A384G:T552A	T131A:F187I	29018.785163317167
AAAACCCAACACATGCCCCC	GGTATTAGTT	A	cgreGFP	0.0	0.0	0.0	0.0	5.82	16.74	23.18	21.5	67.24	A384G:T552A	T131A:F187I	31994.795330926005
AAAACCCAACACCAATCACC	CGCTCAAGCT	A	cgreGFP	10.64	6.13	0.0	0.0	0.0	8.37	2.0	0.0	27.14	C14T:G15A:G125T:T252C:T272A:A601T:C665G	E5K:F86L:D93E:H206L:I227M	2245.0250619091307
AAAACCCAACACCAATCACC	CTCCAGTTTA	A	cgreGFP	5.0	0.0	0.0	0.0	0.0	0.0	0.0	0.0	5.0	C14T:G15A:G125T:T252C:T272A:A601T:C665G	E5K:F86L:D93E:H206L:I227M	590.0
AAAACCCAACACTCCAGCCA	CCCGCCCAGT	A	cgreGFP	2.3	0.0	0.0	0.0	0.0	6.65	0.0	0.0	8.95	T11A:T30A:T48C:C374A:A581T	F10I:Y16H:E196D	20128.9535008331
AAAACCCAACCAAACAACCA	CGTTTTGTAG	A	cgreGFP	0.0	0.0	0.0	0.0	0.0	20.39	8.3	0.0	28.69	C633A	P217T	25541.873567955103
AAAACCCAACCAAACAACCA	TCCCTCAGGT	A	cgreGFP	0.0	0.0	0.0	0.0	0.0	0.0	4.29	0.0	4.29	C633A	P217T	32178.318886782963
AAAACCCAACCAAACAACCA	TTGTGTCTCG	A	cgreGFP	0.0	0.0	0.0	0.0	2.33	45.71	87.41	4.69	140.14	C633A	P217T	28391.43581246024
AAAACCCAACCCACAAGCGC	TGTCGGGATT	A	cgreGFP	0.0	0.0	0.0	2.18	0.0	0.0	0.0	0.0	2.18	A58G	E19G	8184.455953147941
AAAACCCAACCGCCAACCCC	GTCGTGGGTA	A	cgreGFP	1.59	0.0	0.0	2.02	0.0	0.0	3.43	0.0	7.040000000000001	C119A:G160T:G178A:T187A:T190A:G270T:C323T:A559T:A581T:T653A	G53V:W59*:I62N:L63Q:D93Y:K189M:E196D:D223E	16931.909102724603
AAAACCCAAGAGATAAAAAA	CGTAGCCAGC	A	cgreGFP	28.88	0.0	0.0	0.0	0.0	0.0	0.0	0.0	28.88	T190A:C468A:A550T:A696T	L63Q:R159S:Q186L:T243S	590.0
AAAACCCAAGCGGAAACACC	GTTTGCGGAC	A	cgreGFP	3.67	0.0	0.0	0.0	0.0	0.0	0.0	0.0	3.67	T360A:A393T:G428A:T457C	Y123N:K134*:I155T	590.0
AAAACCCAATAAAAACCCCC	GATTGCGGTT	A	cgreGFP	0.68	0.0	0.0	0.0	0.0	2.79	1.29	0.0	4.76	G62.:G86T:T211A:G246A:C365T:T460C:C545T	E21R:G22A:D23T:V24*:E25R:G26A:M27*:K28I:F29S:I30S:I31L:K32R:G33A:E34R:G35A:T36L:G37A:D38M:A39P:T40P:T41R:G42A:T43P:I44S:K45R:A46R:K47S:Y48T:I49S:C50A:T51P:T52P:G53A:D54T:L55C:V57C:W59G:A60L:T61P:I62S:L63C:S64H:S65P:L66C:S67R:Y68T:G69A:V70S:C72A:F73S:A74L:K75N:Y76T:R78A:H79T:I80L:A81R:D84T:F85S:F86S:K87S:S88P:T89P:Q90N:D93M:G94A:Y95T:S96V:Q97R:D98T:R99A:I100S:I101S:S102R:F103S:D104T:N105M:D106T:G1…	23466.204948841347
AAAACCCAATAAAAACCCCC	GTCGGAATAG	A	cgreGFP	0.0	0.0	0.0	0.0	0.0	0.0	3.58	0.0	3.58	G62.:G86T:T211A:G246A:C365T:T460C:C545T	E21R:G22A:D23T:V24*:E25R:G26A:M27*:K28I:F29S:I30S:I31L:K32R:G33A:E34R:G35A:T36L:G37A:D38M:A39P:T40P:T41R:G42A:T43P:I44S:K45R:A46R:K47S:Y48T:I49S:C50A:T51P:T52P:G53A:D54T:L55C:V57C:W59G:A60L:T61P:I62S:L63C:S64H:S65P:L66C:S67R:Y68T:G69A:V70S:C72A:F73S:A74L:K75N:Y76T:R78A:H79T:I80L:A81R:D84T:F85S:F86S:K87S:S88P:T89P:Q90N:D93M:G94A:Y95T:S96V:Q97R:D98T:R99A:I100S:I101S:S102R:F103S:D104T:N105M:D106T:G1…	32178.318886782963
AAAACCCAATAAAAAGACCA	GAGTTCGCTC	A	cgreGFP	2.95	0.0	0.0	0.0	0.0	0.0	0.0	0.0	2.95	A8G:C71A:G402A:A445G:A499G	D23E:G137S:H151R:N169S	590.0
AAAACCCAATGCACAAATCT	AGCTCCTCGT	A	cgreGFP	6.62	0.0	0.0	0.0	0.0	0.0	0.0	0.0	6.62	A108G:G309A:T391A:G421A:T429C:A529G	T36A:D106N:F133Y:R143H:Y146H:H179R	590.0
AAAACCCAATGCACAAATCT	CTACCCAGGG	A	cgreGFP	1.36	0.0	0.0	0.48	0.0	0.0	0.0	0.0	1.84	A108G:G309A:T391A:G421A:T429C:A529G	T36A:D106N:F133Y:R143H:Y146H:H179R	590.0
AAAACCCAATGCACAAATCT	GCGCATAGCC	A	cgreGFP	4.41	0.0	0.0	0.0	0.0	0.0	0.0	0.0	4.41	A108G:G309A:T391A:G421A:T429C:A529G	T36A:D106N:F133Y:R143H:Y146H:H179R	590.0
AAAACCCAATGCACAAATCT	GGTTCCGAGG	A	cgreGFP	5.52	0.0	0.0	0.0	0.0	0.0	0.0	0.0	5.52	A108G:G309A:T391A:G421A:T429C:A529G	T36A:D106N:F133Y:R143H:Y146H:H179R	590.0
AAAACCCAATGCACAAATCT	GTTGTATGTT	A	cgreGFP	3.44	0.0	0.0	0.0	0.0	0.0	0.0	0.0	3.44	A108G:G309A:T391A:G421A:T429C:A529G	T36A:D106N:F133Y:R143H:Y146H:H179R	590.0
AAAACCCAATTATAAGAATA	CGTGTGTTCT	A	cgreGFP	0.0	0.0	0.0	0.0	0.0	14.27	10.73	4.75	29.75	A108T:C197A:C290T:A400G	T36S:N136S	28076.86799394559
AAAACCCAATTATAAGAATA	TTATAGGGAT	A	cgreGFP	0.0	0.0	0.0	0.0	7.32	17.6	48.35	10.43	83.7	A108T:C197A:C290T:A400G	T36S:N136S	29913.101967981544
AAAACCCAATTCACAAACAC	ATAGAGTCTT	A	cgreGFP	1.59	0.0	0.0	0.0	0.0	0.0	0.0	0.0	1.59	G180A:T342C:C401T:C422G:T565C	A60T:Y117H:L191P	590.0
AAAACCCACAACAAAACAAA	TTGCTTAACG	A	cgreGFP	7.27	150.18	0.0	0.0	0.0	0.32	0.0	0.0	157.77	G69A:C131A:T150C:T295C:A496T:G551A	D23N:C50R:I101T:Y168F	1936.8178978454293
AAAACCCACAACACCAACCC	AGATACTTGG	A	cgreGFP	7.14	0.06	0.0	0.0	0.0	0.0	0.0	0.0	7.199999999999998	A558G:A577T:A583G	K189E:E195V:D197G	590.0
AAAACCCACAACAGGACGGC	CAAGCGTCTG	A	cgreGFP	0.0	0.0	0.0	0.0	5.16	30.26	16.45	0.0	51.87000000000001	T87C:G173T:T182C:A399G:T427C:G437T	F29L:N136D:L145S	24250.594744163114
AAAACCCACAACAGGACGGC	TCGCTATTGT	A	cgreGFP	0.0	0.0	0.0	0.46	13.98	51.07	10.01	0.0	75.52	T87C:G173T:T182C:A399G:T427C:G437T	F29L:N136D:L145S	22023.363691293554
AAAACCCACAAGTAAGCCAG	GGATGTGGAG	A	cgreGFP	2.08	0.0	0.0	0.0	0.0	0.0	0.0	0.0	2.08	T150A:T242A:A378G:C401T:A433T:T542A:T612C:A650G:G684T	C50S:K129E:H147L:W210R:V234L	590.0
AAAACCCACAATCCATACCC	TGCGTATGTT	A	cgreGFP	1.14	0.0	0.0	21.15	0.0	0.0	6.58	0.0	28.87	C181A:G207C:T390A:A555G:T594A	A60D:G69R:F133I:N188D:Y204N	9279.279100631751
AAAACCCACACCAAAGGAAC	GACGCTTATG	A	cgreGFP	15.12	0.0	0.0	0.0	0.0	0.0	0.0	0.0	15.12	A472T:T638C:A670G:A675G	K160M:E229G:I231V	590.0
AAAACCCACACCAAAGGAAC	TCCAAAGATG	A	cgreGFP	3.37	0.0	0.0	0.0	0.0	0.0	0.0	0.0	3.37	A472T:T638C:A670G:A675G	K160M:E229G:I231V	590.0
AAAACCCACACCAAAGGAAC	TTTTCGGTGG	A	cgreGFP	2.17	0.0	0.0	0.0	0.0	0.0	0.0	0.0	2.17	A472T:T638C:A670G:A675G	K160M:E229G:I231V	590.0
AAAACCCACACCAACTGTTC	CCGCCGCACT	A	cgreGFP	0.0	0.0	0.0	0.0	0.0	2.04	11.44	0.0	13.48	A335T	K114N	28586.95155498453
AAAACCCACACCAACTGTTC	TATTAGTTGG	A	cgreGFP	0.0	0.0	0.0	0.0	0.0	17.81	22.6	4.8	45.21	A335T	K114N	28595.134513945966
AAAACCCACCACAAACAACA	TGGGCGGTTG	A	cgreGFP	0.0	0.0	0.0	0.0	0.0	2.04	1.0	0.0	3.04	C20T:A38T:G326A:A339G:T592C	K12N:T116A:L203P	25634.440223489837
AAAACCCACCACAAACCACA	ACCGTTCGGG	A	cgreGFP	0.0	0.0	0.0	0.0	0.0	0.0	2.15	0.0	2.15	A54G:G203A:T527C:T617C:C633A	T18A:P217T	32178.318886782963
AAAACCCACCACAAACCACA	GCATGCATCG	A	cgreGFP	0.0	0.0	0.0	0.0	0.0	2.58	0.0	0.0	2.58	A54G:G203A:T527C:T617C:C633A	T18A:P217T	22488.6781980214
AAAACCCACCACAAACCACA	TCGGTTCAGC	A	cgreGFP	0.0	0.0	0.0	0.0	2.33	21.78	7.44	0.0	31.55	A54G:G203A:T527C:T617C:C633A	T18A:P217T	23776.187806963262
AAAACCCACCACACAAAAAC	GCGTTCCTGT	A	cgreGFP	16.13	0.0	2.92	0.0	0.0	0.0	0.0	0.0	19.05	A64G:T258C:C323A:G341T:A356T:T691A	E21G:S88P:D110E:L236*	590.0
AAAACCCACCACACCCCCGT	GCTTGCGTCT	A	cgreGFP	19.86	0.0	0.0	0.0	0.0	0.0	0.0	0.0	19.86	A103T:C122A:G125A:T150C:G167T:T187A:T242C:G341C:T484C:A532C:G624T	E34V:C50R:I62N:M164T:Q180P:G214C	590.0
AAAACCCACCACACCCCCGT	GTCGTCATTC	A	cgreGFP	1.65	0.0	0.0	0.0	0.0	0.11	0.0	0.0	1.76	A103T:C122A:G125A:T150C:G167T:T187A:T242C:G341C:T484C:A532C:G624T	E34V:C50R:I62N:M164T:Q180P:G214C	590.0
AAAACCCACCATTCTCAACA	ACGATTCGCG	A	cgreGFP	0.0	0.0	0.0	0.0	0.0	0.0	0.0	1.29	1.29	A142G:T281A:A283G:T389.:T418C:A445T	K47R:S96R:Q97R:F133S:K134S:S135Q:N136T:G137A:N138T:I139S:L140W:M142R:R143A:V144F:L145C:Y146T:H147T:S148R:P149H:H151S:A152Q:V153S:Y154I:I155S:L156C:P157L:D158T:R159A:K160R:N161M:G162V:G163A:M164*:K165R:I166L:E167S:Y168I:N169T:K170R:A171P:F172L:D173T:V174*:M175W:G176A:G177A:G178V:H179T:Q180R:M181W:A182P:R183V:H184T:A185P:Q186S:F187S:N188T:K189S:G192A:A193H:W194G:E195R:E196K:D197I:Y198T:L203C:Y204T:…	44353.52933646151
AAAACCCACCATTCTCAACA	TGTTCCTGCG	A	cgreGFP	1.59	0.0	0.0	0.0	0.0	0.0	0.0	0.0	1.59	A142G:T281A:A283G:T389.:T418C:A445T	K47R:S96R:Q97R:F133S:K134S:S135Q:N136T:G137A:N138T:I139S:L140W:M142R:R143A:V144F:L145C:Y146T:H147T:S148R:P149H:H151S:A152Q:V153S:Y154I:I155S:L156C:P157L:D158T:R159A:K160R:N161M:G162V:G163A:M164*:K165R:I166L:E167S:Y168I:N169T:K170R:A171P:F172L:D173T:V174*:M175W:G176A:G177A:G178V:H179T:Q180R:M181W:A182P:R183V:H184T:A185P:Q186S:F187S:N188T:K189S:G192A:A193H:W194G:E195R:E196K:D197I:Y198T:L203C:Y204T:…	590.0
AAAACCCACCCACACCACGC	ATACGAACAG	A	cgreGFP	0.0	0.0	0.0	0.0	4.83	36.48	32.76	0.06	74.13	C236A:A405G:T426C:C626T	N138D	25655.20544740005
AAAACCCACCCACACCACGC	GGTGGGCGGC	A	cgreGFP	0.0	0.0	0.0	0.0	2.0	0.0	10.01	0.0	12.01	C236A:A405G:T426C:C626T	N138D	29829.239689315385
AAAACCCACCCACACCACGC	TGACCACAGG	A	cgreGFP	0.0	0.0	0.0	0.0	0.0	4.4	4.01	0.0	8.41	C236A:A405G:T426C:C626T	N138D	26221.857339330098
AAAACCCACCCCAACAACCC	CTCGGTCCAG	A	cgreGFP	0.0	0.0	0.0	0.0	0.0	0.0	0.0	3.69	3.69	wt	wt	44353.52933646151
AAAACCCACCCCAACAACCC	GTCGAAGGAA	A	cgreGFP	0.0	0.0	0.0	0.0	0.0	13.41	15.74	15.99	45.14	wt	wt	33377.817867253834
AAAACCCACCCCAACAACCC	TACACAGCAG	A	cgreGFP	0.0	0.0	0.0	0.0	1.16	2.25	20.89	0.0	24.3	wt	wt	29550.07608469685
AAAACCCACGACCGAAACCC	GTTGTTGGCG	A	cgreGFP	0.0	1.64	0.0	0.0	0.0	0.0	0.0	0.0	1.64	T424G	V144G	2106.721800590833
AAAACCCACTAAACCACACA	ACTCGGTTGT	A	cgreGFP	1.17	0.0	0.0	4.43	0.0	0.0	0.0	0.0	5.6	C22T:C438T:T658C:C697A:G698A	A7V:P149S:L225P:T243K	6668.392726723906
AAAACCCACTAAAGCAACCC	TGGATATTTT	A	cgreGFP	0.0	18.89	3.17	0.0	0.0	0.0	0.0	0.0	22.06	T201A:A277T:C704T	S67T:Y95F	2553.364044283523
AAAACCCACTACTACCCCCC	GGAGGCCAAA	A	cgreGFP	14.7	0.0	0.0	0.0	0.0	0.43	0.0	0.0	15.13	G67T:C374G:T507C:T553A:C603T:A663G	G22V:F172L:F187Y:I227V	590.0
AAAACCCACTACTACCCCCC	TCGCGCGGCG	A	cgreGFP	3.99	0.0	0.0	0.0	0.0	3.43	2.0	0.0	9.42	G67T:C374G:T507C:T553A:C603T:A663G	G22V:F172L:F187Y:I227V	11090.515596949792
AAAACCCACTCCAACCCCTA	CTCCGCGTGA	A	cgreGFP	4.45	0.0	0.0	0.0	0.0	10.3	2.58	0.0	17.330000000000002	G112A:C121A:A306T:C420T:A486G	G37D:T40N:N105Y:R143C:K165E	17936.962444507146
AAAACCCACTCCAACCCCTA	GTTCCCGGCT	A	cgreGFP	0.0	0.0	0.0	0.0	0.0	0.86	0.0	0.0	0.86	G112A:C121A:A306T:C420T:A486G	G37D:T40N:N105Y:R143C:K165E	22488.6781980214
AAAACCCACTTTAACACCGA	ATCCCCCTCG	A	cgreGFP	7.95	0.0	0.0	0.0	0.0	0.0	0.0	0.0	7.95	G178T:G513A:A695G	W59L:V174I	590.0
AAAACCCACTTTAACACCGA	GTTGGGCTTG	A	cgreGFP	0.65	0.0	0.0	0.0	0.0	0.0	0.0	0.0	0.65	G178T:G513A:A695G	W59L:V174I	590.0
AAAACCCAGACAAACTCAAC	GAAGCGTTGT	A	cgreGFP	0.94	0.0	0.0	0.0	0.0	0.0	0.0	0.0	0.94	T301C:C531T:A550T:C599T:C657T	F103S:Q180*:Q186L:L225F	590.0
AAAACCCAGACACCTACCCT	CGGGTCTTTT	A	cgreGFP	7.88	0.0	0.0	0.0	0.0	0.0	0.0	0.0	7.88	A16G:A49T:A445T:A449T:T638C	E5G:Y16F:H151L	590.0
AAAACCCAGACACCTACCCT	CTTGCCTCCT	A	cgreGFP	20.47	0.0	0.0	0.0	0.0	0.0	0.0	0.0	20.47	A16G:A49T:A445T:A449T:T638C	E5G:Y16F:H151L	590.0
AAAACCCAGACACCTACCCT	TCAATTCAGT	A	cgreGFP	3.28	0.0	0.0	0.0	0.0	0.0	0.0	0.0	3.28	A16G:A49T:A445T:A449T:T638C	E5G:Y16F:H151L	590.0
AAAACCCAGACCAAACACCA	TCATCGTTGG	A	cgreGFP	0.0	0.0	0.0	0.0	12.81	77.47	41.92	9.9	142.1	A34G:G245A:A291T:A356T	E11G:I100F	24755.17251198161
AAAACCCAGAGCACCAAAGC	CCTTCTTCTG	A	cgreGFP	4.57	0.0	0.0	1.62	0.0	0.0	0.43	0.0	6.62	G114A:T242A:T360A:C448T:T573C:A627T	D38N:Y123N:A152V:W194R:K215*	590.0
AAAACCCAGCACTAAAAAGC	GCCTAGATTA	A	cgreGFP	3.86	0.0	0.0	0.0	0.0	0.0	0.0	0.0	3.86	T211G:A618G:A637G:A688T	V70G:S212G:D218G:D235V	590.0
AAAACCCAGCCCATACACCC	TGAGACTCCT	A	cgreGFP	0.0	0.0	0.0	0.0	0.0	19.42	28.9	0.0	48.32	C311T:T370C	V126A	26800.20310654013
AAAACCCAGCCCGACACAAC	TCCGTTGGGT	A	cgreGFP	0.0	0.0	0.0	0.0	0.0	0.0	0.0	1.29	1.29	G59T:A183G:G200A:C231A:A393T:A496G:T653A	E19D:T61A:P77T:K134*:Y168C:D223E	44353.52933646151
AAAACCCAGCCCTCAATCCC	TCGGCCTCAT	A	cgreGFP	2.79	0.0	0.0	0.0	0.0	0.0	0.0	0.0	2.79	A96G:A372G:T435C:A558G	K32E:T127A:S148P:K189E	590.0
AAAACCCAGGCCCAATCAAG	CTAATTCCTA	A	cgreGFP	9.57	0.0	0.0	0.0	0.0	4.94	0.0	0.0	14.510000000000002	A81G:T94C:C121T:C444T	M27V:I31T:T40I:H151Y	590.0
AAAACCCAGGCCTAATTGGC	TTAGACTTTC	A	cgreGFP	0.0	0.0	0.0	0.0	9.98	1.5	0.0	0.0	11.48	A316T:A343G:C432T:A572G	Q108L:Y117C:H147Y	17226.431014535458
AAAACCCATAGCAATCCCCC	GTGGTAGTCC	A	cgreGFP	0.0	0.0	0.0	0.0	1.5	13.2	0.0	0.0	14.7	A120G:A339G:T464C	T40A:T116A	20404.008937655788
[truncated: 303,480 more rows]
