# Supplementary material for: Heterogeneity of the GFP fitness landscape and data-driven protein design
Source: eLife. 2022 May 5;11:e75842. doi: 10.7554/eLife.75842 (PMC9119679; doi:10.7554/eLife.75842)
Supplement: Source data 2. — Data are not filtered according to cell count, number of replicates, etc. One dataframe per gene and machine. [file elife-75842-data2.zip › cgreGFP__unfiltered_barcodes_to_brightness_machine_B.csv]

primary_bc	secondary_bc	machine	gene	P3	P4	P5	P6	P7	P8	P9	P10	clone_cell_count	nt_genotype	aa_genotype_pseudo	clone_cdf_fitness
AAAAAAAAACAAAAAATACA	CCTAAGTCGG	B	cgreGFP	3.76	0.0	0.0	0.0	2.44	0.0	0.0	0.0	6.199999999999998	G104T:T166A:A183T:T353A:C374T:A384G:G387T:G578A:T699C	E34D:L55Q:T61S:T131A:G132C:Y244H	590.0
AAAAAAAAACAAAAAATACA	TAAAAGCCGA	B	cgreGFP	2.01	0.0	0.0	0.0	17.48	0.0	0.0	0.0	19.49	G104T:T166A:A183T:T353A:C374T:A384G:G387T:G578A:T699C	E34D:L55Q:T61S:T131A:G132C:Y244H	13717.487584719453
AAAAAAAAACAAACAAAATA	AGGGGATAGG	B	cgreGFP	0.0	0.0	0.0	0.0	0.95	8.32	2.67	0.0	11.94	A486G	K165E	24123.93143895368
AAAAAAAAACAAACAAAATA	CATGCTCAGG	B	cgreGFP	0.0	0.0	0.0	1.1	113.56	11.76	4.74	7.11	138.27	A486G	K165E	17095.67750626112
AAAAAAAAACAAACAAAATA	CTAGGGAAGG	B	cgreGFP	0.0	0.0	0.0	0.0	7.2	11.1	27.7	0.0	46.0	A486G	K165E	27634.927866491358
AAAAAAAAACAAACAAAATA	GGCGAGTGTA	B	cgreGFP	0.0	0.0	0.0	0.0	4.24	4.23	0.0	0.0	8.47	A486G	K165E	19065.702539132
AAAAAAAAACAAACAAAATA	TGTTTGTCCA	B	cgreGFP	0.0	0.0	0.0	0.85	13.98	64.2	25.33	3.78	108.14	A486G	K165E	24052.937392861626
AAAAAAAAACAAACAAAATA	TTTATGCTGC	B	cgreGFP	0.0	0.0	0.0	0.0	0.32	0.26	0.44	0.0	1.02	A486G	K165E	24400.793454460785
AAAAAAAAACAAAGATAATA	AGGAGAGCCT	B	cgreGFP	6.3	0.0	0.0	0.0	0.11	0.0	0.0	0.0	6.41	A256T:C438T:C482T	K87M:P149S	590.0
AAAAAAAAACAAAGATAATA	CCGTTCCGTA	B	cgreGFP	0.26	0.0	0.0	0.0	0.32	1.06	2.37	0.0	4.01	A256T:C438T:C482T	K87M:P149S	27510.296237808867
AAAAAAAAACAGAAAAAACC	ACTTGCACAG	B	cgreGFP	9.1	0.0	0.62	0.0	0.0	7.79	0.0	0.0	17.509999999999998	T50A:T219A:T509A:G692.	Y16*:F73I:F172L:E239K:T243R:Y244T:R245A	3672.728421002505
AAAAAAAAACAGAAAAAACC	GGCCAGCATG	B	cgreGFP	0.09	1.46	0.0	0.0	2.65	0.0	2.22	0.0	6.42	T50A:T219A:T509A:G692.	Y16*:F73I:F172L:E239K:T243R:Y244T:R245A	17480.603522027206
AAAAAAAAACAGAAAAAACC	TCCGAGGATA	B	cgreGFP	1.66	0.0	0.0	0.59	0.0	0.0	0.0	0.0	2.25	T50A:T219A:T509A:G692.	Y16*:F73I:F172L:E239K:T243R:Y244T:R245A	590.0
AAAAAAAAACAGAAAAAACC	TGATGTCTCA	B	cgreGFP	1.4	0.0	0.0	0.0	0.0	0.0	0.0	0.0	1.4	T50A:T219A:T509A:G692.	Y16*:F73I:F172L:E239K:T243R:Y244T:R245A	590.0
AAAAAAAAAGAAACAAAACA	CTTACCCAAG	B	cgreGFP	31.5	0.0	0.11	0.0	0.0	3.04	0.0	0.0	34.65	A129T:C168T:G179T:C441T:T455C:A586T	T43S:P56S:W59C:P150S:Y198F	590.0
AAAAAAAAAGCCAAAAAATA	AATTTTGGTT	B	cgreGFP	0.0	0.0	0.0	0.0	0.0	2.11	7.56	0.0	9.67	C530T	wt	28370.77915246512
AAAAAAAAAGCCAAAAAATA	AGATATCGTT	B	cgreGFP	0.0	0.0	0.0	0.0	0.0	3.96	8.3	6.08	18.34	C530T	wt	33226.52524989123
AAAAAAAAAGTCAAAAAACC	GTTTCGAATA	B	cgreGFP	8.84	0.0	0.0	0.0	0.0	0.0	0.0	0.0	8.84	T177A:C254T:C434T:T553C:G645A	W59R:F187S:E221K	590.0
AAAAAAAAATAAAAAAACAT	GCCCGGAAGG	B	cgreGFP	2.01	0.0	0.79	0.0	0.0	0.0	0.0	1.83	4.63	T30A:A141T:G208A:G645A	F10I:K47*:G69D:E221K	5822.880943379324
AAAAAAAAATAAAAAAACAT	GTGTTATTTG	B	cgreGFP	0.52	0.0	0.0	0.0	0.0	0.0	2.81	0.0	3.33	T30A:A141T:G208A:G645A	F10I:K47*:G69D:E221K	29401.294124200504
AAAAAAAAATAAAAACAAAA	ATGCCTGTCC	B	cgreGFP	0.0	2.48	0.06	0.0	0.0	0.0	0.0	0.0	2.54	C152T:T187C:C262G:G671A	I62T:T89S	2254.515972215224
AAAAAAAAATAAAAACAAAA	GTGAGCTGGT	B	cgreGFP	0.0	0.0	0.17	0.08	0.0	0.79	0.89	0.0	1.93	C152T:T187C:C262G:G671A	I62T:T89S	25951.296424625234
AAAAAAAAATAAAAACAAAA	TAGGTGTTCG	B	cgreGFP	0.0	0.0	0.56	0.0	0.0	0.0	1.78	0.0	2.34	C152T:T187C:C262G:G671A	I62T:T89S	29434.459233914848
AAAAAAAAATAAAAACAAAA	TGCCGCCGGT	B	cgreGFP	0.0	0.0	0.0	0.0	0.0	1.06	0.0	0.0	1.06	C152T:T187C:C262G:G671A	I62T:T89S	22960.42648482675
AAAAAAAAATGAAACACAGC	AGTCGTTGGA	B	cgreGFP	4.11	0.0	0.0	0.0	0.0	1.45	0.0	0.0	5.5600000000000005	T150C:G159C:C218A:T370A:A372T:T427C:G578T	C50R:G53R:C72*:V126D:T127S:L145S:E195D	590.0
AAAAAAAAATGAAACACAGC	ATTATGCCGT	B	cgreGFP	1.31	0.0	0.0	0.0	4.13	2.11	1.33	0.0	8.88	T150C:G159C:C218A:T370A:A372T:T427C:G578T	C50R:G53R:C72*:V126D:T127S:L145S:E195D	17446.725069879976
AAAAAAAAATGAAACACAGC	GTTCGTGTTT	B	cgreGFP	0.79	0.0	0.0	0.0	0.0	0.0	0.0	0.0	0.79	T150C:G159C:C218A:T370A:A372T:T427C:G578T	C50R:G53R:C72*:V126D:T127S:L145S:E195D	590.0
AAAAAAAAATGCAAAAACAC	ACCGGGGCGC	B	cgreGFP	6.65	0.0	0.0	0.0	0.0	2.38	0.0	0.0	9.03	T297A:T300C:A359T:C432G:T453A:T565C	S102T:F103L:H147D:Y154N:L191P	590.0
AAAAAAAAATGCAAAAACAC	GACGCTTATG	B	cgreGFP	0.61	0.0	0.0	0.0	0.0	0.0	0.0	0.0	0.61	T297A:T300C:A359T:C432G:T453A:T565C	S102T:F103L:H147D:Y154N:L191P	590.0
AAAAAAAAATGCAAAAACAC	TTATCTTGCT	B	cgreGFP	6.21	3.04	0.0	0.0	0.0	0.0	0.0	0.0	9.25	T297A:T300C:A359T:C432G:T453A:T565C	S102T:F103L:H147D:Y154N:L191P	987.5133545100329
AAAAAAAACAAAAATACCCC	ACTTGCTGAT	B	cgreGFP	0.35	0.0	0.0	3.3	0.0	0.0	0.0	0.0	3.65	A54G:A93G:G143C:C234A:A333T:G369A:C442A:C467T:C554T:T594A:T604C	T18A:I31V:K47N:R78S:K114*:V126I:P150H:Y204N:L207P	8061.183009365895
AAAAAAAACAAAAATACCCC	CCGCGCAGGT	B	cgreGFP	1.75	0.0	0.0	0.0	0.0	0.0	0.0	0.0	1.75	A54G:A93G:G143C:C234A:A333T:G369A:C442A:C467T:C554T:T594A:T604C	T18A:I31V:K47N:R78S:K114*:V126I:P150H:Y204N:L207P	590.0
AAAAAAAACAAACTCAAACA	ATTTGGGTTA	B	cgreGFP	1.49	0.0	0.0	0.0	0.0	0.0	1.93	0.0	3.42	T10C:T11C:C196A:T527C:A615G:C626T:A695G	L3P:S65Y:T211A	13328.249341359166
AAAAAAAACAAACTCAAACA	TACTCGGTAG	B	cgreGFP	6.47	0.0	0.0	1.95	0.0	0.0	0.0	0.0	8.42	T10C:T11C:C196A:T527C:A615G:C626T:A695G	L3P:S65Y:T211A	590.0
AAAAAAAACAAACTCAAACA	TTCCTGTCAG	B	cgreGFP	2.45	0.0	0.0	0.0	0.0	0.66	0.0	0.0	3.1100000000000003	T10C:T11C:C196A:T527C:A615G:C626T:A695G	L3P:S65Y:T211A	590.0
AAAAAAAACAAACTCAAACA	TTGCGGAGTG	B	cgreGFP	13.12	0.0	0.0	0.0	0.0	0.0	0.0	0.0	13.12	T10C:T11C:C196A:T527C:A615G:C626T:A695G	L3P:S65Y:T211A	590.0
AAAAAAAACAAAGACACACA	ACGTGGTTGG	B	cgreGFP	1.4	0.0	0.0	0.0	0.0	0.0	0.89	0.0	2.29	G525T:A615G	G178C:T211A	590.0
AAAAAAAACAAAGACACACA	TGTGGGGCTC	B	cgreGFP	4.2	0.0	0.0	0.0	0.0	0.0	0.0	0.0	4.2	G525T:A615G	G178C:T211A	590.0
AAAAAAAACAAATGTTAATC	CCGCCGTGTA	B	cgreGFP	0.0	0.0	0.0	0.0	0.0	0.0	8.0	0.0	8.0	A58T:G680A	E19V	31783.594190557596
AAAAAAAACAAATGTTAATC	CGTGTGTTCT	B	cgreGFP	0.0	0.0	0.0	0.0	0.0	1.06	10.52	0.0	11.58	A58T:G680A	E19V	29187.502579464915
AAAAAAAACAAATGTTAATC	GTGACCTGTG	B	cgreGFP	0.0	0.0	0.0	0.0	2.44	8.19	12.3	2.41	25.34	A58T:G680A	E19V	28126.764097597523
AAAAAAAACAACAAAAAACC	AAGTAGGCCG	B	cgreGFP	3.94	0.0	0.0	0.0	0.0	0.0	0.0	0.0	3.94	G352A:T391C:T664C	G120D:F133S:I227T	590.0
AAAAAAAACAACAAAAAACC	TGTAGGTGTA	B	cgreGFP	4.55	0.0	0.0	0.0	0.0	0.53	0.0	0.0	5.08	G352A:T391C:T664C	G120D:F133S:I227T	590.0
AAAAAAAACAACAGCAAAGA	GATTAACCCA	B	cgreGFP	0.0	0.0	0.45	0.0	0.0	0.0	0.0	0.0	0.45	G125T:C155A:A349T:A454G:A489G:C548T	N119I:Y154C:I166V	4407.359254013969
AAAAAAAACAACAGCAAAGA	GTCTACTCGG	B	cgreGFP	0.0	2.2	0.11	13.04	2.75	0.0	0.0	0.0	18.1	G125T:C155A:A349T:A454G:A489G:C548T	N119I:Y154C:I166V	9148.3389385216
AAAAAAAACAACAGCAAAGA	TCCGCCTAGG	B	cgreGFP	0.0	0.23	5.68	4.57	0.0	0.0	0.0	0.0	10.48	G125T:C155A:A349T:A454G:A489G:C548T	N119I:Y154C:I166V	5860.210799314705
AAAAAAAACAACTAACCACC	ATACGAACAG	B	cgreGFP	1.31	0.0	0.0	0.0	0.0	3.04	0.0	0.0	4.35	A240T:C264T:A399T:T476A:T553C	I80F:Q90*:N136Y:N161K:F187S	15550.415991714528
AAAAAAAACAACTAACCACC	TCCATCGGCG	B	cgreGFP	2.01	0.0	0.0	0.0	0.0	0.0	0.0	0.0	2.01	A240T:C264T:A399T:T476A:T553C	I80F:Q90*:N136Y:N161K:F187S	590.0
AAAAAAAACATAAAATCCAA	GACCTATGCC	B	cgreGFP	3.76	0.0	0.0	0.0	0.0	0.0	0.0	0.0	3.76	T61C:C331T:T412A:C420T:A433G:T479C	L20P:A113V:L140Q:R143C:H147R	590.0
AAAAAAAACATAAAATCCAA	TAGTACGTTG	B	cgreGFP	1.49	0.0	0.0	0.0	0.0	0.0	0.0	0.0	1.49	T61C:C331T:T412A:C420T:A433G:T479C	L20P:A113V:L140Q:R143C:H147R	590.0
AAAAAAAACATCAAAATAAA	GCCTGCTGAG	B	cgreGFP	0.0	0.0	0.0	0.0	0.0	1.59	0.0	0.0	1.59	G18T:A35G:A84G:A316G:T358C:T376A:C439A:A498G:.636C:C697T	G6C:K28E:Q108R:L122P:V128E:P149Q:N169D:D218R:D219*:D220R:E221R:T222D:D223R:H224S:L225P:T226Y:I227D:V228R:E229R:V230G:I231H:K232*:A233G:V234R:D235R:E239G:T243N:Y244V:R245P:*246L	22960.42648482675
AAAAAAAACATCAAAATAAA	TCACCGTCTG	B	cgreGFP	1.75	0.0	0.0	0.0	0.0	0.0	1.63	0.0	3.38	G18T:A35G:A84G:A316G:T358C:T376A:C439A:A498G:.636C:C697T	G6C:K28E:Q108R:L122P:V128E:P149Q:N169D:D218R:D219*:D220R:E221R:T222D:D223R:H224S:L225P:T226Y:I227D:V228R:E229R:V230G:I231H:K232*:A233G:V234R:D235R:E239G:T243N:Y244V:R245P:*246L	6471.893556540764
AAAAAAAACCATTAGTTCAC	AGCCGGGCTA	B	cgreGFP	20.82	0.0	0.0	0.0	0.0	0.0	0.0	0.0	20.82	A136G:T215A:T612A	K45R:F71L:W210R	590.0
AAAAAAAACGCACAAAACGA	CCTGTGCTTT	B	cgreGFP	2.19	0.0	0.0	0.0	0.0	0.0	0.0	0.0	2.19	A142T:G159T:C221A:C397G:T594G	K47M:G53C:F73L:S135*:Y204D	590.0
AAAAAAAACGCACAAAACGA	GAGCCTTTTA	B	cgreGFP	21.26	0.0	0.0	0.0	0.0	0.0	0.59	0.0	21.85	A142T:G159T:C221A:C397G:T594G	K47M:G53C:F73L:S135*:Y204D	590.0
AAAAAAAACGCACAAAACGA	GCCTTGGCTG	B	cgreGFP	8.31	0.0	0.0	0.0	0.0	2.64	0.0	0.0	10.95	A142T:G159T:C221A:C397G:T594G	K47M:G53C:F73L:S135*:Y204D	590.0
AAAAAAAACGCACAAAACGA	TACGCTATGG	B	cgreGFP	5.6	0.0	0.0	0.0	0.0	0.0	0.0	0.0	5.6	A142T:G159T:C221A:C397G:T594G	K47M:G53C:F73L:S135*:Y204D	590.0
AAAAAAAACGCACAAAACGA	TTTTATGTTT	B	cgreGFP	3.32	0.0	0.0	0.0	0.0	0.0	0.0	0.0	3.32	A142T:G159T:C221A:C397G:T594G	K47M:G53C:F73L:S135*:Y204D	590.0
AAAAAAAACTACAACATACC	ATTATATCTT	B	cgreGFP	3.32	0.0	0.0	0.0	1.69	0.0	0.0	0.0	5.01	C193T:C287T:T390A:A394G	S64L:F133I:K134R	590.0
AAAAAAAACTACAACATACC	GGCCGGACGT	B	cgreGFP	2.36	0.0	0.0	0.0	0.0	0.0	0.0	0.0	2.36	C193T:C287T:T390A:A394G	S64L:F133I:K134R	590.0
AAAAAAAACTACAACATACC	GGTCATCCCT	B	cgreGFP	12.07	0.0	0.0	0.0	0.0	0.0	0.0	0.0	12.07	C193T:C287T:T390A:A394G	S64L:F133I:K134R	590.0
AAAAAAAACTACAACATACC	TATGCGCCTG	B	cgreGFP	1.75	0.0	0.0	0.0	0.0	0.0	0.0	0.0	1.75	C193T:C287T:T390A:A394G	S64L:F133I:K134R	590.0
AAAAAAAAGAACAAAACCCA	GAATCGGTAA	B	cgreGFP	0.0	0.0	0.0	0.0	2.01	10.57	32.74	0.11	45.43	C263T:A440G	wt	28845.428357498386
AAAAAAAAGAACAAAACCCA	GGTCACACAG	B	cgreGFP	0.0	0.0	0.0	0.0	5.72	36.2	64.44	19.61	125.97	C263T:A440G	wt	29837.6738608572
AAAAAAAAGAACAATAACAT	CCTCGGTTTG	B	cgreGFP	1.14	0.0	0.0	0.0	0.0	0.0	0.0	0.0	1.14	G285T:C314A:G341A:A346T:T435A:C441T:T508C:G522A:A650G	D98Y:E118V:S148T:P150S:F172S:G177S	590.0
AAAAAAAAGAACAATAACAT	CCTCTGGAAG	B	cgreGFP	9.8	0.0	0.0	0.0	0.0	0.0	0.0	0.0	9.8	G285T:C314A:G341A:A346T:T435A:C441T:T508C:G522A:A650G	D98Y:E118V:S148T:P150S:F172S:G177S	590.0
AAAAAAAAGAACAATAACAT	GCGCCGTGTA	B	cgreGFP	1.14	0.0	0.0	0.0	0.0	3.96	0.0	0.0	5.1	G285T:C314A:G341A:A346T:T435A:C441T:T508C:G522A:A650G	D98Y:E118V:S148T:P150S:F172S:G177S	20839.18960326235
AAAAAAAAGCACACAAACCA	CGTAAATAAG	B	cgreGFP	0.96	0.0	0.0	0.0	0.0	1.72	4.0	2.75	9.43	T31C:A84T:A135G:A498G:T509A:C635A	F10S:K28*:K45E:N169D:F172L	31505.364740031382
AAAAAAAAGCACACAAACCA	CGTCCTCTTA	B	cgreGFP	0.0	0.0	0.0	0.0	0.0	0.0	1.19	0.0	1.19	T31C:A84T:A135G:A498G:T509A:C635A	F10S:K28*:K45E:N169D:F172L	31783.594190557596
AAAAAAAAGCACACAAACCA	GGTTTTTGCG	B	cgreGFP	1.75	0.0	0.0	0.0	0.0	0.0	0.0	0.0	1.75	T31C:A84T:A135G:A498G:T509A:C635A	F10S:K28*:K45E:N169D:F172L	590.0
AAAAAAAAGCACACAAACCA	GTAAACCCTG	B	cgreGFP	0.61	0.0	0.0	1.35	0.0	1.19	0.0	0.0	3.15	T31C:A84T:A135G:A498G:T509A:C635A	F10S:K28*:K45E:N169D:F172L	12063.224417072055
AAAAAAAAGCACACAAACCA	GTGGGTGCCT	B	cgreGFP	0.17	0.0	0.0	0.0	2.22	0.79	0.0	0.0	3.18	T31C:A84T:A135G:A498G:T509A:C635A	F10S:K28*:K45E:N169D:F172L	16997.351443074094
AAAAAAAAGCACACAAACCA	TCCTACATAA	B	cgreGFP	8.92	0.06	0.0	0.0	4.13	1.19	0.0	0.0	14.3	T31C:A84T:A135G:A498G:T509A:C635A	F10S:K28*:K45E:N169D:F172L	590.0
AAAAAAAAGCACACAAACCA	TCTGGAGTGG	B	cgreGFP	4.02	0.06	12.04	8.55	1.48	1.85	0.0	0.0	28.0	T31C:A84T:A135G:A498G:T509A:C635A	F10S:K28*:K45E:N169D:F172L	5903.6181203393735
AAAAAAAAGCCTACAACCAA	TGTCGCTTAG	B	cgreGFP	0.0	0.0	0.0	0.0	2.01	0.0	0.0	0.0	2.01	T61C:C124A:T192C:T308C:A327T:T553A:C563G:G625T	L20P:T41K:S64P:K112*:F187Y:G214V	15583.440508480951
AAAAAAAAGCCTACAACCAA	TGTGCAGAGG	B	cgreGFP	0.44	0.0	0.0	0.0	0.0	0.13	0.0	0.0	0.5700000000000001	T61C:C124A:T192C:T308C:A327T:T553A:C563G:G625T	L20P:T41K:S64P:K112*:F187Y:G214V	590.0
AAAAAAAAGCCTACAACCAA	TTTGTGGGGG	B	cgreGFP	0.0	0.0	0.0	0.59	0.0	0.0	0.0	0.0	0.59	T61C:C124A:T192C:T308C:A327T:T553A:C563G:G625T	L20P:T41K:S64P:K112*:F187Y:G214V	9105.305111313859
AAAAAAAAGCTACGATTCAG	TACTGACCCG	B	cgreGFP	2.19	0.0	0.0	0.0	0.0	0.0	0.0	0.0	2.19	T31A:T318A:C365T	F10Y:Y109N	590.0
AAAAAAAAGCTACGATTCAG	TGTTCGTAGT	B	cgreGFP	0.0	0.0	0.0	0.0	1.06	0.0	0.89	0.0	1.95	T31A:T318A:C365T	F10Y:Y109N	22579.394091292357
AAAAAAAAGGCACTATAAGA	GCCTGAGGAA	B	cgreGFP	1.22	0.0	0.0	0.0	0.0	1.45	0.0	0.0	2.67	A266G:A529G:G533.	H179R:M181W:A182P:R183V:H184T:A185P:Q186S:F187S:N188T:K189S:G192A:A193H:W194G:E195R:E196K:D197I:Y198T:L203C:Y204T:H205T:H206T:L207*:T208Q:V209C:W210G:T211L:S212A:F213S:G214A:D216T:D218M:D219T:D220T:E221R:T222Q:D223I:H224T:T226R:I227S:V228S:E229R:V230S:I231L:K232R:A233P:V234*:D235T:L236W:E239K:T243R:Y244T:R245A	8414.869311184162
AAAAAAAAGGCACTATAAGA	GGGTTTATGG	B	cgreGFP	1.05	0.0	0.0	0.0	0.0	0.0	0.0	0.0	1.05	A266G:A529G:G533.	H179R:M181W:A182P:R183V:H184T:A185P:Q186S:F187S:N188T:K189S:G192A:A193H:W194G:E195R:E196K:D197I:Y198T:L203C:Y204T:H205T:H206T:L207*:T208Q:V209C:W210G:T211L:S212A:F213S:G214A:D216T:D218M:D219T:D220T:E221R:T222Q:D223I:H224T:T226R:I227S:V228S:E229R:V230S:I231L:K232R:A233P:V234*:D235T:L236W:E239K:T243R:Y244T:R245A	590.0
AAAAAAAAGTAGCCAAACCC	AAAGTTCACG	B	cgreGFP	4.64	0.23	0.0	0.0	0.0	0.0	0.0	0.0	4.87	G180A:A229T:T252C:G312T:G480A:A572G:A601T:T691C	A60T:Y76F:F86L:G107C:G163S:H206L:L236S	590.0
AAAAAAAAGTAGCCAAACCC	AAATGCGCTT	B	cgreGFP	4.55	0.0	0.0	4.91	0.0	0.0	0.0	0.0	9.46	G180A:A229T:T252C:G312T:G480A:A572G:A601T:T691C	A60T:Y76F:F86L:G107C:G163S:H206L:L236S	3190.681486042299
AAAAAAAAGTAGCCAAACCC	GCTGCCTGTG	B	cgreGFP	5.95	23.27	0.0	0.0	0.0	0.0	0.0	0.0	29.22	G180A:A229T:T252C:G312T:G480A:A572G:A601T:T691C	A60T:Y76F:F86L:G107C:G163S:H206L:L236S	1417.2651731423873
AAAAAAAAGTAGCCAAACCC	GGTTGATTCG	B	cgreGFP	4.55	0.0	0.0	0.0	0.0	0.0	0.0	0.0	4.55	G180A:A229T:T252C:G312T:G480A:A572G:A601T:T691C	A60T:Y76F:F86L:G107C:G163S:H206L:L236S	590.0
AAAAAAAATAAATACATCCA	AGTACTGTCC	B	cgreGFP	7.0	0.0	0.0	0.0	0.0	0.0	7.85	0.0	14.85	T5C:T87A:A471T:A511T:T594A	F29I:K160*:D173V:Y204N	10534.906324480673
AAAAAAAATAAATACATCCA	CACTTCCTTC	B	cgreGFP	0.87	0.0	0.0	0.0	0.0	0.0	2.52	0.0	3.39	T5C:T87A:A471T:A511T:T594A	F29I:K160*:D173V:Y204N	24136.52840657618
AAAAAAAATAAATACATCCA	CCATGTGCTT	B	cgreGFP	4.9	0.0	0.0	0.0	0.0	0.13	0.0	0.0	5.03	T5C:T87A:A471T:A511T:T594A	F29I:K160*:D173V:Y204N	590.0
AAAAAAAATAAATACATCCA	GCGCATAGCC	B	cgreGFP	4.37	0.0	0.0	0.42	0.0	0.0	0.0	0.0	4.79	T5C:T87A:A471T:A511T:T594A	F29I:K160*:D173V:Y204N	590.0
AAAAAAAATAAATACATCCA	GTTTGGCCTC	B	cgreGFP	1.22	0.0	0.0	0.0	0.85	1.32	2.37	0.0	5.76	T5C:T87A:A471T:A511T:T594A	F29I:K160*:D173V:Y204N	20825.956461894762
AAAAAAAATAAATACATCCA	TTAGCGTTCT	B	cgreGFP	6.47	0.0	0.0	0.0	1.48	0.0	1.19	0.0	9.14	T5C:T87A:A471T:A511T:T594A	F29I:K160*:D173V:Y204N	590.0
AAAAAAAATAAATGGAAACT	CTGTCTTATC	B	cgreGFP	1.31	0.0	0.0	0.0	0.0	0.0	0.0	0.0	1.31	A256T:A405G:T690G	K87M:N138D:L236V	590.0
AAAAAAAATCAAATATAAAA	ACTGGTCTTG	B	cgreGFP	1.14	0.0	0.0	0.0	0.0	0.0	0.0	0.0	1.14	G207T:G284A:A471G:A534G:G541A:A655G	G69C:K160E:M181V:R183H:H224R	590.0
AAAAAAAATTAGTCACGAAA	TATTGGGTTG	B	cgreGFP	0.0	0.0	0.0	0.0	0.0	0.0	4.15	0.11	4.260000000000002	C32A:T91A:C170T:A379T:G510A:T514A	F10L:I30N:K129M:D173N:V174E	33684.96539741637
AAAAAAAATTTCTCAACACA	TGTCCTGGGT	B	cgreGFP	4.29	0.0	0.0	0.0	1.38	0.0	0.0	0.0	5.67	T195A:C282T:A430G:A559T:A618G	S65T:Q97*:Y146C:K189M:S212G	590.0
AAAAAAACAAAAAAAAACCT	GCAGCGGTGA	B	cgreGFP	1.49	2.76	3.1	8.72	0.0	0.0	0.0	0.0	16.07	C410A:G477T:A555G	G162C:N188D	5996.409592867104
AAAAAAACAAAAAAAAACCT	GCAGTGCACT	B	cgreGFP	0.26	12.73	25.04	17.02	2.54	6.21	0.3	0.0	64.10000000000001	C410A:G477T:A555G	G162C:N188D	5587.715438891028
AAAAAAACAAAAAAAAACCT	GGTGTTATTC	B	cgreGFP	0.0	1.13	40.63	0.0	0.0	0.0	0.0	0.0	41.76000000000001	C410A:G477T:A555G	G162C:N188D	3765.360916353828
AAAAAAACAAAAAAAAACCT	TGGGGCTTAA	B	cgreGFP	0.0	1.86	8.33	0.17	0.0	2.77	0.0	0.0	13.13	C410A:G477T:A555G	G162C:N188D	4725.237876895848
AAAAAAACAAAAAAAAGAAC	CCTCATTCGG	B	cgreGFP	3.41	0.0	0.0	0.0	0.0	3.17	0.0	0.0	6.58	T30C:A156T:G179C:A226T:A498G:T690C	F10L:T52S:W59C:K75I:N169D	4811.053238645677
AAAAAAACAAAAAAAAGAAC	CCTTGTAGCT	B	cgreGFP	0.44	0.0	0.0	0.0	0.0	0.0	0.0	0.0	0.44	T30C:A156T:G179C:A226T:A498G:T690C	F10L:T52S:W59C:K75I:N169D	590.0
AAAAAAACAAAAAAAAGAAC	GGGGCAGTGT	B	cgreGFP	3.32	0.0	0.0	0.0	0.0	0.0	0.0	0.0	3.32	T30C:A156T:G179C:A226T:A498G:T690C	F10L:T52S:W59C:K75I:N169D	590.0
AAAAAAACAAAAAAAAGAAC	GTCGTATAAA	B	cgreGFP	14.7	0.06	0.0	0.0	2.12	0.0	0.0	0.0	16.88	T30C:A156T:G179C:A226T:A498G:T690C	F10L:T52S:W59C:K75I:N169D	590.0
AAAAAAACAAAAAAAAGAAC	GTGTGCCATG	B	cgreGFP	4.64	0.0	0.0	0.25	0.0	0.0	0.0	0.0	4.89	T30C:A156T:G179C:A226T:A498G:T690C	F10L:T52S:W59C:K75I:N169D	590.0
AAAAAAACAAAAAAAGATGC	CGATGGGCAG	B	cgreGFP	0.26	0.0	0.0	0.0	0.0	0.0	0.0	2.41	2.67	T110A:T133A:A145T:G222A	I44N:Y48F:A74T	39799.36628687892
AAAAAAACAAAAAAAGATGC	GGCGCACCAT	B	cgreGFP	0.87	0.0	0.0	1.27	0.0	0.0	0.0	0.0	2.14	T110A:T133A:A145T:G222A	I44N:Y48F:A74T	4585.707228895816
AAAAAAACAAAAACTACCCA	AGACTGTAGT	B	cgreGFP	40.68	22.7	0.06	0.0	0.0	0.0	0.0	0.0	63.44	T10C:C157G:A556T:A577T:C603T	L3P:T52S:N188I:E195V	965.7010023584633
AAAAAAACAAAAACTACCCA	AGTCTGGTCC	B	cgreGFP	4.64	0.0	0.0	0.0	0.0	0.0	0.0	0.0	4.64	T10C:C157G:A556T:A577T:C603T	L3P:T52S:N188I:E195V	590.0
AAAAAAACAAAAACTACCCA	ATTCATAGGT	B	cgreGFP	22.13	11.32	1.97	0.0	0.0	0.0	0.0	0.0	35.42	T10C:C157G:A556T:A577T:C603T	L3P:T52S:N188I:E195V	784.9288052718358
AAAAAAACAAAAACTACCCA	CACGGCCGTT	B	cgreGFP	70.52	11.77	0.0	0.0	0.11	0.0	0.0	0.0	82.39999999999998	T10C:C157G:A556T:A577T:C603T	L3P:T52S:N188I:E195V	590.0
AAAAAAACAAAAACTACCCA	GTTCCCTACA	B	cgreGFP	19.69	6.59	0.0	0.0	0.0	0.0	0.0	0.0	26.28	T10C:C157G:A556T:A577T:C603T	L3P:T52S:N188I:E195V	884.9925084003912
AAAAAAACAAAACAATAACA	GTGTCTGTTG	B	cgreGFP	0.0	0.0	0.0	0.0	0.0	0.0	0.0	7.34	7.34	T5C:A123G:G180C:C278T:T376C:A405T	T41A:A60P:V128A:N138Y	42854.903135308086
AAAAAAACAAAAGCAAAATA	CGAAGTTTCG	B	cgreGFP	9.27	0.0	2.25	0.0	0.0	0.0	0.0	0.0	11.52	A84G:A147G:C366T:A529G:A572G	K28E:I49V:R125C:H179R	590.0
AAAAAAACAAAAGCAAAATA	TTCTGCCCGA	B	cgreGFP	0.0	0.0	0.0	0.0	0.0	1.45	0.0	0.0	1.45	A84G:A147G:C366T:A529G:A572G	K28E:I49V:R125C:H179R	22960.42648482675
AAAAAAACAAAATAATACCC	ATACAGAGTT	B	cgreGFP	13.39	0.0	0.0	0.0	0.0	0.0	0.0	0.0	13.39	A123G:C169A:C366T:T677C	T41A:P56H:R125C	590.0
AAAAAAACAAAATAATACCC	TCACTGGAAG	B	cgreGFP	1.49	0.0	0.0	0.0	0.0	0.0	0.0	0.0	1.49	A123G:C169A:C366T:T677C	T41A:P56H:R125C	590.0
AAAAAAACAAACTACAGATA	CTTACGTAAG	B	cgreGFP	12.77	0.0	0.0	0.0	0.0	3.3	0.3	0.0	16.369999999999994	T43A:A364G:C422A:A474T:A493T:T514C:C632G	I14N:N124S:N161Y:E167V:V174A:D216E	590.0
AAAAAAACAAACTACAGATA	GACACGTCTG	B	cgreGFP	0.0	0.0	2.08	0.0	0.0	0.0	0.0	0.0	2.08	T43A:A364G:C422A:A474T:A493T:T514C:C632G	I14N:N124S:N161Y:E167V:V174A:D216E	4407.359254013969
AAAAAAACAAACTCTACATA	ACCTTTTAAA	B	cgreGFP	8.66	0.85	3.04	7.37	1.48	0.0	0.0	0.0	21.4	A16G:T213C:C287T:G313T:G413T:A486T	E5G:F71L:G107V:K165*	3562.081105996624
AAAAAAACAAAGATAACCCA	ATGGTACGAC	B	cgreGFP	1.66	0.0	0.0	0.0	0.0	0.0	0.0	0.0	1.66	G65.:T199A:A306T:A499T	G22A:D23T:V24*:E25R:G26A:M27*:K28S:F29S:I30S:I31L:K32R:G33A:E34R:G35A:T36L:G37A:D38M:A39P:T40P:T41R:G42A:T43P:I44S:K45R:A46R:K47S:Y48T:I49S:C50A:T51P:T52P:G53A:D54T:L55C:V57C:W59G:A60L:T61P:I62S:L63C:S64H:S65P:L66S:S67R:Y68T:G69A:V70C:C72A:F73S:A74L:K75N:Y76T:R78A:H79T:I80L:A81R:D84T:F85S:F86S:K87S:S88P:T89P:Q90N:D93M:G94A:Y95T:S96V:Q97R:D98T:R99A:I100S:I101S:S102R:F103S:D104T:N105M:D106T:G107A:Q…	590.0
AAAAAAACAAAGATAACCCA	ATTCACGCGG	B	cgreGFP	4.37	0.0	0.0	0.0	0.0	1.85	0.0	0.0	6.2200000000000015	G65.:T199A:A306T:A499T	G22A:D23T:V24*:E25R:G26A:M27*:K28S:F29S:I30S:I31L:K32R:G33A:E34R:G35A:T36L:G37A:D38M:A39P:T40P:T41R:G42A:T43P:I44S:K45R:A46R:K47S:Y48T:I49S:C50A:T51P:T52P:G53A:D54T:L55C:V57C:W59G:A60L:T61P:I62S:L63C:S64H:S65P:L66S:S67R:Y68T:G69A:V70C:C72A:F73S:A74L:K75N:Y76T:R78A:H79T:I80L:A81R:D84T:F85S:F86S:K87S:S88P:T89P:Q90N:D93M:G94A:Y95T:S96V:Q97R:D98T:R99A:I100S:I101S:S102R:F103S:D104T:N105M:D106T:G107A:Q…	590.0
AAAAAAACAAATAAACAATA	GCGTTTGAGG	B	cgreGFP	0.0	5.58	75.41	21.08	0.0	0.0	0.0	0.0	102.07	C407T:T455C:T691G	L236W	4960.70915160077
AAAAAAACAAATAAACAATA	GCTTGGGCGG	B	cgreGFP	0.0	0.0	0.51	9.82	0.0	0.0	0.0	0.0	10.33	C407T:T455C:T691G	L236W	7780.275012682462
AAAAAAACAAATGAAAAACA	ACCGGTGTGG	B	cgreGFP	1.66	0.0	0.0	0.0	0.21	0.0	0.59	0.0	2.46	G106T:C438T:T612A	G35V:P149S:W210R	590.0
AAAAAAACAACAAAATAACC	ACACACGCTT	B	cgreGFP	10.67	0.0	0.0	0.0	0.0	0.0	1.48	0.0	12.15	C139T:A271T:A354G:T612A:A688T	A46V:D93V:T121A:W210R:D235V	590.0
AAAAAAACAACAAAATAACC	ACGGCAGAGG	B	cgreGFP	0.96	0.0	0.0	0.0	0.0	0.0	0.0	0.23	1.19	C139T:A271T:A354G:T612A:A688T	A46V:D93V:T121A:W210R:D235V	590.0
AAAAAAACAACAAAATAACC	AGGCCCTTGT	B	cgreGFP	0.0	0.0	0.0	0.0	0.0	0.0	4.15	0.0	4.15	C139T:A271T:A354G:T612A:A688T	A46V:D93V:T121A:W210R:D235V	31783.594190557596
AAAAAAACAACAAAATAACC	CAGTCTCCAC	B	cgreGFP	0.09	0.0	0.0	0.0	0.0	0.0	2.37	0.0	2.46	C139T:A271T:A354G:T612A:A688T	A46V:D93V:T121A:W210R:D235V	29770.051087965465
AAAAAAACAACCAAATCACA	CGTAGCATCT	B	cgreGFP	6.12	0.0	0.0	0.0	0.0	0.0	7.26	0.0	13.38	G65A:T276C:T300A:G669A	Y95H:F103I:E229K	11660.783069908659
AAAAAAACAACCAAATCACA	GGCTAAGACA	B	cgreGFP	7.87	0.0	0.0	0.0	0.0	0.0	0.0	0.0	7.87	G65A:T276C:T300A:G669A	Y95H:F103I:E229K	590.0
AAAAAAACAACCAAATCACA	GTGAATATTG	B	cgreGFP	2.27	0.0	0.0	0.0	0.0	0.0	9.19	0.0	11.46	G65A:T276C:T300A:G669A	Y95H:F103I:E229K	29427.984679291363
AAAAAAACAAGCACAATAAC	ACCAGTGTAT	B	cgreGFP	3.94	0.11	0.0	0.0	0.0	0.0	0.0	0.0	4.05	A186C:A304G	I62L:D104G	590.0
AAAAAAACAATAACACACAA	CGGTCGTCCG	B	cgreGFP	0.0	0.0	0.0	0.0	2.01	0.92	0.44	0.0	3.37	A286G	D98G	18341.988109230715
AAAAAAACAATCAACACACA	AACTCTCTCG	B	cgreGFP	0.87	0.0	0.0	0.0	0.0	0.0	0.0	0.0	0.87	A265T:A334G:A483G:A581T:A595T:G624A:G651T	Q90L:K114R:M164V:E196D:Y204F:G214S:D223Y	590.0
AAAAAAACAATCAACACACA	GCCAAGACTA	B	cgreGFP	3.41	0.0	0.0	0.0	0.0	0.0	0.0	0.0	3.41	A265T:A334G:A483G:A581T:A595T:G624A:G651T	Q90L:K114R:M164V:E196D:Y204F:G214S:D223Y	590.0
AAAAAAACAATTACAACCAC	CCCCGGCGCC	B	cgreGFP	0.0	0.0	0.0	0.0	4.13	6.61	7.11	1.61	19.46	C113T:C634A	P217H	25773.021315447884
AAAAAAACAATTACAACCAC	TGTTTTTGGG	B	cgreGFP	0.0	0.0	0.0	0.0	0.21	16.51	10.37	0.0	27.090000000000003	C113T:C634A	P217H	25999.24966144873
AAAAAAACACAACCACAACA	CGCTCGGTCT	B	cgreGFP	0.0	0.0	0.0	0.0	0.0	2.64	8.59	0.92	12.15	G105A:G127T:A135T:A153G:C305T:C591T	G35S:G42V:K45*:T51A	30330.227961298817
AAAAAAACACAACCACAACA	GCAAAGTACG	B	cgreGFP	2.54	0.0	0.0	3.47	0.0	3.04	5.19	0.0	14.24	G105A:G127T:A135T:A153G:C305T:C591T	G35S:G42V:K45*:T51A	18506.87050909633
AAAAAAACACAACCACAACA	GTTCCATCGG	B	cgreGFP	0.0	0.0	0.0	0.0	2.33	0.0	0.0	0.0	2.33	G105A:G127T:A135T:A153G:C305T:C591T	G35S:G42V:K45*:T51A	15583.440508480951
AAAAAAACACAACGAACACA	GGTTTGGGTT	B	cgreGFP	4.9	0.0	0.0	0.0	0.21	4.23	1.04	0.0	10.38	C223T:T427C:A430G:C468T:G526T:A694G	A74V:L145S:Y146C:R159C:G178V:E239G	7791.089934659233
AAAAAAACACACAAAAACTA	AATGGTCCTT	B	cgreGFP	0.0	0.0	4.22	0.0	1.91	0.0	0.0	0.0	6.13	A70T:T300G:A378G	D23V:F103V:K129E	5772.66383616672
AAAAAAACACACAAATAAAT	ACAACTTTCA	B	cgreGFP	0.0	0.0	0.0	0.0	0.0	34.74	46.96	1.38	83.08000000000001	A316G:T353C	Q108R	27611.81527162561
AAAAAAACACACAAATAAAT	ATATTGGTGT	B	cgreGFP	2.36	0.0	0.0	0.0	0.95	21.27	48.89	0.0	73.47	A316G:T353C	Q108R	28448.955964349083
AAAAAAACACACAAATAAAT	GCGTCATAGT	B	cgreGFP	0.0	0.0	0.0	0.0	0.42	14.53	17.19	0.0	32.14	A316G:T353C	Q108R	27161.998448079325
AAAAAAACACACAAATAAAT	GTCTTGCAGG	B	cgreGFP	0.0	0.0	0.0	0.0	0.0	3.83	20.15	0.92	24.9	A316G:T353C	Q108R	30436.287465492867
AAAAAAACACACAAATAAAT	TCGGAACTTG	B	cgreGFP	0.0	0.0	0.0	0.0	0.0	5.02	7.56	0.0	12.579999999999998	A316G:T353C	Q108R	27343.71485447329
AAAAAAACACAGCATAACCG	AGGCCGGAAC	B	cgreGFP	1.49	3.1	0.0	0.0	0.0	0.0	0.0	0.0	4.59	A64G:C538A:A650G:G681C:C702T	E21G:A182D:A233P:R245C	1317.862506772907
AAAAAAACACAGTAATAAAA	GTCTTGGAGG	B	cgreGFP	18.9	3.1	0.0	0.08	3.81	0.0	0.0	1.61	27.5	T192C:C404A:G423T:A648T	S64P:V144F:T222S	590.0
AAAAAAACAGAAAATCATGC	CAGCTCCATC	B	cgreGFP	0.0	0.0	0.0	0.0	0.0	9.91	3.85	0.0	13.76	T5A:A85G:A348G:C439T	K28R:N119D:P149L	25998.766056401342
AAAAAAACAGAAAATCATGC	GGAAGTGATG	B	cgreGFP	0.0	0.0	0.0	0.0	0.11	38.31	36.74	0.11	75.27000000000002	T5A:A85G:A348G:C439T	K28R:N119D:P149L	26784.74607188912
AAAAAAACAGACAGAAAAAT	AGGAAGCATT	B	cgreGFP	4.64	0.0	0.0	0.0	3.71	0.0	0.0	0.0	8.35	A37C:A74G:A85G:A142G:C538A	K12T:K28R:K47R:A182D	1820.648694163613
AAAAAAACAGACAGAAAAAT	GCCGTACTTG	B	cgreGFP	1.84	0.0	0.0	0.0	0.0	0.0	0.0	0.0	1.84	A37C:A74G:A85G:A142G:C538A	K12T:K28R:K47R:A182D	590.0
AAAAAAACAGACAGAAAAAT	GGCTGTGCCT	B	cgreGFP	18.37	0.0	0.0	0.0	0.0	0.0	7.7	0.0	26.07	A37C:A74G:A85G:A142G:C538A	K12T:K28R:K47R:A182D	590.0
AAAAAAACAGACAGAAAAAT	GGGTGGGGTT	B	cgreGFP	0.0	0.0	0.0	0.0	0.0	0.0	11.7	0.11	11.81	A37C:A74G:A85G:A142G:C538A	K12T:K28R:K47R:A182D	33266.742333193426
AAAAAAACAGACAGAAAAAT	TCCTGATTAG	B	cgreGFP	9.97	0.68	0.0	0.0	0.0	4.49	0.0	0.0	15.14	A37C:A74G:A85G:A142G:C538A	K12T:K28R:K47R:A182D	590.0
AAAAAAACAGACAGAAAAAT	TTATGTTGCC	B	cgreGFP	0.0	0.0	0.0	0.0	0.0	0.0	5.78	0.0	5.78	A37C:A74G:A85G:A142G:C538A	K12T:K28R:K47R:A182D	31783.594190557596
AAAAAAACAGACATATCATA	TAGGGTGCGG	B	cgreGFP	0.0	0.0	0.0	0.0	0.11	27.61	33.63	21.1	82.45	G86A	wt	31047.79535565324
AAAAAAACAGTAAGAAAAAT	GGTACGATTT	B	cgreGFP	8.22	0.0	0.0	0.0	0.0	0.0	0.0	0.0	8.22	A24G:G77A:T172C:A379T:T479C:A595G:C668G:G698A	K8E:V57A:K129M:Y204C	590.0
AAAAAAACCAACACCCAATG	CGGCTTTACG	B	cgreGFP	11.2	0.0	0.0	0.0	0.0	0.0	0.0	0.0	11.2	T31C:T215A:T224C:T391C:A400G:G413A:T491A:T566A:A648G	F10S:F71L:F133S:N136S:T222A	590.0
AAAAAAACCAGAAAAAGACC	GCCTCACTTG	B	cgreGFP	4.64	0.0	0.0	0.0	10.59	15.98	0.89	0.0	32.1	C296A:G613T	W210L	18336.36597982705
AAAAAAACCAGAAAAAGACC	GTCGTAGAGA	B	cgreGFP	0.0	0.0	0.0	0.0	4.03	0.0	0.15	0.0	4.1800000000000015	C296A:G613T	W210L	17044.252246122694
AAAAAAACCAGGTTCCCAAA	CTGTGCGAGA	B	cgreGFP	1.22	0.0	0.0	0.0	0.32	3.3	2.96	0.0	7.8	T44C:T88A:T272A:C305T:A354G:G536T:T676C:A694G	F29Y:D93E:T121A:M181I:I231T:E239G	23575.401823650544
AAAAAAACCAGGTTCCCAAA	GTTAGGCAGT	B	cgreGFP	1.57	0.0	0.0	0.0	0.0	0.0	0.0	0.0	1.57	T44C:T88A:T272A:C305T:A354G:G536T:T676C:A694G	F29Y:D93E:T121A:M181I:I231T:E239G	590.0
AAAAAAACCGACAAAAAACA	GTTGTTATCG	B	cgreGFP	4.81	0.0	0.0	0.0	0.0	3.17	0.0	0.0	7.979999999999999	A54G:C118T:T150C:C170T:A226T:A372G:G669A	T18A:A39V:C50R:K75I:T127A:E229K	590.0
AAAAAAACCGCAAAAACACA	CCGGTGGATG	B	cgreGFP	1.31	0.0	0.06	0.0	0.0	0.0	8.3	0.0	9.670000000000002	G83A:G575T	M27I:W194C	29392.619534535133
AAAAAAACCGCGTGCAGAAA	GATGGCTGGA	B	cgreGFP	104.02	0.34	0.45	5.93	0.0	0.0	0.0	0.0	110.74	A93C:G159T:T360C:C432A:A532T:C591A:A637G:T691C	I31L:G53C:Y123H:H147N:Q180L:L203M:D218G:L236S	590.0
AAAAAAACCTACAAAAAACA	ATCCAGTGTT	B	cgreGFP	0.0	0.0	0.0	0.0	0.95	32.23	69.78	1.38	104.34	C146T:G469A:A499G	R159H:N169S	28607.050838388994
AAAAAAACGACAGAAAAAAC	CAGGTAGTCG	B	cgreGFP	12.77	0.0	0.0	0.0	0.0	2.38	0.0	0.0	15.15	T10A:T219C	L3H:F73L	590.0
AAAAAAACGACAGAAAAAAC	GTTCGTTAGT	B	cgreGFP	1.49	3.49	0.0	0.0	0.0	0.0	0.0	0.0	4.98	T10A:T219C	L3H:F73L	1338.238882576505
AAAAAAACGACAGAAAAAAC	TGGTAGTTGC	B	cgreGFP	3.94	6.99	0.0	0.0	0.0	0.13	0.15	0.0	11.21	T10A:T219C	L3H:F73L	1417.9777520865093
AAAAAAACTAAAACAAAATC	CTCATGTTAG	B	cgreGFP	0.0	0.0	0.0	0.0	0.0	21.8	33.63	5.96	61.39	G437A:C633A	P217T	29093.72053740498
AAAAAAACTAAAACAAAATC	TCGCATTTAG	B	cgreGFP	0.0	0.0	0.0	0.0	1.59	8.32	12.44	0.0	22.35	G437A:C633A	P217T	27413.91596895959
AAAAAAACTAAAACAAAATC	TTCGAACATC	B	cgreGFP	0.0	0.0	0.0	0.0	0.0	5.55	22.67	0.0	28.22	G437A:C633A	P217T	28490.984926745165
AAAAAAACTACAAACACCGC	CCGCTATTTC	B	cgreGFP	11.55	5.86	0.0	0.0	0.0	0.0	0.0	0.0	17.41	A153T:G485T:C506A:A678G:T690C	T51S:M164I:K232E	997.4425085116756
AAAAAAACTACAAACACCGC	CCGTCGCCGG	B	cgreGFP	0.87	9.8	0.0	0.0	0.0	0.0	3.26	0.0	13.93	A153T:G485T:C506A:A678G:T690C	T51S:M164I:K232E	2384.413587713018
AAAAAAACTACAAACACCGC	GCAGATGGCT	B	cgreGFP	0.96	9.8	3.83	0.0	0.0	0.0	0.0	0.0	14.590000000000002	A153T:G485T:C506A:A678G:T690C	T51S:M164I:K232E	2247.805614314052
AAAAAAACTACAAACACCGC	TTCCTGGGAT	B	cgreGFP	4.81	6.99	0.0	0.0	0.0	0.0	2.37	0.0	14.170000000000002	A153T:G485T:C506A:A678G:T690C	T51S:M164I:K232E	590.0
AAAAAAACTATTACCACAGC	TGCTTCCCGA	B	cgreGFP	0.0	0.0	0.0	0.0	1.91	1.19	0.0	0.0	3.1	A17G:C296T:T344G:T391C:A529G	Y117*:F133S:H179R	18628.609670518257
AAAAAAACTTCCAATGCCGA	GTGCACAACA	B	cgreGFP	0.26	0.0	0.0	0.0	0.0	0.92	0.0	0.0	1.1800000000000002	C305T:T409A:T435A:T658.	I139N:S148T:T226R:I227S:V228S:E229R:V230S:I231L:K232R:A233P:V234*:D235T:L236W:E239K:T243R:Y244T:R245A	20835.912251441998
AAAAAAACTTCCAATGCCGA	GTGTCCATTT	B	cgreGFP	1.84	0.0	0.0	0.0	0.0	0.0	0.0	0.0	1.84	C305T:T409A:T435A:T658.	I139N:S148T:T226R:I227S:V228S:E229R:V230S:I231L:K232R:A233P:V234*:D235T:L236W:E239K:T243R:Y244T:R245A	590.0
AAAAAAAGAAATAAAACACA	TGCCTTTGTA	B	cgreGFP	8.57	0.0	0.0	0.0	0.0	0.0	0.0	0.0	8.57	A84G:T133A:A499C	K28E:I44N:N169T	590.0
AAAAAAAGAACATCCAAAGC	CGGTGTGGCT	B	cgreGFP	0.7	0.0	0.0	0.0	3.81	0.0	5.19	0.0	9.7	G69A:C438A:A501T:A532G:A650G	D23N:P149T:K170*:Q180R	23581.32901034379
AAAAAAAGACCCAAAACACA	CTCGGAAGGC	B	cgreGFP	0.0	0.0	0.0	0.0	0.0	2.64	19.7	2.75	25.09	G537T:C587T	A182S	31830.733435470698
AAAAAAAGACCCAAAACACA	TGTCATCGAC	B	cgreGFP	0.0	0.0	0.0	0.0	0.0	16.51	15.11	1.38	33.0	G537T:C587T	A182S	26860.770864565697
AAAAAAAGCAAAAATATATC	CCCCGCTATG	B	cgreGFP	3.67	0.0	0.0	0.0	0.0	0.0	0.0	0.0	3.67	T50C:A142T:A286G:G351A:A359T:A534T	K47M:D98G:G120S:M181L	590.0
AAAAAAAGCAAAAATATATC	TCATAGGTGT	B	cgreGFP	3.85	0.0	0.0	0.0	1.17	11.49	2.07	0.11	18.69	T50C:A142T:A286G:G351A:A359T:A534T	K47M:D98G:G120S:M181L	19304.154920252186
AAAAAAAGCATACAAGAAGA	GCGGGTGTGT	B	cgreGFP	0.52	6.2	3.21	2.29	0.0	0.0	0.0	0.0	12.22	T5G:T11A:T371A:G469T:T691C	R159L:L236S	3145.311283322556
AAAAAAAGCATACAAGAAGA	GGTCGCACCG	B	cgreGFP	0.0	1.97	1.91	0.0	0.0	0.0	0.0	0.0	3.88	T5G:T11A:T371A:G469T:T691C	R159L:L236S	2696.459399075157
AAAAAAAGCTGCACACAACA	CTCGCCCGAC	B	cgreGFP	3.67	0.0	0.0	0.0	0.0	0.0	0.0	0.0	3.67	A34G:G160T:T353A:A529G	E11G:G53V:H179R	590.0
AAAAAAAGGAAGCACTCATG	GGGGTTGGTT	B	cgreGFP	0.0	0.0	0.0	0.0	0.0	1.32	0.0	0.0	1.32	G78T:G137T:T192A:T253A:C282T:T453A	G26C:K45N:S64T:F86Y:Q97*:Y154N	22960.42648482675
AAAAAAAGGAAGCACTCATG	TACGCCATCG	B	cgreGFP	0.26	0.0	0.0	0.0	0.0	5.15	0.0	0.0	5.41	G78T:G137T:T192A:T253A:C282T:T453A	G26C:K45N:S64T:F86Y:Q97*:Y154N	21247.272749718453
AAAAAAAGGCAAACAAAAGC	ATAGTTCCGG	B	cgreGFP	0.09	2.14	0.0	0.0	0.0	0.79	0.0	0.0	3.02	C588T:T612C	P199S:W210R	3966.404475177909
AAAAAAAGGCAAACAAAAGC	CGCGCGCTGA	B	cgreGFP	2.54	0.0	0.0	0.0	1.06	0.0	0.3	0.0	3.9	C588T:T612C	P199S:W210R	590.0
AAAAAAAGGCAAACAAAAGC	CTAGCCAGTG	B	cgreGFP	3.85	0.0	0.0	0.08	0.0	0.0	0.0	0.0	3.93	C588T:T612C	P199S:W210R	590.0
AAAAAAAGGCAAACAAAAGC	GCCGCATTGT	B	cgreGFP	1.31	2.25	0.0	0.0	0.0	2.11	0.0	0.0	5.67	C588T:T612C	P199S:W210R	4757.577100541344
AAAAAAAGGCAAACAAAAGC	GTTGAGTGGA	B	cgreGFP	6.82	0.0	0.0	0.0	0.0	0.0	0.0	1.49	8.31	C588T:T612C	P199S:W210R	590.0
AAAAAAAGTAAGAAAAAACA	GCTATTGTTG	B	cgreGFP	7.61	0.0	0.0	0.0	5.08	2.11	0.0	0.0	14.8	G66A:C231A:T281C:G469T:A493G	G22S:P77T:R159L:E167G	3789.6816838329796
AAAAAAAGTAAGAAAAAACA	GTGCAGATAC	B	cgreGFP	0.0	0.0	0.0	0.0	0.0	1.06	0.0	0.0	1.06	G66A:C231A:T281C:G469T:A493G	G22S:P77T:R159L:E167G	22960.42648482675
AAAAAAAGTCCCCCACGCTC	CTATTGTTCG	B	cgreGFP	0.09	8.56	22.9	2.88	0.0	0.0	0.0	0.0	34.43	A38G:C422T:T676C	I231T	3833.218780604184
AAAAAAAGTCCCCCACGCTC	TCGGGTTCTT	B	cgreGFP	0.26	0.0	0.28	3.56	0.0	0.0	0.0	0.0	4.1	A38G:C422T:T676C	I231T	7941.39728073463
AAAAAAATAAAAACATCATG	CCTCAGTTGG	B	cgreGFP	5.07	0.0	0.0	0.0	0.0	0.0	0.0	0.0	5.07	T110C:C196T:A515G	S65F	590.0
AAAAAAATAAACATACACAC	CCGTGACCGG	B	cgreGFP	1.22	0.0	0.0	0.0	0.0	0.0	0.0	0.0	1.22	A153T:T300C:T360A	T51S:F103L:Y123N	590.0
AAAAAAATAAACATACACAC	GAAATCGTTA	B	cgreGFP	0.0	0.0	0.0	0.0	1.59	0.0	0.0	0.0	1.59	A153T:T300C:T360A	T51S:F103L:Y123N	15583.440508480951
AAAAAAATAAAGTACAAATC	TGGTCGGCTA	B	cgreGFP	68.15	0.0	0.0	0.0	0.0	0.79	0.0	0.0	68.94000000000001	G208A:C239T:A361T:A471G	G69D:Y123F:K160E	590.0
AAAAAAATAACCAACAAATC	CGTACGGTCA	B	cgreGFP	1.92	0.0	0.0	0.0	0.0	0.0	0.0	0.0	1.92	T344A:T409A:A558T	Y117*:I139N:K189*	590.0
AAAAAAATAACCAACAAATC	TCGCGGCAAA	B	cgreGFP	3.24	8.68	0.0	0.0	0.0	0.0	6.22	0.0	18.14	T344A:T409A:A558T	Y117*:I139N:K189*	4615.853095409193
AAAAAAATAAGACAACACGC	GAAAAGTCGT	B	cgreGFP	1.31	0.0	0.0	0.0	0.0	0.0	1.04	0.0	2.35	A3C:G26A:T242A:G465.:.467G:T514A:A608T	T1P:D158S:V174E	2534.693677893872
AAAAAAATAATAACCACAAA	CCGTAGAATG	B	cgreGFP	0.87	0.0	0.0	0.0	0.0	0.0	0.0	0.0	0.87	T52G:T133C:A136T:A205T:A225G:T272G:A283G:T337A:A498T:A558G:T658C	I17S:I44T:K45M:Y68F:K75E:D93E:Q97R:V115E:N169Y:K189E:L225P	590.0
AAAAAAATACAAACAAAACA	ACGCTCACAG	B	cgreGFP	0.0	0.0	0.0	9.65	61.97	0.0	0.74	0.0	72.36	T87A:A136T	F29I:K45M	14356.520656639275
AAAAAAATACAAACAAAACA	GAGCTCGATA	B	cgreGFP	0.0	0.0	9.45	0.0	4.98	0.0	0.15	0.0	14.58	T87A:A136T	F29I:K45M	7787.73814649717
AAAAAAATACAAACAAAACA	TAATGCGCCT	B	cgreGFP	0.0	0.0	4.67	1.44	1.91	1.19	0.0	0.0	9.21	T87A:A136T	F29I:K45M	8971.127542020811
AAAAAAATACAAACAGACCC	CTATGCCAAT	B	cgreGFP	0.0	0.0	0.0	0.0	1.38	3.04	2.81	0.0	7.23	T44C:A291C:C404T:C697T	I100L:T243M	24879.72435588651
AAAAAAATACAAACAGACCC	GGGTTGCAGA	B	cgreGFP	0.0	0.0	0.0	0.0	1.8	5.02	13.19	0.0	20.01	T44C:A291C:C404T:C697T	I100L:T243M	28506.46438375601
AAAAAAATACAAACAGACCC	TAAGTTTCGG	B	cgreGFP	0.0	0.0	0.0	0.0	0.0	0.0	2.37	0.0	2.37	T44C:A291C:C404T:C697T	I100L:T243M	31783.594190557596
AAAAAAATACGCAAAAGAAA	ACGTCGCCTC	B	cgreGFP	0.61	0.0	0.0	0.0	0.0	0.0	0.0	0.0	0.61	A454T:T509C:A580G:T610C:C704A	Y154F:E196G:V209A	590.0
AAAAAAATACGCAAAAGAAA	CGTTTAGGTG	B	cgreGFP	43.22	0.0	0.0	0.0	0.0	0.0	0.0	0.0	43.22	A454T:T509C:A580G:T610C:C704A	Y154F:E196G:V209A	590.0
AAAAAAATACGCAAAAGAAA	TCGGAGGGCT	B	cgreGFP	4.11	0.0	0.0	0.0	0.0	0.0	0.0	0.0	4.11	A454T:T509C:A580G:T610C:C704A	Y154F:E196G:V209A	590.0
AAAAAAATACTCATACGATA	GACTTTTGAA	B	cgreGFP	0.7	0.0	0.0	0.0	0.0	2.25	0.0	0.0	2.95	G111T:T116A:G162T:T214G:A256G:C463A:T507G:T592A	G37C:D38E:D54Y:F71C:K87R:P157H:F172V:L203Q	20854.176170765182
AAAAAAATACTCATACGATA	TGGCTTACCG	B	cgreGFP	8.4	0.0	0.0	0.0	0.0	0.0	0.0	0.0	8.4	G111T:T116A:G162T:T214G:A256G:C463A:T507G:T592A	G37C:D38E:D54Y:F71C:K87R:P157H:F172V:L203Q	590.0
AAAAAAATCAAAATAAAGTC	CTCCAATTTA	B	cgreGFP	0.0	0.0	0.0	0.0	8.37	37.91	44.0	4.01	94.29	G77T:C197T:G245T:C569T	E25D	26960.425285235302
AAAAAAATCAAAATAAAGTC	GTGCTAAATC	B	cgreGFP	0.0	0.0	0.0	0.0	1.48	14.0	12.89	0.0	28.37	G77T:C197T:G245T:C569T	E25D	26334.03392767791
AAAAAAATCAACAAAAAACA	ACAATACCCA	B	cgreGFP	0.0	0.0	0.0	0.0	1.8	7.93	3.7	0.0	13.43	wt	wt	24130.27838094469
AAAAAAATCAACAAAAAACA	ATGCCACGTT	B	cgreGFP	0.0	0.0	0.0	0.0	3.07	4.89	69.63	6.08	83.66999999999999	wt	wt	31520.90017737668
AAAAAAATCAACAAAAAACA	GCGGGCGGCT	B	cgreGFP	0.0	0.0	0.0	0.0	1.17	9.78	40.0	15.37	66.32	wt	wt	32469.39416522366
AAAAAAATCAACACAAAACA	TCTGTGTCCA	B	cgreGFP	2.89	0.0	0.0	0.0	0.0	0.0	0.0	0.0	2.89	A38.:G38.:G212A:A256G:A283G:T425C:T457A:A643T	E13D:I14S:P15L:I17H:T18R:E19A:L20G:E21G:G22R:D23R:V24R:E25G:G26H:M27E:K28V:F29H:I30H:I31*:K32G:G33R:E34G:G35H:T36W:G37R:D38C:A39H:T40H:T41G:G42H:T43H:I44Q:K45G:A46E:K47V:Y48H:I49L:C50H:T51H:T52R:G53R:D54P:L55A:P56R:V57A:P58L:W59G:A60Y:T61H:I62P:L63V:S64I:S65P:L66V:S67V:Y68R:G69R:V70I:F71L:C72L:F73R:A74*:K75I:Y76P:R78P:I80C:A81G:D84L:F85L:F86Q:K87V:S88H:T89P:Q90T:P92R:D93W:G94L:Y95Q:Q97G:D98P:R99H…	590.0
AAAAAAATCAACGAACAAAA	AATTGTGCTT	B	cgreGFP	2.01	0.0	0.0	0.0	0.0	0.0	0.0	0.0	2.01	T344C:T460A:A555G	L156*:N188D	590.0
AAAAAAATCAGATCCAACCG	ATGGGCTGCT	B	cgreGFP	0.0	0.0	0.0	0.0	4.98	1.85	12.59	4.82	24.24	T215C:T527C	wt	30153.445556872666
AAAAAAATCCAACCACAAAA	CGGAGGGCGT	B	cgreGFP	0.0	0.0	0.0	0.0	0.0	15.72	7.11	0.0	22.83	A76G	E25G	26090.875048961134
AAAAAAATCCAACCACAAAA	GGGGACAACA	B	cgreGFP	0.0	0.0	0.0	0.0	0.0	1.72	9.04	0.0	10.76	A76G	E25G	28708.42018921041
AAAAAAATGACAACTAAACA	GTTGATGCTA	B	cgreGFP	0.0	0.0	0.0	0.0	0.0	0.0	0.74	0.0	0.74	A339G:T424C:A586G:T594C	T116A:V144A:Y198C:Y204H	31783.594190557596
AAAAAAATGACAACTAAACA	TTTCGACGGG	B	cgreGFP	4.29	0.0	0.0	0.0	0.0	0.0	0.0	0.0	4.29	A339G:T424C:A586G:T594C	T116A:V144A:Y198C:Y204H	590.0
AAAAAAATTAACAGAAAATC	ACACGATGGT	B	cgreGFP	2.19	0.0	0.0	0.0	0.0	0.0	0.0	0.0	2.19	T88G:T337C:A372T:A655T	F29C:V115A:T127S:H224L	590.0
AAAAAAATTAACAGAAAATC	AGCTGCGGTT	B	cgreGFP	0.0	0.0	0.0	0.0	0.0	7.4	0.0	0.0	7.4	T88G:T337C:A372T:A655T	F29C:V115A:T127S:H224L	22960.42648482675
AAAAAAATTAACAGAAAATC	TCATTCTTGG	B	cgreGFP	4.2	0.0	0.0	0.0	0.64	1.85	0.0	0.0	6.69	T88G:T337C:A372T:A655T	F29C:V115A:T127S:H224L	590.0
AAAAAACAAAAAACAAAAAA	CTGGGGGCGC	B	cgreGFP	0.7	0.0	0.0	0.0	0.0	0.0	0.0	0.0	0.7	G114T:G179T:A334T:T565A:A648G	D38Y:W59C:K114I:L191H:T222A	590.0
AAAAAACAAAAAACAAAAAA	GCCAGGCTTT	B	cgreGFP	3.15	0.0	0.0	0.0	0.0	0.0	0.0	0.0	3.15	G114T:G179T:A334T:T565A:A648G	D38Y:W59C:K114I:L191H:T222A	590.0
AAAAAACAAAAAACAAAAAA	TGTTCGTCTA	B	cgreGFP	15.75	0.0	0.17	0.0	0.0	0.0	1.78	0.0	17.7	G114T:G179T:A334T:T565A:A648G	D38Y:W59C:K114I:L191H:T222A	590.0
AAAAAACAAAAATAAGCAAA	GGCTTCTTCC	B	cgreGFP	0.0	0.0	0.0	0.0	0.0	7.93	15.11	0.23	23.27	A279G:A608G	S96G	28290.878933698867
AAAAAACAAAAATAAGCAAA	TCCTAGTTTC	B	cgreGFP	0.0	0.0	0.0	1.27	4.77	11.76	26.67	0.0	44.47000000000001	A279G:A608G	S96G	27701.669003135412
AAAAAACAAAACAAAATATA	ACAGCGCTTG	B	cgreGFP	0.0	3.04	0.0	0.0	0.0	0.0	0.0	0.0	3.04	T52C:G126A:A334G:T460A:C505T:T594C:A694G	I17T:G42S:K114R:L156*:A171V:Y204H:E239G	1935.495331578453
AAAAAACAAAACAAAATATA	ATGTCCGGAG	B	cgreGFP	0.0	0.0	0.0	0.0	0.0	0.0	2.37	0.0	2.37	T52C:G126A:A334G:T460A:C505T:T594C:A694G	I17T:G42S:K114R:L156*:A171V:Y204H:E239G	31783.594190557596
AAAAAACAAAACAAAATATA	GTCCCGTTTC	B	cgreGFP	1.92	0.0	0.0	0.0	0.0	6.61	0.0	0.0	8.530000000000001	T52C:G126A:A334G:T460A:C505T:T594C:A694G	I17T:G42S:K114R:L156*:A171V:Y204H:E239G	20840.817018997062
AAAAAACAAAACAAAATATA	TGAGTAGTGT	B	cgreGFP	2.62	0.0	0.0	0.0	0.0	0.0	2.37	0.0	4.99	T52C:G126A:A334G:T460A:C505T:T594C:A694G	I17T:G42S:K114R:L156*:A171V:Y204H:E239G	5782.105648251241
AAAAAACAAAACAAAATATA	TGTAAGCCGG	B	cgreGFP	5.51	0.0	0.0	1.86	0.0	0.0	0.0	0.0	7.37	T52C:G126A:A334G:T460A:C505T:T594C:A694G	I17T:G42S:K114R:L156*:A171V:Y204H:E239G	590.0
AAAAAACAAAACCTCAACAG	ATCGAGATTG	B	cgreGFP	3.32	0.0	0.0	0.0	2.65	0.0	1.63	0.0	7.6	G137C:T337C:A475T:G619A	K45N:V115A:N161I:S212N	7890.743783204208
AAAAAACAAAACCTCAACAG	GCCCTGTCTC	B	cgreGFP	0.0	0.0	0.0	0.0	0.0	0.0	2.37	0.0	2.37	G137C:T337C:A475T:G619A	K45N:V115A:N161I:S212N	31783.594190557596
AAAAAACAAAACCTCAACAG	TTAGCACAAT	B	cgreGFP	0.44	0.0	0.0	0.0	0.0	0.0	0.0	1.61	2.0500000000000003	G137C:T337C:A475T:G619A	K45N:V115A:N161I:S212N	39882.29932049662
AAAAAACAAAACTAAATCCC	CCTACTTGCT	B	cgreGFP	1.57	0.0	0.0	0.0	0.0	0.0	0.0	0.0	1.57	G112A:A183G:C411A	G37D:T61A:L140M	590.0
AAAAAACAAAACTAAATCCC	CCTGGCGACT	B	cgreGFP	3.32	0.0	0.0	0.0	0.0	0.0	0.0	0.0	3.32	G112A:A183G:C411A	G37D:T61A:L140M	590.0
AAAAAACAAAACTAAATCCC	GCGTGTGATT	B	cgreGFP	8.05	0.0	0.0	0.0	0.0	0.0	1.78	0.0	9.83	G112A:A183G:C411A	G37D:T61A:L140M	590.0
AAAAAACAAAACTAAATCCC	GGTCTAGCCA	B	cgreGFP	4.11	1.46	0.0	1.52	0.64	8.45	0.0	0.0	16.18	G112A:A183G:C411A	G37D:T61A:L140M	12519.158771071123
AAAAAACAAAACTAAATCCC	TGTCCGAGAG	B	cgreGFP	1.84	0.0	0.0	0.0	2.01	2.91	0.0	3.56	10.32	G112A:A183G:C411A	G37D:T61A:L140M	23735.753647134683
AAAAAACAAAACTAAATCCC	TTAGCTATTT	B	cgreGFP	1.22	0.0	0.0	0.0	0.42	2.77	0.3	0.0	4.71	G112A:A183G:C411A	G37D:T61A:L140M	16773.836427036273
AAAAAACAAAAGAAAAACCC	AATGGAGATA	B	cgreGFP	3.85	0.0	0.0	0.0	0.0	0.0	0.0	0.0	3.85	A25G:T43C:A97G:G203A:G313A:A445G:G533A:A670G	K8R:I14T:K32R:G107D:H151R:E229G	590.0
AAAAAACAAACAGAAAACCC	GAGTGGCGCC	B	cgreGFP	0.0	3.89	0.0	0.0	0.0	0.0	0.0	0.0	3.89	wt	wt	1935.495331578453
AAAAAACAAACCAAAAATAC	GCCCGCGAGT	B	cgreGFP	0.0	0.0	0.0	0.0	48.41	62.09	114.52	10.78	235.8	A70T:T553C	D23V:F187S	26633.884576113705
AAAAAACAAACCAAAAATAC	TGTAGGTGTA	B	cgreGFP	0.0	0.0	0.0	0.0	3.39	15.72	13.78	0.0	32.89	A70T:T553C	D23V:F187S	25745.06349501873
AAAAAACAAACCAAAAATAC	TTTCGCAATG	B	cgreGFP	0.0	0.0	0.0	4.23	4.45	37.52	56.74	0.46	103.40000000000002	A70T:T553C	D23V:F187S	27356.29188403632
AAAAAACAAACTAGACACTA	GAGGACAGTG	B	cgreGFP	4.02	0.0	0.0	0.0	0.0	0.0	3.11	0.0	7.129999999999999	G6C:A42G:A328G:A378T:T610.	A2P:I14V:K112R:K129*:V209G:W210G:T211L:S212A:F213S:G214A:D216T:D218M:D219T:D220T:E221R:T222Q:D223I:H224T:T226R:I227S:V228S:E229R:V230S:I231L:K232R:A233P:V234*:D235T:L236W:E239K:T243R:Y244T:R245A	1858.2955808115032
AAAAAACAAAGAACAACAGA	GGTTGTAGTT	B	cgreGFP	2.71	0.0	0.0	0.0	0.0	0.0	0.0	0.0	2.71	C206T:C422T:G541A:A558G:T584A	R183H:K189E:D197E	590.0
AAAAAACAAAGAACAACAGA	TACCGACTGC	B	cgreGFP	0.09	0.11	3.04	0.0	0.0	0.92	0.0	0.0	4.16	C206T:C422T:G541A:A558G:T584A	R183H:K189E:D197E	5024.950136014273
AAAAAACAAATTAAAAACTA	GCGTGTACCT	B	cgreGFP	0.52	0.0	0.0	0.0	0.0	0.0	0.0	0.0	0.52	A8G:A153T:A186T:T211A:T252A:T371C:A501G:G533A:C548T:C635T	T51S:I62F:V70E:F86I:K170E	590.0
AAAAAACAAATTAAAAACTA	GGTCAGTTGT	B	cgreGFP	6.91	0.0	0.0	0.0	0.0	0.0	0.0	0.0	6.91	A8G:A153T:A186T:T211A:T252A:T371C:A501G:G533A:C548T:C635T	T51S:I62F:V70E:F86I:K170E	590.0
AAAAAACAAATTAAAAACTA	TCCTCGGAGT	B	cgreGFP	1.49	0.0	0.0	0.0	0.0	0.0	0.0	0.0	1.49	A8G:A153T:A186T:T211A:T252A:T371C:A501G:G533A:C548T:C635T	T51S:I62F:V70E:F86I:K170E	590.0
AAAAAACAAATTAGAAAATT	ATATGAGGAG	B	cgreGFP	1.84	0.0	0.0	0.0	0.0	0.0	0.0	0.0	1.84	G62.:T353C:C392.	E21R:G22A:D23T:V24*:E25R:G26A:M27*:K28S:F29S:I30S:I31L:K32R:G33A:E34R:G35A:T36L:G37A:D38M:A39P:T40P:T41R:G42A:T43P:I44S:K45R:A46R:K47S:Y48T:I49S:C50A:T51P:T52P:G53A:D54T:L55C:V57C:W59G:A60L:T61P:I62S:L63C:S64H:S65P:L66C:S67R:Y68T:G69A:V70C:C72A:F73S:A74L:K75N:Y76T:R78A:H79T:I80L:A81R:D84T:F85S:F86S:K87S:S88P:T89P:Q90N:D93M:G94A:Y95T:S96V:Q97R:D98T:R99A:I100S:I101S:S102R:F103S:D104T:N105M:D106T:G1…	590.0
AAAAAACAAATTAGAAAATT	GACCTGTAGG	B	cgreGFP	1.31	0.0	0.0	1.27	0.0	0.0	1.93	0.0	4.51	G62.:T353C:C392.	E21R:G22A:D23T:V24*:E25R:G26A:M27*:K28S:F29S:I30S:I31L:K32R:G33A:E34R:G35A:T36L:G37A:D38M:A39P:T40P:T41R:G42A:T43P:I44S:K45R:A46R:K47S:Y48T:I49S:C50A:T51P:T52P:G53A:D54T:L55C:V57C:W59G:A60L:T61P:I62S:L63C:S64H:S65P:L66C:S67R:Y68T:G69A:V70C:C72A:F73S:A74L:K75N:Y76T:R78A:H79T:I80L:A81R:D84T:F85S:F86S:K87S:S88P:T89P:Q90N:D93M:G94A:Y95T:S96V:Q97R:D98T:R99A:I100S:I101S:S102R:F103S:D104T:N105M:D106T:G1…	14023.539997620039
AAAAAACAAATTAGAAAATT	GCGGGCAACC	B	cgreGFP	0.52	0.0	0.0	0.0	0.0	3.17	7.41	0.0	11.1	G62.:T353C:C392.	E21R:G22A:D23T:V24*:E25R:G26A:M27*:K28S:F29S:I30S:I31L:K32R:G33A:E34R:G35A:T36L:G37A:D38M:A39P:T40P:T41R:G42A:T43P:I44S:K45R:A46R:K47S:Y48T:I49S:C50A:T51P:T52P:G53A:D54T:L55C:V57C:W59G:A60L:T61P:I62S:L63C:S64H:S65P:L66C:S67R:Y68T:G69A:V70C:C72A:F73S:A74L:K75N:Y76T:R78A:H79T:I80L:A81R:D84T:F85S:F86S:K87S:S88P:T89P:Q90N:D93M:G94A:Y95T:S96V:Q97R:D98T:R99A:I100S:I101S:S102R:F103S:D104T:N105M:D106T:G1…	28471.873918371268
AAAAAACAAATTAGAAAATT	GTGCAATTTG	B	cgreGFP	5.86	0.0	0.0	0.0	1.27	0.0	0.0	0.0	7.130000000000001	G62.:T353C:C392.	E21R:G22A:D23T:V24*:E25R:G26A:M27*:K28S:F29S:I30S:I31L:K32R:G33A:E34R:G35A:T36L:G37A:D38M:A39P:T40P:T41R:G42A:T43P:I44S:K45R:A46R:K47S:Y48T:I49S:C50A:T51P:T52P:G53A:D54T:L55C:V57C:W59G:A60L:T61P:I62S:L63C:S64H:S65P:L66C:S67R:Y68T:G69A:V70C:C72A:F73S:A74L:K75N:Y76T:R78A:H79T:I80L:A81R:D84T:F85S:F86S:K87S:S88P:T89P:Q90N:D93M:G94A:Y95T:S96V:Q97R:D98T:R99A:I100S:I101S:S102R:F103S:D104T:N105M:D106T:G1…	590.0
AAAAAACAACACAAACAAGC	GGGCCGCCCT	B	cgreGFP	0.0	0.0	0.0	0.0	0.0	1.19	0.0	0.0	1.19	A34G:A93G:G167T:C237T:G381T	E11G:I31V:H79Y:G130C	22960.42648482675
AAAAAACAACACAAACAAGC	TGGGTCCACT	B	cgreGFP	2.27	0.0	0.0	0.0	0.0	0.0	0.0	0.0	2.27	A34G:A93G:G167T:C237T:G381T	E11G:I31V:H79Y:G130C	590.0
AAAAAACAACACTAACAACA	CCTTCTTCTG	B	cgreGFP	0.0	0.0	0.0	0.85	8.79	17.17	0.0	0.0	26.81	G173T:A646G:T667A	E221G:V228D	20082.277368138177
AAAAAACAACACTGAAACCT	CGATCGCTGC	B	cgreGFP	0.35	0.0	0.0	9.74	0.0	0.0	0.0	0.0	10.09	T87A:C198T:T453C:T459C	F29I:Y154H	8066.2005310842505
AAAAAACAACACTGAAACCT	GGCTGGCGGA	B	cgreGFP	5.86	0.0	0.0	0.0	0.0	0.0	0.89	0.0	6.75	T87A:C198T:T453C:T459C	F29I:Y154H	590.0
AAAAAACAACAGACAACACC	CCTTGATGTT	B	cgreGFP	0.7	0.0	0.0	0.0	0.0	0.0	0.0	0.0	0.7	T172A	V57E	590.0
AAAAAACAACAGACAACACC	GGCGCGGGGG	B	cgreGFP	2.45	0.0	0.0	0.0	0.0	0.0	0.0	0.0	2.45	T172A	V57E	590.0
AAAAAACAACCCAAAACACA	CTGTCTTGTT	B	cgreGFP	0.0	0.0	2.14	4.06	6.36	0.0	0.0	0.0	12.56	A49G:A329T:A405G:A440G:G546A:C591A	Y16C:K112N:N138D:A185T:L203M	11719.469478107543
AAAAAACAACCCAAAACACA	GGTAATGCCT	B	cgreGFP	0.0	0.0	0.0	10.5	8.37	0.0	0.0	0.0	18.87	A49G:A329T:A405G:A440G:G546A:C591A	Y16C:K112N:N138D:A185T:L203M	11912.107881857772
AAAAAACAACCCAAAACACA	TTTAGGGCAA	B	cgreGFP	0.0	0.0	0.0	0.25	6.99	4.49	0.0	0.0	11.73	A49G:A329T:A405G:A440G:G546A:C591A	Y16C:K112N:N138D:A185T:L203M	18175.825005402414
AAAAAACAACGCTAAAAATC	TGGCTTTTAT	B	cgreGFP	6.65	0.0	0.0	0.0	0.0	0.0	0.0	0.0	6.65	A54G:G159A:G274C:G324T:A544G:C599T	T18A:G53S:G94A:V111L:H184R	590.0
AAAAAACAAGAAAAAAGCTA	AGGATTGCCC	B	cgreGFP	2.27	0.0	0.06	0.0	0.0	1.06	0.0	0.0	3.39	wt	wt	590.0
AAAAAACAAGAAAAAAGCTA	ATCTTCGGAG	B	cgreGFP	0.0	1.24	0.0	0.0	0.0	1.98	0.0	0.0	3.22	wt	wt	14650.477047254117
AAAAAACAATAAAAAGCATC	AGTTCGACTT	B	cgreGFP	0.0	0.0	0.0	0.0	0.0	0.0	5.19	0.0	5.19	G72A:T82A:T258C:C267G:A343C:T358.:G680T	V24I:M27K:S88P:P92A:Y117S:L122H:Y123T:N124T:R125A:V126L:T127P:V128*:K129R:G130A:T131L:G132V:F133S:K134S:S135Q:N136T:G137A:N138T:I139S:L140W:M142C:R143A:V144F:L145C:Y146T:H147T:S148R:P149H:H151T:A152Q:V153S:Y154I:I155S:L156C:P157L:D158T:R159A:K160R:N161M:G162V:G163A:M164*:K165R:I166L:E167S:Y168I:N169T:K170R:A171P:F172L:D173T:V174*:M175W:G176A:G177A:G178V:H179T:Q180R:M181W:A182P:R183V:H184T:A185P:Q…	31783.594190557596
AAAAAACAATAAAAAGCATC	GTGGACCCCC	B	cgreGFP	2.19	0.0	0.0	0.0	0.42	0.0	0.44	0.0	3.05	G72A:T82A:T258C:C267G:A343C:T358.:G680T	V24I:M27K:S88P:P92A:Y117S:L122H:Y123T:N124T:R125A:V126L:T127P:V128*:K129R:G130A:T131L:G132V:F133S:K134S:S135Q:N136T:G137A:N138T:I139S:L140W:M142C:R143A:V144F:L145C:Y146T:H147T:S148R:P149H:H151T:A152Q:V153S:Y154I:I155S:L156C:P157L:D158T:R159A:K160R:N161M:G162V:G163A:M164*:K165R:I166L:E167S:Y168I:N169T:K170R:A171P:F172L:D173T:V174*:M175W:G176A:G177A:G178V:H179T:Q180R:M181W:A182P:R183V:H184T:A185P:Q…	590.0
AAAAAACAATACAAAAAAGA	CGGCTCTGTC	B	cgreGFP	3.32	0.0	0.0	0.0	0.0	0.0	0.0	0.0	3.32	A3T:A16.:T30A:A483T:G536.	T1S:G6A:A7R:K8S:L9*:F10S:E11K:E13R:I14F:Y16I:I17S:T18P:E19S:L20W:E21R:G22A:D23T:V24*:E25R:G26A:M27*:K28S:F29S:I30S:I31L:K32R:G33A:E34R:G35A:T36L:G37A:D38M:A39P:T40P:T41R:G42A:T43P:I44S:K45R:A46R:K47S:Y48T:I49S:C50A:T51P:T52P:G53A:D54T:L55C:V57C:W59G:A60L:T61P:I62S:L63C:S64H:S65P:L66C:S67R:Y68T:G69A:V70C:C72A:F73S:A74L:K75N:Y76T:R78A:H79T:I80L:A81R:D84T:F85S:F86S:K87S:S88P:T89P:Q90N:D93M:G94A:Y95T…	590.0
AAAAAACAATACAAAAAAGA	TCGTTACGCA	B	cgreGFP	0.0	3.83	0.0	0.0	0.74	0.0	0.0	0.0	4.57	A3T:A16.:T30A:A483T:G536.	T1S:G6A:A7R:K8S:L9*:F10S:E11K:E13R:I14F:Y16I:I17S:T18P:E19S:L20W:E21R:G22A:D23T:V24*:E25R:G26A:M27*:K28S:F29S:I30S:I31L:K32R:G33A:E34R:G35A:T36L:G37A:D38M:A39P:T40P:T41R:G42A:T43P:I44S:K45R:A46R:K47S:Y48T:I49S:C50A:T51P:T52P:G53A:D54T:L55C:V57C:W59G:A60L:T61P:I62S:L63C:S64H:S65P:L66C:S67R:Y68T:G69A:V70C:C72A:F73S:A74L:K75N:Y76T:R78A:H79T:I80L:A81R:D84T:F85S:F86S:K87S:S88P:T89P:Q90N:D93M:G94A:Y95T…	2420.163327629693
AAAAAACAATACAAAAAAGA	TGATTGGAGG	B	cgreGFP	5.69	0.0	0.0	0.0	0.0	0.0	0.0	0.0	5.69	A3T:A16.:T30A:A483T:G536.	T1S:G6A:A7R:K8S:L9*:F10S:E11K:E13R:I14F:Y16I:I17S:T18P:E19S:L20W:E21R:G22A:D23T:V24*:E25R:G26A:M27*:K28S:F29S:I30S:I31L:K32R:G33A:E34R:G35A:T36L:G37A:D38M:A39P:T40P:T41R:G42A:T43P:I44S:K45R:A46R:K47S:Y48T:I49S:C50A:T51P:T52P:G53A:D54T:L55C:V57C:W59G:A60L:T61P:I62S:L63C:S64H:S65P:L66C:S67R:Y68T:G69A:V70C:C72A:F73S:A74L:K75N:Y76T:R78A:H79T:I80L:A81R:D84T:F85S:F86S:K87S:S88P:T89P:Q90N:D93M:G94A:Y95T…	590.0
AAAAAACACAAAAACAGAAA	GCGCTAGGTC	B	cgreGFP	2.19	0.0	0.0	0.0	0.0	3.43	0.15	0.0	5.77	A304C:G437A:A601G	D104A:H206R	12413.319914333071
AAAAAACACAAAACAAAACC	ACAGTGCTAA	B	cgreGFP	0.0	10.37	21.05	2.96	0.0	0.0	0.0	0.0	34.38	C14T:C569A:T594A	Y204N	3662.984414975332
AAAAAACACAAAACAAAACC	GAGTTACCGA	B	cgreGFP	0.0	0.11	0.28	4.49	11.44	0.0	0.0	0.0	16.32	C14T:C569A:T594A	Y204N	13232.05029817113
AAAAAACACAAAACAAAACC	GGGGCGCCGG	B	cgreGFP	0.0	0.0	1.01	2.96	0.0	0.13	0.0	0.0	4.1	C14T:C569A:T594A	Y204N	7695.8798493004615
AAAAAACACAAAACAAAACC	TCGTAGACTG	B	cgreGFP	0.0	0.0	0.0	1.27	0.0	0.0	0.59	0.0	1.86	C14T:C569A:T594A	Y204N	14623.1097267131
AAAAAACACACATCAATAAT	AAGTTTAGAT	B	cgreGFP	0.0	0.0	0.0	0.59	0.0	27.87	33.93	12.39	74.78	C704T	wt	29482.33176442036
AAAAAACACACATCAATAAT	CCGGGAACCT	B	cgreGFP	0.0	0.0	0.0	0.0	0.0	0.0	4.59	0.0	4.59	C704T	wt	31783.594190557596
AAAAAACACACATCAATAAT	GGATCCTCGG	B	cgreGFP	0.0	0.0	0.0	0.0	2.01	1.72	5.19	0.0	8.92	C704T	wt	26891.96548754147
AAAAAACACACATCAATAAT	GTCTAATTGA	B	cgreGFP	0.0	0.0	0.0	0.0	2.86	32.36	51.41	13.42	100.05	C704T	wt	29447.331391749125
AAAAAACACACATCAATAAT	GTGGACGGTC	B	cgreGFP	0.0	0.0	0.0	0.0	0.53	0.0	3.85	3.78	8.16	C704T	wt	36101.89338035075
AAAAAACACATCAAGAAAGA	CTGTCTGGGC	B	cgreGFP	0.35	1.97	0.0	0.0	0.0	0.0	0.0	0.0	2.32	T10C:T301C:C320G:A339T:A445T:A486G:G488A:A586G	L3P:F103S:Y109*:T116S:H151L:K165E:Y198C	1465.8362281852792
AAAAAACACGGCCGAACACG	GTATGACTTG	B	cgreGFP	7.44	0.0	0.0	0.0	1.27	4.1	2.22	0.0	15.03	T48C:T214C:T308C:T360C:T386C	Y16H:F71S:Y123H	6068.039741593089
AAAAAACACGGCCGAACACG	GTGTTTGAAT	B	cgreGFP	1.22	0.0	0.0	0.0	0.0	0.0	0.0	0.0	1.22	T48C:T214C:T308C:T360C:T386C	Y16H:F71S:Y123H	590.0
AAAAAACACTAAACAACACA	GATTTGCTGG	B	cgreGFP	0.0	0.96	0.0	0.0	0.0	0.0	0.0	0.0	0.96	C275T:T391A	F133Y	1935.495331578453
AAAAAACACTAAACAACACA	GCCCTCTCGG	B	cgreGFP	0.0	0.56	0.0	0.0	0.0	0.0	0.0	0.0	0.56	C275T:T391A	F133Y	1935.495331578453
AAAAAACACTAAACAACACA	TAGGGAGAGG	B	cgreGFP	0.0	1.13	0.0	0.0	0.0	0.0	1.93	0.0	3.06	C275T:T391A	F133Y	20670.17425331895
AAAAAACACTTAAGCATACA	AGAGTTAGAT	B	cgreGFP	3.5	0.0	0.0	0.0	0.0	1.45	1.19	0.0	6.14	G207T:A226G:A555T	G69C:K75R:N188Y	1003.5550517451387
AAAAAACACTTAAGCATACA	GATCCATGGC	B	cgreGFP	8.4	0.0	0.0	0.0	0.0	0.0	0.0	0.0	8.4	G207T:A226G:A555T	G69C:K75R:N188Y	590.0
AAAAAACACTTAAGCATACA	GGGTCGAAGT	B	cgreGFP	3.85	0.0	0.0	0.0	0.0	0.0	0.0	0.0	3.85	G207T:A226G:A555T	G69C:K75R:N188Y	590.0
AAAAAACACTTAAGCATACA	TGCACAAGGC	B	cgreGFP	0.26	0.0	0.0	0.0	0.0	3.83	0.0	0.0	4.09	G207T:A226G:A555T	G69C:K75R:N188Y	21113.062258262933
AAAAAACACTTAAGCATACA	TTGATTCATC	B	cgreGFP	2.97	0.0	0.0	0.0	0.0	0.0	0.0	0.0	2.97	G207T:A226G:A555T	G69C:K75R:N188Y	590.0
AAAAAACAGAAAAACAAACT	GGCTAAAGGG	B	cgreGFP	0.44	0.0	0.0	0.0	0.0	1.72	0.0	0.0	2.16	T177C:C221T:C305T:A393G:A559T	W59R:K134E:K189M	20820.44425948837
AAAAAACAGAAAAACAAACT	GTTGGCTCTA	B	cgreGFP	8.4	1.75	0.0	0.0	0.0	0.0	0.0	0.0	10.15	T177C:C221T:C305T:A393G:A559T	W59R:K134E:K189M	762.6610469570703
AAAAAACAGCGGAATAAGGA	TGTAGGTGTT	B	cgreGFP	4.46	1.52	0.0	0.0	0.0	0.0	0.0	0.0	5.98	T91A:A256G:T295C:T659C	I30N:K87R:I101T	890.3342780934668
AAAAAACAGGAGCAAACACC	GAGCATTTCT	B	cgreGFP	1.57	0.0	0.0	0.0	0.0	1.45	0.0	0.0	3.02	T11C:T297C:G382A:.407A:G536C:C539T	S102P:G130D:N138K:I139H:L140P:M142D:R143A:V144R:L145F:Y146V:H147P:S148L:P149A:P150T:H151P:A152R:V153S:Y154L:I155Y:P157A:D158*:R159P:K160Q:N161E:G162W:G163W:M164H:K165E:I166D:E167*:Y168V:N169*:K170Q:A171G:F172L:D173*:V174R:M175N:G177R:G178R:H179S:Q180P:M181D:A182R:R183S:H184S:A185R:Q186P:F187V:N188Q:K189Q:P190A:L191P:G192W:A193R:W194M:E195G:E196G:D197R:Y198L:L203P:Y204V:H205P:H206P:L207P:T208D:V20…	4707.204341969367
AAAAAACATATCAAACAACA	CAGTTTGTCC	B	cgreGFP	1.4	0.0	0.0	0.0	0.0	0.66	1.04	0.0	3.1	T358A:A433G:A670G	L122Q:H147R:E229G	10486.913965575612
AAAAAACATATCAAACAACA	CCATGTTTGT	B	cgreGFP	0.52	0.0	0.0	0.0	0.0	3.43	0.0	0.0	3.95	T358A:A433G:A670G	L122Q:H147R:E229G	20776.270327182432
AAAAAACATATCAAACAACA	TGGAGGATTT	B	cgreGFP	2.01	0.0	0.0	0.0	0.0	0.0	3.11	0.0	5.119999999999999	T358A:A433G:A670G	L122Q:H147R:E229G	16366.876265196785
AAAAAACATCAGACGCACCC	GCGTTCTGTT	B	cgreGFP	3.59	0.0	0.0	0.0	0.0	0.0	0.0	0.0	3.59	A129G:A334G:G388A:A405G:C543G:A652G:A679T	T43A:K114R:G132D:N138D:H184D:D223G:K232M	590.0
AAAAAACATTTTACCCAAGG	GTCACGGTTA	B	cgreGFP	5.25	0.0	0.0	0.0	0.0	0.0	0.0	0.0	5.25	C47A:T48C:A90G:G125A:C268A	Y16H:I30V:P92H	590.0
AAAAAACATTTTACCCAAGG	TGTAGATGTC	B	cgreGFP	9.36	0.0	0.0	0.0	0.0	0.0	0.0	0.0	9.36	C47A:T48C:A90G:G125A:C268A	Y16H:I30V:P92H	590.0
AAAAAACATTTTACCCAAGG	TGTGCCGGCC	B	cgreGFP	3.67	0.0	0.0	0.0	0.0	0.0	1.33	0.0	5.0	C47A:T48C:A90G:G125A:C268A	Y16H:I30V:P92H	590.0
AAAAAACCAAAAAACAAACA	GAGTTACACT	B	cgreGFP	6.91	0.0	0.0	0.0	0.0	5.02	4.44	0.0	16.37	G207C:A400T:T491A	G69R:N136I	11825.963562166806
AAAAAACCAAAAAACAAACA	TTAGACTACG	B	cgreGFP	0.17	0.0	0.0	0.0	0.0	0.0	4.59	0.0	4.76	G207C:A400T:T491A	G69R:N136I	29782.65181132183
AAAAAACCAAAAACAAAAAC	CTTTCGTGAT	B	cgreGFP	0.0	0.0	0.0	0.0	1.59	6.21	5.19	0.0	12.99	T213C:C374T:A558G	F71L:K189E	25430.99272978429
AAAAAACCAAAAACAAAAAC	GTAAATCGCG	B	cgreGFP	0.0	0.0	0.0	0.0	34.22	42.27	42.37	3.21	122.07	T213C:C374T:A558G	F71L:K189E	24108.707158775032
AAAAAACCAAAAACAAAACA	GGCTTAGAAA	B	cgreGFP	0.44	0.0	0.0	0.0	0.0	0.0	0.0	0.0	0.44	T172C:T358A:G533T:A628C	V57A:L122Q:Q180H:K215T	590.0
AAAAAACCAAAAACAAAACA	GGTTACCGGG	B	cgreGFP	0.87	0.0	0.0	0.0	0.0	0.0	0.0	0.0	0.87	T172C:T358A:G533T:A628C	V57A:L122Q:Q180H:K215T	590.0
AAAAAACCAAACAGCAATTC	ATTTGGGTTA	B	cgreGFP	0.0	0.0	0.0	0.0	0.0	1.45	4.89	4.7	11.04	C209A:A408G:A449T:C482T	I139V	35215.84409092457
AAAAAACCAAACAGCAATTC	TGCATGGCCA	B	cgreGFP	0.0	0.0	0.0	0.0	6.57	12.29	29.48	19.95	68.28999999999999	C209A:A408G:A449T:C482T	I139V	31825.29812486063
AAAAAACCACAAACCAAATC	GCAGCGGTGA	B	cgreGFP	0.0	0.0	0.0	0.0	0.0	1.06	4.15	0.0	5.210000000000001	C260A:A581T	E196D	28452.65412599952
AAAAAACCACAAACCAAATC	GTTGGTTTGT	B	cgreGFP	0.0	0.0	0.0	0.0	0.0	0.0	0.0	4.01	4.01	C260A:A581T	E196D	42854.903135308086
AAAAAACCATGAACATAAAC	CGTTCTCCCC	B	cgreGFP	3.06	0.0	0.0	0.0	0.0	0.0	0.0	0.0	3.06	G167C:T216A:A349T:C383T:T418C:T424C:A637T	C72S:N119I:M142T:V144A:D218V	590.0
AAAAAACCATGAACATAAAC	GGAATCGTGT	B	cgreGFP	2.62	0.0	0.0	0.0	0.0	0.0	0.0	0.0	2.62	G167C:T216A:A349T:C383T:T418C:T424C:A637T	C72S:N119I:M142T:V144A:D218V	590.0
AAAAAACCCAAAAAACAACA	TCCGAAGCAC	B	cgreGFP	3.32	0.0	0.0	0.0	0.0	0.0	0.0	0.0	3.32	C206T:T297C:G380A	S102P	590.0
AAAAAACCCACATACACATC	CCAGTGCTTA	B	cgreGFP	0.0	0.0	13.45	15.83	11.76	0.0	0.0	0.0	41.04	A97G:C302T:A608T:T622A:G698A	K32R:F213Y	9125.639636544467
AAAAAACCCACATACACATC	CGGACCAATT	B	cgreGFP	0.0	0.0	0.0	8.38	0.0	0.0	0.0	0.0	8.38	A97G:C302T:A608T:T622A:G698A	K32R:F213Y	9105.305111313859
AAAAAACCCACATACACATC	GGCTCAAGTA	B	cgreGFP	0.0	0.0	17.73	55.97	0.0	0.26	0.0	0.0	73.96000000000002	A97G:C302T:A608T:T622A:G698A	K32R:F213Y	7244.320768155628
AAAAAACCCACATACACATC	GTCTAAGGCT	B	cgreGFP	0.0	0.0	0.0	3.56	0.0	0.0	0.0	0.0	3.56	A97G:C302T:A608T:T622A:G698A	K32R:F213Y	9105.305111313859
AAAAAACCCACATACACATC	TCACTTACGC	B	cgreGFP	0.0	1.63	14.46	0.42	0.0	0.0	0.0	0.0	16.51	A97G:C302T:A608T:T622A:G698A	K32R:F213Y	4057.867014672744
AAAAAACCCACATACACATC	TCAGGTGGAG	B	cgreGFP	0.0	0.0	31.51	26.08	0.0	0.0	0.0	0.11	57.7	A97G:C302T:A608T:T622A:G698A	K32R:F213Y	6030.82048995915
AAAAAACCCACATACACATC	TGTGGTAAAA	B	cgreGFP	0.0	0.0	2.19	7.54	0.0	3.17	0.0	0.0	12.9	A97G:C302T:A608T:T622A:G698A	K32R:F213Y	9774.186830815446
AAAAAACCCAGCACACAAGC	GCCGGGCGGG	B	cgreGFP	20.03	7.94	0.0	1.44	0.0	0.0	0.0	0.0	29.410000000000004	A120G:C164T:A670G	T40A:E229G	590.0
AAAAAACCCAGCACACAAGC	GGTCTTGGAA	B	cgreGFP	40.07	0.0	4.22	0.0	0.11	0.0	0.0	0.0	44.4	A120G:C164T:A670G	T40A:E229G	590.0
AAAAAACCCCATAGAAACCC	TCCCCGTTCC	B	cgreGFP	2.01	0.0	0.0	0.0	0.0	0.0	0.0	0.0	2.01	A103T:A225.:A606T:A696G	E34V:K75N:Y76T:R78A:H79T:I80L:A81R:D84T:F85S:F86S:K87S:S88P:T89P:Q90N:D93M:G94A:Y95T:S96V:Q97R:D98T:R99A:I100S:I101S:S102R:F103S:D104T:N105M:D106T:G107A:Q108S:Y109T:D110T:V111*:A113P:V115*:T116R:Y117M:E118R:N119T:G120V:T121H:L122Y:Y123T:N124T:R125A:V126L:T127P:V128*:K129R:G130A:T131L:G132V:F133S:K134S:S135Q:N136T:G137A:N138T:I139S:L140W:M142C:R143A:V144F:L145C:Y146T:H147T:S148R:P149H:H151T:A152Q:…	590.0
AAAAAACCCGTCAGACCCCC	GGCCCAGGTG	B	cgreGFP	1.14	0.0	0.0	0.0	0.0	0.53	1.04	0.0	2.71	T82C:A349T:A363G:A643G:T690C:T691C	M27T:N119I:N124D:D220G:L236P	12742.63896747897
AAAAAACCCGTCAGACCCCC	TGTGCCCAGA	B	cgreGFP	2.19	0.0	0.0	0.0	0.0	0.0	0.0	0.0	2.19	T82C:A349T:A363G:A643G:T690C:T691C	M27T:N119I:N124D:D220G:L236P	590.0
AAAAAACCGGCCCTCAATGC	GCGTTTAGTC	B	cgreGFP	2.36	0.0	0.0	0.0	0.0	0.0	0.0	0.0	2.36	G67T:C209T:C251A	G22V:F85L	590.0
AAAAAACCGTATAAACCACA	CGGTGTGGCT	B	cgreGFP	2.27	0.0	0.0	0.0	0.0	0.0	0.0	0.0	2.27	A103G:A142T:C531A:C683A	E34G:K47M:Q180K	590.0
AAAAAACCGTATAAACCACA	GCGCTGATGA	B	cgreGFP	2.01	0.0	0.0	0.0	0.0	0.0	1.19	0.0	3.2	A103G:A142T:C531A:C683A	E34G:K47M:Q180K	590.0
AAAAAACCGTATAAACCACA	TAACGCTCGT	B	cgreGFP	0.0	1.86	0.0	0.0	0.0	0.0	0.0	0.0	1.86	A103G:A142T:C531A:C683A	E34G:K47M:Q180K	1935.495331578453
AAAAAACCTCAAAATTCGCC	ACGTGGCGTT	B	cgreGFP	11.81	0.0	0.0	0.0	0.0	0.0	0.0	0.0	11.81	C14T:T292A:C397A:A487T:A660T	I100N:S135*:K165M:T226S	590.0
AAAAAACCTCAAAATTCGCC	TTCGAACATC	B	cgreGFP	0.79	0.0	0.0	0.0	0.0	0.0	2.67	0.0	3.46	C14T:T292A:C397A:A487T:A660T	I100N:S135*:K165M:T226S	29440.351375704424
AAAAAACCTGTCCTCGCCCT	GGGCCGGGTT	B	cgreGFP	0.0	0.0	0.0	0.0	0.0	2.77	0.0	0.0	2.77	C443A:A454T:C590T:T673A	Y154F:V230D	22960.42648482675
AAAAAACCTGTCCTCGCCCT	TTCCTCGCAT	B	cgreGFP	1.49	0.0	0.0	0.0	0.0	0.0	0.0	0.0	1.49	C443A:A454T:C590T:T673A	Y154F:V230D	590.0
AAAAAACGAAACACACCCAC	ATGCTATTCG	B	cgreGFP	0.0	0.0	0.0	0.0	96.19	93.92	120.15	50.69	360.9500000000001	A123T:T213A:C448T:T617A	T41S:F71I:A152V	26134.75058948831
AAAAAACGAAACACACCCAC	TGGATTGCTG	B	cgreGFP	0.0	0.0	0.0	0.0	0.0	9.38	21.33	1.26	31.97	A123T:T213A:C448T:T617A	T41S:F71I:A152V	29168.724028778423
AAAAAACGAAACATCTTAAA	GACGTATTGC	B	cgreGFP	6.3	0.0	0.0	0.0	0.42	0.0	1.78	0.0	8.5	T31A:G62T:G65T:A84T:T691A	F10Y:E21D:K28*:L236*	590.0
AAAAAACGAAACATCTTAAA	GTCGTTCAAC	B	cgreGFP	12.6	0.0	0.0	0.0	0.0	0.0	0.0	0.0	12.6	T31A:G62T:G65T:A84T:T691A	F10Y:E21D:K28*:L236*	590.0
AAAAAACGAAACATCTTAAA	TGCGCACCCC	B	cgreGFP	29.05	0.0	0.06	1.86	2.12	0.0	0.0	0.0	33.09	T31A:G62T:G65T:A84T:T691A	F10Y:E21D:K28*:L236*	590.0
AAAAAACGAAACATCTTAAA	TGTGCCAGGA	B	cgreGFP	27.03	1.8	0.0	0.0	0.0	0.0	3.11	0.0	31.94	T31A:G62T:G65T:A84T:T691A	F10Y:E21D:K28*:L236*	590.0
AAAAAACGAAACATCTTAAA	TTTACTAATG	B	cgreGFP	2.19	0.0	0.0	0.0	0.0	0.0	0.0	0.0	2.19	T31A:G62T:G65T:A84T:T691A	F10Y:E21D:K28*:L236*	590.0
AAAAAACGAGATACAACATA	GGGGACATTG	B	cgreGFP	0.0	0.0	0.0	0.0	0.0	2.38	10.37	11.7	24.45	C56T:C209A:C221T:A483T	M164L	36182.04741391957
AAAAAACGAGATACAACATA	TCTATTGCGG	B	cgreGFP	0.0	0.0	0.0	0.0	0.42	3.57	4.0	0.0	7.99	C56T:C209A:C221T:A483T	M164L	26822.439197372656
AAAAAACGCCACAAAACACC	CGTTGTTTTG	B	cgreGFP	7.61	0.0	0.0	0.0	0.0	3.83	0.0	0.0	11.44	T301C	F103S	590.0
AAAAAACGCCACAAAACACC	GATTGCATCT	B	cgreGFP	5.6	0.0	0.0	0.0	0.0	0.0	0.0	0.0	5.6	T301C	F103S	590.0
AAAAAACGCGCTCTTAATGT	TTGTTTACGC	B	cgreGFP	5.34	0.0	0.0	0.0	0.0	0.0	0.0	0.0	5.34	C131T:A283G:A379T:T566A	Q97R:K129M	590.0
AAAAAACGGATCTAACACAA	AGGGGATAGG	B	cgreGFP	1.31	0.0	0.0	0.0	0.0	0.0	0.0	0.0	1.31	A25G:T43C:T148C:A364G:G522A:C561T	K8R:I14T:I49T:N124S:G177S:P190S	590.0
AAAAAACGGATCTAACACAA	TCGCCAAGGT	B	cgreGFP	3.06	0.0	0.0	0.0	0.0	0.0	0.0	0.0	3.06	A25G:T43C:T148C:A364G:G522A:C561T	K8R:I14T:I49T:N124S:G177S:P190S	590.0
AAAAAACGGATCTAACACAA	TTGCTGCCGT	B	cgreGFP	6.65	0.0	0.0	0.0	0.0	0.0	0.0	0.0	6.65	A25G:T43C:T148C:A364G:G522A:C561T	K8R:I14T:I49T:N124S:G177S:P190S	590.0
AAAAAACGTAAAGCCGTACA	AAATGACTCG	B	cgreGFP	2.19	0.0	0.0	0.0	0.0	0.0	0.0	0.0	2.19	G126T	G42C	590.0
AAAAAACGTAAAGCCGTACA	TACCGAACTT	B	cgreGFP	14.09	0.0	0.0	0.0	0.0	8.19	0.0	0.0	22.28	G126T	G42C	590.0
AAAAAACTAAATTTATCACA	TAAGGCTTTA	B	cgreGFP	2.71	0.0	0.0	0.0	0.0	0.0	0.44	0.0	3.15	T31A:A132T:T325A:T376C	F10Y:I44F:V111E:V128A	590.0
AAAAAACTACAACCACCCAG	GCCTAGGAGG	B	cgreGFP	0.0	0.0	0.0	0.0	1.48	3.04	39.85	57.57	101.94	wt	wt	37544.534152173415
AAAAAACTAGAGAAATATTT	AGGAGAGCCT	B	cgreGFP	1.75	0.0	0.0	0.0	0.0	0.0	0.0	0.0	1.75	A85G:A136T:T215A:C296T:A361T:A363.:C562A:A631G	K28R:K45M:F71L:Y123F:N124T:R125A:V126L:T127P:V128*:K129R:G130A:T131L:G132V:F133S:K134S:S135Q:N136T:G137A:N138T:I139S:L140W:M142C:R143A:V144F:L145C:Y146T:H147T:S148R:P149H:H151T:A152Q:V153S:Y154I:I155S:L156C:P157L:D158T:R159A:K160R:N161M:G162V:G163A:M164*:K165R:I166L:E167S:Y168I:N169T:K170R:A171P:F172L:D173T:V174*:M175W:G176A:G177A:G178V:H179T:Q180R:M181W:A182P:R183V:H184T:A185P:Q186S:F187S:N188T:…	590.0
AAAAAACTAGAGAAATATTT	TATTTTGCGG	B	cgreGFP	0.0	0.0	0.0	0.0	0.0	1.45	0.0	0.0	1.45	A85G:A136T:T215A:C296T:A361T:A363.:C562A:A631G	K28R:K45M:F71L:Y123F:N124T:R125A:V126L:T127P:V128*:K129R:G130A:T131L:G132V:F133S:K134S:S135Q:N136T:G137A:N138T:I139S:L140W:M142C:R143A:V144F:L145C:Y146T:H147T:S148R:P149H:H151T:A152Q:V153S:Y154I:I155S:L156C:P157L:D158T:R159A:K160R:N161M:G162V:G163A:M164*:K165R:I166L:E167S:Y168I:N169T:K170R:A171P:F172L:D173T:V174*:M175W:G176A:G177A:G178V:H179T:Q180R:M181W:A182P:R183V:H184T:A185P:Q186S:F187S:N188T:…	22960.42648482675
AAAAAACTATACAAAACACC	GGATAAGCAA	B	cgreGFP	1.49	0.0	0.0	0.0	0.0	0.0	0.0	0.0	1.49	T258C:A283G:T300C:G321A:T455A:A532G	S88P:Q97R:F103L:D110N:Y154*:Q180R	590.0
AAAAAACTATCGGTAGGTGA	GGACTCACGT	B	cgreGFP	11.29	0.0	0.0	0.0	0.0	0.0	2.37	0.0	13.66	G114T:T116A:C165G:T509C:A663T	D38*:L55V:I227F	590.0
AAAAAACTATCGGTAGGTGA	GTATGAGAGC	B	cgreGFP	4.81	0.0	0.0	0.0	0.0	0.0	0.0	0.0	4.81	G114T:T116A:C165G:T509C:A663T	D38*:L55V:I227F	590.0
AAAAAACTCCATTACATTCG	CAAGACACGT	B	cgreGFP	5.16	0.0	0.0	0.0	2.22	2.38	3.11	0.0	12.87	G179T:A493G:A516T:C588T:T667A	W59C:E167G:M175L:P199S:V228D	11225.011926878777
AAAAAACTCCATTACATTCG	GGCGTGCGTG	B	cgreGFP	0.87	0.0	0.0	0.0	0.0	3.3	0.0	0.0	4.17	G179T:A493G:A516T:C588T:T667A	W59C:E167G:M175L:P199S:V228D	20824.945068424
AAAAAACTCCATTACATTCG	GGTAGGCATT	B	cgreGFP	1.49	0.0	0.0	0.0	0.0	0.0	0.0	0.0	1.49	G179T:A493G:A516T:C588T:T667A	W59C:E167G:M175L:P199S:V228D	590.0
AAAAAACTCCATTACATTCG	GTTTGTGTGT	B	cgreGFP	5.16	0.0	0.0	0.0	0.0	0.13	0.0	0.0	5.29	G179T:A493G:A516T:C588T:T667A	W59C:E167G:M175L:P199S:V228D	590.0
AAAAAACTCCATTACATTCG	TATCCTTGCC	B	cgreGFP	6.56	0.0	0.0	0.0	0.0	0.0	0.0	0.0	6.56	G179T:A493G:A516T:C588T:T667A	W59C:E167G:M175L:P199S:V228D	590.0
AAAAAACTCGTCCCCCACCC	CCGGTGCCCA	B	cgreGFP	0.0	0.0	0.0	0.0	6.46	0.0	0.0	0.0	6.46	T390A	F133I	15583.440508480951
AAAAAACTCGTCCCCCACCC	CGTTTCCTGC	B	cgreGFP	0.0	2.48	0.0	3.22	4.45	0.0	0.0	0.0	10.15	T390A	F133I	10206.025661824506
AAAAAACTCGTCCCCCACCC	GCGGTTTAGA	B	cgreGFP	0.0	0.0	0.0	0.76	0.95	0.0	0.0	0.0	1.71	T390A	F133I	12300.323287670471
AAAAAACTCTACGTCATACC	AGCCGGGCTA	B	cgreGFP	4.11	1.18	0.0	0.0	0.0	1.72	0.0	0.0	7.01	T82C:A147G:A304G:A487G	M27T:I49V:D104G:K165R	590.0
AAAAAACTCTACGTCATACC	GGCCTGACTC	B	cgreGFP	4.64	1.75	0.0	0.0	0.0	0.0	0.0	0.0	6.39	T82C:A147G:A304G:A487G	M27T:I49V:D104G:K165R	921.1299896581706
AAAAAACTCTACGTCATACC	TCCTAGTTTC	B	cgreGFP	3.67	1.63	0.0	0.0	0.0	0.0	0.0	0.0	5.3	T82C:A147G:A304G:A487G	M27T:I49V:D104G:K165R	972.096131732592
AAAAAACTGCGCAGACAGTC	TTCCCAGCGA	B	cgreGFP	0.35	0.0	0.0	0.0	0.0	1.59	3.26	0.0	5.199999999999998	T535C:A631G:A675T	M181T:D216G:I231F	28177.545164362975
AAAAAACTGTTTAAACATAT	ACGGATGTGG	B	cgreGFP	0.0	0.0	0.0	0.0	0.0	4.1	0.0	0.0	4.1	A339T	T116S	22960.42648482675
AAAAAACTGTTTAAACATAT	ATTTATTAAC	B	cgreGFP	0.0	0.0	0.0	0.0	0.21	21.0	26.37	4.59	52.17	A339T	T116S	28396.54320240501
AAAAAACTGTTTAAACATAT	CACATCGATG	B	cgreGFP	0.0	0.0	0.0	0.0	0.0	7.27	17.78	0.11	25.16	A339T	T116S	28569.563003414623
AAAAAACTGTTTAAACATAT	GAGCTCGATA	B	cgreGFP	0.0	0.0	0.0	0.0	0.0	3.7	22.67	3.1	29.47	A339T	T116S	31568.339341604682
AAAAAACTGTTTAAACATAT	GGATCATGGG	B	cgreGFP	0.0	0.0	0.0	0.0	3.18	2.51	6.96	0.0	12.65	A339T	T116S	26298.647374461558
AAAAAACTTTTGACACGATC	ACCCCGTGTC	B	cgreGFP	0.0	0.0	2.03	0.0	0.0	0.0	0.0	0.0	2.03	A3T:A678G	T1S:K232E	4407.359254013969
AAAAAAGAAAAAACATAAAC	GATTCTATCC	B	cgreGFP	4.37	0.0	0.0	5.17	0.0	2.38	0.0	0.0	11.919999999999998	G59A:A84T:A580G:A627T	K28*:E196G:K215*	6573.05299979054
AAAAAAGAAAAAACATAAAC	TGGAAGTGGG	B	cgreGFP	2.97	0.0	0.0	0.0	0.0	0.0	0.89	0.0	3.86	G59A:A84T:A580G:A627T	K28*:E196G:K215*	590.0
AAAAAAGAAAACATCGAATA	GGTAGGCATT	B	cgreGFP	0.26	0.0	0.0	0.0	5.61	0.0	0.0	0.0	5.87	A35T:A38G:G59T:T116C:A129T:A363G:A372G:G537A	E11D:E19D:T43S:N124D:T127A:A182T	14083.775622891984
AAAAAAGAAACAACAGACTC	AATCCAATTA	B	cgreGFP	0.0	0.0	11.25	0.08	0.0	0.0	0.0	0.0	11.33	T219A:C452A	F73I	4917.722395174378
AAAAAAGAAACAACAGACTC	ACAGACAGGC	B	cgreGFP	0.0	4.51	0.0	0.0	0.0	0.0	3.11	0.0	7.619999999999999	T219A:C452A	F73I	10308.770169021782
AAAAAAGAAACAACAGACTC	GCTGGAGGTT	B	cgreGFP	0.0	0.06	0.0	0.0	0.0	2.38	0.3	0.0	2.74	T219A:C452A	F73I	23904.17302378992
AAAAAAGAAACAACAGACTC	GTCAACTCCT	B	cgreGFP	0.35	1.13	7.48	2.62	0.0	1.72	0.0	0.0	13.300000000000002	T219A:C452A	F73I	5193.157410456375
AAAAAAGAAACAACAGACTC	TGCGCACCCC	B	cgreGFP	0.0	3.15	0.0	0.0	0.0	0.0	0.0	0.0	3.15	T219A:C452A	F73I	1935.495331578453
AAAAAAGAAACAACAGACTC	TTCCGAAATA	B	cgreGFP	2.01	0.0	0.0	0.0	0.0	1.72	1.33	0.0	5.06	T219A:C452A	F73I	13126.782708792078
AAAAAAGAAATTACACACCC	AGGTTACAGG	B	cgreGFP	25.28	0.0	0.0	0.0	0.0	0.0	0.0	0.0	25.28	A205T:T453C	Y68F:Y154H	590.0
AAAAAAGAAATTACACACCC	GTTACCTCTT	B	cgreGFP	8.84	0.0	0.0	0.0	0.0	1.32	0.0	0.0	10.16	A205T:T453C	Y68F:Y154H	590.0
AAAAAAGAAGCCAAACTTTA	AGTTATAGAG	B	cgreGFP	0.09	0.0	0.0	2.03	0.0	0.0	0.0	0.0	2.12	A225G:A493T:G523T:A637G:A694G	K75E:E167V:G177V:D218G:E239G	8066.106455975622
AAAAAAGAAGCCAAACTTTA	CGCGCGCAGA	B	cgreGFP	0.0	0.0	0.0	0.93	0.0	0.0	0.0	0.0	0.93	A225G:A493T:G523T:A637G:A694G	K75E:E167V:G177V:D218G:E239G	9105.305111313859
AAAAAAGAATATAACCAACA	CTGATTGTTG	B	cgreGFP	13.3	0.0	0.0	0.0	76.48	5.55	5.19	11.12	111.64	G143T:G191A:C263A:C467A:T565A:A598G:T622A	K47N:D158E:L191H:H205R:F213Y	16105.582713384252
AAAAAAGAATATAACCAACA	GACCTTATCG	B	cgreGFP	0.0	0.0	0.0	0.0	0.0	0.0	5.63	0.11	5.74	G143T:G191A:C263A:C467A:T565A:A598G:T622A	K47N:D158E:L191H:H205R:F213Y	33550.420442148985
AAAAAAGAATATAACCAACA	TTTTCGCGGT	B	cgreGFP	0.7	0.0	0.0	0.0	0.0	0.0	0.0	0.0	0.7	G143T:G191A:C263A:C467A:T565A:A598G:T622A	K47N:D158E:L191H:H205R:F213Y	590.0
AAAAAAGACAGACAGGCCCC	GGGACCAGTT	B	cgreGFP	0.0	0.0	0.0	0.0	0.0	19.15	86.81	24.31	130.27	G6C:A76C	A2P:E25A	32190.781250639862
AAAAAAGATCACAAATTACA	CTGGTGCGCG	B	cgreGFP	15.57	0.0	0.0	0.0	0.0	0.0	0.0	0.0	15.57	C165A:T192C:A515G:C589T:A601G:C668A	L55M:S64P:P199L:H206R	590.0
AAAAAAGATCACAAATTACA	TAAACAAGGC	B	cgreGFP	20.47	2.93	0.0	0.0	0.0	0.0	0.0	0.0	23.4	C165A:T192C:A515G:C589T:A601G:C668A	L55M:S64P:P199L:H206R	624.8834540452742
AAAAAAGATCACACAAACCC	ACCGTATCGG	B	cgreGFP	0.0	0.0	5.18	1.95	0.0	0.0	0.0	0.0	7.13	G15A:C278T:T337C:A483T:C603A	E5K:V115A:M164L:L207M	5775.9692494702085
AAAAAAGATCCACCACCAAG	AGTTACTGCA	B	cgreGFP	0.0	0.0	0.0	0.0	0.0	0.0	1.04	0.0	1.04	A475T	N161I	31783.594190557596
AAAAAAGATCCACCACCAAG	GCTTCTGCGG	B	cgreGFP	0.0	0.0	0.06	0.0	3.5	15.59	25.33	6.31	50.79	A475T	N161I	28960.517739431034
AAAAAAGATCCACCACCAAG	TTCGTGATCT	B	cgreGFP	0.0	0.0	0.0	0.0	0.0	2.38	12.89	0.0	15.27	A475T	N161I	28733.184957986432
AAAAAAGATCCACCACCAAG	TTGTTGGGCA	B	cgreGFP	0.0	0.0	0.0	0.0	0.74	3.43	29.48	2.06	35.71	A475T	N161I	31100.232609624923
AAAAAAGATCCCAACAAATC	CCTCGGTTTG	B	cgreGFP	1.4	0.0	0.0	0.0	1.06	0.0	0.0	0.0	2.46	A24T:T61C:C176A:C259T:T308A	K8*:L20P:S88F:N105K	1199.3865430671665
AAAAAAGATCCCAACAAATC	GTAAATCGCG	B	cgreGFP	0.0	0.0	0.0	0.0	0.0	1.85	1.78	0.0	3.63	A24T:T61C:C176A:C259T:T308A	K8*:L20P:S88F:N105K	26810.822614034467
AAAAAAGATCCCAACAAATC	GTGCTCAGGG	B	cgreGFP	3.67	0.0	0.0	0.0	0.0	3.57	0.0	0.0	7.24	A24T:T61C:C176A:C259T:T308A	K8*:L20P:S88F:N105K	5520.4614285028565
AAAAAAGCAGTAAGAACCAA	AGCTCACCTG	B	cgreGFP	1.84	0.0	0.0	0.0	0.0	0.0	0.0	0.0	1.84	A12.:A256G:T344C:T460A:T484C:T621C:A637G	T4P:E5K:G6A:A7R:K8S:L9C:F10S:E11K:E13R:I14F:Y16I:I17S:T18P:E19S:L20W:E21R:G22A:D23T:V24*:E25R:G26A:M27*:K28S:F29S:I30S:I31L:K32R:G33A:E34R:G35A:T36L:G37A:D38M:A39P:T40P:T41R:G42A:T43P:I44S:K45R:A46R:K47S:Y48T:I49S:C50A:T51P:T52P:G53A:D54T:L55C:V57C:W59G:A60L:T61P:I62S:L63C:S64H:S65P:L66C:S67R:Y68T:G69A:V70C:C72A:F73S:A74L:K75N:Y76T:R78A:H79T:I80L:A81R:D84T:F85S:F86S:K87G:S88P:T89P:Q90N:D93M:G94A:…	590.0
AAAAAAGCGTTAAAACAACC	ATTAGTCATG	B	cgreGFP	0.96	0.0	0.0	0.0	0.0	6.74	0.0	0.0	7.7	C431T:T491G:G504A:T604A:C704A	I166M:A171T:L207Q	20778.17330038217
AAAAAAGCGTTAAAACAACC	GACTACGTTT	B	cgreGFP	1.66	0.0	0.0	0.0	0.0	0.0	0.0	0.0	1.66	C431T:T491G:G504A:T604A:C704A	I166M:A171T:L207Q	590.0
AAAAAAGCGTTAAAACAACC	GTGGGGTTCG	B	cgreGFP	3.5	2.08	2.53	7.87	0.0	1.19	4.0	0.0	21.17	C431T:T491G:G504A:T604A:C704A	I166M:A171T:L207Q	9275.052480748609
AAAAAAGCTGTTCCACATTT	ATCTAGATGC	B	cgreGFP	0.0	0.0	0.0	0.0	0.0	0.0	2.37	0.0	2.37	A70G:C71T:C196A:G312T:A339C:T508C:C540A:A544G:G662A	D23G:S65Y:G107C:T116P:F172S:R183S:H184R	31783.594190557596
AAAAAAGCTGTTCCACATTT	CCCCGTGTGT	B	cgreGFP	4.02	0.0	0.0	0.0	0.0	0.0	0.0	0.0	4.02	A70G:C71T:C196A:G312T:A339C:T508C:C540A:A544G:G662A	D23G:S65Y:G107C:T116P:F172S:R183S:H184R	590.0
AAAAAAGGACAACAAAGCGA	TCTCGTGTGG	B	cgreGFP	43.74	0.0	0.0	0.0	0.0	0.0	0.0	0.0	43.74	G23A:C71T:A205G:C331A:C665T	Y68C:A113D	590.0
AAAAAAGGTCAGAACTAAAA	TCAGGAGAGG	B	cgreGFP	4.2	0.0	0.0	0.0	0.0	0.0	2.07	0.0	6.27	A54T:C298A	T18S:S102*	590.0
AAAAAAGTATGAAAAGAGTA	ATTTTGTTTG	B	cgreGFP	0.0	0.0	3.83	0.0	0.0	1.72	1.48	0.0	7.03	A54G:T82C:G112T:G138A:C564T:C587T:A606T:A663G	T18A:M27T:G37V:A46T:L191F:T208S:I227V	14186.557407960983
AAAAAAGTATGAAAAGAGTA	GTGGCTTTTA	B	cgreGFP	0.0	0.0	0.0	0.0	1.8	1.98	0.0	0.0	3.78	A54G:T82C:G112T:G138A:C564T:C587T:A606T:A663G	T18A:M27T:G37V:A46T:L191F:T208S:I227V	19166.37144398268
AAAAAAGTATGAAAAGAGTA	TATGTATTAG	B	cgreGFP	1.14	0.0	3.55	0.25	0.0	0.0	1.48	0.0	6.42	A54G:T82C:G112T:G138A:C564T:C587T:A606T:A663G	T18A:M27T:G37V:A46T:L191F:T208S:I227V	6901.24337818304
AAAAAAGTGCACAACAAACA	CTTCGGTCAA	B	cgreGFP	0.0	0.0	0.0	0.0	0.0	1.85	20.59	0.8	23.24	G72A:T491C	V24I	31154.52344620669
AAAAAAGTGCTAAAAAAACC	GAATACGGGT	B	cgreGFP	0.0	0.0	0.0	17.87	19.7	5.02	0.0	0.11	42.7	C468T:T592C:T594A	R159C:L203P:Y204N	13285.158562454622
AAAAAAGTGCTAAAAAAACC	TGAATTGCGT	B	cgreGFP	0.0	0.0	0.45	11.18	0.0	0.0	0.0	0.0	11.63	C468T:T592C:T594A	R159C:L203P:Y204N	7863.991652555305
AAAAAATAAAAAACCAAACG	ATAACTCGTC	B	cgreGFP	0.0	0.0	0.0	0.0	0.0	0.0	3.56	1.03	4.59	C20T:T617C	wt	35290.22194060676
AAAAAATAAAAAACCAAACG	GCCTCTGGGA	B	cgreGFP	0.0	0.0	0.0	0.0	1.38	2.91	4.3	2.29	10.88	C20T:T617C	wt	29359.23627583652
AAAAAATAAAACAAAAAAAC	TCGTGAATGG	B	cgreGFP	9.27	0.0	0.0	0.85	0.0	0.0	3.11	0.0	13.23	G33A:G77T:T300A:C588T	E11K:E25D:F103I:P199S	590.0
AAAAAATAAAACAAAAAAAC	TTGGCGACCA	B	cgreGFP	9.1	4.06	0.0	0.0	1.59	0.0	2.52	0.0	17.27	G33A:G77T:T300A:C588T	E11K:E25D:F103I:P199S	590.0
AAAAAATAAAACTAACAACA	GCTGCCTACA	B	cgreGFP	7.61	0.06	0.0	0.0	0.0	0.0	0.0	0.0	7.67	C92A:C262G:G273A:G317T:T592A:A598T	T89S:G94S:Q108H:L203Q:H205L	590.0
AAAAAATAAACAAACAAAAT	CACGGCTAGG	B	cgreGFP	2.27	0.0	0.0	0.0	0.0	0.0	0.0	0.0	2.27	C315T:T376A:A440T:A629G	Q108*:V128E	590.0
AAAAAATAAACAAACAAAAT	CATTCGGCCG	B	cgreGFP	4.29	0.0	0.0	0.0	0.0	1.19	6.52	0.0	12.0	C315T:T376A:A440T:A629G	Q108*:V128E	17610.81088773978
AAAAAATAAACAAACAAAAT	GGGCTGTTAG	B	cgreGFP	4.64	0.0	0.0	0.0	0.0	0.0	0.0	0.0	4.64	C315T:T376A:A440T:A629G	Q108*:V128E	590.0
AAAAAATAAACAAACAAAAT	GTACTAGGGG	B	cgreGFP	0.26	1.13	0.0	0.0	0.0	0.0	0.0	0.0	1.39	C315T:T376A:A440T:A629G	Q108*:V128E	1431.9239797659563
AAAAAATAAACCAAAAAAAC	GTATTTTGCG	B	cgreGFP	0.7	0.0	0.0	0.0	0.0	0.0	0.0	0.0	0.7	A16T:G19A:A226G:A238T:A266C:A532C	E5V:G6D:K75R:H79L:Q90H:Q180P	590.0
AAAAAATAAACCAAAAAAAC	TCTCTGGCTA	B	cgreGFP	1.22	0.0	0.0	0.0	0.0	0.0	0.0	0.0	1.22	A16T:G19A:A226G:A238T:A266C:A532C	E5V:G6D:K75R:H79L:Q90H:Q180P	590.0
AAAAAATAAAGTAACAGAGG	CAAGTTATTG	B	cgreGFP	0.0	0.0	0.0	0.0	0.95	7.79	1.93	0.23	10.9	A38G:C569T:T621A:G624A	F213I:G214S	23860.625461796888
AAAAAATAACACAAAAAAAA	GGTGTACTTC	B	cgreGFP	0.0	0.0	0.0	0.0	1.38	0.0	0.0	0.0	1.38	A34G:G105A:C165A:T295C:A445T:A516G	E11G:G35S:L55M:I101T:H151L:M175V	15583.440508480951
AAAAAATAACACAAAAAAAA	TGCTGGTTGT	B	cgreGFP	0.0	0.0	0.0	0.0	0.0	1.06	0.0	0.0	1.06	A34G:G105A:C165A:T295C:A445T:A516G	E11G:G35S:L55M:I101T:H151L:M175V	22960.42648482675
AAAAAATAACACAAAAAAAA	TGTACTTGTT	B	cgreGFP	7.96	3.04	0.0	0.08	0.21	0.0	0.0	0.0	11.29	A34G:G105A:C165A:T295C:A445T:A516G	E11G:G35S:L55M:I101T:H151L:M175V	590.0
AAAAAATAACACAAAAAAAA	TGTCATCGCG	B	cgreGFP	1.22	0.0	0.0	0.0	0.0	0.0	0.0	0.0	1.22	A34G:G105A:C165A:T295C:A445T:A516G	E11G:G35S:L55M:I101T:H151L:M175V	590.0
AAAAAATAACACAATTAACC	GGATGATCCG	B	cgreGFP	4.02	0.0	0.0	0.0	0.0	0.66	0.0	0.0	4.68	T517C:A598G	M175T:H205R	590.0
AAAAAATAACACAATTAACC	GGCTGTGCGC	B	cgreGFP	2.45	0.0	0.0	0.0	0.21	0.0	0.0	0.0	2.66	T517C:A598G	M175T:H205R	590.0
AAAAAATAACATCTAACTAC	GGCCCGTACC	B	cgreGFP	0.96	0.0	0.0	0.0	0.0	0.0	0.0	0.0	0.96	A84G:G481A:G519T:T691C	K28E:G163D:G176C:L236S	590.0
AAAAAATAACATCTAACTAC	TTTCCGGCTG	B	cgreGFP	0.09	0.0	0.0	0.0	0.0	3.57	0.0	0.0	3.66	A84G:G481A:G519T:T691C	K28E:G163D:G176C:L236S	21522.356615284858
AAAAAATAACTAAAACCCAA	CCAAAACTTT	B	cgreGFP	3.24	0.0	0.0	0.0	0.0	0.79	0.0	0.0	4.03	G303A:C458T:A670G	D104N:E229G	590.0
AAAAAATAACTAAAACCCAA	TCCGGACACG	B	cgreGFP	2.8	0.0	0.0	0.0	0.0	0.0	0.0	0.0	2.8	G303A:C458T:A670G	D104N:E229G	590.0
AAAAAATAAGACAGAAACCC	GGTCATCCCT	B	cgreGFP	0.0	0.0	0.0	0.0	2.01	0.0	29.93	8.03	39.97	wt	wt	33374.76636035893
AAAAAATAAGACAGAAACCC	GTTTGGGGAG	B	cgreGFP	0.0	0.0	0.0	0.0	0.0	3.43	21.93	7.22	32.58	wt	wt	32969.74832491916
AAAAAATAATAGCCAAACCA	CCGGTACTGC	B	cgreGFP	9.36	0.0	0.0	0.42	0.0	0.0	0.0	0.0	9.78	A24T:T133C:T150A:A486C:C531T:C597A:C603A:G680T	K8*:I44T:C50S:K165Q:Q180*:H205N:L207M:K232N	590.0
AAAAAATAATAGCCAAACCA	TCTAGAATTT	B	cgreGFP	4.99	0.0	0.0	0.0	0.0	0.0	0.0	0.0	4.99	A24T:T133C:T150A:A486C:C531T:C597A:C603A:G680T	K8*:I44T:C50S:K165Q:Q180*:H205N:L207M:K232N	590.0
AAAAAATAATATAAAAAGTC	GCAACGTGGG	B	cgreGFP	2.97	0.0	0.0	0.0	0.0	0.0	0.0	0.0	2.97	T301C:C563T	F103S	590.0
AAAAAATAATATAAAAAGTC	TGCAGGCTTC	B	cgreGFP	0.0	0.0	0.0	0.0	0.0	1.72	0.0	0.0	1.72	T301C:C563T	F103S	22960.42648482675
AAAAAATAATCATCCAAATT	GCTTGTCAAA	B	cgreGFP	8.66	0.0	0.0	0.0	0.0	0.0	2.81	0.0	11.47	C14T:C53A:A363G:G477A:C571A:T667A	N124D:G162S:A193E:V228D	590.0
AAAAAATACAAATTGGAACC	TATTTAGCCT	B	cgreGFP	0.0	0.0	0.0	3.3	0.0	0.0	0.0	0.0	3.3	C603T:A606G	T208A	9105.305111313859
AAAAAATACAACAAAAACAA	AGGGCGTACG	B	cgreGFP	3.94	0.0	0.0	0.0	0.0	0.0	0.0	0.0	3.94	T150A:T297C:C591T:G624T:A670G	C50S:S102P:G214C:E229G	590.0
AAAAAATACAACAAATAAGA	CAATGAGTTG	B	cgreGFP	0.0	0.0	0.0	0.0	11.12	58.78	33.48	0.0	103.38	C290T:A348T	N119Y	24756.5347114998
AAAAAATACAACAAATAAGA	GATACTCAGA	B	cgreGFP	0.0	0.0	0.0	0.0	6.46	1.72	2.37	0.0	10.55	C290T:A348T	N119Y	19108.320029113373
AAAAAATACAACAAATAAGA	GGAGCATTGA	B	cgreGFP	0.09	0.0	0.0	0.0	0.0	12.29	22.96	1.61	36.95	C290T:A348T	N119Y	28796.762904039497
AAAAAATACAATAAACAACT	AGGTGAACGG	B	cgreGFP	11.02	0.0	0.0	0.0	0.0	0.0	0.0	0.0	11.02	G62T:C197A:G246T:C269A:C432A:A449G:C571A	D84Y:H147N:A193E	590.0
AAAAAATACAATAAACAACT	CGTTTCCTGC	B	cgreGFP	10.15	0.0	0.0	0.0	1.38	0.0	0.0	0.0	11.53	G62T:C197A:G246T:C269A:C432A:A449G:C571A	D84Y:H147N:A193E	590.0
AAAAAATACGAAACATAATT	GCCCTGTTGT	B	cgreGFP	0.17	0.9	0.0	0.0	0.0	0.0	5.33	0.0	6.4	T30C:C420T:T425A	F10L:R143C	29408.274485438244
AAAAAATACGAAACATAATT	GTCCGTATCA	B	cgreGFP	3.76	0.0	0.0	0.0	0.0	0.0	0.0	0.0	3.76	T30C:C420T:T425A	F10L:R143C	590.0
AAAAAATAGGACAAATCCCA	ATTCCGGAGG	B	cgreGFP	0.0	0.0	0.0	0.0	0.0	2.38	3.56	1.95	7.89	T44A:A572G	wt	31307.368358432657
AAAAAATAGGACAAATCCCA	ATTCTTCGGC	B	cgreGFP	0.0	0.0	0.0	0.0	0.0	8.98	33.19	15.48	57.65000000000001	T44A:A572G	wt	32989.28023398831
AAAAAATAGGACAAATCCCA	TTGGAGGGCA	B	cgreGFP	0.0	0.0	0.0	0.0	0.0	0.0	0.0	4.36	4.36	T44A:A572G	wt	42854.903135308086
AAAAAATATAAACAAAACCA	GGTATTGCAG	B	cgreGFP	5.25	0.0	0.0	0.0	0.0	0.0	0.0	0.0	5.25	G65A:G114A:T190C:A486G:A511T:T667C	D38N:L63P:K165E:D173V:V228A	590.0
AAAAAATATAAACAAAACCA	TTTGAGCGTA	B	cgreGFP	3.67	0.0	0.0	0.0	0.0	0.0	0.0	4.01	7.68	G65A:G114A:T190C:A486G:A511T:T667C	D38N:L63P:K165E:D173V:V228A	14003.998149851499
AAAAAATATCAAGCACATTC	ATAGAGCCCA	B	cgreGFP	0.0	0.0	0.0	3.73	15.25	22.85	10.67	0.0	52.5	G104A:T342A	Y117N	21418.444450391784
AAAAAATATCAAGCACATTC	TGGTCAGTTT	B	cgreGFP	0.09	0.0	0.0	0.08	10.91	21.4	11.7	0.0	44.18000000000001	G104A:T342A	Y117N	23127.865736661806
AAAAAATATCCAATATCACA	GGTTGGGCTA	B	cgreGFP	0.0	0.0	1.46	9.06	64.83	0.0	0.0	0.0	75.35	T73C	V24A	13539.362332289804
AAAAAATATCCAATATCACA	TCCCCAACGT	B	cgreGFP	0.0	0.0	0.0	2.29	0.0	0.0	0.0	0.0	2.29	T73C	V24A	9105.305111313859
AAAAAATATCTAAAAAATAA	ACTTTTCCTA	B	cgreGFP	0.35	0.0	1.97	0.0	0.0	0.0	0.0	0.0	2.32	A3T:A356T:T464A:G481A:T491A	T1S:G163D	3833.7993646954296
AAAAAATATCTAAAAAATAA	AGGAACTTTA	B	cgreGFP	4.02	0.0	0.0	0.0	0.0	1.98	0.0	0.0	6.0	A3T:A356T:T464A:G481A:T491A	T1S:G163D	590.0
AAAAAATATCTAAAAAATAA	AGGCATTAAG	B	cgreGFP	2.54	0.0	0.0	3.13	2.97	1.45	0.0	0.0	10.09	A3T:A356T:T464A:G481A:T491A	T1S:G163D	10089.28893142662
AAAAAATATCTAAAAAATAA	AGGCGTCTTG	B	cgreGFP	0.79	0.0	0.0	0.0	0.0	0.0	0.0	0.0	0.79	A3T:A356T:T464A:G481A:T491A	T1S:G163D	590.0
AAAAAATATCTAAAAAATAA	TGCCTCCCTG	B	cgreGFP	4.64	0.0	0.0	0.0	0.0	0.0	0.0	0.0	4.64	A3T:A356T:T464A:G481A:T491A	T1S:G163D	590.0
AAAAAATATTGTTAACACAT	AAGCAAGGTC	B	cgreGFP	5.42	0.0	0.0	0.0	0.0	0.0	0.0	0.0	5.42	A3T:T187A:A240G:A408T:T451A:A456T:T653C	T1S:I62N:I80V:I139F:V153D:I155F	590.0
AAAAAATATTGTTAACACAT	AATTGGATTG	B	cgreGFP	5.86	0.0	0.0	0.0	0.0	0.0	0.0	0.0	5.86	A3T:T187A:A240G:A408T:T451A:A456T:T653C	T1S:I62N:I80V:I139F:V153D:I155F	590.0
AAAAAATCAAAAACAACACC	CGCTATAGGA	B	cgreGFP	1.57	0.0	0.0	0.0	0.0	0.0	0.0	0.0	1.57	C20G:T31A:A136G:T358A:G492A:C540A:A550T:A581T	F10Y:K45R:L122Q:E167K:R183S:Q186L:E196D	590.0
AAAAAATCAAAACACAAACC	ACTTGGTTGG	B	cgreGFP	3.06	0.0	0.0	0.0	0.0	1.59	3.41	0.0	8.06	T573C:A601G:T673A:A678T	W194R:H206R:V230D:K232*	15353.915666551198
AAAAAATCAAAACACAAACC	GTCAAGTGGT	B	cgreGFP	1.66	0.0	0.0	0.0	0.0	0.0	0.0	0.0	1.66	T573C:A601G:T673A:A678T	W194R:H206R:V230D:K232*	590.0
AAAAAATCAAAACACAAACC	TTGAGATTTG	B	cgreGFP	16.89	0.0	0.0	2.12	0.21	3.43	4.59	1.38	28.62	T573C:A601G:T673A:A678T	W194R:H206R:V230D:K232*	590.0
AAAAAATCAAAACACAAACC	TTTTTATGCA	B	cgreGFP	2.19	0.0	2.7	0.0	0.0	0.0	0.0	0.0	4.8900000000000015	T573C:A601G:T673A:A678T	W194R:H206R:V230D:K232*	2205.109341524829
AAAAAATCAAACAAAACACA	CGCGGGTAGG	B	cgreGFP	0.0	0.0	0.0	0.0	12.18	10.04	2.67	0.0	24.89	C71T:T215C:T360A	Y123N	19547.812257510792
AAAAAATCAAACAAAACACA	TAAGGCTTTA	B	cgreGFP	0.0	0.0	0.0	2.29	5.93	24.31	1.04	0.0	33.57	C71T:T215C:T360A	Y123N	21204.218633395314
AAAAAATCAAACAAAACACA	TGCAATCTGG	B	cgreGFP	0.0	0.0	0.0	0.0	26.59	26.68	8.44	0.0	61.71	C71T:T215C:T360A	Y123N	20379.436730266774
AAAAAATCAAACAAAACACA	TGCGGCCTGA	B	cgreGFP	0.0	0.0	0.0	2.2	30.3	62.22	36.44	0.0	131.15999999999997	C71T:T215C:T360A	Y123N	23258.205796483726
AAAAAATCACAGACATTCTA	AAAGTACCCA	B	cgreGFP	0.44	0.0	0.0	0.0	0.0	0.0	1.48	0.0	1.92	G102T:T199.:T250C:C296A:T391C:A398G:A550T:G671T	E34*:L66R:S67R:Y68T:G69A:V70C:C72A:F73S:A74L:K75N:Y76T:R78A:H79T:I80L:A81R:D84T:F85P:F86S:K87S:S88P:T89P:Q90N:D93M:G94A:Y95T:S96V:Q97R:D98T:R99A:I100S:I101Y:S102R:F103S:D104T:N105M:D106T:G107A:Q108S:Y109T:D110T:V111*:A113P:V115*:T116R:Y117M:E118R:N119T:G120V:T121H:L122Y:Y123T:N124T:R125A:V126L:T127P:V128*:K129R:G130A:T131L:G132V:F133P:K134S:S135R:N136T:G137A:N138T:I139S:L140W:M142C:R143A:V144F:L1…	29440.332322808164
AAAAAATCACAGACATTCTA	ACCTAACTAC	B	cgreGFP	1.31	0.0	0.0	0.0	0.0	5.94	0.0	0.0	7.25	G102T:T199.:T250C:C296A:T391C:A398G:A550T:G671T	E34*:L66R:S67R:Y68T:G69A:V70C:C72A:F73S:A74L:K75N:Y76T:R78A:H79T:I80L:A81R:D84T:F85P:F86S:K87S:S88P:T89P:Q90N:D93M:G94A:Y95T:S96V:Q97R:D98T:R99A:I100S:I101Y:S102R:F103S:D104T:N105M:D106T:G107A:Q108S:Y109T:D110T:V111*:A113P:V115*:T116R:Y117M:E118R:N119T:G120V:T121H:L122Y:Y123T:N124T:R125A:V126L:T127P:V128*:K129R:G130A:T131L:G132V:F133P:K134S:S135R:N136T:G137A:N138T:I139S:L140W:M142C:R143A:V144F:L1…	20801.81977820181
AAAAAATCACAGACATTCTA	CTCTCGTAGG	B	cgreGFP	0.17	0.0	0.0	0.0	2.12	3.7	10.22	0.0	16.21	G102T:T199.:T250C:C296A:T391C:A398G:A550T:G671T	E34*:L66R:S67R:Y68T:G69A:V70C:C72A:F73S:A74L:K75N:Y76T:R78A:H79T:I80L:A81R:D84T:F85P:F86S:K87S:S88P:T89P:Q90N:D93M:G94A:Y95T:S96V:Q97R:D98T:R99A:I100S:I101Y:S102R:F103S:D104T:N105M:D106T:G107A:Q108S:Y109T:D110T:V111*:A113P:V115*:T116R:Y117M:E118R:N119T:G120V:T121H:L122Y:Y123T:N124T:R125A:V126L:T127P:V128*:K129R:G130A:T131L:G132V:F133P:K134S:S135R:N136T:G137A:N138T:I139S:L140W:M142C:R143A:V144F:L1…	28076.204428151934
AAAAAATCACAGACATTCTA	GGTCGAACAT	B	cgreGFP	0.52	0.0	0.0	0.0	0.0	0.0	0.0	0.0	0.52	G102T:T199.:T250C:C296A:T391C:A398G:A550T:G671T	E34*:L66R:S67R:Y68T:G69A:V70C:C72A:F73S:A74L:K75N:Y76T:R78A:H79T:I80L:A81R:D84T:F85P:F86S:K87S:S88P:T89P:Q90N:D93M:G94A:Y95T:S96V:Q97R:D98T:R99A:I100S:I101Y:S102R:F103S:D104T:N105M:D106T:G107A:Q108S:Y109T:D110T:V111*:A113P:V115*:T116R:Y117M:E118R:N119T:G120V:T121H:L122Y:Y123T:N124T:R125A:V126L:T127P:V128*:K129R:G130A:T131L:G132V:F133P:K134S:S135R:N136T:G137A:N138T:I139S:L140W:M142C:R143A:V144F:L1…	590.0
AAAAAATCACAGACATTCTA	TGACGCTGAT	B	cgreGFP	3.76	0.0	0.0	0.0	0.0	0.0	1.04	0.46	5.26	G102T:T199.:T250C:C296A:T391C:A398G:A550T:G671T	E34*:L66R:S67R:Y68T:G69A:V70C:C72A:F73S:A74L:K75N:Y76T:R78A:H79T:I80L:A81R:D84T:F85P:F86S:K87S:S88P:T89P:Q90N:D93M:G94A:Y95T:S96V:Q97R:D98T:R99A:I100S:I101Y:S102R:F103S:D104T:N105M:D106T:G107A:Q108S:Y109T:D110T:V111*:A113P:V115*:T116R:Y117M:E118R:N119T:G120V:T121H:L122Y:Y123T:N124T:R125A:V126L:T127P:V128*:K129R:G130A:T131L:G132V:F133P:K134S:S135R:N136T:G137A:N138T:I139S:L140W:M142C:R143A:V144F:L1…	590.0
AAAAAATCACAGACATTCTA	TTATTATGGA	B	cgreGFP	2.1	0.0	0.0	0.0	0.0	0.0	0.0	0.0	2.1	G102T:T199.:T250C:C296A:T391C:A398G:A550T:G671T	E34*:L66R:S67R:Y68T:G69A:V70C:C72A:F73S:A74L:K75N:Y76T:R78A:H79T:I80L:A81R:D84T:F85P:F86S:K87S:S88P:T89P:Q90N:D93M:G94A:Y95T:S96V:Q97R:D98T:R99A:I100S:I101Y:S102R:F103S:D104T:N105M:D106T:G107A:Q108S:Y109T:D110T:V111*:A113P:V115*:T116R:Y117M:E118R:N119T:G120V:T121H:L122Y:Y123T:N124T:R125A:V126L:T127P:V128*:K129R:G130A:T131L:G132V:F133P:K134S:S135R:N136T:G137A:N138T:I139S:L140W:M142C:R143A:V144F:L1…	590.0
AAAAAATCAGAACTAAACAC	GAGTTCGCTC	B	cgreGFP	0.0	0.0	0.0	0.0	0.95	29.85	34.96	0.0	65.76	G352A:T476C	G120D	27136.86868470047
AAAAAATCAGAACTAAACAC	GCGTTTGAGG	B	cgreGFP	0.0	0.0	0.0	0.0	15.15	96.17	124.44	4.82	240.58	G352A:T476C	G120D	27268.89081179248
AAAAAATCAGAACTAAACAC	GGATCAGCTG	B	cgreGFP	0.0	0.0	0.0	0.0	4.77	12.29	18.37	7.11	42.54	G352A:T476C	G120D	28901.05710087021
AAAAAATCAGAACTAAACAC	TCTTGGGCTT	B	cgreGFP	0.0	0.0	0.0	0.0	1.69	2.38	8.59	0.0	12.66	G352A:T476C	G120D	28700.039146283227
AAAAAATCCAATTTTATAAA	GACAAGCGTG	B	cgreGFP	0.0	0.0	0.0	0.0	0.0	1.98	10.96	0.0	12.94	C9T:G98A:A581G	L3F	28751.03677599073
AAAAAATCCAATTTTATAAA	GCGTCAGGAG	B	cgreGFP	0.0	0.0	0.0	0.0	0.0	0.0	2.07	2.75	4.82	C9T:G98A:A581G	L3F	37140.557558169785
AAAAAATCCAATTTTATAAA	GTATTATATT	B	cgreGFP	0.0	0.0	0.0	0.0	0.0	3.43	11.56	0.0	14.99	C9T:G98A:A581G	L3F	28312.80599442017
AAAAAATCCAATTTTATAAA	GTTGGTTCAT	B	cgreGFP	0.0	0.0	0.0	0.0	0.0	0.0	10.52	0.0	10.52	C9T:G98A:A581G	L3F	31783.594190557596
AAAAAATCCAATTTTATAAA	TGATGGGGTG	B	cgreGFP	0.0	0.0	0.0	0.0	0.0	3.04	22.67	0.23	25.94	C9T:G98A:A581G	L3F	30146.573778659662
AAAAAATCCCAAGTAAATCT	GATTAAGGCA	B	cgreGFP	0.0	0.0	0.0	0.0	4.13	14.53	25.78	0.0	44.44	C20T:A38T:C113A:A433T:C539A	K12N:H147L	27637.319332037216
AAAAAATCCTGAATAAAATA	AGGATGTTGC	B	cgreGFP	0.0	0.0	0.0	0.0	0.21	0.0	0.0	9.4	9.61	wt	wt	40655.50156841817
AAAAAATCCTGAATAAAATA	CAGTATTCCC	B	cgreGFP	0.0	0.0	0.0	0.0	0.0	8.98	21.19	0.0	30.17	wt	wt	27943.337748679583
AAAAAATCCTGAATAAAATA	CGGAGTCGCT	B	cgreGFP	0.0	0.0	0.0	0.0	0.0	0.4	4.44	0.0	4.840000000000002	wt	wt	29262.712947322987
AAAAAATCCTGAATAAAATA	GGGGGTGCTA	B	cgreGFP	0.0	0.0	0.0	0.0	0.0	0.26	6.96	0.0	7.22	wt	wt	29774.518944204538
AAAAAATCCTGAATAAAATA	GGTCCATGAA	B	cgreGFP	0.0	0.0	0.0	0.0	0.0	2.25	5.48	5.05	12.78	wt	wt	34443.517887854316
AAAAAATCCTGAATAAAATA	GTCGCGGCAG	B	cgreGFP	0.0	0.0	0.0	0.0	2.44	3.3	6.22	0.0	11.96	wt	wt	26304.84516808817
AAAAAATCCTGAATAAAATA	GTGACATTCC	B	cgreGFP	0.0	0.0	0.0	0.0	0.0	2.11	5.04	0.0	7.15	wt	wt	27957.187035944
AAAAAATCCTGAATAAAATA	TTTCCATGTG	B	cgreGFP	0.0	0.0	0.0	0.0	0.0	0.92	5.48	0.0	6.4	wt	wt	28810.18726894916
AAAAAATCCTTTTCAACTCT	AGGCTGTTAG	B	cgreGFP	2.01	0.0	0.0	0.0	1.48	0.0	0.0	0.0	3.49	G235A:G245A:T249C:A279T:A359G	R78H:F85L:S96C	874.1925277659683
AAAAAATCGGACTAATAATC	GTATGAAGCT	B	cgreGFP	0.0	0.0	0.06	0.25	4.98	7.66	0.0	0.0	12.95	G533T:C689T	Q180H	19763.363301864127
AAAAAATCGGACTAATAATC	GTTGGTTCAT	B	cgreGFP	0.0	0.0	0.0	0.0	0.74	24.31	0.0	0.0	25.05	G533T:C689T	Q180H	21451.808210048515
AAAAAATCGGTGTACAGCGC	TATTTAGCCT	B	cgreGFP	0.0	0.0	0.0	0.0	0.0	1.32	8.0	4.82	14.14	C244G:C434A:A449T	A81G:H147Q	34378.65603771675
AAAAAATCGTACCCATACTT	AACCGTAATC	B	cgreGFP	1.14	0.0	0.0	0.0	0.0	0.0	0.0	0.0	1.14	A247G:A255G:A266T:C431T:G492A:C540A:C623T:A670T	D84G:K87E:Q90H:E167K:R183S:E229V	590.0
AAAAAATCGTACCCATACTT	CCTTGGTACT	B	cgreGFP	3.15	0.85	0.0	0.0	0.0	0.66	0.0	0.0	4.66	A247G:A255G:A266T:C431T:G492A:C540A:C623T:A670T	D84G:K87E:Q90H:E167K:R183S:E229V	590.0
AAAAAATCGTACCCATACTT	GTCAGTAGGA	B	cgreGFP	3.67	0.0	0.0	0.0	0.0	0.0	0.0	0.0	3.67	A247G:A255G:A266T:C431T:G492A:C540A:C623T:A670T	D84G:K87E:Q90H:E167K:R183S:E229V	590.0
AAAAAATCTAACCAAAAACA	GATCTGGCAG	B	cgreGFP	2.19	0.0	0.0	0.0	0.0	0.0	0.0	0.0	2.19	G160C:C202T	G53A:S67L	590.0
AAAAAATCTAACCAAAAACA	TAGTTTCGGG	B	cgreGFP	2.19	0.0	0.0	0.0	0.0	0.0	0.0	0.0	2.19	G160C:C202T	G53A:S67L	590.0
AAAAAATCTAACCAAAAACA	TCGGTACCTG	B	cgreGFP	8.31	47.1	0.0	0.08	0.11	0.0	2.67	0.0	58.27	G160C:C202T	G53A:S67L	1770.5351216601223
AAAAAATCTACAGAACGCTA	ATGGATCTCC	B	cgreGFP	18.64	201.52	8.05	0.25	0.0	2.64	3.11	0.0	234.21000000000004	T10C:C165G:A356G:C432A:A454G:G518A	L3P:L55V:H147N:Y154C:M175I	1897.416820171136
AAAAAATCTTGGAAGGCGCG	TTGAGTTTTC	B	cgreGFP	0.0	0.0	0.0	0.0	4.98	0.0	7.85	0.0	12.83	A398T:G647A	wt	25836.235589960987
AAAAAATGACAAAAAAATTA	CACGCTAACA	B	cgreGFP	0.0	0.0	0.0	0.0	2.22	20.74	59.11	5.28	87.35	wt	wt	29722.330780302236
AAAAAATGACAAAAAAATTA	GCCGTCTTGG	B	cgreGFP	0.0	0.0	0.0	1.95	6.25	43.46	125.04	21.67	198.37	wt	wt	30213.989325611714
AAAAAATGACAAAAAAATTA	GTGTCCATTT	B	cgreGFP	0.0	0.0	0.0	0.0	0.11	2.25	8.3	3.9	14.56	wt	wt	32913.65824084887
AAAAAATGTCCTCACGCCAC	CTATTGTGCG	B	cgreGFP	7.96	0.0	0.0	0.0	2.33	0.0	0.44	0.0	10.73	wt	wt	590.0
AAAAAATGTCCTCACGCCAC	GTCGTCTTTG	B	cgreGFP	6.04	0.0	0.0	0.0	0.0	0.0	0.0	0.0	6.04	wt	wt	590.0
AAAAAATTAAGAGTCGATGC	TGGTTTCATA	B	cgreGFP	4.11	0.0	0.0	0.0	0.0	0.0	0.0	0.0	4.11	T52A:A74G:T110G:C181T:A316T:A433T:A454T	I17N:A60V:Q108L:H147L:Y154F	590.0
AAAAAATTATTAACAACACT	AACGTTTCTG	B	cgreGFP	0.7	2.87	0.0	0.0	0.0	0.92	0.0	0.0	4.49	A25T:A156G:T220C:C275A:A294G:A501T:C539G:G575T:A700G	K8M:T52A:F73S:I101V:K170*:W194C:Y244C	1920.319921138503
AAAAAATTATTAACAACACT	TCATTTCGTC	B	cgreGFP	0.7	0.0	0.0	0.0	0.0	0.0	0.0	3.21	3.91	A25T:A156G:T220C:C275A:A294G:A501T:C539G:G575T:A700G	K8M:T52A:F73S:I101V:K170*:W194C:Y244C	39851.24781909665
AAAAAATTATTAACAACACT	TTTTACGTAG	B	cgreGFP	0.0	0.0	0.0	0.0	0.0	0.79	0.0	0.0	0.79	A25T:A156G:T220C:C275A:A294G:A501T:C539G:G575T:A700G	K8M:T52A:F73S:I101V:K170*:W194C:Y244C	22960.42648482675
AAAAAATTCAAAATAAAACC	GTTCAGGATG	B	cgreGFP	0.35	8.34	0.0	0.0	0.0	0.0	0.74	0.0	9.43	T253A:A493G	F86Y:E167G	2024.1697217741903
AAAAAATTCACTCCTCACCT	CGTACATGTG	B	cgreGFP	6.04	0.0	0.0	0.0	0.0	0.0	0.0	0.0	6.04	A194G:G210A:A440G:A532T:A618G	V70M:Q180L:S212G	590.0
AAAAAATTCCAAATCAAATA	AGCGATTTTC	B	cgreGFP	0.0	0.0	0.0	0.0	0.0	1.32	0.0	0.0	1.32	T133C:G137T:C221T:A225T:C244A:A310T:T426A:G469A:T509C:C538G:A615T:C654G	I44T:K45N:K75*:A81E:D106V:L145M:R159H:A182G:T211S:H224D	22960.42648482675
AAAAAATTCCAAATCAAATA	GTTCAGGTTC	B	cgreGFP	2.45	17.24	0.0	0.0	0.0	1.06	0.0	0.0	20.75	T133C:G137T:C221T:A225T:C244A:A310T:T426A:G469A:T509C:C538G:A615T:C654G	I44T:K45N:K75*:A81E:D106V:L145M:R159H:A182G:T211S:H224D	1813.055614495397
AAAAAATTCCATCAAAACTT	ACTGGATTCT	B	cgreGFP	0.0	0.0	0.0	0.34	22.35	55.88	14.96	4.01	97.54	T673C	V230A	22659.516975224527
AAAAAATTCCATCAAAACTT	ATTGGGGTGA	B	cgreGFP	0.0	0.0	0.0	0.0	1.8	6.21	3.11	0.0	11.12	T673C	V230A	23963.64332861788
AAAAAATTCCATCAAAACTT	TATCTCTGCG	B	cgreGFP	0.0	0.0	0.0	0.0	0.0	1.85	0.0	0.0	1.85	T673C	V230A	22960.42648482675
AAAAAATTCCATCAAAACTT	TCTGTGCAGT	B	cgreGFP	0.0	0.0	0.0	0.0	1.69	2.64	0.44	0.0	4.7700000000000005	T673C	V230A	20795.821924354786
AAAAAATTCCATCAAAACTT	TGGGTGGGAA	B	cgreGFP	0.0	0.0	0.0	0.0	2.44	4.62	0.0	0.11	7.170000000000001	T673C	V230A	20305.4132085668
AAAAAATTCGCGACTAGACA	GCTGTGTGTA	B	cgreGFP	0.0	0.0	0.0	0.0	0.0	0.0	0.0	1.95	1.95	T427C:T659A	L145S	42854.903135308086
AAAAAATTCTATACATATCA	GAAGCGTGGG	B	cgreGFP	1.66	0.0	0.0	0.0	0.0	0.26	0.0	0.0	1.92	T48C:G419T	Y16H:M142I	590.0
AAAAAATTCTATACATATCA	GCATGTTAAT	B	cgreGFP	0.0	0.0	0.0	0.0	1.59	2.51	0.0	0.0	4.1	T48C:G419T	Y16H:M142I	19563.704160343477
AAAAAATTCTATACATATCA	GGATCAGCTG	B	cgreGFP	1.75	4.06	0.0	0.0	0.0	0.0	0.0	0.0	5.81	T48C:G419T	Y16H:M142I	1336.629385851586
AAAAAATTCTATACATATCA	TTTGACAGTG	B	cgreGFP	9.36	4.11	0.0	0.08	0.0	0.0	0.0	0.0	13.55	T48C:G419T	Y16H:M142I	789.4914533138184
AAAAAATTCTCTACAACCCT	ATCCAGTGTT	B	cgreGFP	0.0	0.0	0.0	10.75	24.36	15.06	1.04	0.11	51.32	A35C:A333G:A515G:A628T	E11D:K114E:K215I	16502.79613364883
AAAAAATTCTCTACAACCCT	GGCTCGGCAC	B	cgreGFP	0.0	0.0	0.0	0.0	0.0	1.72	1.19	0.0	2.91	A35C:A333G:A515G:A628T	E11D:K114E:K215I	26463.60623924447
AAAAAATTCTCTACAACCCT	GGGTAATGTC	B	cgreGFP	0.0	0.0	0.0	0.0	31.67	11.23	7.7	0.0	50.60000000000001	A35C:A333G:A515G:A628T	E11D:K114E:K215I	18186.104389592467
AAAAAATTTATGCACAATAA	CCCCCGGACT	B	cgreGFP	0.0	0.0	0.0	0.0	0.0	1.59	0.0	0.0	1.59	T199C:A261T:C355T:T455A:A643G	L66P:T89S:T121I:Y154*:D220G	22960.42648482675
AAAAACAAAAAAAAACAGCA	GGTTAGTGTC	B	cgreGFP	1.66	0.0	0.0	0.0	0.0	0.0	0.0	0.0	1.66	T43A:C269A:T337C:A393G:A405T:T491A:A511T:C543A	I14N:V115A:K134E:N138Y:D173V:H184N	590.0
AAAAACAAAAAACAGAACCA	AGCCCGGGCG	B	cgreGFP	9.8	48.51	0.17	0.0	9.32	2.25	0.0	0.0	70.05000000000001	C197G:T453C:C633A	Y154H:P217T	1979.4422328037344
AAAAACAAAAAACTAAAACA	GTATAACAAC	B	cgreGFP	1.31	0.0	0.0	0.0	0.0	0.0	0.0	0.0	1.31	G203A:G367A:A400T:A529G	R125H:N136I:H179R	590.0
AAAAACAAAAAAGTACAAGC	TGTAAAGGGG	B	cgreGFP	0.0	0.0	0.0	0.0	2.33	46.1	21.33	3.56	73.32	A38G:C314T:C689A	D235E	25423.448393878174
AAAAACAAAAAAGTACAAGC	TGTCGGGAAG	B	cgreGFP	0.0	0.0	0.0	0.0	0.0	1.06	3.11	0.0	4.17	A38G:C314T:C689A	D235E	28176.42897932037
AAAAACAAAAACTAAGCACC	ACGAACGCTT	B	cgreGFP	2.54	0.0	0.0	0.0	0.0	0.0	0.0	0.0	2.54	A135G:T617C:G669T:G703T	K45E:E229*:R245L	590.0
AAAAACAAAAACTAAGCACC	TCGCGCCTTA	B	cgreGFP	0.0	0.0	0.0	0.0	7.52	0.0	2.81	0.0	10.33	A135G:T617C:G669T:G703T	K45E:E229*:R245L	18059.797561296386
AAAAACAAAAACTAAGCACC	TGTGGGGCTC	B	cgreGFP	17.32	0.0	0.0	0.0	0.0	0.0	0.0	0.0	17.32	A135G:T617C:G669T:G703T	K45E:E229*:R245L	590.0
AAAAACAAAAAGACACAAAA	ATATGCCATG	B	cgreGFP	0.0	0.0	0.0	0.0	0.0	7.13	0.0	0.0	7.13	wt	wt	22960.42648482675
AAAAACAAAAAGACACAAAA	CAACGTAATG	B	cgreGFP	0.0	0.0	0.0	0.0	0.0	13.21	22.07	0.46	35.74	wt	wt	28069.26275160284
AAAAACAAAAAGACACAAAA	CATGTTGGGT	B	cgreGFP	0.0	0.0	0.0	0.0	1.8	12.15	28.89	24.43	67.27	wt	wt	33675.23817772244
AAAAACAAAAAGACACAAAA	GAGTCTGGGT	B	cgreGFP	0.0	0.0	0.0	0.0	0.0	3.96	14.67	31.08	49.71	wt	wt	38347.046193639515
AAAAACAAAAATTAAATACC	AAAGATGGGG	B	cgreGFP	0.0	0.0	0.0	0.0	0.0	24.7	34.52	7.45	66.67	A516G:T566C	M175V	29058.915562139464
AAAAACAAAAATTAAATACC	GCGGTTCACA	B	cgreGFP	0.0	0.0	0.0	0.0	0.0	5.94	22.07	3.9	31.91	A516G:T566C	M175V	31134.457747563065
AAAAACAAAACATTCTATAA	AATGATATTT	B	cgreGFP	0.0	0.0	2.98	0.0	0.0	1.85	4.15	0.0	8.98	A583T	D197V	21623.997646043383
AAAAACAAAACATTCTATAA	AATTCTAGCT	B	cgreGFP	0.0	0.0	0.0	0.0	0.0	0.79	2.22	0.0	3.01	A583T	D197V	28132.376004458456
AAAAACAAAACATTCTATAA	ACTTTTCCGG	B	cgreGFP	0.0	0.0	0.0	0.0	3.5	13.34	52.0	5.73	74.57000000000002	A583T	D197V	30257.005811374824
AAAAACAAAACATTCTATAA	CCGGCTGCAA	B	cgreGFP	0.0	0.0	0.0	0.0	1.06	15.46	55.7	29.36	101.58	A583T	D197V	33153.06298160584
AAAAACAAAACATTCTATAA	CCTGGGTTCA	B	cgreGFP	0.0	0.0	0.0	0.0	3.39	3.83	8.15	9.29	24.66	A583T	D197V	32541.92311566665
AAAAACAAAACATTCTATAA	GGGACACGAT	B	cgreGFP	0.0	0.0	0.0	0.0	0.0	1.19	23.56	11.47	36.22	A583T	D197V	34684.312491149154
AAAAACAAAACATTCTATAA	TCTTAGCGCT	B	cgreGFP	0.0	0.0	0.0	0.0	0.0	0.0	7.7	1.49	9.19	A583T	D197V	34928.39633912767
AAAAACAAAACATTCTATAA	TTGCTTTCAC	B	cgreGFP	0.0	0.0	0.0	0.0	0.0	17.04	34.22	0.0	51.26	A583T	D197V	27749.44162188499
AAAAACAAAACCAAAATACC	GTGCTACATG	B	cgreGFP	2.54	0.0	0.0	0.0	0.0	0.0	0.0	0.0	2.54	C196A:A227T:A648G:A679G	S65Y:K75N:T222A:K232R	590.0
AAAAACAAAACCAAAATACC	TCAGTCACTT	B	cgreGFP	5.42	0.0	0.0	0.0	0.0	3.7	0.0	0.0	9.12	C196A:A227T:A648G:A679G	S65Y:K75N:T222A:K232R	590.0
AAAAACAAAACCACAAAACC	ACATCTTAGC	B	cgreGFP	0.0	0.0	0.0	0.0	0.0	0.0	5.93	0.0	5.93	A456G	I155V	31783.594190557596
AAAAACAAAACCACAAAACC	GGATGGCGGG	B	cgreGFP	0.0	0.0	0.0	0.0	0.0	1.85	3.26	0.8	5.91	A456G	I155V	29944.06264056704
AAAAACAAAACCACAACCCC	CGCTATGTGT	B	cgreGFP	0.7	0.0	0.0	0.0	0.0	0.0	0.0	0.0	0.7	A24G:A85T:A356T:T491C:A627.	K8E:K28M:D216T:D218M:D219T:D220T:E221R:T222Q:D223I:H224T:T226R:I227S:V228S:E229R:V230S:I231L:K232R:A233P:V234*:D235T:L236W:E239K:T243R:Y244T:R245A	590.0
AAAAACAAAACCACAACCCC	CGTCTCGCGC	B	cgreGFP	0.61	0.0	0.0	0.0	0.0	0.0	0.0	0.0	0.61	A24G:A85T:A356T:T491C:A627.	K8E:K28M:D216T:D218M:D219T:D220T:E221R:T222Q:D223I:H224T:T226R:I227S:V228S:E229R:V230S:I231L:K232R:A233P:V234*:D235T:L236W:E239K:T243R:Y244T:R245A	590.0
AAAAACAAAAGACTAACACA	GGGCGGCAGT	B	cgreGFP	0.0	0.0	0.0	0.0	2.22	22.99	37.48	1.72	64.41	T621A:C665T	F213I	28107.74377984603
AAAAACAAAAGACTAACACA	GGTTGTAGTT	B	cgreGFP	0.0	0.0	0.0	0.0	0.0	12.68	27.85	1.49	42.02	T621A:C665T	F213I	29038.780442121104
AAAAACAAACAAAAATATCC	CCTCTCCTGC	B	cgreGFP	0.0	0.0	0.0	0.0	2.97	0.0	0.0	0.0	2.97	C122A:A129G:C158T:T199C:T216C:A445G:C554T:T566A	T43A:L66P:C72R:H151R	15583.440508480951
AAAAACAAACAAAAATATCC	CGTTGTGGAT	B	cgreGFP	4.81	0.0	0.0	0.0	0.0	0.0	0.0	0.0	4.81	C122A:A129G:C158T:T199C:T216C:A445G:C554T:T566A	T43A:L66P:C72R:H151R	590.0
AAAAACAAACAAATAAACCC	TCGTGATCGG	B	cgreGFP	6.47	0.0	0.0	0.0	0.0	1.06	0.0	0.0	7.5299999999999985	G160T:G274A:A339G	G53V:G94D:T116A	590.0
AAAAACAAACAAATCGACCA	TATTGCTTGC	B	cgreGFP	67.63	0.06	0.0	0.0	0.0	0.0	0.0	0.0	67.69	A555G:T690A	N188D:L236M	590.0
AAAAACAAACAAATCGACCA	TGCCTCCCTG	B	cgreGFP	19.95	0.0	0.0	0.0	0.0	1.32	2.07	0.0	23.34	A555G:T690A	N188D:L236M	590.0
AAAAACAAACACAAAAAAAC	CGCAATAAAG	B	cgreGFP	0.0	0.0	0.0	0.0	0.0	1.45	7.26	0.0	8.709999999999999	wt	wt	28667.890515591695
AAAAACAAAGAAAAAACACA	AATTTTTGGT	B	cgreGFP	0.0	0.0	0.0	0.42	40.89	69.62	102.37	0.46	213.76	G79A:C119T:A136G:C189T:C302T	G26D:K45R	25925.120501790392
AAAAACAAAGACAAATCACC	ATTCGCTCGT	B	cgreGFP	0.79	0.0	0.0	0.0	0.0	0.0	4.59	0.0	5.38	A81G:C128A:C184T:T389A:T491A:T527A:G546C:A559G:A606T:G613T	M27V:T61I:A185P:K189R:T208S:W210L	29395.626733410987
AAAAACAAAGACAAATCACC	CTATTGGTAG	B	cgreGFP	12.42	0.0	0.0	0.0	0.0	0.0	3.56	0.0	15.98	A81G:C128A:C184T:T389A:T491A:T527A:G546C:A559G:A606T:G613T	M27V:T61I:A185P:K189R:T208S:W210L	590.0
AAAAACAAAGACAAATCACC	TGACCACAGG	B	cgreGFP	0.52	0.0	0.0	0.0	0.0	1.85	2.67	0.0	5.039999999999999	A81G:C128A:C184T:T389A:T491A:T527A:G546C:A559G:A606T:G613T	M27V:T61I:A185P:K189R:T208S:W210L	26969.998763558946
AAAAACAAAGCAAAAACACC	CAATCCGCGA	B	cgreGFP	3.15	0.0	0.0	3.13	0.0	2.38	0.0	0.0	8.66	T10C:T31C:A135T:C202A:C288G:A333G:G367T:C545T	L3P:F10S:K45*:S67*:R99G:K114E:R125L	7458.162690608416
AAAAACAAAGCAAAAACACC	CCCGGGTGAC	B	cgreGFP	2.36	0.0	0.0	0.0	0.0	0.0	0.0	0.0	2.36	T10C:T31C:A135T:C202A:C288G:A333G:G367T:C545T	L3P:F10S:K45*:S67*:R99G:K114E:R125L	590.0
AAAAACAAAGCAAAAACACC	CTCACCAAGA	B	cgreGFP	4.99	0.0	0.0	0.0	0.0	1.32	0.0	0.0	6.3100000000000005	T10C:T31C:A135T:C202A:C288G:A333G:G367T:C545T	L3P:F10S:K45*:S67*:R99G:K114E:R125L	590.0
AAAAACAAAGCAAAAACACC	CTGTATCGAT	B	cgreGFP	7.35	0.0	0.0	0.0	0.0	0.53	0.3	0.0	8.18	T10C:T31C:A135T:C202A:C288G:A333G:G367T:C545T	L3P:F10S:K45*:S67*:R99G:K114E:R125L	590.0
AAAAACAAAGCAAAAACACC	TATTATCTTT	B	cgreGFP	2.62	0.0	0.0	0.0	0.0	1.59	2.96	0.0	7.17	T10C:T31C:A135T:C202A:C288G:A333G:G367T:C545T	L3P:F10S:K45*:S67*:R99G:K114E:R125L	15994.150411005732
AAAAACAAAGCAAAAACACC	TCGATTTACG	B	cgreGFP	1.05	0.0	0.0	0.0	2.12	0.0	3.7	0.0	6.87	T10C:T31C:A135T:C202A:C288G:A333G:G367T:C545T	L3P:F10S:K45*:S67*:R99G:K114E:R125L	22353.757438465254
AAAAACAAAGCAAAAACACC	TGATCAAGGA	B	cgreGFP	0.09	0.0	0.0	0.0	0.0	2.11	0.0	0.0	2.2	T10C:T31C:A135T:C202A:C288G:A333G:G367T:C545T	L3P:F10S:K45*:S67*:R99G:K114E:R125L	21319.00115243558
AAAAACAAAGCAAAAACACC	TTTAGGTCTG	B	cgreGFP	4.46	0.0	0.06	0.0	0.0	1.98	2.52	0.0	9.02	T10C:T31C:A135T:C202A:C288G:A333G:G367T:C545T	L3P:F10S:K45*:S67*:R99G:K114E:R125L	7005.1030912063225
AAAAACAAAGCGGATACAAA	ACGAAGCTCG	B	cgreGFP	3.41	0.0	0.0	0.0	0.0	0.0	0.0	0.0	3.41	A247G:A346G:G541A:C607T:C634A	D84G:E118G:R183H:T208I:P217H	590.0
AAAAACAAAGCGGATACAAA	TAGCTCAAAA	B	cgreGFP	1.22	0.0	0.0	0.0	0.0	0.0	0.0	0.0	1.22	A247G:A346G:G541A:C607T:C634A	D84G:E118G:R183H:T208I:P217H	590.0
AAAAACAACAAAAAAGTAAC	GTTACCAAAT	B	cgreGFP	4.64	0.0	0.0	3.22	0.0	0.0	0.0	0.0	7.8599999999999985	G15A:G72C:A97G:T110A:T214C:A279G:T542C	E5K:V24L:K32R:F71S:S96G	592.5771273464431
AAAAACAACCAAACAACAAA	GACTCGCAGG	B	cgreGFP	1.05	0.0	0.0	0.0	5.51	0.0	0.0	0.0	6.56	G69A:A90G:G280A:T527A:G613A	D23N:I30V:S96N:W210*	13730.70720083344
AAAAACAACCAAATAATAGA	AGTATCGGGG	B	cgreGFP	1.22	0.0	0.0	0.0	0.0	0.0	0.0	0.0	1.22	T177C:A266G:T386C	W59R	590.0
AAAAACAACCAAATAATAGA	GTAAAGAAGT	B	cgreGFP	0.17	0.0	7.48	0.0	0.0	0.53	0.0	0.0	8.18	T177C:A266G:T386C	W59R	4655.453322785481
AAAAACAACTATCTCTAATA	TGCTAGGAGA	B	cgreGFP	4.55	1.07	0.0	0.0	2.01	0.0	0.0	0.0	7.63	T52C:T220A:A256G:G326A:A333T:G352C:G367A:T585C:A663G	I17T:F73Y:K87R:K114*:G120A:R125H:Y198H:I227V	590.0
AAAAACAAGAAGCCAACCCC	GAATGTGGAC	B	cgreGFP	11.02	0.0	0.0	0.0	0.0	0.0	0.0	0.0	11.02	T48A:T276A:A291T:A483G:A516T:A556T:A686T:T691C	Y16N:Y95N:I100F:M164V:M175L:N188I:L236S	590.0
AAAAACAATAACACAAGAAT	TGTTCAAAGC	B	cgreGFP	1.49	0.0	0.0	0.0	0.0	0.0	0.0	0.0	1.49	T50A:T88A:A327T:T508C	Y16*:F29Y:K112*:F172S	590.0
AAAAACAATCAACAAACAAA	CGGTAGTTGT	B	cgreGFP	0.09	0.0	0.0	0.0	0.0	1.06	0.74	0.0	1.89	C661G:A679G	T226R:K232R	25745.69343429125
AAAAACAATCAACAAACAAA	TCGTTAGGTG	B	cgreGFP	0.0	0.0	0.0	0.0	0.0	2.91	1.63	0.0	4.54	C661G:A679G	T226R:K232R	26281.909454152345
AAAAACAATCATAAATAGGC	CGTGCGTTCA	B	cgreGFP	3.5	0.0	0.0	0.0	0.0	0.0	0.0	0.0	3.5	G127A:C350A	G42D:N119K	590.0
AAAAACAATCATAAATAGGC	TTATGGTCCG	B	cgreGFP	0.7	0.0	0.0	0.0	0.0	0.0	0.0	0.0	0.7	G127A:C350A	G42D:N119K	590.0
AAAAACAATTAACAACAAAA	TCCACATTAG	B	cgreGFP	2.45	0.0	0.0	0.0	0.0	0.0	0.0	0.0	2.45	T88C:A142T:T276C:A354G:G414A:A487T:A675G	F29S:K47M:Y95H:T121A:G141R:K165M:I231V	590.0
AAAAACAATTAACAACAAAA	TTGGAGACTC	B	cgreGFP	0.0	0.0	0.0	0.0	0.0	1.85	0.0	0.0	1.85	T88C:A142T:T276C:A354G:G414A:A487T:A675G	F29S:K47M:Y95H:T121A:G141R:K165M:I231V	22960.42648482675
AAAAACACAAAAACAAACCC	ATCCGGTTCA	B	cgreGFP	0.0	0.0	0.0	0.0	0.0	3.57	4.0	0.0	7.57	G63A:C332A	E21K	26985.88362544888
AAAAACACAAAAACAAACCC	ATCTGCGGGT	B	cgreGFP	0.0	0.0	0.0	0.0	0.0	0.0	1.63	5.73	7.36	G63A:C332A	E21K	38583.59248334607
AAAAACACAAAAACAAACCC	ATGTAGAGTT	B	cgreGFP	0.0	0.0	0.0	0.0	0.0	0.92	12.89	0.0	13.81	G63A:C332A	E21K	29411.345384965138
AAAAACACAAAAACAAACCC	CCGCCGTGTA	B	cgreGFP	0.0	0.0	0.0	0.0	2.44	38.84	148.3	32.68	222.26	G63A:C332A	E21K	31386.579247247406
AAAAACACAAAAACAAACCC	GCGGTTCACA	B	cgreGFP	0.0	0.0	0.0	0.0	4.45	21.8	58.22	15.6	100.07	G63A:C332A	E21K	30629.423798626405
AAAAACACAAAAACAAACCC	GGCCCGGAAG	B	cgreGFP	0.0	0.0	0.0	0.0	0.0	5.68	26.07	2.98	34.730000000000004	G63A:C332A	E21K	30970.627878153588
AAAAACACAAAAACAAACCC	GTCCTGGTCT	B	cgreGFP	0.0	0.0	0.0	0.0	5.3	16.38	25.33	3.78	50.79	G63A:C332A	E21K	27865.593683856732
AAAAACACAAAAACAAACCC	TACTCACAAC	B	cgreGFP	0.0	0.0	0.0	0.0	2.22	1.32	0.0	0.0	3.54	G63A:C332A	E21K	18587.708567876733
AAAAACACAAACAAAAAAAC	CCCTTCATTG	B	cgreGFP	0.0	0.0	0.0	0.0	0.0	17.17	11.11	1.38	29.66	T653A	D223E	26457.918333921163
AAAAACACAAACAAAAAAAC	GATCCTGCAT	B	cgreGFP	0.0	0.0	0.0	0.0	0.0	3.43	0.0	1.83	5.26	T653A	D223E	28519.635744490868
AAAAACACAAACAACAAACA	AGGGTACATT	B	cgreGFP	4.55	0.0	0.0	0.0	0.0	6.47	0.0	0.0	11.02	T50A:C287T:A307G:A328G:G469A	Y16*:N105S:K112R:R159H	10687.922589851585
AAAAACACAAACAACAAACA	TGGACTTGGC	B	cgreGFP	3.06	0.0	0.0	0.0	0.0	0.92	0.0	0.0	3.98	T50A:C287T:A307G:A328G:G469A	Y16*:N105S:K112R:R159H	590.0
AAAAACACAAAGAAAAAATC	AGCAGCGAAA	B	cgreGFP	0.0	0.0	0.0	0.0	0.0	5.15	26.52	2.41	34.08	T5C:C500T	wt	30918.837847683146
AAAAACACAAAGAAAAAATC	CAGCCGGGAG	B	cgreGFP	0.0	0.0	0.0	0.0	0.0	1.19	0.0	1.03	2.22	T5C:C500T	wt	31720.55537640245
AAAAACACAAAGAAAAAATC	CCTAGTTATG	B	cgreGFP	0.0	0.0	0.0	0.0	7.31	8.72	24.0	1.95	41.98	T5C:C500T	wt	27917.45746859131
AAAAACACAAAGAAAAAATC	GCCGTACTTG	B	cgreGFP	0.0	0.0	0.0	0.0	0.21	3.96	7.85	0.0	12.02	T5C:C500T	wt	28201.08511039453
AAAAACACAAAGAACTACCG	CGCTCGCGTT	B	cgreGFP	2.1	0.0	0.0	1.27	0.0	0.0	0.0	0.0	3.37	A3T:C47T:A93G:A153G:C165T:C168T:G274A:C288T:A304T:A329G:G447C:C462A:T479A:T584C:A615G:C683A	T1S:I31V:T51A:P56S:G94D:R99C:D104V:A152P:P157T:T211A	590.0
AAAAACACAAAGACACCAAA	CCTGACTTTT	B	cgreGFP	0.0	0.0	0.0	0.0	0.0	1.59	0.0	0.0	1.59	A327T:A417G:C422T:C589T	K112*:M142V:P199L	22960.42648482675
AAAAACACAAAGACACCAAA	TATGGCCTCG	B	cgreGFP	2.27	0.0	0.0	0.0	0.0	0.0	0.0	0.0	2.27	A327T:A417G:C422T:C589T	K112*:M142V:P199L	590.0
AAAAACACAAATACAAAACC	CGCGGCTCTT	B	cgreGFP	1.22	0.0	0.0	0.0	0.32	0.0	0.0	0.0	1.54	A37T:T242C:A319T:A384T:G510T:G669T	K12I:Y109F:T131S:D173Y:E229*	590.0
AAAAACACAAATACAAAACC	GTCAACTCCT	B	cgreGFP	4.2	0.0	0.0	0.0	6.46	0.0	0.89	0.0	11.55	A37T:T242C:A319T:A384T:G510T:G669T	K12I:Y109F:T131S:D173Y:E229*	9323.669703621175
AAAAACACAAATACAACACC	AACGCTGTCT	B	cgreGFP	0.0	0.0	0.0	0.0	0.0	1.72	3.7	3.1	8.520000000000001	T148C:A163G:A359T:A430G	I49T:D54G:Y146C	33789.78003122831
AAAAACACAAATACAACACC	GGAAGTGAAG	B	cgreGFP	0.0	0.0	0.0	0.0	0.0	7.27	31.11	0.0	38.38	T148C:A163G:A359T:A430G	I49T:D54G:Y146C	28532.44198607729
AAAAACACAAATACAACACC	GGCCAGACTA	B	cgreGFP	0.0	0.0	0.0	0.0	0.0	15.98	20.3	17.32	53.60000000000001	T148C:A163G:A359T:A430G	I49T:D54G:Y146C	32324.072610589257
AAAAACACAAATACAACACC	GGGCTAGTTG	B	cgreGFP	0.0	0.0	0.0	0.0	0.0	20.08	39.41	0.0	59.49	T148C:A163G:A359T:A430G	I49T:D54G:Y146C	27720.30823620426
AAAAACACAAATACAACACC	TTACCGTGTT	B	cgreGFP	0.0	0.0	0.0	0.0	0.0	5.81	5.04	0.0	10.85	T148C:A163G:A359T:A430G	I49T:D54G:Y146C	26699.099076855488
AAAAACACAACATCAGCAGT	GGTAAACTTG	B	cgreGFP	0.0	0.0	5.63	0.0	0.0	0.0	0.0	0.11	5.74	T150C:C434G:A483T:C512A:A618T	C50R:H147Q:M164L:D173E:S212C	5057.611583920372
AAAAACACAACTACATAAGT	ATTACAATAG	B	cgreGFP	0.0	0.0	0.0	0.0	2.12	8.19	5.33	0.0	15.64	G6A:A12T:A103G:C373A:T542C:A694G	A2T:T4S:E34G:T127N:E239G	24736.709411401094
AAAAACACAACTACATAAGT	TGGTGTGGAG	B	cgreGFP	0.0	0.0	0.0	0.0	5.3	54.03	65.78	18.92	144.03	G6A:A12T:A103G:C373A:T542C:A694G	A2T:T4S:E34G:T127N:E239G	28696.703304202118
AAAAACACACAAACCGACCT	GGTAAACTTG	B	cgreGFP	0.0	0.0	0.0	0.0	0.0	0.0	6.07	0.0	6.07	T44C:G105T:G126A:A226G:A363G	G35C:G42S:K75R:N124D	31783.594190557596
AAAAACACACAAACCGACCT	TGGTCAGTTT	B	cgreGFP	1.57	0.23	0.0	0.0	0.0	2.51	0.0	0.0	4.31	T44C:G105T:G126A:A226G:A363G	G35C:G42S:K75R:N124D	10997.619806700795
AAAAACACACAGCAAAATCA	CGACCTAGGT	B	cgreGFP	4.99	0.0	0.0	0.0	0.0	1.98	0.0	0.11	7.08	A17G:A49T:T190C:A556T:T621C:A675.	Y16F:L63P:N188I:F213L:I231L:K232R:A233P:V234*:D235T:L236W:E239K:T243R:Y244T:R245A	590.0
AAAAACACACAGCAAAATCA	GCAAGTCCAG	B	cgreGFP	5.86	0.0	0.0	8.64	0.0	0.0	0.0	0.0	14.5	A17G:A49T:T190C:A556T:T621C:A675.	Y16F:L63P:N188I:F213L:I231L:K232R:A233P:V234*:D235T:L236W:E239K:T243R:Y244T:R245A	4626.833149175941
AAAAACACACAGCAAAATCA	GCGCGTAGTT	B	cgreGFP	1.05	0.0	0.0	0.0	0.0	0.0	0.0	0.0	1.05	A17G:A49T:T190C:A556T:T621C:A675.	Y16F:L63P:N188I:F213L:I231L:K232R:A233P:V234*:D235T:L236W:E239K:T243R:Y244T:R245A	590.0
AAAAACACACAGCAAAATCA	TTGAGGTCTG	B	cgreGFP	5.42	0.0	0.0	0.0	0.0	0.0	0.0	0.0	5.42	A17G:A49T:T190C:A556T:T621C:A675.	Y16F:L63P:N188I:F213L:I231L:K232R:A233P:V234*:D235T:L236W:E239K:T243R:Y244T:R245A	590.0
AAAAACACACATAAGAGAAC	GCTACAGGGG	B	cgreGFP	1.75	0.0	0.0	0.0	0.0	0.0	1.78	0.0	3.53	T148C:G167T:T250C:T376G:A393G:A487T	I49T:F85S:V128G:K134E:K165M	8465.799545644126
AAAAACACACATAAGAGAAC	GTCTACCTTG	B	cgreGFP	8.14	0.0	0.0	0.34	2.44	0.0	0.0	0.0	10.92	T148C:G167T:T250C:T376G:A393G:A487T	I49T:F85S:V128G:K134E:K165M	590.0
AAAAACACACATAAGAGAAC	TACGCGTGGG	B	cgreGFP	0.96	0.0	0.0	0.0	0.0	0.0	0.0	0.0	0.96	T148C:G167T:T250C:T376G:A393G:A487T	I49T:F85S:V128G:K134E:K165M	590.0
AAAAACACAGTCAAACAAAA	AGCTGGGAAT	B	cgreGFP	7.35	0.0	0.0	0.0	0.0	0.0	0.0	0.0	7.35	G469C:A511G:A606C	R159P:D173G:T208P	590.0
AAAAACACCACCATAAAACT	AGTAGTGGTT	B	cgreGFP	0.44	0.0	0.0	0.0	0.0	0.0	0.0	0.0	0.44	A123T:G403A:A496T:T699C	T41S:G137D:Y168F:Y244H	590.0
AAAAACACCACCATAAAACT	GGGTTGCCTT	B	cgreGFP	9.45	0.0	0.0	0.0	1.17	0.0	0.0	0.0	10.62	A123T:G403A:A496T:T699C	T41S:G137D:Y168F:Y244H	590.0
AAAAACACGAGCATAAAATA	CACTGTGAGG	B	cgreGFP	1.49	0.0	0.0	0.0	0.0	0.0	0.0	0.0	1.49	A37T:A84G:G126A:C441T:A502G:C632T:C704T	K12I:K28E:G42S:P150S:K170R	590.0
AAAAACACGAGCATAAAATA	CTGACGGTGT	B	cgreGFP	7.87	0.0	0.0	0.0	0.0	0.0	0.0	0.0	7.87	A37T:A84G:G126A:C441T:A502G:C632T:C704T	K12I:K28E:G42S:P150S:K170R	590.0
AAAAACACGTAAGATCAACC	AACTTCCTGA	B	cgreGFP	1.22	0.06	0.0	0.25	0.0	0.0	0.0	3.1	4.63	T91A:A229G:G341T:T535A:G669A	I30N:Y76C:M181K:E229K	30305.65052923419
AAAAACACGTAAGATCAACC	CAGTTCCCCT	B	cgreGFP	0.7	0.0	0.0	0.0	0.0	0.0	0.0	0.0	0.7	T91A:A229G:G341T:T535A:G669A	I30N:Y76C:M181K:E229K	590.0
AAAAACACGTAAGATCAACC	GCCGGCTGGT	B	cgreGFP	1.66	0.0	0.0	0.0	0.0	0.0	3.7	0.0	5.36	T91A:A229G:G341T:T535A:G669A	I30N:Y76C:M181K:E229K	21370.963468795013
AAAAACACGTAAGATCAACC	TTTGAGTTGC	B	cgreGFP	1.57	0.0	0.0	0.0	0.0	0.0	0.44	0.0	2.01	T91A:A229G:G341T:T535A:G669A	I30N:Y76C:M181K:E229K	590.0
AAAAACACTATAAAATAACA	CACCTTACCA	B	cgreGFP	1.14	0.0	0.0	0.0	0.0	0.0	0.0	0.0	1.14	C181A:C422A	A60D	590.0
AAAAACACTATAAAATAACA	CCTCGGAGAC	B	cgreGFP	17.41	0.0	0.0	0.0	0.0	0.0	0.0	0.0	17.41	C181A:C422A	A60D	590.0
AAAAACACTATAAAATAACA	GGCCTGACTC	B	cgreGFP	20.38	1.3	0.0	0.08	0.0	0.0	0.0	0.0	21.76	C181A:C422A	A60D	590.0
AAAAACACTATAAAATAACA	GTACTGCTCG	B	cgreGFP	14.09	0.0	0.0	0.0	0.0	0.0	0.0	0.0	14.09	C181A:C422A	A60D	590.0
AAAAACACTATAAAATAACA	TATTTCACCC	B	cgreGFP	17.5	0.0	2.7	0.0	1.8	0.0	0.0	0.0	22.0	C181A:C422A	A60D	590.0
AAAAACACTATCACAGAAAG	AATGTCCAGC	B	cgreGFP	1.57	15.94	0.0	0.0	0.0	0.0	5.78	8.03	31.32	G127C	G42A	12713.693031381328
AAAAACACTATCACAGAAAG	ATTCCTTCGC	B	cgreGFP	0.09	1.41	0.0	0.0	0.0	0.0	5.48	0.0	6.98	G127C	G42A	29437.09127966493
AAAAACACTCTGACACCACC	GGTTCTAAGG	B	cgreGFP	0.26	0.0	0.0	0.0	0.0	0.0	8.89	0.0	9.15	T43A:A359T:T604C	I14N:L207P	29897.609083464013
AAAAACACTCTGACACCACC	TAGGCTAGGT	B	cgreGFP	6.04	0.0	0.0	0.0	0.0	0.0	0.0	0.0	6.04	T43A:A359T:T604C	I14N:L207P	590.0
AAAAACAGAAAATACCAAAC	ATTACATCTT	B	cgreGFP	0.0	0.0	0.0	0.0	0.0	2.91	13.19	0.0	16.1	A85G:C548A	K28R	28582.823771059964
AAAAACAGAAAATACCAAAC	GTTGGTTCAT	B	cgreGFP	0.0	0.0	0.0	0.0	0.0	5.42	8.59	0.0	14.01	A85G:C548A	K28R	27407.11672974232
AAAAACAGAAAATACCAAAC	TATCCTTTTA	B	cgreGFP	0.0	0.0	0.0	20.66	13.24	65.39	180.59	47.02	326.9000000000001	A85G:C548A	K28R	29857.50934211505
AAAAACAGAAAATACCAAAC	TCTGCTTGAT	B	cgreGFP	0.0	0.0	0.0	0.0	1.69	18.63	58.37	11.93	90.62	A85G:C548A	K28R	30830.965579707245
AAAAACAGAAATGTTATACA	AATTTTTGGT	B	cgreGFP	0.0	0.0	0.0	0.0	0.0	2.91	1.63	0.0	4.54	A163T:G167A:C323T:G447A	D54V:A152T	26281.909454152345
AAAAACAGAAATGTTATACA	CTGGAAACTC	B	cgreGFP	0.0	0.0	0.0	0.0	1.27	1.72	0.0	2.98	5.9700000000000015	A163T:G167A:C323T:G447A	D54V:A152T	31268.638662687637
AAAAACAGAAATGTTATACA	GTCCAGGTAA	B	cgreGFP	0.0	0.0	0.0	0.0	0.0	0.13	21.04	0.0	21.17	A163T:G167A:C323T:G447A	D54V:A152T	30507.266634151518
AAAAACAGAAATGTTATACA	TCCTCAGGCA	B	cgreGFP	0.0	0.0	0.0	0.0	0.0	3.17	14.96	1.61	19.74	A163T:G167A:C323T:G447A	D54V:A152T	30951.95027372768
AAAAACAGAAATGTTATACA	TCTGCGATAG	B	cgreGFP	0.0	0.0	0.0	0.0	1.59	3.3	47.41	17.78	70.08	A163T:G167A:C323T:G447A	D54V:A152T	33653.064920033576
AAAAACAGAAATGTTATACA	TTTGGGTCTG	B	cgreGFP	0.0	0.0	0.0	0.0	2.65	1.98	30.07	8.03	42.73	A163T:G167A:C323T:G447A	D54V:A152T	32570.094170751683
AAAAACAGACCCACATTTTC	AGTCCGGTAC	B	cgreGFP	4.72	0.0	1.24	0.0	0.0	0.0	0.44	0.69	7.09	T43C:G114A:A135T:T216A:C482T:G647T:T667G	I14T:D38N:K45*:C72S:E221D:V228G	590.0
AAAAACAGACCCACATTTTC	GCATAGTCTG	B	cgreGFP	0.0	0.0	0.0	0.0	0.0	2.64	0.15	0.0	2.79	T43C:G114A:A135T:T216A:C482T:G647T:T667G	I14T:D38N:K45*:C72S:E221D:V228G	24842.058111939747
AAAAACAGACCCACATTTTC	TTCCTTTGCG	B	cgreGFP	4.46	0.0	0.0	0.0	0.0	6.08	3.26	0.0	13.8	T43C:G114A:A135T:T216A:C482T:G647T:T667G	I14T:D38N:K45*:C72S:E221D:V228G	16435.699825526786
AAAAACAGATAAAAATAAGA	CCTCGTGGCA	B	cgreGFP	0.0	0.0	0.0	0.0	0.0	1.06	0.44	0.0	1.5	G77A:A163G:A339T:A356G:A606T	D54G:T116S:T208S	26052.05838009985
AAAAACAGATAAAAATAAGA	GCCGCCGTGA	B	cgreGFP	0.0	0.0	0.0	0.0	0.0	2.11	2.07	0.0	4.18	G77A:A163G:A339T:A356G:A606T	D54G:T116S:T208S	26832.03316554808
AAAAACAGCCAAACAAACCC	ATAAGCATCG	B	cgreGFP	0.26	0.0	0.0	0.0	0.21	0.0	0.0	0.0	0.47	A163T:A291G:G403A:C468T:A675G:G684A	D54V:I100V:G137D:R159C:I231V:V234I	1933.752061436981
AAAAACAGCCAAACAAACCC	ATCCCCCTCG	B	cgreGFP	0.0	0.0	0.0	0.0	0.0	0.0	2.81	0.0	2.81	A163T:A291G:G403A:C468T:A675G:G684A	D54V:I100V:G137D:R159C:I231V:V234I	31783.594190557596
AAAAACAGCCAAACAAACCC	GGGTTGCTCG	B	cgreGFP	25.81	0.0	0.0	0.08	0.0	0.0	0.0	0.0	25.89	A163T:A291G:G403A:C468T:A675G:G684A	D54V:I100V:G137D:R159C:I231V:V234I	590.0
AAAAACAGTAAACACACACT	ATACCGTTGC	B	cgreGFP	8.31	0.0	0.0	0.0	0.0	0.0	0.0	0.0	8.31	G388A:T604A:C626G	G132D:L207Q	590.0
AAAAACATAAAAACAACACA	GTCGCGGTGT	B	cgreGFP	9.97	0.0	0.0	0.0	0.0	0.0	0.0	0.0	9.97	C119T:C209T:G450T:A487G:C521A:A556G:A615G	V153F:K165R:N188S:T211A	590.0
AAAAACATAAGAACAAACCC	GTTACGCTTG	B	cgreGFP	5.6	0.0	0.0	0.0	0.0	0.0	0.0	0.0	5.6	T87C:A96.:A255G:G624T	F29L:K32R:G33A:E34R:G35A:T36L:G37A:D38M:A39P:T40P:T41R:G42A:T43P:I44S:K45R:A46R:K47S:Y48T:I49S:C50A:T51P:T52P:G53A:D54T:L55C:V57C:W59G:A60L:T61P:I62S:L63C:S64H:S65P:L66C:S67R:Y68T:G69A:V70C:C72A:F73S:A74L:K75N:Y76T:R78A:H79T:I80L:A81R:D84T:F85S:F86S:K87S:S88P:T89P:Q90N:D93M:G94A:Y95T:S96V:Q97R:D98T:R99A:I100S:I101S:S102R:F103S:D104T:N105M:D106T:G107A:Q108S:Y109T:D110T:V111*:A113P:V115*:T116R:Y117…	590.0
AAAAACATAATTGAAAAAGT	GACCCCAGTG	B	cgreGFP	4.02	0.0	0.0	0.0	0.0	0.0	0.0	0.0	4.02	A238T:C302T:C357T:G579T:A608C:T612C:A660T	H79L:E196*:W210R:T226S	590.0
AAAAACATAATTGAAAAAGT	GTCGCGGTGT	B	cgreGFP	0.0	0.34	0.0	0.0	0.0	0.0	1.78	0.0	2.12	A238T:C302T:C357T:G579T:A608C:T612C:A660T	H79L:E196*:W210R:T226S	29403.936400732782
AAAAACATATCTACAGCGTT	CAATCACATA	B	cgreGFP	0.0	0.0	0.0	0.0	4.34	14.0	46.22	0.0	64.56	T50C:C248T:A618G	S212G	28846.604758278925
AAAAACATCCTCAAGAAACA	GGGGGAATTG	B	cgreGFP	9.54	0.0	0.0	0.0	0.0	2.64	0.0	0.0	12.18	C168T:A186T:T228C:T272C:A405T:T592C:A615G	P56S:I62F:Y76H:N138Y:L203P:T211A	590.0
AAAAACATCGACTGTGATCC	ACCGCGTTAG	B	cgreGFP	1.31	0.0	0.0	0.0	0.0	0.0	0.0	0.0	1.31	T48A:T87C:C290T:G413.:T429A	Y16N:F29L:M142C:R143A:V144F:L145*:Y146T:H147T:S148R:P149H:H151T:A152Q:V153S:Y154I:I155S:L156C:P157L:D158T:R159A:K160R:N161M:G162V:G163A:M164*:K165R:I166L:E167S:Y168I:N169T:K170R:A171P:F172L:D173T:V174*:M175W:G176A:G177A:G178V:H179T:Q180R:M181W:A182P:R183V:H184T:A185P:Q186S:F187S:N188T:K189S:G192A:A193H:W194G:E195R:E196K:D197I:Y198T:L203C:Y204T:H205T:H206T:L207*:T208Q:V209C:W210G:T211L:S212A:F213S…	590.0
AAAAACATGAAGATAAGGAA	AAGGATCGCT	B	cgreGFP	0.0	0.0	0.0	0.0	0.0	0.92	1.78	4.7	7.4	A384T:A695G	T131S	38402.094740566565
AAAAACATGAAGATAAGGAA	GTGATCTACT	B	cgreGFP	0.0	0.0	0.0	0.0	0.0	18.1	17.19	14.22	49.51000000000001	A384T:A695G	T131S	31139.719021974222
AAAAACATGAAGATAAGGAA	TTGACTGGGG	B	cgreGFP	0.0	0.0	0.0	0.0	0.0	1.06	3.11	3.56	7.73	A384T:A695G	T131S	35675.109767352595
AAAAACATTAAAATCAACTC	TCGTTATCGT	B	cgreGFP	7.35	0.0	0.0	0.0	0.0	0.0	0.0	0.0	7.35	C174T:C202A:T308C:G321A:A532T:A606T	P58S:S67*:D110N:Q180L:T208S	590.0
AAAAACCAAAACATAAAAGC	GGCACGGCTG	B	cgreGFP	0.17	0.0	0.0	0.0	0.0	4.49	0.0	0.0	4.66	A132G:G207T:A304T	I44V:G69C:D104V	21367.615675297897
AAAAACCAAAACCAACAACC	CTGTTGAGTA	B	cgreGFP	2.54	0.0	0.0	0.0	0.0	3.57	0.0	0.0	6.1099999999999985	G21T:A108T:C290A:A445G:T459A:T464C	A7S:T36S:H151R:L156M	10549.009770896082
AAAAACCAAAACCAACAACC	TGTCGATATG	B	cgreGFP	0.17	0.0	0.0	0.0	3.6	0.0	0.0	0.0	3.77	G21T:A108T:C290A:A445G:T459A:T464C	A7S:T36S:H151R:L156M	14076.74194493944
AAAAACCAAAAGTCAAACCC	CATTCGGCCG	B	cgreGFP	2.01	3.04	0.0	0.0	0.0	1.06	8.44	0.0	14.55	A135T:G167T:T199C:T204C:A238G:T300C:T325A:G519A	K45*:L66P:Y68H:H79R:F103L:V111E:G176S	20058.58309231443
AAAAACCAAAAGTCAAACCC	CGGGTAGAGT	B	cgreGFP	7.61	0.0	3.55	0.0	3.07	5.42	1.63	0.0	21.28	A135T:G167T:T199C:T204C:A238G:T300C:T325A:G519A	K45*:L66P:Y68H:H79R:F103L:V111E:G176S	8203.971455097066
AAAAACCAAAAGTCAAACCC	GTTGCTACGA	B	cgreGFP	2.62	0.0	0.0	0.0	0.0	0.0	0.0	0.0	2.62	A135T:G167T:T199C:T204C:A238G:T300C:T325A:G519A	K45*:L66P:Y68H:H79R:F103L:V111E:G176S	590.0
AAAAACCAAACAAACAACCA	ACTTGACGGT	B	cgreGFP	0.44	0.0	0.0	0.0	0.0	0.0	0.0	0.0	0.44	A136G:C169A:T190A:A356T:A398G:A487T:A516G:G575C:C599T	K45R:P56H:L63Q:K165M:M175V:W194C	590.0
AAAAACCAAACAAACAACCA	CGATTGTGGT	B	cgreGFP	14.87	0.0	0.0	0.0	5.19	0.0	3.41	0.0	23.47	A136G:C169A:T190A:A356T:A398G:A487T:A516G:G575C:C599T	K45R:P56H:L63Q:K165M:M175V:W194C	590.0
AAAAACCAAACAAACAACCA	CTCTTAATCG	B	cgreGFP	9.27	0.0	0.06	0.0	0.0	2.11	0.0	0.0	11.44	A136G:C169A:T190A:A356T:A398G:A487T:A516G:G575C:C599T	K45R:P56H:L63Q:K165M:M175V:W194C	590.0
AAAAACCAAAGCACAAACTT	ATAAGCCACG	B	cgreGFP	3.15	0.0	0.0	0.0	0.0	1.06	0.0	0.0	4.21	T50A:G151A:C157T:A316T:C467T	Y16*:C50Y:T52I:Q108L	590.0
AAAAACCAAAGCACAAACTT	GCTGCCTACA	B	cgreGFP	2.45	0.0	0.0	0.0	0.85	0.0	0.0	0.0	3.3000000000000003	T50A:G151A:C157T:A316T:C467T	Y16*:C50Y:T52I:Q108L	590.0
AAAAACCAAAGCACAAACTT	GTTTTGGCTG	B	cgreGFP	6.39	0.0	0.0	0.0	0.0	3.43	2.07	0.0	11.89	T50A:G151A:C157T:A316T:C467T	Y16*:C50Y:T52I:Q108L	3697.9403248243516
AAAAACCAAAGCACAAACTT	TTCGCTGTTC	B	cgreGFP	0.52	0.0	0.0	0.0	0.0	1.59	4.74	0.0	6.85	T50A:G151A:C157T:A316T:C467T	Y16*:C50Y:T52I:Q108L	28739.62360246168
AAAAACCAAAGCACAAACTT	TTTTCACGTT	B	cgreGFP	0.09	0.79	0.0	0.25	0.0	0.0	2.07	0.0	3.2	T50A:G151A:C157T:A316T:C467T	Y16*:C50Y:T52I:Q108L	22190.72093425245
AAAAACCAACAAATAAGACA	AGATTACTTG	B	cgreGFP	54.68	3.94	0.0	0.0	0.0	0.0	0.0	0.0	58.62	C288A:G367A:A372G:G687A	R99S:R125H:T127A:D235N	590.0
AAAAACCAACAAATAAGACA	GCGTCTGGGC	B	cgreGFP	37.62	0.0	0.0	0.0	0.21	0.0	0.0	0.0	37.83	C288A:G367A:A372G:G687A	R99S:R125H:T127A:D235N	590.0
AAAAACCAACAAATAAGACA	GTGGACGGTC	B	cgreGFP	51.01	0.0	0.0	0.0	0.0	0.0	0.44	0.0	51.45	C288A:G367A:A372G:G687A	R99S:R125H:T127A:D235N	590.0
AAAAACCAACACAAAAAACA	CTAATTCCTA	B	cgreGFP	1.05	0.0	0.0	0.0	0.0	0.0	0.0	0.0	1.05	C22T:A58G:C139A:T215A:A595G	A7V:E19G:A46E:F71L:Y204C	590.0
AAAAACCAACACAAAAAACA	GCGAAGGCGG	B	cgreGFP	4.2	0.0	0.0	0.0	0.0	0.0	0.0	0.0	4.2	C22T:A58G:C139A:T215A:A595G	A7V:E19G:A46E:F71L:Y204C	590.0
AAAAACCAACACACGAAACA	AGGCTTTTCG	B	cgreGFP	5.42	0.0	0.0	0.0	0.0	0.0	0.0	0.0	5.42	G125T:G285T:A364G:G465A:T476A:T497A:A544T:C547A:C616T	D98Y:N124S:D158N:N161K:Y168*:H184L:A185D:T211I	590.0
AAAAACCAACACACGAAACA	GTGTGCTGTA	B	cgreGFP	8.31	0.0	0.0	0.0	0.0	4.89	0.0	0.0	13.2	G125T:G285T:A364G:G465A:T476A:T497A:A544T:C547A:C616T	D98Y:N124S:D158N:N161K:Y168*:H184L:A185D:T211I	590.0
AAAAACCAACACCAAACCCC	AGTTTTCCGA	B	cgreGFP	0.61	0.0	0.0	0.0	0.0	0.0	0.0	0.0	0.61	T177A:C209A:G299T:T386C:A493T	W59R:E167V	590.0
AAAAACCAACACCAAACCCC	TCTTTGCTGG	B	cgreGFP	17.15	0.0	0.0	0.0	0.0	0.0	0.0	0.0	17.15	T177A:C209A:G299T:T386C:A493T	W59R:E167V	590.0
AAAAACCAACATTCCTCTGC	AAAATTGCAG	B	cgreGFP	0.0	0.0	0.0	0.0	0.0	3.04	0.0	0.0	3.04	wt	wt	22960.42648482675
AAAAACCAACATTCCTCTGC	ACCACTTTTT	B	cgreGFP	0.0	0.0	0.0	0.0	0.0	18.89	18.52	0.57	37.98	wt	wt	26870.238272734707
AAAAACCAACATTCCTCTGC	ACGGAGCGTA	B	cgreGFP	0.0	0.0	0.0	0.0	0.0	1.45	5.93	5.16	12.54	wt	wt	35124.44843483752
AAAAACCAACATTCCTCTGC	CGGGTCTTTT	B	cgreGFP	0.0	0.0	0.0	0.0	0.11	6.08	18.37	4.01	28.570000000000004	wt	wt	31008.757852590494
AAAAACCAACATTCCTCTGC	GTGTCTTCTA	B	cgreGFP	0.0	0.0	0.0	0.0	0.0	0.13	46.67	0.0	46.8	wt	wt	30747.351380079468
AAAAACCAACCCCAAACCCC	AGGGAATTGG	B	cgreGFP	10.67	0.0	0.0	0.0	0.0	0.0	0.0	0.0	10.67	G83T:T133C:A163G:T276A	M27I:I44T:D54G:Y95N	590.0
AAAAACCAACCCCAAACCCC	GTATGCTATG	B	cgreGFP	9.8	0.0	0.0	0.0	0.0	0.0	0.0	0.0	9.8	G83T:T133C:A163G:T276A	M27I:I44T:D54G:Y95N	590.0
AAAAACCAACCTTAAAGTAC	ACTTCTCCCT	B	cgreGFP	1.22	0.06	0.06	6.52	0.0	13.08	50.96	37.5	109.4	wt	wt	33414.80053590824
AAAAACCAACTCAAACACCC	ATTCCATAGT	B	cgreGFP	0.44	0.0	0.0	0.0	0.0	0.0	0.0	0.0	0.44	T94A:T192C:C221A:A319G:A502T	I31N:S64P:F73L:Y109C:K170M	590.0
AAAAACCAACTCAAACACCC	CCCGCATTCA	B	cgreGFP	6.04	0.0	0.0	0.0	2.12	0.0	0.0	0.0	8.16	T94A:T192C:C221A:A319G:A502T	I31N:S64P:F73L:Y109C:K170M	590.0
AAAAACCAAGATTCACCCAC	ACCTCGAGTG	B	cgreGFP	0.0	0.0	0.0	0.0	0.0	0.0	15.56	0.57	16.13	C314T:A577G	E195G	33840.30017979397
AAAAACCAAGATTCACCCAC	GTTCGGCTCG	B	cgreGFP	0.0	0.0	0.0	0.0	0.0	6.74	8.89	8.37	24.0	C314T:A577G	E195G	32845.48779636443
AAAAACCAAGATTCACCCAC	TACACTAGGA	B	cgreGFP	0.0	0.0	0.0	0.0	0.0	0.0	5.93	0.0	5.93	C314T:A577G	E195G	31783.594190557596
AAAAACCAAGATTCACCCAC	TTGTGCGCGT	B	cgreGFP	0.0	0.0	0.0	0.0	0.0	0.0	3.26	0.0	3.26	C314T:A577G	E195G	31783.594190557596
AAAAACCAAGGCAAAAAAAA	CACCCGCAGG	B	cgreGFP	3.41	0.0	0.0	0.0	0.74	0.13	0.0	2.52	6.800000000000002	T228C:A356G:T542C:C702A	Y76H:R245S	6378.126574910574
AAAAACCAAGGCAAAAAAAA	GGTTGGATTT	B	cgreGFP	7.61	0.0	0.0	0.0	0.0	0.0	5.48	0.0	13.09	T228C:A356G:T542C:C702A	Y76H:R245S	590.0
AAAAACCAAGGCAAAAAAAA	GTTCCTGGTA	B	cgreGFP	7.79	0.0	0.0	0.0	0.0	0.0	3.11	0.0	10.9	T228C:A356G:T542C:C702A	Y76H:R245S	590.0
AAAAACCAATACTAATTTCT	ACGTAGTTCT	B	cgreGFP	1.57	0.0	0.0	0.0	0.0	0.0	0.0	0.0	1.57	A24G:G75A:A132T:T325C:G611C:T621C	K8E:E25K:I44F:V111A:F213L	590.0
AAAAACCAATACTAATTTCT	GTGAAATTAC	B	cgreGFP	4.64	0.0	0.0	0.0	0.0	3.04	1.63	0.0	9.31	A24G:G75A:A132T:T325C:G611C:T621C	K8E:E25K:I44F:V111A:F213L	6542.196855201662
AAAAACCAATACTAATTTCT	TGCCACGGAG	B	cgreGFP	1.05	0.0	0.0	0.0	0.0	0.0	0.44	0.0	1.49	A24G:G75A:A132T:T325C:G611C:T621C	K8E:E25K:I44F:V111A:F213L	590.0
AAAAACCAATCCTCAACTTT	ATTCCATAGT	B	cgreGFP	3.5	0.0	0.0	0.0	0.0	0.0	0.0	0.0	3.5	T144C:T224G:C288G:A329T:C332T:A405T:C462T	Y48H:R99G:K112N:N138Y:P157S	590.0
AAAAACCAATCCTCAACTTT	CACAGGCCTA	B	cgreGFP	22.4	0.0	0.0	0.0	0.42	0.0	0.0	0.0	22.82	T144C:T224G:C288G:A329T:C332T:A405T:C462T	Y48H:R99G:K112N:N138Y:P157S	590.0
AAAAACCAATCCTCAACTTT	CCACAAGAAT	B	cgreGFP	3.32	0.0	0.0	0.0	0.0	0.0	0.0	0.0	3.32	T144C:T224G:C288G:A329T:C332T:A405T:C462T	Y48H:R99G:K112N:N138Y:P157S	590.0
AAAAACCAATCCTCAACTTT	CCGGGTATTG	B	cgreGFP	1.22	0.0	0.0	0.0	0.11	0.0	0.0	0.0	1.33	T144C:T224G:C288G:A329T:C332T:A405T:C462T	Y48H:R99G:K112N:N138Y:P157S	590.0
AAAAACCAATCCTCAACTTT	GGATCTACTG	B	cgreGFP	4.37	0.0	0.0	0.0	0.0	0.0	0.0	0.0	4.37	T144C:T224G:C288G:A329T:C332T:A405T:C462T	Y48H:R99G:K112N:N138Y:P157S	590.0
AAAAACCACAAAAGCGCACA	CGCGATCGTA	B	cgreGFP	5.86	0.0	0.0	0.0	0.0	0.0	0.0	0.0	5.86	A238G:G284T	H79R:Q97H	590.0
AAAAACCACAAAAGCGCACA	CTACTCGAGG	B	cgreGFP	1.75	0.0	0.0	0.0	0.0	0.0	0.0	0.0	1.75	A238G:G284T	H79R:Q97H	590.0
AAAAACCACAAAAGCGCACA	GATCCCAGGT	B	cgreGFP	1.22	0.0	0.0	0.0	0.0	0.0	0.0	0.0	1.22	A238G:G284T	H79R:Q97H	590.0
AAAAACCACAAAAGCGCACA	GGAGAGGAAT	B	cgreGFP	1.92	0.0	0.0	0.0	0.0	0.0	0.0	0.0	1.92	A238G:G284T	H79R:Q97H	590.0
AAAAACCACAAAAGCGCACA	TCGTTTGCAT	B	cgreGFP	6.21	0.0	0.34	1.35	0.0	0.0	1.48	0.0	9.38	A238G:G284T	H79R:Q97H	590.0
AAAAACCACATCTCAACCCC	TTAACGTCAA	B	cgreGFP	1.22	0.0	0.0	0.0	0.0	0.0	0.0	0.0	1.22	A363T:A679G	N124Y:K232R	590.0
AAAAACCACATCTGCACCCA	ATGTGTTAAC	B	cgreGFP	0.35	0.0	0.0	0.0	0.0	0.0	9.19	0.0	9.54	A279T:T622A:G645A	S96C:F213Y:E221K	29768.68042175145
AAAAACCACATCTGCACCCA	GATTTTTGTG	B	cgreGFP	0.09	1.24	0.0	0.0	13.14	0.0	0.0	0.0	14.47	A279T:T622A:G645A	S96C:F213Y:E221K	13736.446332115363
AAAAACCACATCTGCACCCA	GGGAACGTAA	B	cgreGFP	0.0	2.99	0.0	0.0	0.0	0.0	0.0	0.0	2.99	A279T:T622A:G645A	S96C:F213Y:E221K	1935.495331578453
AAAAACCACATGCGAAAATG	AGTAACGGTG	B	cgreGFP	0.0	0.0	0.0	0.0	0.0	0.13	1.78	0.0	1.91	A81G:A372G:A606G	M27V:T127A:T208A	29397.129784393263
AAAAACCACCACCAAATTCT	GGGTGACCGC	B	cgreGFP	0.0	0.0	0.0	0.0	8.05	11.1	10.81	2.06	32.02	A16G:G29A:A265T:G270A:A686T	E5G:Q90L:D93N	24825.016244864746
AAAAACCACTACCCAACCGA	CGCAGTGGGT	B	cgreGFP	0.0	0.0	0.0	1.95	7.52	35.01	63.85	1.38	109.71	T5C:C124A:C248T:A487T	T41K:K165M	27863.00073236581
AAAAACCACTACCCAACCGA	CTGCTCGAAC	B	cgreGFP	0.0	0.0	0.0	0.0	0.0	16.78	31.56	0.0	48.34	T5C:C124A:C248T:A487T	T41K:K165M	27665.469831170587
AAAAACCACTACCCAACCGA	TTAGCCGACC	B	cgreGFP	0.0	0.0	0.0	0.0	1.69	25.36	33.33	0.0	60.38	T5C:C124A:C248T:A487T	T41K:K165M	27365.73513037275
AAAAACCACTATAAATCATA	CACGCTCGTA	B	cgreGFP	2.54	0.0	0.0	0.0	1.69	0.0	0.0	0.0	4.23	T376A:C563A	V128E	590.0
AAAAACCACTATAAATCATA	CGACTGTTTG	B	cgreGFP	0.7	0.0	0.0	0.0	0.0	0.0	0.3	0.0	1.0	T376A:C563A	V128E	590.0
AAAAACCACTATAAATCATA	GGTTCGACCG	B	cgreGFP	0.0	0.0	0.0	1.35	0.0	0.0	0.0	0.0	1.35	T376A:C563A	V128E	9105.305111313859
AAAAACCAGCACCCTAATCA	TCTCATGGGA	B	cgreGFP	2.36	0.0	0.0	0.0	0.0	1.32	0.0	0.0	3.68	C56A:A129T:C165A:T216A:A475G:C661G	T43S:L55M:C72S:N161S:T226R	590.0
AAAAACCAGCACCCTAATCA	TGGACTCATG	B	cgreGFP	5.51	0.0	0.0	0.0	6.67	0.0	0.0	0.0	12.18	C56A:A129T:C165A:T216A:A475G:C661G	T43S:L55M:C72S:N161S:T226R	5935.398791061768
AAAAACCAGCACCCTAATCA	TTCCAAGTGC	B	cgreGFP	1.75	0.0	0.0	0.68	0.0	0.0	0.0	0.0	2.43	C56A:A129T:C165A:T216A:A475G:C661G	T43S:L55M:C72S:N161S:T226R	590.0
AAAAACCATAACAAACAAAA	GGCGCTGCTG	B	cgreGFP	3.41	0.06	0.0	0.0	0.0	0.0	0.0	0.0	3.47	G99T:C155T:A348T:G546.:.548T	G33C:N119Y:A185L	590.0
AAAAACCATAACAAACAAAA	GGGAATCTCG	B	cgreGFP	2.62	0.0	0.0	0.0	0.0	0.0	0.0	0.0	2.62	G99T:C155T:A348T:G546.:.548T	G33C:N119Y:A185L	590.0
AAAAACCATAACACCACACT	ATTTACCGTG	B	cgreGFP	1.14	0.0	0.0	0.0	0.0	0.0	0.0	0.0	1.14	G23T:C118T:A247G:A261G:A572T	A39V:D84G:T89A	590.0
AAAAACCATAACACCACACT	TTGCTTAACG	B	cgreGFP	2.36	0.0	0.0	1.44	0.0	2.77	5.04	0.0	11.61	G23T:C118T:A247G:A261G:A572T	A39V:D84G:T89A	20521.953554164418
AAAAACCATATATAATCACC	GTTCCGATGC	B	cgreGFP	1.84	0.0	0.0	0.0	0.0	0.0	2.52	0.0	4.36	A123G:T272A:A277T:A283G:.567T:A583G:A629G:C704T	T41A:D93E:Y95F:Q97R:G192W:A193R:W194M:E195G:E196G:D197R:Y198L:L203P:Y204V:H205P:H206P:L207P:T208D:V209S:W210V:T211D:S212*:F213L:G214R:K215Q:D216G:D218R:D219*:D220R:E221R:T222D:D223R:H224S:L225P:T226Y:I227D:V228R:E229R:V230G:I231H:K232*:A233G:V234R:D235R:E239G:T243N:Y244V:R245P:*246L	14328.04869956058
AAAAACCATCACACCAGCCC	GACCATGGCT	B	cgreGFP	15.31	0.0	0.0	0.0	0.0	1.59	0.0	0.0	16.900000000000002	T308C:T318C:A637G:C704T	Y109H:D218G	590.0
AAAAACCATCGCACGTGCCC	CGTTGCAATA	B	cgreGFP	3.85	0.0	0.0	0.0	0.0	0.0	0.0	0.0	3.85	A306.:T427A:A516T:G639A	N105M:D106T:G107A:Q108S:Y109T:D110T:V111*:A113P:V115*:T116R:Y117M:E118R:N119T:G120V:T121H:L122Y:Y123T:N124T:R125A:V126L:T127P:V128*:K129R:G130A:T131L:G132V:F133S:K134S:S135Q:N136T:G137A:N138T:I139S:L140W:M142C:R143A:V144F:L145S:Y146T:H147T:S148R:P149H:H151T:A152Q:V153S:Y154I:I155S:L156C:P157L:D158T:R159A:K160R:N161M:G162V:G163A:M164*:K165R:I166L:E167S:Y168I:N169T:K170R:A171P:F172L:D173T:V174Y:M17…	590.0
AAAAACCATCGCACGTGCCC	GAGTCAGTAC	B	cgreGFP	6.04	0.0	0.0	0.0	0.0	0.0	0.0	0.0	6.04	A306.:T427A:A516T:G639A	N105M:D106T:G107A:Q108S:Y109T:D110T:V111*:A113P:V115*:T116R:Y117M:E118R:N119T:G120V:T121H:L122Y:Y123T:N124T:R125A:V126L:T127P:V128*:K129R:G130A:T131L:G132V:F133S:K134S:S135Q:N136T:G137A:N138T:I139S:L140W:M142C:R143A:V144F:L145S:Y146T:H147T:S148R:P149H:H151T:A152Q:V153S:Y154I:I155S:L156C:P157L:D158T:R159A:K160R:N161M:G162V:G163A:M164*:K165R:I166L:E167S:Y168I:N169T:K170R:A171P:F172L:D173T:V174Y:M17…	590.0
AAAAACCATCGCACGTGCCC	GTTTCTTTTA	B	cgreGFP	8.49	0.0	0.0	0.0	0.95	5.68	0.44	0.0	15.56	A306.:T427A:A516T:G639A	N105M:D106T:G107A:Q108S:Y109T:D110T:V111*:A113P:V115*:T116R:Y117M:E118R:N119T:G120V:T121H:L122Y:Y123T:N124T:R125A:V126L:T127P:V128*:K129R:G130A:T131L:G132V:F133S:K134S:S135Q:N136T:G137A:N138T:I139S:L140W:M142C:R143A:V144F:L145S:Y146T:H147T:S148R:P149H:H151T:A152Q:V153S:Y154I:I155S:L156C:P157L:D158T:R159A:K160R:N161M:G162V:G163A:M164*:K165R:I166L:E167S:Y168I:N169T:K170R:A171P:F172L:D173T:V174Y:M17…	2729.9156178747908
AAAAACCATTATTAACAATA	ACGTGGTATC	B	cgreGFP	0.09	0.0	0.0	0.0	0.0	2.25	0.0	0.0	2.34	A35G:T211A:A316T:C383T:A601G	V70E:Q108L:H206R	21345.368174346702
AAAAACCATTGAAGCACCCC	GCAGAAAATA	B	cgreGFP	0.79	0.0	0.0	0.0	0.0	0.0	0.0	0.0	0.79	A3T:C118A:A265G:T325A	T1S:A39D:Q90R:V111E	590.0
AAAAACCATTGCCAAAAACA	GTGTCTCGGC	B	cgreGFP	0.0	0.0	0.0	5.67	0.0	0.0	0.0	0.0	5.67	G151A:C355A	C50Y:T121K	9105.305111313859
AAAAACCCAAAATACAACAA	AGATACTTGG	B	cgreGFP	0.26	0.96	0.0	0.0	0.0	0.0	0.0	0.0	1.22	T215C:C231A:A556G:T699C	P77T:N188S:Y244H	1409.0591825082959
AAAAACCCAAAATACAACAA	ATAGGCACAT	B	cgreGFP	2.45	0.0	0.0	0.0	0.0	0.0	0.0	0.0	2.45	T215C:C231A:A556G:T699C	P77T:N188S:Y244H	590.0
AAAAACCCAAAATACAACAA	CTCTGACTCA	B	cgreGFP	5.25	0.0	0.0	0.0	0.0	0.0	0.0	0.0	5.25	T215C:C231A:A556G:T699C	P77T:N188S:Y244H	590.0
AAAAACCCAAAATACAACAA	GCCTTTCGAG	B	cgreGFP	0.61	0.0	0.0	0.0	0.0	0.0	0.0	0.0	0.61	T215C:C231A:A556G:T699C	P77T:N188S:Y244H	590.0
AAAAACCCAAAATACAACAA	TGACAATCCA	B	cgreGFP	0.17	0.0	0.0	0.0	7.2	0.0	0.0	0.0	7.37	T215C:C231A:A556G:T699C	P77T:N188S:Y244H	14317.778510916716
AAAAACCCAATTCCAAACAC	CATCCTTCAC	B	cgreGFP	2.36	0.11	0.0	0.0	0.0	0.13	0.0	0.0	2.6	T87C:C275T:G341T:A405T:A501G	F29L:N138Y:K170E	590.0
AAAAACCCAGACAAAAGTGG	AATGGTCTTT	B	cgreGFP	1.31	0.0	0.0	0.0	0.0	0.0	0.0	0.0	1.31	C14T:G160T:A225.:G523C:A580G	G53V:K75N:Y76T:R78A:H79T:I80L:A81R:D84T:F85S:F86S:K87S:S88P:T89P:Q90N:D93M:G94A:Y95T:S96V:Q97R:D98T:R99A:I100S:I101S:S102R:F103S:D104T:N105M:D106T:G107A:Q108S:Y109T:D110T:V111*:A113P:V115*:T116R:Y117M:E118R:N119T:G120V:T121H:L122Y:Y123T:N124T:R125A:V126L:T127P:V128*:K129R:G130A:T131L:G132V:F133S:K134S:S135Q:N136T:G137A:N138T:I139S:L140W:M142C:R143A:V144F:L145C:Y146T:H147T:S148R:P149H:H151T:A152Q:…	590.0
AAAAACCCAGGCACAAGCCC	AATGATACGC	B	cgreGFP	0.0	0.0	0.0	0.0	0.0	0.0	6.22	0.0	6.22	G151C:T258A:G273T:A544G:A558G:A583T:A598T	C50S:S88T:G94C:H184R:K189E:D197V:H205L	31783.594190557596
AAAAACCCAGGCACAAGCCC	CTGTCTTATC	B	cgreGFP	5.77	0.0	0.0	0.0	0.0	0.0	0.0	0.0	5.77	G151C:T258A:G273T:A544G:A558G:A583T:A598T	C50S:S88T:G94C:H184R:K189E:D197V:H205L	590.0
AAAAACCCAGGCACAAGCCC	TGTCTTATGA	B	cgreGFP	3.94	0.0	0.0	0.0	0.0	0.0	0.0	0.0	3.94	G151C:T258A:G273T:A544G:A558G:A583T:A598T	C50S:S88T:G94C:H184R:K189E:D197V:H205L	590.0
AAAAACCCAGGCACAAGCCC	TTCGGCTGCA	B	cgreGFP	0.61	0.0	0.0	0.08	0.0	0.0	0.0	0.0	0.69	G151C:T258A:G273T:A544G:A558G:A583T:A598T	C50S:S88T:G94C:H184R:K189E:D197V:H205L	590.0
AAAAACCCCAAAAAAAAACC	ATTCCGGAGG	B	cgreGFP	0.0	0.0	0.0	3.13	8.9	3.96	0.0	0.0	15.989999999999998	T592C:T622A:T690C	L203P:F213Y	15989.2310674724
AAAAACCCCAAAAAAAAACC	CCCGGATCGC	B	cgreGFP	0.0	0.0	0.0	2.2	5.08	0.0	0.0	0.0	7.28	T592C:T622A:T690C	L203P:F213Y	12859.998380815627
AAAAACCCCAAAAAAAAACC	TGACGAGCGG	B	cgreGFP	0.0	0.0	0.0	13.55	1.17	1.72	0.0	0.0	16.44	T592C:T622A:T690C	L203P:F213Y	11074.621176951774
AAAAACCCCAAAACATAATC	ACTTTTCGTG	B	cgreGFP	1.57	0.0	0.0	0.0	0.0	0.0	0.0	0.0	1.57	A34T:A103G:T213C:A283T:T460C:C539G:A606G	E11V:E34G:F71L:Q97L:L156S:T208A	590.0
AAAAACCCCAAAACATAATC	GTGCAGCCAC	B	cgreGFP	2.89	10.93	0.0	0.0	0.0	0.0	0.0	0.0	13.82	A34T:A103G:T213C:A283T:T460C:C539G:A606G	E11V:E34G:F71L:Q97L:L156S:T208A	1412.5013129409463
AAAAACCCCAAAACATAATC	TGTGGTGGGC	B	cgreGFP	4.9	0.0	0.0	0.0	0.0	0.0	0.0	0.0	4.9	A34T:A103G:T213C:A283T:T460C:C539G:A606G	E11V:E34G:F71L:Q97L:L156S:T208A	590.0
AAAAACCCCCGCCACGCCCC	CTGAGCGACA	B	cgreGFP	5.07	0.0	0.0	0.0	0.0	0.0	0.0	0.0	5.07	C55T:A348G:A650G:G681T	T18I:N119D:A233S	590.0
AAAAACCCGCAAACCAAACA	ACTGTTCCTG	B	cgreGFP	15.57	0.0	0.9	0.0	0.0	0.0	0.0	0.0	16.47	T44C:G78T:C122T:G159T:T253A:A449G:T479A	G26C:G53C:F86Y	590.0
AAAAACCCTAAATACATCCC	ACCACTCAGG	B	cgreGFP	0.0	0.0	0.0	0.0	1.59	0.0	0.0	0.0	1.59	T73C:C198A:A261T	V24A:L66M:T89S	15583.440508480951
AAAAACCCTAAATACATCCC	TCTTGAGAAT	B	cgreGFP	0.87	0.0	0.0	0.51	0.0	0.0	0.0	0.0	1.38	T73C:C198A:A261T	V24A:L66M:T89S	590.0
AAAAACCCTACCTGCATCCA	GGAGTTTGCG	B	cgreGFP	0.0	0.0	0.0	10.67	9.75	1.45	0.0	0.0	21.87	G210A	V70M	12315.759566927849
AAAAACCCTACCTGCATCCA	GTACCATTGT	B	cgreGFP	0.0	0.0	0.0	0.25	4.34	1.85	0.0	0.0	6.44	G210A	V70M	17386.125981380985
AAAAACCCTACCTGCATCCA	TCGATTTACG	B	cgreGFP	0.0	0.0	0.23	3.05	5.61	0.0	2.67	0.0	11.56	G210A	V70M	15851.573035392756
AAAAACCCTATTAAAAATTA	GAGGCGATTG	B	cgreGFP	0.0	0.0	0.0	0.0	1.48	37.52	56.44	1.83	97.27	A156G	T52A	27903.69850678588
AAAAACCCTCACACCTCTTC	CTCTGCCCTT	B	cgreGFP	0.0	0.0	0.0	0.0	0.0	12.42	5.19	0.92	18.53	T542C:G680A:A694G	E239G	26134.390183593456
AAAAACCCTTTTCCACCATT	ATGGGGTCAG	B	cgreGFP	0.0	0.0	0.0	0.0	6.78	38.84	31.41	0.0	77.03	G79A:G375T:C432A:A489G:A640T:A643G	G26D:V128L:H147N:I166V:D219V:D220G	25700.054635583707
AAAAACCCTTTTCCACCATT	CTCTGGTCGT	B	cgreGFP	0.0	0.0	0.0	0.0	10.81	74.9	38.52	0.0	124.23000000000002	G79A:G375T:C432A:A489G:A640T:A643G	G26D:V128L:H147N:I166V:D219V:D220G	24773.218108157285
AAAAACCCTTTTCCACCATT	TACAATGCGC	B	cgreGFP	0.0	0.0	0.0	0.0	33.79	115.98	31.56	0.0	181.33	G79A:G375T:C432A:A489G:A640T:A643G	G26D:V128L:H147N:I166V:D219V:D220G	22863.463140982334
AAAAACCGAATGAACGATAT	CCAAAACTTT	B	cgreGFP	0.0	0.0	0.0	0.0	2.22	12.15	20.89	0.0	35.26000000000001	A17T:T211C:T479C:G642A	E5D:V70A:D220N	27816.95791829245
AAAAACCGAATGAACGATAT	CGGTGTACGA	B	cgreGFP	0.0	0.0	0.0	0.0	3.07	15.19	7.7	0.0	25.96	A17T:T211C:T479C:G642A	E5D:V70A:D220N	24433.241787270967
AAAAACCGAATGAACGATAT	TCCCGGGGTG	B	cgreGFP	0.0	0.0	0.0	0.0	0.0	1.59	0.0	0.0	1.59	A17T:T211C:T479C:G642A	E5D:V70A:D220N	22960.42648482675
AAAAACCGAATGAACGATAT	TCGTTACGCA	B	cgreGFP	0.0	0.0	0.0	0.0	8.05	24.17	9.48	0.0	41.7	A17T:T211C:T479C:G642A	E5D:V70A:D220N	23255.357843349007
AAAAACCGACATAAGCCCCC	GTCATGTCAT	B	cgreGFP	20.21	0.0	0.39	0.0	0.0	0.0	0.0	0.0	20.6	A183G:G614C:T659A	T61A:W210C	590.0
AAAAACCGACATAAGCCCCC	TTAACATATG	B	cgreGFP	2.54	0.0	0.0	0.0	0.0	0.0	0.0	0.0	2.54	A183G:G614C:T659A	T61A:W210C	590.0
AAAAACCGACCAGAAAATTA	TGCACGAAGA	B	cgreGFP	0.44	0.0	0.0	0.0	0.0	1.85	0.0	0.0	2.29	A238T:C282T:A629T	H79L:Q97*:K215N	20810.574117441072
AAAAACCGACGCACATACCC	ATTTTTTGGC	B	cgreGFP	9.1	0.0	0.0	0.0	0.74	0.0	0.0	0.0	9.84	G33A:G78A:A90G:C446A:T459A:A502G:C633T:T658.	E11K:G26S:I30V:H151Q:L156M:K170R:P217S:T226R:I227S:V228S:E229R:V230S:I231L:K232R:A233P:V234*:D235T:L236W:E239K:T243R:Y244T:R245A	590.0
AAAAACCGATAAACACAATT	CCGTCAATTC	B	cgreGFP	0.0	0.0	0.0	0.0	0.0	30.65	28.0	6.88	65.53	A608G	wt	27756.883699599613
AAAAACCGATAAACACAATT	CGAGCTTGCT	B	cgreGFP	0.0	0.0	0.0	0.0	2.33	10.3	12.89	3.9	29.42	A608G	wt	28371.716735752598
AAAAACCGATAAACACAATT	TATCCTTTTA	B	cgreGFP	0.0	0.0	0.0	0.0	0.0	9.64	5.04	0.0	14.68	A608G	wt	26189.40116356311
AAAAACCGCCACCAAACCGC	TGCATTAGTT	B	cgreGFP	0.0	0.0	0.0	0.0	0.0	33.03	52.15	6.54	91.72	G243A:A354G	A81T:T121A	28789.653689279883
AAAAACCGCCACCAAACCGC	TTTTTTTCGT	B	cgreGFP	0.0	0.0	0.0	0.0	5.4	9.78	12.44	1.83	29.45	G243A:A354G	A81T:T121A	26293.839003614936
AAAAACCGCGACTCCTACGA	CATTTCCGTA	B	cgreGFP	2.45	0.0	0.0	0.0	0.0	0.0	0.0	0.0	2.45	G126A:A316G:G423A:A663G:C704T	G42S:Q108R:V144I:I227V	590.0
AAAAACCGCGACTCCTACGA	TACCCGCAGG	B	cgreGFP	2.27	0.0	2.53	0.08	1.59	0.0	0.0	0.0	6.47	G126A:A316G:G423A:A663G:C704T	G42S:Q108R:V144I:I227V	4066.624161058246
AAAAACCTCAATTTCAACCA	AGGCTAATTT	B	cgreGFP	0.0	0.0	0.0	0.76	39.72	27.74	0.0	0.0	68.22	G180T:G473A:G662A:A694G	A60S:E239G	18416.42460450205
AAAAACCTCAATTTCAACCA	CCGTGTGTCA	B	cgreGFP	0.0	0.0	0.0	0.0	1.59	0.0	0.0	0.0	1.59	G180T:G473A:G662A:A694G	A60S:E239G	15583.440508480951
AAAAACCTCAATTTCAACCA	TGTATTGGAG	B	cgreGFP	0.0	0.0	0.0	2.88	0.0	1.98	0.0	0.0	4.8599999999999985	G180T:G473A:G662A:A694G	A60S:E239G	14359.192535434231
AAAAACCTCCATATCAAATT	CACCTTTGCA	B	cgreGFP	1.49	0.0	0.0	0.0	0.0	0.0	0.0	0.0	1.49	G6C:C196A:C302A:C443T:T484C:G684A:T699A	A2P:S65Y:F103L:M164T:V234I:Y244N	590.0
AAAAACCTCCATATCAAATT	CCACGTATTC	B	cgreGFP	0.26	0.0	0.0	0.0	0.0	3.17	0.0	0.0	3.43	G6C:C196A:C302A:C443T:T484C:G684A:T699A	A2P:S65Y:F103L:M164T:V234I:Y244N	21023.579563174368
AAAAACCTCCATATCAAATT	CCCCAAGCGG	B	cgreGFP	13.47	0.0	0.0	0.0	0.0	0.0	1.93	0.0	15.4	G6C:C196A:C302A:C443T:T484C:G684A:T699A	A2P:S65Y:F103L:M164T:V234I:Y244N	590.0
AAAAACCTCCATATCAAATT	CGAATACATA	B	cgreGFP	4.46	0.0	0.0	0.0	0.0	0.0	0.0	0.0	4.46	G6C:C196A:C302A:C443T:T484C:G684A:T699A	A2P:S65Y:F103L:M164T:V234I:Y244N	590.0
AAAAACCTCCATATCAAATT	TGGTGGTGGT	B	cgreGFP	6.21	0.0	0.0	0.0	0.0	0.0	0.0	0.0	6.21	G6C:C196A:C302A:C443T:T484C:G684A:T699A	A2P:S65Y:F103L:M164T:V234I:Y244N	590.0
AAAAACCTCCATATCAAATT	TTGGTTCGAG	B	cgreGFP	0.79	0.0	0.0	0.0	0.0	0.0	0.0	0.0	0.79	G6C:C196A:C302A:C443T:T484C:G684A:T699A	A2P:S65Y:F103L:M164T:V234I:Y244N	590.0
AAAAACCTCTCTACATACTA	CAGGCATCTG	B	cgreGFP	4.9	0.0	0.0	0.0	0.0	0.0	0.0	0.0	4.9	C113T:T150C:G200A:C262T:C432G:G465T:G692A	C50R:T89I:H147D:D158Y	590.0
AAAAACCTCTCTACATACTA	GAGCGCTGGG	B	cgreGFP	2.62	0.0	0.0	0.0	0.0	6.61	0.0	0.0	9.23	C113T:T150C:G200A:C262T:C432G:G465T:G692A	C50R:T89I:H147D:D158Y	16213.59900732888
AAAAACCTCTCTACATACTA	TACAAGTTGA	B	cgreGFP	3.59	0.0	0.0	1.78	0.0	0.0	0.0	0.0	5.37	C113T:T150C:G200A:C262T:C432G:G465T:G692A	C50R:T89I:H147D:D158Y	590.0
AAAAACCTCTCTACATACTA	TTTCTGTTGG	B	cgreGFP	6.56	0.0	0.0	0.0	0.0	0.0	2.67	0.0	9.23	C113T:T150C:G200A:C262T:C432G:G465T:G692A	C50R:T89I:H147D:D158Y	590.0
AAAAACCTGCACCTACGCTT	CGGCCGTGGT	B	cgreGFP	1.31	0.0	0.0	0.0	0.0	0.4	0.0	0.0	1.71	A84T:G171A:C221A:A471G:C626G:G645A	K28*:V57M:F73L:K160E:E221K	590.0
AAAAACCTGCACCTACGCTT	GTGGCTCTGG	B	cgreGFP	5.16	0.0	0.0	0.0	0.0	1.06	2.37	0.0	8.59	A84T:G171A:C221A:A471G:C626G:G645A	K28*:V57M:F73L:K160E:E221K	590.0
AAAAACCTGCACCTACGCTT	TGGACGTCGC	B	cgreGFP	6.65	0.0	0.0	0.0	0.0	6.87	4.59	0.0	18.11	A84T:G171A:C221A:A471G:C626G:G645A	K28*:V57M:F73L:K160E:E221K	14570.29904414329
AAAAACCTTCCCCCCACCTC	TCGGTGAGAT	B	cgreGFP	0.0	0.0	0.0	0.0	0.0	0.0	2.52	0.0	2.52	C164.:.167C:A335G:G338T:T464C:A471G:A498G:C607G:G642A	L55S:K160E:N169D:T208R:D220N	31783.594190557596
AAAAACGAAGAGAGAACCCA	ACTTGGGTCC	B	cgreGFP	1.75	0.0	0.0	0.0	0.0	0.0	0.0	0.0	1.75	T295A:C392T:T435C:A483T:C549T	I101N:S148P:M164L:Q186*	590.0
AAAAACGAAGAGAGAACCCA	CCGGTACTGC	B	cgreGFP	0.0	0.0	0.0	0.0	0.0	0.92	0.0	0.0	0.92	T295A:C392T:T435C:A483T:C549T	I101N:S148P:M164L:Q186*	22960.42648482675
AAAAACGAAGAGAGAACCCA	GCATCAAGGG	B	cgreGFP	0.0	0.0	0.0	0.0	0.0	0.0	1.48	0.0	1.48	T295A:C392T:T435C:A483T:C549T	I101N:S148P:M164L:Q186*	31783.594190557596
AAAAACGACCATAATAAACA	TTCCCCACAT	B	cgreGFP	9.62	0.0	0.0	0.0	0.0	0.0	0.0	0.0	9.62	A142G:T242A:T594C	K47R:Y204H	590.0
AAAAACGACTTCAAAAAAAC	GTCTTTGGTG	B	cgreGFP	1.05	0.0	0.0	0.0	0.64	8.72	0.0	0.0	10.410000000000002	A84T:G469A:A643T	K28*:R159H:D220V	20725.943105825376
AAAAACGACTTCAAAAAAAC	TCGGAGGGCT	B	cgreGFP	3.15	0.0	0.0	3.05	0.0	3.57	0.0	0.0	9.77	A84T:G469A:A643T	K28*:R159H:D220V	9605.013244242306
AAAAACGCAAAAATAGACAG	CAAATTTTAC	B	cgreGFP	0.96	0.0	0.0	0.0	0.0	0.0	0.0	0.0	0.96	G6T:A58G:A84G:C198A:A279T:C540T	A2S:E19G:K28E:L66M:S96C:R183C	590.0
AAAAACGCAAAAATAGACAG	TCGCTCTGTA	B	cgreGFP	0.79	0.0	0.0	0.0	0.0	0.0	0.0	0.0	0.79	G6T:A58G:A84G:C198A:A279T:C540T	A2S:E19G:K28E:L66M:S96C:R183C	590.0
AAAAACGCAAAAATAGACAG	TTGAGATTTG	B	cgreGFP	4.99	0.0	0.0	0.0	0.0	0.0	0.0	0.0	4.99	G6T:A58G:A84G:C198A:A279T:C540T	A2S:E19G:K28E:L66M:S96C:R183C	590.0
AAAAACGCAAACCCCTGACA	CAATCCAGCA	B	cgreGFP	5.6	0.0	0.0	0.0	6.78	0.0	0.0	0.0	12.38	A153G:A186G:A256T:A335T:A405G:T491C:A580T:C644G:A648G	T51A:I62V:K87M:K114N:N138D:E196V:D220E:T222A	5936.743152766843
AAAAACGCAAACCCCTGACA	GGTGCGTCTA	B	cgreGFP	2.8	0.0	0.0	0.0	0.0	0.0	0.0	0.0	2.8	A153G:A186G:A256T:A335T:A405G:T491C:A580T:C644G:A648G	T51A:I62V:K87M:K114N:N138D:E196V:D220E:T222A	590.0
AAAAACGCAAACGACAACAG	ATCTTGATCT	B	cgreGFP	5.07	0.0	0.0	3.98	0.74	0.0	3.56	0.0	13.35	G33T:T295C:A346G:A475G:C557G:C599G:C704T	E11*:I101T:E118G:N161S:N188K:H205Q	8123.583290354331
AAAAACGCAAACGACAACAG	ATTGGCGCAA	B	cgreGFP	2.71	0.0	0.0	0.0	0.0	1.19	1.33	0.0	5.23	G33T:T295C:A346G:A475G:C557G:C599G:C704T	E11*:I101T:E118G:N161S:N188K:H205Q	5387.03281511853
AAAAACGCAAACGACAACAG	CAATTGGCGT	B	cgreGFP	2.1	0.0	0.0	0.0	0.0	6.34	0.59	0.0	9.03	G33T:T295C:A346G:A475G:C557G:C599G:C704T	E11*:I101T:E118G:N161S:N188K:H205Q	18569.828645846592
AAAAACGCAAACGACAACAG	GGCGGCTCGT	B	cgreGFP	0.0	0.0	0.0	0.0	0.0	1.45	0.0	0.0	1.45	G33T:T295C:A346G:A475G:C557G:C599G:C704T	E11*:I101T:E118G:N161S:N188K:H205Q	22960.42648482675
AAAAACGCAGACACACAAAT	ACGACGATTC	B	cgreGFP	2.19	0.0	0.0	0.0	1.06	1.45	0.0	0.0	4.699999999999998	G127A:C230T:G488T:T592A	G42D:K165N:L203Q	6580.699709722577
AAAAACGCAGACACACAAAT	GTTGATCAGT	B	cgreGFP	0.96	0.0	0.0	0.0	0.0	0.0	0.0	0.0	0.96	G127A:C230T:G488T:T592A	G42D:K165N:L203Q	590.0
AAAAACGCCACGGGAACTGT	GGCCGAGCCC	B	cgreGFP	9.1	0.0	0.0	0.0	0.0	0.0	0.0	0.0	9.1	C340A:A483G:C547T:C563T:A581T:A615G	T116K:M164V:A185V:E196D:T211A	590.0
AAAAACGCCCAAACCACTGC	AGTTGTGCCG	B	cgreGFP	14.0	0.0	0.0	0.0	7.94	0.0	0.0	0.0	21.94	T187A:A406T:T424C:A558G	I62N:N138I:V144A:K189E	590.0
AAAAACGCCCAAACCACTGC	GTAGCAGGTC	B	cgreGFP	6.65	0.0	0.0	0.0	0.0	0.0	9.93	0.0	16.58	T187A:A406T:T424C:A558G	I62N:N138I:V144A:K189E	15793.43442774582
AAAAACGCCCAAACCACTGC	TTTTGTGGAG	B	cgreGFP	7.26	0.0	0.0	0.0	0.0	0.0	0.0	0.0	7.26	T187A:A406T:T424C:A558G	I62N:N138I:V144A:K189E	590.0
AAAAACGCTATGTAATTTAT	CCAGCATCCG	B	cgreGFP	8.84	0.0	0.0	0.93	0.0	0.0	0.0	0.0	9.77	C80G:A120T:C197T:C198T:G402T:T553G:A555T:A648T	T40S:G137C:F187C:N188Y:T222S	590.0
AAAAACGGAAACTCAAAATT	CATGCTGAGC	B	cgreGFP	2.19	0.0	0.0	0.0	1.69	0.0	0.0	0.0	3.88	C196A:A372T:C603T:C649T:C668T	S65Y:T127S:T222I	1418.3249884419631
AAAAACGGAAACTCAAAATT	GGGTGGGGTT	B	cgreGFP	0.61	0.0	0.0	0.0	0.0	0.0	0.0	0.0	0.61	C196A:A372T:C603T:C649T:C668T	S65Y:T127S:T222I	590.0
AAAAACGTCCTTTCATCCCC	GAAGTATCGA	B	cgreGFP	5.86	8.34	22.62	0.0	1.27	1.32	0.0	0.0	39.41	T195C:T325C:A356T	S65P:V111A	3331.4026458464227
AAAAACGTCCTTTCATCCCC	GCCACTGGGG	B	cgreGFP	0.0	8.34	3.04	13.55	0.0	0.0	0.0	0.0	24.93	T195C:T325C:A356T	S65P:V111A	5939.795569187736
AAAAACGTCCTTTCATCCCC	TGACGGAAGT	B	cgreGFP	0.0	0.0	15.81	0.0	0.64	0.0	0.0	0.0	16.45	T195C:T325C:A356T	S65P:V111A	5158.082452492295
AAAAACTAAAAAAAAAACAA	TCGCCGTGCT	B	cgreGFP	0.0	0.0	0.0	0.0	0.0	29.59	57.93	16.51	104.03	G59T:T110A:T659C	E19D	30493.284168600367
AAAAACTAAAATAGAACAAA	ACTGGCAGTA	B	cgreGFP	8.4	0.0	0.0	0.0	0.0	0.0	0.0	0.0	8.4	A153T:A363T:A627G:C697T	T51S:N124Y:K215E:T243M	590.0
AAAAACTAACGATATGCACC	CAAGTTAATT	B	cgreGFP	0.0	4.9	0.0	0.0	0.0	0.0	0.0	0.0	4.9	T213A	F71I	1935.495331578453
AAAAACTAACGATATGCACC	GTAATCTTGA	B	cgreGFP	0.0	29.3	4.33	0.0	0.0	0.0	0.0	0.0	33.63	T213A	F71I	2446.107940395912
AAAAACTAACGATATGCACC	GTAGTGGGCG	B	cgreGFP	0.09	8.28	6.75	0.0	0.0	0.0	0.0	0.0	15.12	T213A	F71I	2624.9711014169065
AAAAACTAACGATATGCACC	TTAGGGGTTT	B	cgreGFP	0.0	39.15	48.96	0.0	24.47	4.62	0.0	0.0	117.2	T213A	F71I	4287.555553054529
AAAAACTAAGAAAACCCTAC	GTTCGGTGAG	B	cgreGFP	9.27	0.0	0.0	0.0	0.0	0.0	0.0	0.0	9.27	C32T:T219A:A379G:A417G:A498G:C540T:A577T:T699C	F73I:K129R:M142V:N169D:R183C:E195V:Y244H	590.0
AAAAACTACAACAAAAACGG	GAATATGGCC	B	cgreGFP	50.66	0.0	0.0	0.0	0.0	2.38	0.0	0.0	53.04	A35G:A163T:C234A:G243A:T272A:G380T:G388C:A405T:C422T:T552A:C607T:G624A:T659A	D54V:R78S:A81T:D93E:K129N:G132A:N138Y:F187I:T208I:G214S	590.0
AAAAACTACAACAAAAACGG	TGGGTTTTGG	B	cgreGFP	2.1	0.0	0.0	0.0	0.0	0.0	0.0	0.0	2.1	A35G:A163T:C234A:G243A:T272A:G380T:G388C:A405T:C422T:T552A:C607T:G624A:T659A	D54V:R78S:A81T:D93E:K129N:G132A:N138Y:F187I:T208I:G214S	590.0
AAAAACTACAATTCATCCGC	GTCACCGTTA	B	cgreGFP	2.89	0.0	0.0	0.0	0.0	0.0	1.78	0.0	4.67	A141G:T192C:C397G:T453A:C524T:A529C:G645T	K47E:S64P:S135*:Y154N:H179P:E221*	590.0
AAAAACTACACCCCAACACT	AACGTTTCTG	B	cgreGFP	5.07	0.0	0.0	0.0	0.0	0.0	0.0	0.0	5.07	A74G:C223A:C263A	A74D	590.0
AAAAACTACACCCCAACACT	CGGGCTGGTT	B	cgreGFP	3.32	0.0	0.0	0.0	0.0	0.0	0.0	0.0	3.32	A74G:C223A:C263A	A74D	590.0
AAAAACTACACCCCAACACT	CTGTGTACGG	B	cgreGFP	1.57	0.0	0.0	0.0	0.0	0.0	0.0	0.0	1.57	A74G:C223A:C263A	A74D	590.0
AAAAACTACACCCCAACACT	TAAGTGATCT	B	cgreGFP	0.0	0.0	0.0	0.0	0.0	0.0	15.26	0.46	15.72	A74G:C223A:C263A	A74D	33745.041947292615
AAAAACTACCACTAGACATC	TCGTGGCGAG	B	cgreGFP	0.0	0.0	1.63	0.0	4.13	0.0	0.0	0.0	5.76	T376C:T491C:A640G	V128A:D219G	13110.134723979172
AAAAACTACTACCAAAACAA	GCTTCAGTGT	B	cgreGFP	3.94	0.0	0.0	0.0	0.0	0.0	0.15	0.0	4.09	A136G:T192C:C268T:T535A:T676A:A696T	K45R:S64P:P92L:M181K:I231N:T243S	590.0
AAAAACTACTACCAAAACAA	TTCCTGTCAG	B	cgreGFP	0.0	0.0	0.0	0.0	0.0	0.0	0.74	0.0	0.74	A136G:T192C:C268T:T535A:T676A:A696T	K45R:S64P:P92L:M181K:I231N:T243S	31783.594190557596
AAAAACTACTACCAAATACC	CGGAAACTGG	B	cgreGFP	0.0	0.0	7.43	1.52	0.0	0.0	0.0	0.0	8.95	T479C:G651T	D223Y	5608.430429305387
AAAAACTACTACCAAATACC	GCAAAGATTA	B	cgreGFP	0.0	0.0	5.29	0.0	0.0	0.0	0.0	0.0	5.29	T479C:G651T	D223Y	4407.359254013969
AAAAACTACTACCAAATACC	GCAAGTGGGG	B	cgreGFP	0.0	0.0	10.07	2.62	0.0	0.0	0.0	0.0	12.69	T479C:G651T	D223Y	5599.172893436377
AAAAACTAGACCACCGACTA	AACGCTGTCT	B	cgreGFP	3.41	0.0	0.0	0.0	0.0	0.0	0.0	0.0	3.41	A598T	H205L	590.0
AAAAACTAGACCACCGACTA	GTCGTTAGGG	B	cgreGFP	5.34	0.0	0.0	0.0	0.0	0.0	0.0	0.0	5.34	A598T	H205L	590.0
AAAAACTAGCATAGAGCCCC	TGCTCAAATC	B	cgreGFP	11.11	0.0	0.0	0.0	1.8	0.79	2.81	0.0	16.509999999999998	A36T:T276C:C340T:G437C:A581T	K12*:Y95H:T116M:E196D	590.0
AAAAACTAGCTCATGACAAA	GGCTTGTTTG	B	cgreGFP	4.46	0.0	0.0	0.0	0.0	0.0	0.0	0.0	4.46	C56T:A145G:A384T:C649T	Y48C:T131S:T222I	590.0
AAAAACTAGCTCATGACAAA	GGGGCTTCCT	B	cgreGFP	1.92	0.0	0.0	0.0	0.0	0.0	0.0	0.0	1.92	C56T:A145G:A384T:C649T	Y48C:T131S:T222I	590.0
AAAAACTAGCTCATGACAAA	TTTATTTGGA	B	cgreGFP	0.44	0.0	0.0	0.0	0.0	0.13	0.0	0.0	0.5700000000000001	C56T:A145G:A384T:C649T	Y48C:T131S:T222I	590.0
AAAAACTATATTTACAAATG	CGTGAATCTC	B	cgreGFP	0.0	0.0	0.0	0.0	2.86	20.74	36.3	0.0	59.89999999999999	A675C	I231L	27943.356419618958
AAAAACTCAACATATTCATA	CGAAACGCCT	B	cgreGFP	0.0	0.0	0.0	0.0	0.0	0.0	8.44	0.0	8.44	A85G:A348G:G513A	K28R:N119D:V174I	31783.594190557596
AAAAACTCAACATATTCATA	GGGAGTTTCT	B	cgreGFP	0.0	0.0	0.0	0.0	1.17	7.79	19.85	11.12	39.93	A85G:A348G:G513A	K28R:N119D:V174I	32404.613850981143
AAAAACTCACACAACAATTC	AGAGTTAGAT	B	cgreGFP	1.14	0.0	0.0	0.0	1.91	0.0	0.0	0.0	3.05	A135G:C302A:T358A:T664A	K45E:F103L:L122Q:I227N	8452.92188266855
AAAAACTCACGACCAAATCA	GGGCCTGTCT	B	cgreGFP	0.52	0.0	0.0	9.99	0.0	0.0	0.0	0.0	10.51	A36T:A37T:A49T:C357A:T427A:C448A:T457C	K12L:Y16F:L122I:L145*:A152E:I155T	8065.572616043659
AAAAACTCACGATTACCAGT	AACGGTTGCG	B	cgreGFP	1.92	0.0	0.0	0.0	0.0	0.0	0.0	0.0	1.92	A271G:T344A:C385T:T459C:A556T	D93G:Y117*:T131I:N188I	590.0
AAAAACTCACGATTACCAGT	GAGGACTGAG	B	cgreGFP	2.45	0.0	0.0	0.0	0.0	0.0	0.0	0.0	2.45	A271G:T344A:C385T:T459C:A556T	D93G:Y117*:T131I:N188I	590.0
AAAAACTCCCAAGGAATATA	TTTCAACTCA	B	cgreGFP	24.23	6.54	0.0	0.08	4.77	84.28	139.11	32.57	291.5800000000001	wt	wt	28083.744884134347
AAAAACTCCCACTTAAAACA	CGGCCTCGTA	B	cgreGFP	0.96	0.0	0.0	0.0	0.0	0.0	0.0	0.0	0.96	A123G:C441T:C591T:G687T:A695C	T41A:P150S:D235Y:E239D	590.0
AAAAACTCCCACTTAAAACA	TGTTTCGTTT	B	cgreGFP	3.59	0.0	0.0	0.0	1.59	0.0	0.0	0.0	5.18	A123G:C441T:C591T:G687T:A695C	T41A:P150S:D235Y:E239D	590.0
AAAAACTGACATAAACACCC	AGCCCTCTGT	B	cgreGFP	0.0	0.0	0.0	0.0	0.0	0.66	2.37	0.0	3.03	T242C:G245.:A265G:A271G	D84T:F85S:F86S:K87S:S88P:T89P:Q90D:D93V:G94A:Y95T:S96V:Q97R:D98T:R99A:I100S:I101S:S102R:F103S:D104T:N105M:D106T:G107A:Q108S:Y109T:D110T:V111*:A113P:V115*:T116R:Y117M:E118R:N119T:G120V:T121H:L122Y:Y123T:N124T:R125A:V126L:T127P:V128*:K129R:G130A:T131L:G132V:F133S:K134S:S135Q:N136T:G137A:N138T:I139S:L140W:M142C:R143A:V144F:L145C:Y146T:H147T:S148R:P149H:H151T:A152Q:V153S:Y154I:I155S:L156C:P157L:D158T…	28372.886669856958
AAAAACTGACATAAACACCC	GACCATGGCT	B	cgreGFP	6.82	0.51	0.0	0.0	0.0	0.0	0.0	0.0	7.33	T242C:G245.:A265G:A271G	D84T:F85S:F86S:K87S:S88P:T89P:Q90D:D93V:G94A:Y95T:S96V:Q97R:D98T:R99A:I100S:I101S:S102R:F103S:D104T:N105M:D106T:G107A:Q108S:Y109T:D110T:V111*:A113P:V115*:T116R:Y117M:E118R:N119T:G120V:T121H:L122Y:Y123T:N124T:R125A:V126L:T127P:V128*:K129R:G130A:T131L:G132V:F133S:K134S:S135Q:N136T:G137A:N138T:I139S:L140W:M142C:R143A:V144F:L145C:Y146T:H147T:S148R:P149H:H151T:A152Q:V153S:Y154I:I155S:L156C:P157L:D158T…	590.0
AAAAACTGACATAAACACCC	TGTCCACAGG	B	cgreGFP	0.0	0.0	0.0	0.0	0.0	0.0	0.0	1.83	1.83	T242C:G245.:A265G:A271G	D84T:F85S:F86S:K87S:S88P:T89P:Q90D:D93V:G94A:Y95T:S96V:Q97R:D98T:R99A:I100S:I101S:S102R:F103S:D104T:N105M:D106T:G107A:Q108S:Y109T:D110T:V111*:A113P:V115*:T116R:Y117M:E118R:N119T:G120V:T121H:L122Y:Y123T:N124T:R125A:V126L:T127P:V128*:K129R:G130A:T131L:G132V:F133S:K134S:S135Q:N136T:G137A:N138T:I139S:L140W:M142C:R143A:V144F:L145C:Y146T:H147T:S148R:P149H:H151T:A152Q:V153S:Y154I:I155S:L156C:P157L:D158T…	42854.903135308086
AAAAACTGGAAACTAATACT	AGTTACTGCA	B	cgreGFP	0.09	4.85	0.0	0.0	0.0	0.0	0.0	0.0	4.94	wt	wt	1673.0269125856742
AAAAACTGGAAACTAATACT	TGTTCCGGAT	B	cgreGFP	7.17	0.0	0.0	0.0	1.27	0.0	0.0	0.0	8.44	wt	wt	590.0
AAAAACTGTTCAACTAGAGT	AATCGCGCGG	B	cgreGFP	7.26	0.0	0.0	0.0	0.0	0.0	0.3	0.0	7.56	C22T:G127A:G245T:A283T:G367T:C458A:A496G:T527C	A7V:G42D:Q97L:R125L:Y168C	590.0
AAAAACTGTTCAACTAGAGT	CTTTTTTCGG	B	cgreGFP	3.85	0.0	0.0	0.0	0.0	0.0	0.0	0.0	3.85	C22T:G127A:G245T:A283T:G367T:C458A:A496G:T527C	A7V:G42D:Q97L:R125L:Y168C	590.0
AAAAACTGTTCAACTAGAGT	GAATGAGGCG	B	cgreGFP	2.36	0.0	0.0	0.0	0.0	0.0	0.0	0.0	2.36	C22T:G127A:G245T:A283T:G367T:C458A:A496G:T527C	A7V:G42D:Q97L:R125L:Y168C	590.0
AAAAACTGTTCAACTAGAGT	TCGTTACGCA	B	cgreGFP	0.52	0.0	0.0	0.0	0.0	6.34	1.78	0.0	8.639999999999999	C22T:G127A:G245T:A283T:G367T:C458A:A496G:T527C	A7V:G42D:Q97L:R125L:Y168C	24158.85592373876
AAAAACTGTTCAACTAGAGT	TGGGGGACTG	B	cgreGFP	1.84	0.0	0.0	0.0	0.0	0.0	0.0	0.0	1.84	C22T:G127A:G245T:A283T:G367T:C458A:A496G:T527C	A7V:G42D:Q97L:R125L:Y168C	590.0
AAAAACTTAAAAGAATTATA	GTGTTGTTTA	B	cgreGFP	0.0	0.0	0.0	0.42	97.56	51.65	5.78	0.0	155.41	C275A:G419A	M142I	18281.075373895244
AAAAACTTAAAAGAATTATA	GTTGTGGGGT	B	cgreGFP	0.0	0.0	0.0	0.0	2.44	3.04	8.0	0.0	13.48	C275A:G419A	M142I	27367.371964945767
AAAAACTTTATTAAACAATC	ACTACTTCTC	B	cgreGFP	2.97	0.0	0.0	0.0	0.0	1.45	0.0	0.0	4.42	G29A:G203A:G345A:T495C:T509A:C588A	E118K:Y168H:F172L:P199T	590.0
AAAAACTTTGCAAGCACTTT	CCGTCGATTT	B	cgreGFP	5.6	0.0	0.0	0.0	0.0	0.0	0.0	0.0	5.6	C288T:G381C:G415A:A417G	R99C:G130R:G141E:M142V	590.0
AAAAACTTTTAATCCAATCC	GTAAACCCTG	B	cgreGFP	3.06	0.0	0.0	0.0	0.0	1.19	0.0	0.0	4.25	T172A:T390G:C704T	V57E:F133V	590.0
AAAAAGAAAAACATAGATGT	AACTGTCCGT	B	cgreGFP	0.0	0.0	0.0	0.0	0.53	3.3	14.96	3.67	22.46	wt	wt	31698.226107181694
AAAAAGAAAAACATAGATGT	CATTGCATTG	B	cgreGFP	0.0	0.0	0.0	0.0	0.0	6.61	0.15	0.0	6.760000000000002	wt	wt	24404.064523988814
AAAAAGAAAAACATAGATGT	CGTCCTCTTA	B	cgreGFP	0.0	0.0	0.0	0.0	0.21	24.83	51.85	9.29	86.18	wt	wt	29910.60878091939
AAAAAGAAAAACATAGATGT	GCCACTGGGG	B	cgreGFP	0.0	0.0	0.0	0.0	0.0	0.0	2.81	0.92	3.73	wt	wt	35410.98434323812
AAAAAGAAAAACATAGATGT	GTCGGTAAAC	B	cgreGFP	0.0	0.0	0.0	0.0	0.0	2.11	1.04	1.72	4.869999999999999	wt	wt	31299.150809587758
AAAAAGAAAACCACAAACTG	AAGTCGTGCA	B	cgreGFP	0.0	0.0	0.0	0.0	0.0	3.3	18.37	17.32	38.99	wt	wt	35764.846703792966
AAAAAGAAAACCACAAACTG	GTTCGGCCCC	B	cgreGFP	0.0	0.0	0.0	0.0	0.0	10.17	8.74	14.79	33.7	wt	wt	33907.156052331535
AAAAAGAAACAAAAAATGCA	AGTAAAACAT	B	cgreGFP	0.0	0.0	0.0	0.0	0.0	0.0	2.07	0.0	2.07	C92T:T150C:C275A:A393G:T455C:G518A:C588A:G636C:T685A:C689T	C50R:K134E:M175I:P199T:D218H:V234E	31783.594190557596
AAAAAGAAACAAAAAATGCA	GACCTCGGTG	B	cgreGFP	2.97	0.0	0.0	0.0	0.0	0.0	0.0	0.0	2.97	C92T:T150C:C275A:A393G:T455C:G518A:C588A:G636C:T685A:C689T	C50R:K134E:M175I:P199T:D218H:V234E	590.0
AAAAAGAACAACAAACCAAT	CTATGTAATG	B	cgreGFP	3.06	0.0	0.0	0.0	0.0	0.0	0.74	0.0	3.8	T455A:T508A:A532T:A586G:C702A	Y154*:F172Y:Q180L:Y198C:R245S	590.0
AAAAAGAACGTAACAAATAA	GGGCGCGTGG	B	cgreGFP	0.09	0.0	0.0	15.24	6.25	1.72	0.89	0.0	24.19	C206T:A393G:T418C	K134E:M142T	11355.967178250468
AAAAAGAAGATCAAAAACCC	ACCCTCGGCA	B	cgreGFP	12.95	0.0	0.0	0.0	0.0	0.0	0.0	0.0	12.95	T91C:A255G:C623T:A670G	I30T:K87E:E229G	590.0
AAAAAGAAGATCAAAAACCC	ATTTTAGCTG	B	cgreGFP	7.96	0.0	0.0	1.78	0.0	0.0	1.04	0.0	10.78	T91C:A255G:C623T:A670G	I30T:K87E:E229G	590.0
AAAAAGAAGCACCAAAATAA	ATCCGGCTTC	B	cgreGFP	89.06	0.0	0.0	0.0	0.95	0.0	0.0	0.0	90.01	T44C:T215A:C436T	F71L:S148L	590.0
AAAAAGAAGCACCAAAATAA	GCCGTGGTCA	B	cgreGFP	29.48	0.0	0.0	0.0	0.0	0.0	0.0	0.0	29.48	T44C:T215A:C436T	F71L:S148L	590.0
AAAAAGAAGCACCAAAATAA	TTAGCTATTT	B	cgreGFP	2.1	0.0	0.0	0.0	0.0	0.0	0.0	0.0	2.1	T44C:T215A:C436T	F71L:S148L	590.0
AAAAAGACAAAAAATAAACG	CTTGGGTCGA	B	cgreGFP	0.0	0.0	0.0	0.0	0.0	7.66	0.0	0.0	7.66	C232A:A398G:G519T:T673C	P77H:G176C:V230A	22960.42648482675
AAAAAGACAAAAAATAAACG	GCATGGATAC	B	cgreGFP	0.0	0.0	0.0	2.37	0.0	0.0	0.0	0.0	2.37	C232A:A398G:G519T:T673C	P77H:G176C:V230A	9105.305111313859
AAAAAGACAAAAAATAAACG	TCACCTGGCG	B	cgreGFP	4.29	0.0	0.0	0.0	0.0	0.0	0.0	0.0	4.29	C232A:A398G:G519T:T673C	P77H:G176C:V230A	590.0
AAAAAGACCGAAACAGAATA	AGACTTGCGG	B	cgreGFP	0.0	0.0	0.0	0.0	1.91	17.83	30.07	0.46	50.27	C446T:A640T	D219V	27989.136528484043
AAAAAGACCGAAACAGAATA	AGTAAGTATT	B	cgreGFP	0.0	0.0	0.0	0.0	0.0	2.38	3.7	0.0	6.08	C446T:A640T	D219V	27383.14614851644
AAAAAGACCGAAACAGAATA	ATCGTTCGAG	B	cgreGFP	0.0	0.0	0.0	0.0	0.0	0.26	8.0	0.0	8.26	C446T:A640T	D219V	29844.18393574767
AAAAAGATTATCAAAACACA	CGGCGTTGAT	B	cgreGFP	0.0	0.0	0.0	0.0	0.0	0.0	1.33	0.0	1.33	G299A:A361G	Y123C	31783.594190557596
AAAAAGATTATCAAAACACA	CGTAAATAAG	B	cgreGFP	0.0	0.0	0.0	0.0	0.64	2.64	2.22	0.0	5.5	G299A:A361G	Y123C	25508.86460532545
AAAAAGATTATCAAAACACA	CTTCCCCCTG	B	cgreGFP	0.0	0.0	0.0	0.0	0.0	14.53	15.56	0.0	30.09	G299A:A361G	Y123C	26928.638485626918
AAAAAGATTATCAAAACACA	GACACAATGA	B	cgreGFP	0.0	0.0	0.0	0.0	0.64	18.23	0.0	0.0	18.87	G299A:A361G	Y123C	21396.57674983784
AAAAAGATTATCAAAACACA	TGTCCATAGT	B	cgreGFP	0.0	0.0	0.0	0.0	0.0	4.89	6.52	0.0	11.41	G299A:A361G	Y123C	27194.32851380836
AAAAAGCAAAAACCCAACCA	ACCAGATCCA	B	cgreGFP	0.0	0.0	0.0	0.0	0.0	20.21	37.04	2.64	59.89	C161G:A356T:C434T	wt	28772.23254177055
AAAAAGCAAAAACCCAACCA	GTCCCGGGCG	B	cgreGFP	0.0	0.0	0.0	0.0	5.4	28.4	66.22	28.33	128.35	C161G:A356T:C434T	wt	31296.55433896513
AAAAAGCAAAAACCCAACCA	GTGGGAAGCT	B	cgreGFP	0.0	0.0	0.0	0.0	0.0	0.4	16.15	10.09	26.64	C161G:A356T:C434T	wt	35485.7166683661
AAAAAGCAAAAAGAATAAAT	AGTAATCGTG	B	cgreGFP	3.41	1.63	0.0	0.0	0.0	0.0	0.0	0.0	5.04	C193T:A472T:C654A	S64L:K160M:H224N	980.8962185529024
AAAAAGCAAAAAGAATAAAT	AGTCCCGTTG	B	cgreGFP	13.74	0.0	0.0	1.69	0.0	0.0	0.0	0.0	15.43	C193T:A472T:C654A	S64L:K160M:H224N	590.0
AAAAAGCAAAAAGAATAAAT	CAGATTTAAT	B	cgreGFP	6.39	0.0	0.0	0.0	0.0	0.0	0.0	0.0	6.39	C193T:A472T:C654A	S64L:K160M:H224N	590.0
AAAAAGCAAAACAGAAAACT	ATGCGTGGTT	B	cgreGFP	0.0	0.0	0.0	3.13	19.39	9.51	0.15	0.0	32.18	T82C:T201A	M27T:S67T	17063.972409381855
AAAAAGCAAAACAGAAAACT	CGTTTGCATC	B	cgreGFP	0.0	0.0	0.0	1.19	10.81	8.59	3.26	0.0	23.85	T82C:T201A	M27T:S67T	19531.68615593199
AAAAAGCAAAACAGAAAACT	CTGTCCGCGC	B	cgreGFP	0.0	0.0	0.0	4.23	58.05	50.33	10.81	0.0	123.42	T82C:T201A	M27T:S67T	19244.02321217408
AAAAAGCAAAACAGAAAACT	GCACGCCAGG	B	cgreGFP	0.0	0.0	0.0	11.94	21.19	12.29	10.67	0.0	56.09	T82C:T201A	M27T:S67T	18259.979217366632
AAAAAGCAAAACAGAAAACT	GTTCTTTAGA	B	cgreGFP	0.0	0.0	0.0	0.0	5.19	0.0	0.0	0.0	5.19	T82C:T201A	M27T:S67T	15583.440508480951
AAAAAGCAAAACAGAAAACT	TGAGGGGGCG	B	cgreGFP	0.0	0.0	0.0	12.02	154.34	25.1	0.0	1.95	193.41	T82C:T201A	M27T:S67T	16190.467387017483
AAAAAGCAACACAAAAAATT	GGATTAGCAG	B	cgreGFP	0.0	0.0	0.0	0.0	0.0	0.0	3.26	0.0	3.26	C56A:T82C:A240G:A286T:A349T:G402A:A640G:G662A	M27T:I80V:D98V:N119I:G137S:D219G	31783.594190557596
AAAAAGCAATCCAAACACCC	AGTCGTTAGA	B	cgreGFP	6.12	0.45	0.0	0.0	0.0	3.17	5.19	0.0	14.93	wt	wt	11696.74308867962
AAAAAGCAATCCAAACACCC	ATGCCAAGCG	B	cgreGFP	3.06	0.0	0.0	0.0	0.0	0.0	0.0	0.0	3.06	wt	wt	590.0
AAAAAGCACAACAAGCGGTA	GCCGTGGTCA	B	cgreGFP	0.0	0.0	0.0	0.0	0.11	17.44	32.89	1.61	52.05	G33A:G140A:C571T	E11K:A193V	28636.488675348613
AAAAAGCACAACAAGCGGTA	TGTGGACTTT	B	cgreGFP	0.0	0.0	0.0	0.0	0.0	9.11	14.37	9.86	33.34	G33A:G140A:C571T	E11K:A193V	32209.155846035024
AAAAAGCACGACAAACACAC	AGATTGCGGA	B	cgreGFP	5.86	0.0	0.0	0.0	1.59	0.0	0.0	0.0	7.45	C22A:A34.:T211C:A247G:A348G:C649T	A7E:E13R:I14F:Y16I:I17S:T18P:E19S:L20W:E21R:G22A:D23T:V24*:E25R:G26A:M27*:K28S:F29S:I30S:I31L:K32R:G33A:E34R:G35A:T36L:G37A:D38M:A39P:T40P:T41R:G42A:T43P:I44S:K45R:A46R:K47S:Y48T:I49S:C50A:T51P:T52P:G53A:D54T:L55C:V57C:W59G:A60L:T61P:I62S:L63C:S64H:S65P:L66C:S67R:Y68T:G69A:V70R:C72A:F73S:A74L:K75N:Y76T:R78A:H79T:I80L:A81R:D84A:F85S:F86S:K87S:S88P:T89P:Q90N:D93M:G94A:Y95T:S96V:Q97R:D98T:R99A:I100S…	590.0
AAAAAGCACGACAAACACAC	GCGGTTATGG	B	cgreGFP	4.29	0.0	0.0	0.0	0.0	3.43	0.0	1.03	8.75	C22A:A34.:T211C:A247G:A348G:C649T	A7E:E13R:I14F:Y16I:I17S:T18P:E19S:L20W:E21R:G22A:D23T:V24*:E25R:G26A:M27*:K28S:F29S:I30S:I31L:K32R:G33A:E34R:G35A:T36L:G37A:D38M:A39P:T40P:T41R:G42A:T43P:I44S:K45R:A46R:K47S:Y48T:I49S:C50A:T51P:T52P:G53A:D54T:L55C:V57C:W59G:A60L:T61P:I62S:L63C:S64H:S65P:L66C:S67R:Y68T:G69A:V70R:C72A:F73S:A74L:K75N:Y76T:R78A:H79T:I80L:A81R:D84A:F85S:F86S:K87S:S88P:T89P:Q90N:D93M:G94A:Y95T:S96V:Q97R:D98T:R99A:I100S…	6900.01364581001
AAAAAGCACGACAAACACAC	GGCTTCGTTC	B	cgreGFP	0.0	0.0	0.0	0.0	0.0	0.0	0.0	10.78	10.78	C22A:A34.:T211C:A247G:A348G:C649T	A7E:E13R:I14F:Y16I:I17S:T18P:E19S:L20W:E21R:G22A:D23T:V24*:E25R:G26A:M27*:K28S:F29S:I30S:I31L:K32R:G33A:E34R:G35A:T36L:G37A:D38M:A39P:T40P:T41R:G42A:T43P:I44S:K45R:A46R:K47S:Y48T:I49S:C50A:T51P:T52P:G53A:D54T:L55C:V57C:W59G:A60L:T61P:I62S:L63C:S64H:S65P:L66C:S67R:Y68T:G69A:V70R:C72A:F73S:A74L:K75N:Y76T:R78A:H79T:I80L:A81R:D84A:F85S:F86S:K87S:S88P:T89P:Q90N:D93M:G94A:Y95T:S96V:Q97R:D98T:R99A:I100S…	42854.903135308086
AAAAAGCACGACAAACACAC	GTTATTCCGG	B	cgreGFP	4.29	0.0	0.0	0.0	0.0	0.0	0.0	0.0	4.29	C22A:A34.:T211C:A247G:A348G:C649T	A7E:E13R:I14F:Y16I:I17S:T18P:E19S:L20W:E21R:G22A:D23T:V24*:E25R:G26A:M27*:K28S:F29S:I30S:I31L:K32R:G33A:E34R:G35A:T36L:G37A:D38M:A39P:T40P:T41R:G42A:T43P:I44S:K45R:A46R:K47S:Y48T:I49S:C50A:T51P:T52P:G53A:D54T:L55C:V57C:W59G:A60L:T61P:I62S:L63C:S64H:S65P:L66C:S67R:Y68T:G69A:V70R:C72A:F73S:A74L:K75N:Y76T:R78A:H79T:I80L:A81R:D84A:F85S:F86S:K87S:S88P:T89P:Q90N:D93M:G94A:Y95T:S96V:Q97R:D98T:R99A:I100S…	590.0
AAAAAGCACGACAAACACAC	TCTGGCTGCT	B	cgreGFP	3.94	0.0	0.0	0.0	0.0	1.45	0.0	0.0	5.39	C22A:A34.:T211C:A247G:A348G:C649T	A7E:E13R:I14F:Y16I:I17S:T18P:E19S:L20W:E21R:G22A:D23T:V24*:E25R:G26A:M27*:K28S:F29S:I30S:I31L:K32R:G33A:E34R:G35A:T36L:G37A:D38M:A39P:T40P:T41R:G42A:T43P:I44S:K45R:A46R:K47S:Y48T:I49S:C50A:T51P:T52P:G53A:D54T:L55C:V57C:W59G:A60L:T61P:I62S:L63C:S64H:S65P:L66C:S67R:Y68T:G69A:V70R:C72A:F73S:A74L:K75N:Y76T:R78A:H79T:I80L:A81R:D84A:F85S:F86S:K87S:S88P:T89P:Q90N:D93M:G94A:Y95T:S96V:Q97R:D98T:R99A:I100S…	590.0
AAAAAGCACTCCAGAGGCCT	GGTTCTTCGT	B	cgreGFP	2.45	0.51	0.0	0.0	0.0	3.57	0.0	0.0	6.5299999999999985	G57C:C101T:G212C:A556T:A581T:C599.	E19Q:N188I:E196D:H206T:L207*:T208Q:V209C:W210G:T211L:S212A:F213S:G214A:D216T:D218M:D219T:D220T:E221R:T222Q:D223I:H224T:T226R:I227S:V228S:E229R:V230S:I231L:K232R:A233P:V234*:D235T:L236W:E239K:T243R:Y244T:R245A	9529.917638657616
AAAAAGCACTCCAGAGGCCT	GTGACTGGAC	B	cgreGFP	0.0	0.0	0.0	0.0	0.0	1.59	1.19	0.0	2.78	G57C:C101T:G212C:A556T:A581T:C599.	E19Q:N188I:E196D:H206T:L207*:T208Q:V209C:W210G:T211L:S212A:F213S:G214A:D216T:D218M:D219T:D220T:E221R:T222Q:D223I:H224T:T226R:I227S:V228S:E229R:V230S:I231L:K232R:A233P:V234*:D235T:L236W:E239K:T243R:Y244T:R245A	26544.068303478252
AAAAAGCACTCCAGAGGCCT	TTTACCTATC	B	cgreGFP	4.9	0.0	0.0	0.0	0.0	0.0	0.0	0.0	4.9	G57C:C101T:G212C:A556T:A581T:C599.	E19Q:N188I:E196D:H206T:L207*:T208Q:V209C:W210G:T211L:S212A:F213S:G214A:D216T:D218M:D219T:D220T:E221R:T222Q:D223I:H224T:T226R:I227S:V228S:E229R:V230S:I231L:K232R:A233P:V234*:D235T:L236W:E239K:T243R:Y244T:R245A	590.0
AAAAAGCAGGACAGCACATA	ACGCGAGACT	B	cgreGFP	0.0	0.0	3.94	0.0	2.33	14.13	31.85	10.21	62.46	A472C:C635T	K160T	29758.006445826424
AAAAAGCAGGACAGCACATA	GTGACATTCC	B	cgreGFP	0.0	0.0	0.0	0.0	0.0	2.77	8.44	3.44	14.65	A472C:C635T	K160T	32290.859600305717
AAAAAGCAGGACAGCACATA	GTTCGAAATC	B	cgreGFP	0.0	0.0	0.0	0.0	0.0	4.62	20.59	7.34	32.55	A472C:C635T	K160T	32647.127014745776
AAAAAGCAGGACAGCACATA	TCCATATGCG	B	cgreGFP	0.0	0.0	0.0	0.0	0.0	2.38	10.22	0.0	12.6	A472C:C635T	K160T	28535.508746926
AAAAAGCCAAAAACAAAACA	CAGTACGCTG	B	cgreGFP	0.0	0.0	0.0	0.0	0.0	0.0	4.0	0.0	4.0	G99T:G104T:A156G:G200A:A271T:A333T:G419T:T621A	G33C:E34D:T52A:D93V:K114*:M142I:F213I	31783.594190557596
AAAAAGCCAAAAACAAAACA	TGCACAAGGC	B	cgreGFP	0.0	0.0	0.0	0.0	0.0	1.72	0.0	0.0	1.72	G99T:G104T:A156G:G200A:A271T:A333T:G419T:T621A	G33C:E34D:T52A:D93V:K114*:M142I:F213I	22960.42648482675
AAAAAGCCAAACAAAAGCCT	GCAGCATTGG	B	cgreGFP	0.52	0.0	0.0	0.0	0.0	1.19	0.15	0.0	1.86	T28C:T73C:T87C:T272C:T617.:.620G:A675T	L9P:V24A:F29L:S212G:I231F	16954.898101393752
AAAAAGCCAAACAAAAGCCT	GGCCCAGGTG	B	cgreGFP	0.26	0.0	0.0	0.0	0.0	1.06	0.0	0.0	1.32	T28C:T73C:T87C:T272C:T617.:.620G:A675T	L9P:V24A:F29L:S212G:I231F	20814.577089844668
AAAAAGCCATAAAATAAACT	TTGGCCTACA	B	cgreGFP	2.19	0.0	0.0	0.0	0.0	0.0	1.93	0.0	4.12	A38T:T451C:A532G:C548T:T552C	K12N:V153A:Q180R:F187L	5155.001999899544
AAAAAGCCATTAGACATTCC	AGGCCAAGTC	B	cgreGFP	0.0	0.0	0.0	0.0	0.0	0.0	2.22	0.0	2.22	A85T:C168T:G180A:C383T:T514C:A586T	K28M:P56S:A60T:V174A:Y198F	31783.594190557596
AAAAAGCCATTAGACATTCC	GTTTCCTAGG	B	cgreGFP	6.74	3.21	0.0	0.0	0.0	0.0	0.0	0.0	9.95	A85T:C168T:G180A:C383T:T514C:A586T	K28M:P56S:A60T:V174A:Y198F	979.8881055022126
AAAAAGCCATTAGACATTCC	TACCGTCTGG	B	cgreGFP	2.27	0.0	0.0	0.0	0.0	0.0	0.0	0.0	2.27	A85T:C168T:G180A:C383T:T514C:A586T	K28M:P56S:A60T:V174A:Y198F	590.0
AAAAAGCCTTAGGCCCATCT	AATCAGTGGC	B	cgreGFP	0.0	0.0	0.0	0.0	0.0	5.02	0.0	0.0	5.02	A322G:A449T:T553C	D110G:F187S	22960.42648482675
AAAAAGCCTTAGGCCCATCT	AATCGTAGGT	B	cgreGFP	0.0	0.0	0.0	0.0	1.27	0.0	0.0	0.0	1.27	A322G:A449T:T553C	D110G:F187S	15583.440508480951
AAAAAGCCTTAGGCCCATCT	ATTGGCTAGT	B	cgreGFP	0.0	0.0	0.0	0.0	1.59	2.91	0.0	0.0	4.5	A322G:A449T:T553C	D110G:F187S	19709.24106630564
AAAAAGCCTTAGGCCCATCT	CTCTGGGGGG	B	cgreGFP	0.0	0.0	0.0	0.0	0.0	11.23	5.19	0.0	16.42	A322G:A449T:T553C	D110G:F187S	26109.682241126
AAAAAGCCTTAGGCCCATCT	TTGAGGTTGG	B	cgreGFP	0.0	0.0	0.0	0.0	5.51	13.74	1.63	0.11	20.99	A322G:A449T:T553C	D110G:F187S	21516.022939410526
AAAAAGCCTTAGGCCCATCT	TTGGTATTGA	B	cgreGFP	0.0	0.0	0.0	0.0	1.59	35.54	13.78	0.0	50.91	A322G:A449T:T553C	D110G:F187S	24930.88033087012
AAAAAGCGAAAAACAATACA	GCACAGCACT	B	cgreGFP	34.38	0.0	0.0	0.0	0.0	0.0	0.0	0.0	34.38	G111T:T249A:A472G:G513A:G537C:A598T	G37C:F85I:K160R:V174I:A182P:H205L	590.0
AAAAAGCGAAAAACAATACA	GTAACCGTGG	B	cgreGFP	6.47	0.0	0.0	0.0	0.0	0.0	0.0	0.0	6.47	G111T:T249A:A472G:G513A:G537C:A598T	G37C:F85I:K160R:V174I:A182P:H205L	590.0
AAAAAGCTATACCAAAACAA	ACTCGCATTG	B	cgreGFP	0.0	0.0	0.0	0.0	1.48	0.0	0.0	0.0	1.48	G480.:C540A	G163A:M164*:K165R:I166L:E167S:Y168I:N169T:K170R:A171P:F172L:D173T:V174*:M175W:G176A:G177A:G178V:H179T:Q180R:M181W:A182P:R183V:H184T:A185P:Q186S:F187S:N188T:K189S:G192A:A193H:W194G:E195R:E196K:D197I:Y198T:L203C:Y204T:H205T:H206T:L207*:T208Q:V209C:W210G:T211L:S212A:F213S:G214A:D216T:D218M:D219T:D220T:E221R:T222Q:D223I:H224T:T226R:I227S:V228S:E229R:V230S:I231L:K232R:A233P:V234*:D235T:L236W:E239K:T24…	15583.440508480951
AAAAAGCTATACCAAAACAA	CGACTGTTTG	B	cgreGFP	4.11	0.0	0.0	0.0	0.0	0.0	4.3	0.0	8.41	G480.:C540A	G163A:M164*:K165R:I166L:E167S:Y168I:N169T:K170R:A171P:F172L:D173T:V174*:M175W:G176A:G177A:G178V:H179T:Q180R:M181W:A182P:R183V:H184T:A185P:Q186S:F187S:N188T:K189S:G192A:A193H:W194G:E195R:E196K:D197I:Y198T:L203C:Y204T:H205T:H206T:L207*:T208Q:V209C:W210G:T211L:S212A:F213S:G214A:D216T:D218M:D219T:D220T:E221R:T222Q:D223I:H224T:T226R:I227S:V228S:E229R:V230S:I231L:K232R:A233P:V234*:D235T:L236W:E239K:T24…	9078.582446135302
AAAAAGCTGTTCTCACTTAT	ACTTGCACAG	B	cgreGFP	0.0	0.0	0.0	0.0	0.0	5.42	33.93	5.5	44.85	C161T:A186G:G513C	I62V:V174L	31802.44770816016
AAAAAGCTGTTCTCACTTAT	ATCTCCCTGT	B	cgreGFP	0.0	0.0	0.0	0.0	0.0	6.08	12.89	5.28	24.25	C161T:A186G:G513C	I62V:V174L	31485.700374528697
AAAAAGCTGTTCTCACTTAT	CCTGGTGCGT	B	cgreGFP	0.0	0.0	0.0	0.0	0.0	1.32	0.3	0.57	2.19	C161T:A186G:G513C	I62V:V174L	27829.64527109999
AAAAAGCTGTTCTCACTTAT	GACCCCTGCG	B	cgreGFP	0.0	0.0	0.0	0.0	0.0	4.1	18.07	10.21	32.38	C161T:A186G:G513C	I62V:V174L	33798.089963227045
AAAAAGCTGTTCTCACTTAT	GCCATTGGGC	B	cgreGFP	0.0	0.0	0.0	0.0	0.0	0.0	0.59	3.56	4.15	C161T:A186G:G513C	I62V:V174L	39164.37095887706
AAAAAGCTGTTCTCACTTAT	GTGGTAGTCC	B	cgreGFP	1.31	0.0	0.0	0.0	0.0	7.27	24.74	19.15	52.47	C161T:A186G:G513C	I62V:V174L	34088.10777130242
AAAAAGCTGTTCTCACTTAT	TGGCCTCCGA	B	cgreGFP	0.0	0.0	0.0	0.0	0.0	0.0	2.22	0.0	2.22	C161T:A186G:G513C	I62V:V174L	31783.594190557596
AAAAAGGCCTCAGCCGCTTG	ACATGCCATG	B	cgreGFP	0.79	0.0	0.0	0.0	0.0	0.0	0.0	0.0	0.79	T11C:A286T:G560C:C633A	D98V:K189N:P217T	590.0
AAAAAGGCCTCAGCCGCTTG	CGGATGCCAG	B	cgreGFP	4.02	0.0	0.0	0.0	0.0	8.85	0.0	0.0	12.87	T11C:A286T:G560C:C633A	D98V:K189N:P217T	15110.425011444926
AAAAAGGCCTCAGCCGCTTG	CTTACCCAAG	B	cgreGFP	2.36	0.0	0.0	0.0	0.0	0.0	0.0	0.0	2.36	T11C:A286T:G560C:C633A	D98V:K189N:P217T	590.0
AAAAAGGCCTCAGCCGCTTG	GCCCGCACGG	B	cgreGFP	4.81	0.0	0.0	0.0	0.0	0.0	0.0	0.0	4.81	T11C:A286T:G560C:C633A	D98V:K189N:P217T	590.0
AAAAAGGCCTCAGCCGCTTG	GGACGCAGGA	B	cgreGFP	5.25	0.0	0.0	0.0	0.0	0.0	0.0	0.0	5.25	T11C:A286T:G560C:C633A	D98V:K189N:P217T	590.0
AAAAAGGCCTCAGCCGCTTG	GGCGGTTGCC	B	cgreGFP	3.06	3.49	0.0	0.0	0.0	0.0	0.0	0.0	6.550000000000002	T11C:A286T:G560C:C633A	D98V:K189N:P217T	1198.1116742228726
AAAAAGGCCTCAGCCGCTTG	TAATACTAAG	B	cgreGFP	7.17	0.0	0.0	0.0	0.0	0.0	0.0	0.0	7.17	T11C:A286T:G560C:C633A	D98V:K189N:P217T	590.0
AAAAAGGGCCACACCAACTT	CAGGTACCGT	B	cgreGFP	0.0	0.0	1.86	11.26	6.14	0.53	0.0	0.0	19.79	T242C:T459C:T691C	L236S	10664.182450712115
AAAAAGGGCCACACCAACTT	CCTTGGTACT	B	cgreGFP	0.09	0.0	9.79	53.34	14.72	3.96	0.0	0.0	81.9	T242C:T459C:T691C	L236S	9785.771734786938
AAAAAGGGCCACACCAACTT	GCTTCGGAGG	B	cgreGFP	0.0	0.0	0.0	0.17	1.38	0.0	0.0	0.0	1.5499999999999998	T242C:T459C:T691C	L236S	13648.403669692834
AAAAAGGGCCACACCAACTT	GGGTATGGAT	B	cgreGFP	0.0	0.0	0.0	14.39	0.0	0.4	0.0	0.0	14.79	T242C:T459C:T691C	L236S	10325.084070830117
AAAAAGTAAAACAAAGAAAA	CAGGGTTTGA	B	cgreGFP	0.0	0.0	0.0	0.0	4.77	7.4	1.04	0.0	13.21	T390A	F133I	20639.927028181468
AAAAAGTACAACAAAAACAA	ACCTTGATTA	B	cgreGFP	0.96	0.0	0.0	0.0	0.0	0.0	0.0	0.0	0.96	C259A:G284A:A363T:A586G:A678.	S88Y:N124Y:Y198C:K232R:A233P:V234*:D235T:L236W:E239K:T243R:Y244T:R245A	590.0
AAAAAGTACAACAAAAACAA	GGAGAGCGTT	B	cgreGFP	15.84	0.0	0.0	0.0	2.33	0.0	0.0	0.0	18.17	C259A:G284A:A363T:A586G:A678.	S88Y:N124Y:Y198C:K232R:A233P:V234*:D235T:L236W:E239K:T243R:Y244T:R245A	590.0
AAAAAGTACAACAAAAACAA	GTGGGGGTTG	B	cgreGFP	4.02	0.0	0.0	0.0	3.5	4.23	0.0	0.0	11.75	C259A:G284A:A363T:A586G:A678.	S88Y:N124Y:Y198C:K232R:A233P:V234*:D235T:L236W:E239K:T243R:Y244T:R245A	11546.7419770567
AAAAAGTCAGCTATAACCCC	GCGGTTCGGG	B	cgreGFP	5.07	0.0	0.0	0.0	0.0	0.13	0.0	0.0	5.2	T177C:G210T:A577T	W59R:V70L:E195V	590.0
AAAAAGTCAGCTATAACCCC	TAGCGTATTT	B	cgreGFP	0.0	0.0	0.0	0.0	0.0	0.66	0.0	0.0	0.66	T177C:G210T:A577T	W59R:V70L:E195V	22960.42648482675
AAAAAGTCCCTCTTGCCCAG	GCCTCCGTAG	B	cgreGFP	1.84	0.0	0.0	0.0	0.0	0.0	0.0	0.0	1.84	C68A:T215C:C231T:T409A:A475G:A643G	P77S:I139N:N161S:D220G	590.0
AAAAAGTCCCTCTTGCCCAG	TCTAGTGTGC	B	cgreGFP	2.8	0.0	0.0	0.0	0.0	0.0	0.0	0.0	2.8	C68A:T215C:C231T:T409A:A475G:A643G	P77S:I139N:N161S:D220G	590.0
AAAAAGTCTTGAAAATCAAA	TGTATGTGTA	B	cgreGFP	0.0	0.0	0.0	21.59	12.61	3.17	1.78	0.0	39.15	T95G:T224A	I31M	11943.618724971966
AAAAAGTGTATCAAACACTT	GCTCCTTAAT	B	cgreGFP	0.0	0.0	0.0	0.0	0.0	5.02	0.0	0.0	5.02	T88A:C521T	F29Y	22960.42648482675
AAAAAGTGTATCAAACACTT	GTTGTAAATG	B	cgreGFP	0.0	0.0	0.73	0.0	0.11	0.53	0.0	0.0	1.37	T88A:C521T	F29Y	12287.416330224343
AAAAAGTTACGCTTACGAAG	CACACCGCGG	B	cgreGFP	0.0	0.0	0.0	0.0	0.0	0.0	0.44	3.1	3.54	C251T:C554T	wt	39313.78065389527
AAAAAGTTACGCTTACGAAG	GTAACACAGC	B	cgreGFP	0.0	0.0	0.0	0.0	0.0	1.06	4.59	1.03	6.68	C251T:C554T	wt	31740.399586780062
AAAAAGTTACGCTTACGAAG	TGGTCGGCTC	B	cgreGFP	0.0	0.0	0.0	0.0	0.0	0.0	4.89	1.26	6.15	C251T:C554T	wt	35242.61736186091
AAAAATAAAAAAAAATCACC	GCTCTTGATG	B	cgreGFP	4.46	0.0	0.0	0.0	0.0	0.0	0.0	0.0	4.46	T82C:G151A:T455C:A577T	M27T:C50Y:E195V	590.0
AAAAATAAAAAAAAATCACC	TGTGGGCCAC	B	cgreGFP	7.26	0.0	0.0	0.08	0.0	0.0	0.0	0.0	7.34	T82C:G151A:T455C:A577T	M27T:C50Y:E195V	590.0
AAAAATAAAAACAAAAAACA	ATTGGCTACA	B	cgreGFP	0.09	0.0	0.0	0.0	9.11	7.53	2.96	0.0	19.69	T10C:G62A:A163C:G173A:T211C:A334G:A398G	L3P:D54A:V70A:K114R	20105.88340878782
AAAAATAAAAACAAAAAACA	GTACCGCGGG	B	cgreGFP	0.0	0.0	0.0	1.78	6.04	31.7	14.07	0.0	53.59	T10C:G62A:A163C:G173A:T211C:A334G:A398G	L3P:D54A:V70A:K114R	23907.674007281224
AAAAATAAAAACAAAAAACA	TTATTGAAGA	B	cgreGFP	0.87	0.0	0.0	0.0	3.5	13.08	1.93	0.0	19.38	T10C:G62A:A163C:G173A:T211C:A334G:A398G	L3P:D54A:V70A:K114R	21941.516124947742
AAAAATAAAAACACATTAAG	ACGGTGGTCA	B	cgreGFP	2.54	0.0	0.0	0.0	0.0	0.0	0.0	0.0	2.54	T252C:A378G:T427C:C656T:A694T	F86L:K129E:L145S:E239V	590.0
AAAAATAAAAACACATTAAG	CACAGCGTCG	B	cgreGFP	2.36	0.0	0.0	0.0	0.0	0.0	0.0	0.0	2.36	T252C:A378G:T427C:C656T:A694T	F86L:K129E:L145S:E239V	590.0
AAAAATAAAAACGCACAAAC	ACGGTTGTGC	B	cgreGFP	0.0	0.0	0.0	2.03	7.84	8.59	0.0	0.11	18.57	T300A:C448T:C602T	F103I:A152V	18507.686580098423
AAAAATAAAAACGCACAAAC	ATCTCCGGGG	B	cgreGFP	0.09	0.0	0.0	3.64	24.26	0.53	0.0	0.0	28.520000000000003	T300A:C448T:C602T	F103I:A152V	14539.131869877632
AAAAATAAAAACGCACAAAC	GGTATTGCAG	B	cgreGFP	0.0	0.0	0.0	17.02	37.39	0.79	0.0	0.0	55.2	T300A:C448T:C602T	F103I:A152V	13391.02202821653
AAAAATAAAAACGCACAAAC	GTACAGAACG	B	cgreGFP	0.0	0.0	0.0	4.74	6.89	0.0	0.0	0.0	11.63	T300A:C448T:C602T	F103I:A152V	12458.451542332255
AAAAATAAAAACGCACAAAC	TCCGCCTGCG	B	cgreGFP	0.0	0.0	0.0	4.74	52.44	17.83	0.0	0.11	75.11999999999998	T300A:C448T:C602T	F103I:A152V	16858.1017690984
AAAAATAAAACAAACATACT	TGCCCTTCGG	B	cgreGFP	9.27	0.0	2.19	0.08	0.0	2.64	0.89	0.0	15.07	A319G:A466T:A637G	Y109C:D158V:D218G	590.0
AAAAATAAAACAAACATACT	TGTTACCGGC	B	cgreGFP	7.44	0.0	0.0	0.0	3.07	0.0	3.85	0.0	14.36	A319G:A466T:A637G	Y109C:D158V:D218G	3900.444826306477
AAAAATAAACACAACATCAC	ATGCCCAGTA	B	cgreGFP	1.49	0.0	4.39	0.0	0.0	0.66	0.0	0.0	6.54	G26A:C275T:A445T:T464.:T527A:T658A:A678G	H151L:D158T:R159A:K160R:N161M:G162V:G163A:M164*:K165R:I166L:E167S:Y168I:N169T:K170R:A171P:F172L:D173T:V174*:M175W:G176A:G177A:G178D:H179T:Q180R:M181W:A182P:R183V:H184T:A185P:Q186S:F187S:N188T:K189S:G192A:A193H:W194G:E195R:E196K:D197I:Y198T:L203C:Y204T:H205T:H206T:L207*:T208Q:V209C:W210G:T211L:S212A:F213S:G214A:D216T:D218M:D219T:D220T:E221R:T222Q:D223I:H224T:L225I:T226R:I227S:V228S:E229R:V230S:I23…	3762.975417835533
AAAAATAAAGAAAAAACACT	GTGTGGTTCT	B	cgreGFP	2.89	0.0	0.0	0.0	0.0	0.0	0.0	0.0	2.89	T133C:T177C:T228C:C298T	I44T:W59R:Y76H:S102L	590.0
AAAAATAAAGACTCAACCCA	CTTTGCGCTT	B	cgreGFP	12.16	0.0	0.0	0.0	0.0	0.0	0.74	0.0	12.9	T460C:C554A	L156S:F187L	590.0
AAAAATAAAGACTCAACCCA	TTCGCCAGGG	B	cgreGFP	48.38	1.75	0.0	0.0	0.0	0.0	0.0	0.0	50.13	T460C:C554A	L156S:F187L	590.0
AAAAATAAAGAGTAATACCC	ACTTCGGTGT	B	cgreGFP	5.42	0.0	0.0	0.0	0.0	3.83	0.0	0.0	9.25	C46A:A238T:A472G	P15H:H79L:K160R	590.0
AAAAATAAAGAGTAATACCC	GCTATCGAAG	B	cgreGFP	1.75	0.0	0.0	0.0	0.0	0.0	0.0	0.0	1.75	C46A:A238T:A472G	P15H:H79L:K160R	590.0
AAAAATAAAGTACAAAACAA	CTGCGCGCCT	B	cgreGFP	0.0	0.0	1.69	0.68	0.0	0.0	0.59	0.0	2.96	C118A:C392T:A483T:C548T	A39D:M164L	5975.425065250921
AAAAATAAAGTACAAAACAA	GGAAACGGGA	B	cgreGFP	0.44	0.0	1.29	0.0	0.0	0.4	1.04	0.0	3.17	C118A:C392T:A483T:C548T	A39D:M164L	13771.575383388621
AAAAATAAAGTACAAAACAA	TCAGTATTCG	B	cgreGFP	0.0	0.9	0.0	0.0	0.0	0.0	0.0	0.0	0.9	C118A:C392T:A483T:C548T	A39D:M164L	1935.495331578453
AAAAATAACAAAAAAACAAC	CGATGTCCGC	B	cgreGFP	2.36	0.0	0.0	0.0	0.0	0.0	0.0	0.0	2.36	G180A:A271G:C298T:A346C:T426A:A496T:G519A:C588A	A60T:D93G:S102L:E118A:L145M:Y168F:G176S:P199T	590.0
AAAAATAACAAATAAAAATT	AAAGGCAACT	B	cgreGFP	0.0	0.0	0.0	0.0	0.0	0.0	0.0	1.03	1.03	A37G:A70T:C410T:A555T:G578T:T594A	K12R:D23V:N188Y:E195D:Y204N	42854.903135308086
AAAAATAACAAATAAAAATT	AGGGAGGCGG	B	cgreGFP	6.74	0.0	0.0	0.0	0.0	0.0	0.0	0.0	6.74	A37G:A70T:C410T:A555T:G578T:T594A	K12R:D23V:N188Y:E195D:Y204N	590.0
AAAAATAACAAATAAAAATT	AGGGCTTGAG	B	cgreGFP	11.2	4.06	0.0	0.0	0.0	4.23	0.0	0.0	19.49	A37G:A70T:C410T:A555T:G578T:T594A	K12R:D23V:N188Y:E195D:Y204N	590.0
AAAAATAACAAATAAAAATT	GATCTGCTCT	B	cgreGFP	31.5	0.0	0.0	0.0	0.0	0.0	0.0	0.0	31.5	A37G:A70T:C410T:A555T:G578T:T594A	K12R:D23V:N188Y:E195D:Y204N	590.0
AAAAATAACAAATAAAAATT	TTAGTTAGGT	B	cgreGFP	2.8	0.0	0.0	0.0	0.0	0.0	0.0	0.0	2.8	A37G:A70T:C410T:A555T:G578T:T594A	K12R:D23V:N188Y:E195D:Y204N	590.0
AAAAATAACAAATAAAAATT	TTTGAGTTGC	B	cgreGFP	15.05	0.0	0.0	2.12	0.0	2.64	4.44	0.0	24.25	A37G:A70T:C410T:A555T:G578T:T594A	K12R:D23V:N188Y:E195D:Y204N	590.0
AAAAATAACACAAAAACACA	GCCGATGTCA	B	cgreGFP	0.0	0.0	0.0	1.69	0.0	0.0	0.0	0.0	1.69	G26T:T116A:C119T:A283G:C505A	K8N:D38E:Q97R:A171D	9105.305111313859
AAAAATAACACAAAAACACA	TCTCCTGTGG	B	cgreGFP	0.0	0.0	0.0	0.0	0.11	0.79	2.07	0.0	2.97	G26T:T116A:C119T:A283G:C505A	K8N:D38E:Q97R:A171D	28611.741913476515
AAAAATAATTCCCCTTACAC	CTCGACAGGA	B	cgreGFP	4.37	0.0	0.0	0.0	0.0	0.0	0.0	0.0	4.37	G62A:G63T:A84T:T95A:C155T:C298A:A348G:C569T:C607A	E21*:K28*:S102*:N119D:T208K	590.0
AAAAATAATTCCCCTTACAC	GTAGGCGACT	B	cgreGFP	5.25	0.0	0.0	0.0	0.0	0.0	0.0	0.0	5.25	G62A:G63T:A84T:T95A:C155T:C298A:A348G:C569T:C607A	E21*:K28*:S102*:N119D:T208K	590.0
AAAAATAATTCCCCTTACAC	GTTGGAAGTC	B	cgreGFP	0.0	0.0	0.0	0.0	0.0	0.0	1.33	0.0	1.33	G62A:G63T:A84T:T95A:C155T:C298A:A348G:C569T:C607A	E21*:K28*:S102*:N119D:T208K	31783.594190557596
AAAAATACAAACATAAACCC	GCAGTGGAAG	B	cgreGFP	3.15	0.0	0.0	0.0	0.0	0.0	0.0	0.0	3.15	T535A:A555T	M181K:N188Y	590.0
AAAAATACAAACATAAACCC	GTCGGGGATT	B	cgreGFP	1.84	0.0	0.0	0.0	1.59	0.92	6.07	0.0	10.42	T535A:A555T	M181K:N188Y	23680.88892348937
AAAAATACAAACATAAACCC	TCTCTTGGTG	B	cgreGFP	3.85	0.0	0.0	0.0	0.0	0.0	0.0	0.0	3.85	T535A:A555T	M181K:N188Y	590.0
AAAAATACAAACATAAACCC	TGTAGTAGTG	B	cgreGFP	11.02	0.0	0.0	0.0	0.0	0.0	0.0	0.0	11.02	T535A:A555T	M181K:N188Y	590.0
AAAAATACAAGAAACAGCAA	ACGGGTCTAT	B	cgreGFP	0.52	0.0	0.0	0.0	0.0	0.0	0.0	0.0	0.52	T94C:T95C:A279T	I31T:S96C	590.0
AAAAATACAAGAAACAGCAA	AGTGAGTCGT	B	cgreGFP	4.02	0.0	0.0	0.0	0.0	0.0	0.0	0.0	4.02	T94C:T95C:A279T	I31T:S96C	590.0
AAAAATACACACAAAACACG	CTGTTTTGGG	B	cgreGFP	0.0	0.0	0.0	0.0	1.17	0.0	0.0	0.0	1.17	A440G:T612A	W210R	15583.440508480951
AAAAATACACACAAAACACG	GTCTATGGTC	B	cgreGFP	0.0	0.0	0.0	0.0	9.43	3.17	0.0	0.0	12.6	A440G:T612A	W210R	18169.368525799742
AAAAATACACACAAAACACG	TGGTTGGGGA	B	cgreGFP	0.0	0.0	0.0	14.9	234.22	12.15	0.89	0.0	262.16	A440G:T612A	W210R	15512.858179928735
AAAAATACACACAACATCCC	CGGGGACATT	B	cgreGFP	1.49	0.0	0.0	0.0	0.0	6.34	0.0	0.0	7.83	A123G:T242A:A277C:C368T:T584.	T41A:Y95S:Y198T:L203C:Y204T:H205T:H206T:L207*:T208Q:V209C:W210G:T211L:S212A:F213S:G214A:D216T:D218M:D219T:D220T:E221R:T222Q:D223I:H224T:T226R:I227S:V228S:E229R:V230S:I231L:K232R:A233P:V234*:D235T:L236W:E239K:T243R:Y244T:R245A	20809.08946734848
AAAAATACACATAAGCAAGA	CGAATATGTT	B	cgreGFP	48.38	1.35	0.68	0.0	0.74	0.0	0.0	0.0	51.15000000000001	A238G:G289T:T479C:A550T	H79R:R99L:Q186L	590.0
AAAAATACACATAAGCAAGA	TTCCGAATGT	B	cgreGFP	85.04	21.52	0.73	0.0	0.0	0.0	0.0	0.0	107.29	A238G:G289T:T479C:A550T	H79R:R99L:Q186L	590.0
AAAAATACAGCACAAACCAA	GGGCTGTCAG	B	cgreGFP	0.0	0.0	3.94	0.0	0.0	0.0	0.0	0.0	3.94	C260G:A378C:C468T:G636T:A679T	K129Q:R159C:D218Y:K232M	4407.359254013969
AAAAATACATTCTCAATCCC	GAAGGAGTGA	B	cgreGFP	15.22	0.11	0.0	0.0	1.48	1.59	1.19	0.0	19.59	T5C:G18A:A328G:A493T:C562T	G6S:K112R:E167V:P190L	590.0
AAAAATACCGATTTCCAGCA	ACTACGAGAT	B	cgreGFP	5.07	0.0	0.0	0.0	0.0	0.0	0.0	0.0	5.07	G105T:A384T:G403T:C590T:G693A	G35C:T131S:G137V:E239K	590.0
AAAAATACCGATTTCCAGCA	ATAGTTTCGG	B	cgreGFP	2.8	0.0	0.0	0.0	0.0	0.0	0.0	0.0	2.8	G105T:A384T:G403T:C590T:G693A	G35C:T131S:G137V:E239K	590.0
AAAAATACCGATTTCCAGCA	ATGGTAAGTA	B	cgreGFP	4.2	0.0	0.0	0.0	0.0	0.4	0.0	0.0	4.6000000000000005	G105T:A384T:G403T:C590T:G693A	G35C:T131S:G137V:E239K	590.0
AAAAATACCGATTTCCAGCA	CGGTTATCTG	B	cgreGFP	0.0	4.06	0.0	0.0	0.0	0.0	0.0	0.0	4.06	G105T:A384T:G403T:C590T:G693A	G35C:T131S:G137V:E239K	1935.495331578453
AAAAATACCGATTTCCAGCA	GCCGCCTCCC	B	cgreGFP	0.0	0.0	0.0	3.13	0.0	0.0	0.0	0.0	3.13	G105T:A384T:G403T:C590T:G693A	G35C:T131S:G137V:E239K	9105.305111313859
AAAAATACCGATTTCCAGCA	GCGCGGTCGT	B	cgreGFP	8.4	0.68	0.0	0.59	0.21	0.0	0.0	0.0	9.88	G105T:A384T:G403T:C590T:G693A	G35C:T131S:G137V:E239K	590.0
AAAAATACCGATTTCCAGCA	GGACTGGCTA	B	cgreGFP	5.34	0.0	0.0	0.0	0.0	3.96	0.0	0.0	9.3	G105T:A384T:G403T:C590T:G693A	G35C:T131S:G137V:E239K	967.6459228641625
AAAAATACCGATTTCCAGCA	GGTTTCCTAG	B	cgreGFP	1.14	0.0	0.0	0.0	0.0	0.0	0.0	0.0	1.14	G105T:A384T:G403T:C590T:G693A	G35C:T131S:G137V:E239K	590.0
AAAAATACGAACAAAACATC	CGAGTGAATG	B	cgreGFP	1.31	0.0	0.0	0.0	0.0	0.0	0.59	0.0	1.9	A16T:C130G:C332T:C373G:A601T	E5V:T43S:T127S:H206L	590.0
AAAAATACGAACAAAACATC	GATCGGCGGT	B	cgreGFP	16.8	2.2	0.11	0.0	0.0	0.0	2.37	0.0	21.48	A16T:C130G:C332T:C373G:A601T	E5V:T43S:T127S:H206L	590.0
AAAAATACGACTATCACATA	GCGGCCCGCG	B	cgreGFP	0.0	0.0	10.75	0.0	0.0	0.0	0.0	0.0	10.75	A49T:T612C	Y16F:W210R	4407.359254013969
AAAAATAGAAAAAAATCAAC	AGGTACACTG	B	cgreGFP	1.31	0.0	0.0	0.0	0.0	2.51	0.0	0.0	3.82	A34G:A40G:T292G:G303A:G415T:A449T:T552G	E11G:E13G:I100S:D104N:G141V:F187V	13861.77728489493
AAAAATAGAAAAAAATCAAC	GGCCGTCAAC	B	cgreGFP	12.77	0.0	0.0	0.0	0.0	0.0	0.0	0.0	12.77	A34G:A40G:T292G:G303A:G415T:A449T:T552G	E11G:E13G:I100S:D104N:G141V:F187V	590.0
AAAAATAGACACAAAACATC	TAGCATGGAG	B	cgreGFP	55.64	4.79	0.0	0.0	1.8	3.17	0.0	0.0	65.4	A120G:A670G	T40A:E229G	590.0
AAAAATAGCAAAAAATAACG	CAATGCCGGC	B	cgreGFP	19.25	0.62	0.0	0.0	0.0	0.0	0.0	0.0	19.87	G138A:A283G:A307G	A46T:Q97R:N105S	590.0
AAAAATAGGCACCCAAAGAC	TGTTTTTCTG	B	cgreGFP	0.0	0.0	0.0	0.0	2.22	0.0	0.0	0.0	2.22	G126A:A147T:T224C:A255G:A660C	G42S:I49F:K87E:T226P	15583.440508480951
AAAAATATAAACAAAACCCC	AATCTCCAGC	B	cgreGFP	21.08	0.0	0.0	1.78	1.27	0.0	0.0	0.0	24.13	T50A:G69A:G341A:C443A:G447T:G636A:A640G	Y16*:D23N:A152S:D218N:D219G	590.0
AAAAATATAAACAAAACCCC	AGCACGTCCG	B	cgreGFP	9.01	0.0	0.0	0.0	0.0	0.53	0.0	0.0	9.54	T50A:G69A:G341A:C443A:G447T:G636A:A640G	Y16*:D23N:A152S:D218N:D219G	590.0
AAAAATATAAACAAAACCCC	GCCTATTGGA	B	cgreGFP	5.95	0.0	0.0	0.0	0.0	5.94	0.0	0.0	11.89	T50A:G69A:G341A:C443A:G447T:G636A:A640G	Y16*:D23N:A152S:D218N:D219G	5917.187457966506
AAAAATATAAACAAAACCCC	GCTCTAATTG	B	cgreGFP	0.7	0.0	0.0	0.0	0.0	0.0	0.0	0.0	0.7	T50A:G69A:G341A:C443A:G447T:G636A:A640G	Y16*:D23N:A152S:D218N:D219G	590.0
AAAAATATAAACAAAACCCC	GGGGACATTG	B	cgreGFP	6.91	0.0	0.0	0.0	0.0	2.38	2.52	0.0	11.81	T50A:G69A:G341A:C443A:G447T:G636A:A640G	Y16*:D23N:A152S:D218N:D219G	590.0
AAAAATATAAACAAAACCCC	GGTCGAACAT	B	cgreGFP	2.45	0.0	0.0	0.0	2.86	0.0	1.19	0.0	6.5	T50A:G69A:G341A:C443A:G447T:G636A:A640G	Y16*:D23N:A152S:D218N:D219G	9959.022436523255
AAAAATATAAACAAAACCCC	GTCACGGTTA	B	cgreGFP	0.0	0.0	0.0	0.0	0.0	0.0	12.44	0.0	12.44	T50A:G69A:G341A:C443A:G447T:G636A:A640G	Y16*:D23N:A152S:D218N:D219G	31783.594190557596
AAAAATATAATTTCAAACCT	AATTCACTCT	B	cgreGFP	0.0	0.0	0.0	0.0	0.95	39.5	89.93	2.75	133.13	A343T:A405G:T427C:G611A	Y117F:N138D:L145S	28839.726637081752
AAAAATATAATTTCAAACCT	CGGTTTGTCA	B	cgreGFP	0.0	0.0	0.0	0.0	1.8	6.74	5.78	0.0	14.32	A343T:A405G:T427C:G611A	Y117F:N138D:L145S	25457.083620612048
AAAAATATAATTTCAAACCT	GCCGGTTCCT	B	cgreGFP	0.0	0.0	0.0	0.0	0.0	16.91	18.52	0.0	35.43	A343T:A405G:T427C:G611A	Y117F:N138D:L145S	26959.04234909612
AAAAATATAATTTCAAACCT	GGAGCTCTGG	B	cgreGFP	0.0	0.0	0.0	0.0	6.14	76.49	77.04	7.0	166.67000000000004	A343T:A405G:T427C:G611A	Y117F:N138D:L145S	26976.1768550718
AAAAATATAATTTCAAACCT	GGCTTCGTTC	B	cgreGFP	0.0	0.06	0.0	0.0	9.22	38.97	38.67	0.57	87.49000000000002	A343T:A405G:T427C:G611A	Y117F:N138D:L145S	26069.35249319771
AAAAATATAATTTCAAACCT	GGTCGCTACA	B	cgreGFP	0.0	0.0	0.0	0.0	0.0	10.96	17.33	6.08	34.37	A343T:A405G:T427C:G611A	Y117F:N138D:L145S	30314.48085165407
AAAAATATAATTTCAAACCT	TAACAAGGGG	B	cgreGFP	0.0	0.0	0.0	0.0	1.27	6.08	19.85	0.0	27.200000000000006	A343T:A405G:T427C:G611A	Y117F:N138D:L145S	28825.693757913574
AAAAATATATACAAAACACA	CAGCTAATTG	B	cgreGFP	3.76	0.0	0.0	0.0	0.0	0.0	0.0	0.0	3.76	T220G:C431T:A486G:A493G:G576A	F73C:K165E:E167G:E195K	590.0
AAAAATATATACAAAACACA	TCTTTGCTGG	B	cgreGFP	6.21	0.0	0.0	0.0	0.0	0.0	0.0	0.0	6.21	T220G:C431T:A486G:A493G:G576A	F73C:K165E:E167G:E195K	590.0
AAAAATATATGTAAAAAACA	TCGGTCTATT	B	cgreGFP	5.07	0.0	0.0	0.0	0.0	0.0	0.0	0.0	5.07	T258C:A454G:G575T	S88P:Y154C:W194C	590.0
AAAAATATCCTCAACACTAG	ATGGGTCGGA	B	cgreGFP	0.0	0.0	1.8	0.0	0.0	0.0	1.63	0.0	3.43	T48A:A58T:G69A:C385G:G387T:A393G:G413A:T464A:C596A:A618G:A650G	Y16N:E19V:D23N:T131S:G132C:K134E:Y204*:S212G	17157.290989321406
AAAAATATCCTCAACACTAG	CTGCCTACAG	B	cgreGFP	1.75	0.0	0.0	0.0	0.0	0.0	0.0	0.0	1.75	T48A:A58T:G69A:C385G:G387T:A393G:G413A:T464A:C596A:A618G:A650G	Y16N:E19V:D23N:T131S:G132C:K134E:Y204*:S212G	590.0
AAAAATATGAACTCCGCAAG	TGGGGTGGGT	B	cgreGFP	8.31	0.0	0.0	0.0	0.0	0.0	0.0	0.0	8.31	T133C:C185T:G313A:T424A	I44T:G107D:V144D	590.0
AAAAATATGCATCATCTACA	GACCGAGTGG	B	cgreGFP	4.02	0.0	0.0	0.0	0.0	9.38	0.74	0.0	14.14	T30C:T150A:T297C:C314T:T509C	F10L:C50S:S102P	16565.584160831244
AAAAATATGCATCATCTACA	GTCTGACGTA	B	cgreGFP	0.0	0.0	0.0	0.0	0.0	0.0	1.04	0.0	1.04	T30C:T150A:T297C:C314T:T509C	F10L:C50S:S102P	31783.594190557596
AAAAATCAAGACTTACGAAC	GCCACAAGGG	B	cgreGFP	0.0	0.0	2.64	0.0	1.48	16.51	55.7	26.38	102.71	A35G:A271T	D93V	32354.751814182513
AAAAATCAATGTTACCTTCC	AGAATCACTG	B	cgreGFP	0.0	0.0	0.0	0.0	0.0	1.59	0.44	8.83	10.86	C14A:T150A:T396C	C50S:S135P	39774.94599974335
AAAAATCAATGTTACCTTCC	GAAGATATTT	B	cgreGFP	0.0	0.0	0.0	0.0	0.0	8.98	11.11	4.7	24.79	C14A:T150A:T396C	C50S:S135P	29974.66879340395
AAAAATCAATGTTACCTTCC	GTAAGCGATC	B	cgreGFP	0.0	0.0	0.0	0.0	3.6	5.02	8.0	1.38	18.0	C14A:T150A:T396C	C50S:S135P	26722.258750467816
AAAAATCACAGAATATGATA	ATCTGGGCGG	B	cgreGFP	11.11	0.0	0.0	0.0	0.0	0.0	0.15	0.23	11.49	T50A:C340T:G513A:C545A	Y16*:T116M:V174I:H184Q	590.0
AAAAATCACAGAATATGATA	GGGTATTCGG	B	cgreGFP	4.81	0.0	0.0	0.0	1.91	8.32	3.41	0.0	18.45	T50A:C340T:G513A:C545A	Y16*:T116M:V174I:H184Q	17504.63746560761
AAAAATCACTTAAAACCCCA	CATCTACTCT	B	cgreGFP	0.0	2.31	0.0	0.0	0.0	0.0	0.0	0.0	2.31	C263T:C269T:A454G:A498G	Y154C:N169D	1935.495331578453
AAAAATCACTTAAAACCCCA	GAATCTTGTT	B	cgreGFP	0.0	38.99	24.48	0.68	0.0	0.0	2.81	0.11	67.07000000000001	C263T:C269T:A454G:A498G	Y154C:N169D	2638.156360740917
AAAAATCACTTAAAACCCCA	GCCAAGCCTT	B	cgreGFP	2.45	34.59	48.4	3.64	0.0	0.0	0.15	0.0	89.23000000000002	C263T:C269T:A454G:A498G	Y154C:N169D	2898.748994260173
AAAAATCACTTAAAACCCCA	TTGAGTTTTC	B	cgreGFP	0.0	17.86	5.01	0.0	0.0	0.0	0.0	0.0	22.87	C263T:C269T:A454G:A498G	Y154C:N169D	2513.879757350291
AAAAATCAGAAAAAACAACA	GGGAGGTTAT	B	cgreGFP	6.39	0.0	0.0	0.0	0.0	0.0	1.19	0.0	7.58	G117A:T435A:A466G:A502G:T553A:G624A:T677A	A39T:S148T:D158G:K170R:F187Y:G214S	590.0
AAAAATCAGAAAAAACAACA	TGATTGGAGG	B	cgreGFP	0.0	0.0	0.0	0.0	0.0	0.0	0.74	0.0	0.74	G117A:T435A:A466G:A502G:T553A:G624A:T677A	A39T:S148T:D158G:K170R:F187Y:G214S	31783.594190557596
AAAAATCAGAACACAGCATA	ATGGGGGTCT	B	cgreGFP	3.85	0.0	0.0	0.0	0.0	0.0	0.0	0.0	3.85	T297A:G402T:A430T:G492A:A502T:C649T	S102T:G137C:Y146F:E167K:K170M:T222I	590.0
AAAAATCAGCCTTGCAAAAA	AACAGTTGGT	B	cgreGFP	0.0	0.0	0.0	0.0	0.0	0.92	12.59	2.41	15.92	A629G	wt	32811.75429883449
AAAAATCAGCCTTGCAAAAA	CAGTCTACTG	B	cgreGFP	0.0	0.0	0.0	0.0	0.0	4.89	12.3	5.39	22.58	A629G	wt	32066.59955708824
AAAAATCAGCCTTGCAAAAA	CCAGGAATAG	B	cgreGFP	0.0	0.0	0.0	0.0	0.0	4.23	21.93	5.28	31.44	A629G	wt	32125.634400953237
AAAAATCAGCCTTGCAAAAA	CTTAGACGTG	B	cgreGFP	0.0	0.0	0.0	0.0	0.0	1.98	7.11	1.38	10.47	A629G	wt	31203.51091018501
AAAAATCATAAAAAAAAACA	GCGGGATCTA	B	cgreGFP	4.02	0.0	0.0	0.0	0.0	0.0	2.07	0.0	6.09	G29A:A261T:T295.:.297A:A399G:G478C	T89S:I101T:N136D:G162A	590.0
AAAAATCCAAAAAGACAACC	CGGTAGGTTA	B	cgreGFP	0.0	0.0	0.0	0.0	14.3	31.04	19.26	0.0	64.60000000000001	C46A:A85G	P15H:K28R	23694.817524473307
AAAAATCCAAAAAGACAACC	TGCGCATCAT	B	cgreGFP	0.0	0.0	0.0	0.0	0.95	2.51	1.19	0.0	4.65	C46A:A85G	P15H:K28R	23421.599419927647
AAAAATCCAACCCAAACCCT	CGGCCTCTAG	B	cgreGFP	0.0	0.0	0.0	0.0	0.0	16.64	70.81	15.02	102.47	wt	wt	31624.906019049227
AAAAATCCAACCCAAACCCT	GCGACCGGTT	B	cgreGFP	0.0	0.0	0.0	0.0	0.0	12.55	9.04	4.7	26.29	wt	wt	28465.60065239672
AAAAATCCACACAAACCCCC	AAGGAGCGCC	B	cgreGFP	3.5	0.0	0.0	0.0	0.0	0.0	0.0	0.0	3.5	G21T:A42G:G77A:T219C:T242C:A555G:A595T:T658A	A7S:I14V:F73L:N188D:Y204F:L225H	590.0
AAAAATCCACACAAACCCCC	GGGGACTTCG	B	cgreGFP	2.97	0.0	0.0	0.0	0.0	0.79	0.0	0.0	3.76	G21T:A42G:G77A:T219C:T242C:A555G:A595T:T658A	A7S:I14V:F73L:N188D:Y204F:L225H	590.0
AAAAATCCACACCACCCAAG	AGCTTGGTTA	B	cgreGFP	1.14	2.42	0.0	0.0	0.0	2.77	0.0	0.0	6.33	C146A:T182C:A227C:T464C:C528T:G575T:A618G:.636C:A695G	Y48*:K75N:H179Y:W194C:S212G:D218R:D219*:D220R:E221R:T222D:D223R:H224S:L225P:T226Y:I227D:V228R:E229R:V230G:I231H:K232*:A233G:V234R:D235R:E239G:T243D:Y244V:R245P:*246L	7618.441806699556
AAAAATCCACACCACCCAAG	GGCCCGTTTT	B	cgreGFP	0.0	0.0	0.0	1.52	0.0	0.0	0.74	0.0	2.26	C146A:T182C:A227C:T464C:C528T:G575T:A618G:.636C:A695G	Y48*:K75N:H179Y:W194C:S212G:D218R:D219*:D220R:E221R:T222D:D223R:H224S:L225P:T226Y:I227D:V228R:E229R:V230G:I231H:K232*:A233G:V234R:D235R:E239G:T243D:Y244V:R245P:*246L	15055.068791800208
AAAAATCCACACCACCCAAG	GTATGAATAT	B	cgreGFP	16.54	0.0	0.0	4.83	0.74	13.74	0.0	0.0	35.84999999999999	C146A:T182C:A227C:T464C:C528T:G575T:A618G:.636C:A695G	Y48*:K75N:H179Y:W194C:S212G:D218R:D219*:D220R:E221R:T222D:D223R:H224S:L225P:T226Y:I227D:V228R:E229R:V230G:I231H:K232*:A233G:V234R:D235R:E239G:T243D:Y244V:R245P:*246L	6004.054413054225
AAAAATCCCAAATAACAATC	ACTCGCAGTA	B	cgreGFP	0.0	0.0	0.0	0.0	0.0	3.57	8.15	0.0	11.72	wt	wt	27905.202249702168
AAAAATCCCAAATAACAATC	GGGTCAACTG	B	cgreGFP	0.0	0.0	0.0	0.0	0.0	8.59	25.93	4.59	39.11	wt	wt	30746.339622953084
AAAAATCCCAAATAACAATC	GTGTGGTTCT	B	cgreGFP	0.0	0.0	0.0	0.0	0.0	3.7	4.15	5.96	13.81	wt	wt	34136.399994998785
AAAAATCCCGACAAAAACTG	ATTCTTCGGC	B	cgreGFP	0.0	0.0	0.0	0.0	6.14	27.61	25.33	0.0	59.08	T376C:G666A	V128A:V228I	25847.91673917184
AAAAATCCCGACAAAAACTG	GTTGAGTCGG	B	cgreGFP	0.0	0.0	0.0	0.0	4.56	19.29	14.37	0.0	38.22	T376C:G666A	V128A:V228I	25197.787982753984
AAAAATCCCGACAAAAACTG	GTTGCACATG	B	cgreGFP	0.0	0.0	0.0	0.0	0.0	1.98	1.19	0.0	3.17	T376C:G666A	V128A:V228I	26323.32165835514
AAAAATCGAACTATAATACT	TCCGCCTGCG	B	cgreGFP	0.0	0.0	0.0	0.42	0.0	0.0	0.0	0.0	0.42	G630A	D216N	9105.305111313859
AAAAATCGAACTATAATACT	TGTCCTGGTT	B	cgreGFP	0.0	0.0	0.0	0.0	3.39	27.74	12.59	0.0	43.72	G630A	D216N	24655.277472897367
AAAAATCTAAATCCAAAACC	GGGCACGCTC	B	cgreGFP	1.14	0.0	0.0	0.0	0.0	0.0	0.0	0.0	1.14	G18A:T73C:T110C:C113T:G575T	G6S:V24A:W194C	590.0
AAAAATCTAAATCCAAAACC	TTCGTCAACT	B	cgreGFP	4.9	0.0	0.0	0.0	0.0	0.0	0.0	0.0	4.9	G18A:T73C:T110C:C113T:G575T	G6S:V24A:W194C	590.0
AAAAATCTACAACCCCAATG	GCTGTAACCC	B	cgreGFP	2.8	0.0	0.0	0.0	0.0	0.0	0.0	0.0	2.8	C422A:A475T:G536C:T610G:T658C	N161I:M181I:V209G:L225P	590.0
AAAAATCTACACAGAACTAT	GAAAGTCTTC	B	cgreGFP	2.62	0.0	0.0	0.0	0.0	0.0	1.04	0.0	3.66	G127T:G270A:T497A	G42V:D93N:Y168*	590.0
AAAAATCTACACATACACAC	CTTTCGTCGA	B	cgreGFP	4.9	0.0	7.2	0.0	0.0	0.0	2.22	0.0	14.320000000000002	C71G:G178A:A310G:T514A:T621C	D23E:W59*:D106G:V174E:F213L	3288.853111607184
AAAAATCTACACATACACAC	TGTTCTTAAT	B	cgreGFP	0.0	0.0	0.0	0.0	0.0	1.59	0.0	0.0	1.59	C71G:G178A:A310G:T514A:T621C	D23E:W59*:D106G:V174E:F213L	22960.42648482675
AAAAATCTTTTACCAAAAGT	AAGATTGAGT	B	cgreGFP	4.81	0.0	0.0	0.0	0.0	0.0	0.0	0.0	4.81	G127T:C331T:T535C	G42V:A113V:M181T	590.0
AAAAATCTTTTACCAAAAGT	AAGTAATGTA	B	cgreGFP	0.96	0.0	0.0	0.0	0.0	0.0	0.0	0.0	0.96	G127T:C331T:T535C	G42V:A113V:M181T	590.0
AAAAATCTTTTACCAAAAGT	GTTTGTATCG	B	cgreGFP	16.45	0.0	0.0	0.0	0.0	1.72	0.0	0.0	18.17	G127T:C331T:T535C	G42V:A113V:M181T	590.0
AAAAATGAAAACACAAACCC	GCCTCGGCAC	B	cgreGFP	0.0	0.0	2.14	10.08	9.22	6.21	2.96	1.61	32.22	G33A:A226T	E11K:K75I	15865.143462154309
AAAAATGAAAACACAAACCC	GTGCTACTGC	B	cgreGFP	0.0	0.0	0.0	0.0	0.32	4.76	0.3	0.0	5.38	G33A:A226T	E11K:K75I	22920.689440003323
AAAAATGAACACAAAAAACA	GTGCCGTTAA	B	cgreGFP	1.49	0.0	0.0	0.0	0.0	0.0	0.74	0.0	2.23	C158T:T358A:A430T:T517C:T699C:A700T	L122Q:Y146F:M175T:Y244L	590.0
AAAAATGAACACACACCACC	CGATTGTGGA	B	cgreGFP	7.17	0.0	0.0	0.0	0.0	0.0	0.0	0.0	7.17	G125.:T199C:G321A:T386C:G525A:A550T:C635T:G642A:A646G:C683T:T690C	G42A:T43P:I44S:K45R:A46R:K47S:Y48T:I49S:C50A:T51P:T52P:G53A:D54T:L55C:V57C:W59G:A60L:T61P:I62S:L63C:S64H:S65P:L66R:S67R:Y68T:G69A:V70C:C72A:F73S:A74L:K75N:Y76T:R78A:H79T:I80L:A81R:D84T:F85S:F86S:K87S:S88P:T89P:Q90N:D93M:G94A:Y95T:S96V:Q97R:D98T:R99A:I100S:I101S:S102R:F103S:D104T:N105M:D106T:G107A:Q108S:Y109T:D110T:V111*:A113P:V115*:T116R:Y117M:E118R:N119T:G120V:T121H:L122Y:Y123T:N124T:R125A:V126L…	590.0
AAAAATGAACACACACCACC	GTGTTGCTGT	B	cgreGFP	4.99	0.0	0.0	0.0	0.0	0.0	0.0	0.0	4.99	G125.:T199C:G321A:T386C:G525A:A550T:C635T:G642A:A646G:C683T:T690C	G42A:T43P:I44S:K45R:A46R:K47S:Y48T:I49S:C50A:T51P:T52P:G53A:D54T:L55C:V57C:W59G:A60L:T61P:I62S:L63C:S64H:S65P:L66R:S67R:Y68T:G69A:V70C:C72A:F73S:A74L:K75N:Y76T:R78A:H79T:I80L:A81R:D84T:F85S:F86S:K87S:S88P:T89P:Q90N:D93M:G94A:Y95T:S96V:Q97R:D98T:R99A:I100S:I101S:S102R:F103S:D104T:N105M:D106T:G107A:Q108S:Y109T:D110T:V111*:A113P:V115*:T116R:Y117M:E118R:N119T:G120V:T121H:L122Y:Y123T:N124T:R125A:V126L…	590.0
AAAAATGAACTACCTCAGTT	ACTGGCTGAA	B	cgreGFP	0.0	0.0	0.0	0.0	0.0	4.76	9.48	0.0	14.24	T11C	wt	27738.928194922002
AAAAATGAACTACCTCAGTT	TGACAACGGA	B	cgreGFP	0.0	0.0	0.0	0.0	0.0	0.0	1.78	0.0	1.78	T11C	wt	31783.594190557596
AAAAATGATAACAAATAAAC	ATCGGTGTCG	B	cgreGFP	0.0	0.0	0.0	0.0	20.87	5.68	4.44	0.0	30.99	G143A:C221T:A393G:A440T:T584A:C683A:G692T	K134E:D197E:L236F	18156.020443240293
AAAAATGATAACAAATAAAC	GGAATGTTCA	B	cgreGFP	0.0	0.0	0.0	0.0	28.71	1.72	0.0	0.0	30.43	G143A:C221T:A393G:A440T:T584A:C683A:G692T	K134E:D197E:L236F	17229.797312131268
AAAAATGCAAGAAATGAACA	TACGGCATAC	B	cgreGFP	2.19	4.85	0.0	0.0	0.0	0.0	0.0	0.0	7.039999999999999	A76G:C169A:C269A:G324C:G382T:A430G:G687T	E25G:P56H:V111L:G130V:Y146C:D235Y	1328.7158917824113
AAAAATGCACTACTCCATCC	GACGTGCGGC	B	cgreGFP	7.52	0.0	0.0	0.0	0.0	0.0	0.0	0.0	7.52	A76T:A238T:T281A	E25V:H79L:S96R	590.0
AAAAATGCACTACTCCATCC	GTTGAAGTGG	B	cgreGFP	5.6	0.06	0.0	2.12	3.39	0.0	0.0	0.0	11.17	A76T:A238T:T281A	E25V:H79L:S96R	3157.722717957218
AAAAATGCCACAAACACACC	GAAAACAGGA	B	cgreGFP	0.0	0.0	0.0	2.12	32.63	46.5	24.3	2.87	108.42	G421T	R143L	22395.81172117205
AAAAATGCCACAAACACACC	GATAAAAGTG	B	cgreGFP	0.0	0.0	0.0	0.0	3.07	4.89	7.56	0.0	15.52	G421T	R143L	25959.74208432313
AAAAATGCCACAAACACACC	GCCGTCTTGG	B	cgreGFP	0.0	0.0	1.69	0.0	11.44	52.44	33.93	6.08	105.57999999999998	G421T	R143L	25275.714043998803
AAAAATGCCACAAACACACC	TTTGGTTAAG	B	cgreGFP	0.0	0.0	0.0	0.0	8.26	65.13	41.78	0.11	115.28	G421T	R143L	25352.74134976719
AAAAATGCGACAACTTATGC	CCGGTACTGC	B	cgreGFP	0.0	0.0	0.0	0.0	8.16	5.42	3.11	0.0	16.69	T28C:T371A:A384G:C448T:C528A	L9P:T131A:A152V:H179N	20192.86277992557
AAAAATGCGACAACTTATGC	CGACGGATTG	B	cgreGFP	0.0	0.0	3.88	0.0	0.0	1.19	0.0	0.0	5.07	T28C:T371A:A384G:C448T:C528A	L9P:T131A:A152V:H179N	5615.160063913196
AAAAATGCTAAGCTAAACCC	ACGCTCGTCG	B	cgreGFP	7.61	0.0	0.0	0.0	0.0	0.0	0.0	0.0	7.61	T30C:G167T:T187C:G381A	F10L:I62T:G130S	590.0
AAAAATGCTAAGCTAAACCC	TCCCTCAGGT	B	cgreGFP	0.0	0.0	0.0	0.0	0.0	2.91	3.7	0.0	6.61	T30C:G167T:T187C:G381A	F10L:I62T:G130S	27136.806242089293
AAAAATGGCTCTACACCTCC	GATCCCAGGT	B	cgreGFP	5.6	0.0	0.0	0.0	0.0	0.0	0.0	0.0	5.6	C175A:G326.:C656T	P58H:A113P:V115*:T116R:Y117M:E118R:N119T:G120V:T121H:L122Y:Y123T:N124T:R125A:V126L:T127P:V128*:K129R:G130A:T131L:G132V:F133S:K134S:S135Q:N136T:G137A:N138T:I139S:L140W:M142C:R143A:V144F:L145C:Y146T:H147T:S148R:P149H:H151T:A152Q:V153S:Y154I:I155S:L156C:P157L:D158T:R159A:K160R:N161M:G162V:G163A:M164*:K165R:I166L:E167S:Y168I:N169T:K170R:A171P:F172L:D173T:V174*:M175W:G176A:G177A:G178V:H179T:Q180R:M181…	590.0
AAAAATGTACCAACAGAAGC	CGCTCACAGT	B	cgreGFP	0.0	0.0	0.0	0.0	0.0	8.72	26.22	0.0	34.94	wt	wt	28201.145642948795
AAAAATGTGAACAAAAGTTT	TCACGTACCG	B	cgreGFP	0.0	0.0	0.0	0.0	0.0	13.08	27.26	0.11	40.45	C206T:A487T:C626T	K165M	28224.098863330448
AAAAATTAACCCAACGCCAC	GGAATCGTGT	B	cgreGFP	5.42	0.0	0.0	0.0	0.0	1.85	0.0	0.0	7.27	A25G:G191A:T219A:T435A	K8R:F73I:S148T	590.0
AAAAATTACATCTAACCACT	TGTTTCAATT	B	cgreGFP	4.11	0.0	0.0	0.0	0.0	0.0	0.0	0.0	4.11	A85G:T204A:T211A:T213A:A372G:T396A:C689T	K28R:Y68N:V70E:F71I:T127A:S135T	590.0
AAAAATTAGCAACCAAAATA	GCCGAATTTC	B	cgreGFP	5.16	0.0	0.0	0.0	0.0	0.0	0.0	0.0	5.16	T148C:T242C:A265G:G285A:C350T:G421A:A670G	I49T:Q90R:D98N:R143H:E229G	590.0
AAAAATTCACAACCACCAAA	ATCCGGGGAT	B	cgreGFP	11.29	0.0	0.0	0.0	0.0	0.26	3.41	0.0	14.96	A16G:C189G:A265G:T507C	E5G:L63V:Q90R:F172L	590.0
AAAAATTCACAACCACCAAA	CTTCGTGGGG	B	cgreGFP	2.8	0.0	0.0	0.0	0.0	0.0	0.0	0.0	2.8	A16G:C189G:A265G:T507C	E5G:L63V:Q90R:F172L	590.0
AAAAATTCACAGCTAAAAAT	GTTTTTTGAC	B	cgreGFP	0.0	0.0	0.0	0.0	0.0	7.53	7.7	4.13	19.36	A85G:C233A:T258G:T308C:G437A:C467T:C512T:C530T:T553A:G578T:G672A	K28R:S88A:F187Y:E195D:V230I	29948.394270511395
AAAAATTCAGACCCAGACGA	AGTTCATGGC	B	cgreGFP	0.0	0.0	0.0	0.0	0.0	0.0	4.15	0.0	4.15	G280C:T459A:A475G:T638C	S96T:L156M:N161S	31783.594190557596
AAAAATTCAGACCCAGACGA	GGTCTTCAGG	B	cgreGFP	0.0	0.0	0.0	0.0	0.0	6.08	3.85	0.0	9.93	G280C:T459A:A475G:T638C	S96T:L156M:N161S	26374.77285596116
AAAAATTCGAAAAAATAAAA	AGGGGGGTAT	B	cgreGFP	3.41	0.0	0.0	0.0	0.0	0.0	1.63	0.0	5.04	T177C:G178T:T453C:T479C:A663T:A696T	W59L:Y154H:I227F:T243S	590.0
AAAAATTCGGTTTCATATCT	GAATGTGCCG	B	cgreGFP	0.0	0.0	0.0	0.0	4.24	7.53	118.37	8.6	138.74	G29A:G102A:C704T	E34K	31503.31593635603
AAAAATTCGTTGACAAACAA	TTGTTGTAGC	B	cgreGFP	4.72	1.86	0.0	0.0	0.0	0.0	0.0	0.0	6.58	T318.:C668A	Y109T:D110T:V111*:A113P:V115*:T116R:Y117M:E118R:N119T:G120V:T121H:L122Y:Y123T:N124T:R125A:V126L:T127P:V128*:K129R:G130A:T131L:G132V:F133S:K134S:S135Q:N136T:G137A:N138T:I139S:L140W:M142C:R143A:V144F:L145C:Y146T:H147T:S148R:P149H:H151T:A152Q:V153S:Y154I:I155S:L156C:P157L:D158T:R159A:K160R:N161M:G162V:G163A:M164*:K165R:I166L:E167S:Y168I:N169T:K170R:A171P:F172L:D173T:V174*:M175W:G176A:G177A:G178V:H17…	934.8606747510727
AAAAATTCTTCTCCAAAAAC	ACATGTCACG	B	cgreGFP	2.36	0.0	0.0	0.0	8.47	3.3	0.0	0.0	14.13	T297C:C366A:C438T:A572G	S102P:R125S:P149S	15199.094742309531
AAAAATTCTTCTCCAAAAAC	TCGGTGTTCG	B	cgreGFP	0.61	0.0	0.0	0.0	0.0	0.0	0.0	0.0	0.61	T297C:C366A:C438T:A572G	S102P:R125S:P149S	590.0
AAAAATTGAGACACAGCCAT	AGTTGGGGAG	B	cgreGFP	3.85	0.0	0.0	0.0	0.0	0.0	0.0	0.0	3.85	G200T:G212A:G351A:A502G:G513A:T514A:A529G:A581T:G692A:A694T	G120S:K170R:V174K:H179R:E196D:E239V	590.0
AAAAATTGAGACACAGCCAT	GAATCACAAG	B	cgreGFP	1.57	0.0	0.0	0.25	0.0	0.0	4.3	0.0	6.12	G200T:G212A:G351A:A502G:G513A:T514A:A529G:A581T:G692A:A694T	G120S:K170R:V174K:H179R:E196D:E239V	22889.623723165503
AAAAATTTAAAAGAATACAC	TAAGAGTGCA	B	cgreGFP	6.21	0.0	0.0	0.0	0.0	1.59	0.0	0.0	7.8	T10A:C60A:G105T:C197T:A615G	L3H:L20M:G35C:T211A	590.0
AAAAATTTAAACACAAGACT	CGGGGTGTGT	B	cgreGFP	7.52	0.0	0.0	0.0	0.0	0.0	0.0	0.0	7.52	C444T:G533A:A608G	H151Y	590.0
AAAAATTTAAACACAAGACT	CTGCGTTCAG	B	cgreGFP	6.21	0.0	0.0	0.0	0.0	0.0	0.0	0.0	6.21	C444T:G533A:A608G	H151Y	590.0
AAAAATTTAAACACAAGACT	GATTATCGCG	B	cgreGFP	15.84	0.0	0.0	0.0	0.0	0.0	0.0	0.0	15.84	C444T:G533A:A608G	H151Y	590.0
AAAAATTTAACTCAAAACAG	ACCGACTCAC	B	cgreGFP	0.0	0.0	0.0	0.0	8.05	20.48	33.93	12.16	74.62	wt	wt	29105.49877993065
AAAAATTTAACTCAAAACAG	ATGTAGGCTG	B	cgreGFP	0.0	0.0	0.0	0.0	0.0	8.72	23.26	10.55	42.53	wt	wt	32286.922450327114
AAAAATTTAACTCAAAACAG	CACAGGCCTA	B	cgreGFP	0.0	0.0	0.0	0.0	0.0	11.23	14.96	1.03	27.22	wt	wt	27866.9924841694
AAAAATTTAACTCAAAACAG	GGAATGAAGC	B	cgreGFP	0.0	0.0	0.0	0.0	0.0	0.53	7.26	0.0	7.79	wt	wt	29397.389531280653
AAAAATTTCCATATAAAACT	CCATTTATTG	B	cgreGFP	7.96	0.0	2.31	0.0	0.0	4.23	0.0	0.0	14.5	C22G:T201A:A493G:T542C:A628T:C701T	A7G:S67T:E167G:K215I	590.0
AAAAATTTCCATATAAAACT	TCCTGCTTTG	B	cgreGFP	3.85	0.0	0.0	0.0	0.0	0.0	0.0	0.0	3.85	C22G:T201A:A493G:T542C:A628T:C701T	A7G:S67T:E167G:K215I	590.0
AAAAATTTTGTTAAAATTTC	CAGGTTCTTA	B	cgreGFP	0.26	0.62	0.0	0.0	0.0	0.0	0.59	0.0	1.47	T172A:A265G:C411A:G645A	V57E:Q90R:L140M:E221K	7683.232468949771
AAAAATTTTGTTAAAATTTC	GACCTCGGTG	B	cgreGFP	0.7	0.62	0.0	0.0	0.0	0.0	0.0	0.0	1.3199999999999998	T172A:A265G:C411A:G645A	V57E:Q90R:L140M:E221K	1138.8329650837675
AAAAATTTTGTTAAAATTTC	TTTTACGAAT	B	cgreGFP	0.7	0.0	4.28	0.0	0.0	1.98	1.63	0.0	8.59	T172A:A265G:C411A:G645A	V57E:Q90R:L140M:E221K	12467.739578098559
AAAAATTTTTCTTATAACTT	ACTTTTCGTG	B	cgreGFP	5.77	0.0	0.0	0.0	0.74	0.0	0.0	0.0	6.51	G57A:C165T:A225T:A445T:A475G:T552A:A628T:T673C	E19K:K75*:H151L:N161S:F187I:K215I:V230A	590.0
AAAAATTTTTCTTATAACTT	TATTTAGCCT	B	cgreGFP	1.49	0.0	0.0	0.0	0.0	0.0	1.63	0.0	3.12	G57A:C165T:A225T:A445T:A475G:T552A:A628T:T673C	E19K:K75*:H151L:N161S:F187I:K215I:V230A	10023.05749359784
AAAACAAAAAAAAAAGAAAG	TACTTGATGT	B	cgreGFP	2.19	0.0	0.0	0.0	0.0	3.17	0.0	0.0	5.3599999999999985	G65T:A74T:C231G:T337A:G380A:C561T:A646G	E21D:P77A:V115E:P190S:E221G	10897.719162802285
AAAACAAAAAAAAAATTCAA	GTAGGCGACT	B	cgreGFP	2.8	0.0	0.0	0.0	0.0	0.0	0.0	0.0	2.8	T190C:C234A:C434A:A472T	L63P:R78S:H147Q:K160M	590.0
AAAACAAAAAAAAAATTCAA	TGACCTGTGA	B	cgreGFP	1.31	0.0	0.0	1.52	0.0	3.04	0.0	0.0	5.87	T190C:C234A:C434A:A472T	L63P:R78S:H147Q:K160M	13910.760234987589
AAAACAAAAAAAAAGAACCA	ATTCGATTTC	B	cgreGFP	1.57	0.0	0.0	0.0	0.0	0.0	0.0	0.0	1.57	C436T:A529G	S148L:H179R	590.0
AAAACAAAAAAAAATAGATC	GCTCGTTTCG	B	cgreGFP	0.0	0.0	0.0	0.0	6.78	13.47	6.22	0.0	26.47	C332A:A399G:A454T:G546A	N136D:Y154F:A185T	22810.834870185143
AAAACAAAAAAAAATAGATC	TATTGGGTTG	B	cgreGFP	0.0	0.0	0.0	5.25	23.62	22.72	10.81	0.0	62.40000000000001	C332A:A399G:A454T:G546A	N136D:Y154F:A185T	20117.7961189537
AAAACAAAAAAAACAAATCC	AACAGCGGAC	B	cgreGFP	2.19	0.0	0.0	0.0	0.0	0.0	0.0	0.0	2.19	A247G:G672A	D84G:V230I	590.0
AAAACAAAAAAAACAAATCC	TAAGGCCGAG	B	cgreGFP	0.79	0.0	0.0	0.0	3.07	0.0	0.0	0.0	3.86	A247G:G672A	D84G:V230I	13759.634302237331
AAAACAAAAAAAAGTTGCCA	ATCTAATCTT	B	cgreGFP	0.61	0.0	0.0	0.0	0.0	2.25	0.0	0.0	2.86	G6A:G207C:T220C:T276C:G481T:C587T	A2T:G69R:F73S:Y95H:G163V	20829.355467259255
AAAACAAAAAAAAGTTGCCA	GATCGCCTTT	B	cgreGFP	5.86	0.0	0.0	0.0	0.0	3.57	0.0	0.0	9.43	G6A:G207C:T220C:T276C:G481T:C587T	A2T:G69R:F73S:Y95H:G163V	590.0
AAAACAAAAAAAAGTTGCCA	TGCGACTGGC	B	cgreGFP	4.81	0.0	0.0	0.0	0.0	0.0	0.0	0.0	4.81	G6A:G207C:T220C:T276C:G481T:C587T	A2T:G69R:F73S:Y95H:G163V	590.0
AAAACAAAAAAAATAAGAAC	GCCTTTGGGT	B	cgreGFP	2.54	0.0	0.0	0.0	0.0	0.0	0.0	0.0	2.54	A132C:T508C:G537C:A629T	I44L:F172S:A182P:K215N	590.0
AAAACAAAAAAAATATCACA	ACCTGATCGG	B	cgreGFP	0.0	0.0	0.0	0.0	2.22	11.49	6.96	6.19	26.86	T464C	wt	28377.358109567598
AAAACAAAAAAAATATCACA	CAACTGGGGC	B	cgreGFP	0.0	0.0	0.0	0.0	0.0	17.17	38.96	13.65	69.78	T464C	wt	31288.33588142933
AAAACAAAAAAAATATCACA	GAATGACGCG	B	cgreGFP	0.0	0.0	0.0	0.0	0.74	29.46	11.56	4.7	46.46	T464C	wt	25645.18722506107
AAAACAAAAAAAATATCACA	GTCGAGTGTG	B	cgreGFP	2.54	0.0	0.0	0.0	2.97	15.32	60.89	6.77	88.49	T464C	wt	30156.492891781338
AAAACAAAAAAACAATTACA	CTGGTCAGGT	B	cgreGFP	3.76	0.0	0.0	4.49	0.0	0.0	0.0	0.0	8.25	A49T:G63T:G321A:A384G	Y16F:E21*:D110N:T131A	3691.451809241582
AAAACAAAAAAACAATTACA	CTGTTGAGTA	B	cgreGFP	1.75	0.0	0.0	0.0	0.0	0.0	0.0	0.0	1.75	A49T:G63T:G321A:A384G	Y16F:E21*:D110N:T131A	590.0
AAAACAAAAAAACATTAAAC	AGGTTTGGTT	B	cgreGFP	4.81	0.0	0.0	0.0	0.0	0.0	0.0	0.0	4.81	T451C:G478A:G546A:T552C	V153A:G162D:A185T:F187L	590.0
AAAACAAAAAAATAAAAAAA	AACAGCGTAG	B	cgreGFP	4.46	0.0	0.0	0.0	0.0	0.0	0.0	0.0	4.46	T133G:C155A:A291G:T699C	I44S:I100V:Y244H	590.0
AAAACAAAAAAATAAAAAAA	CACCTTCTAG	B	cgreGFP	0.7	0.0	0.0	0.0	1.48	0.0	0.0	0.0	2.18	T133G:C155A:A291G:T699C	I44S:I100V:Y244H	9923.172312966632
AAAACAAAAAAATAAAAAAA	GTAATATAGC	B	cgreGFP	8.22	0.0	0.0	0.0	0.0	0.0	0.0	0.0	8.22	T133G:C155A:A291G:T699C	I44S:I100V:Y244H	590.0
AAAACAAAAAAATAAAAAAA	TCCTGCCGTA	B	cgreGFP	17.5	0.0	0.0	0.0	0.0	0.0	0.0	0.0	17.5	T133G:C155A:A291G:T699C	I44S:I100V:Y244H	590.0
AAAACAAAAAAATAAACCTC	CGATTATGGT	B	cgreGFP	8.22	0.23	0.0	0.0	0.0	0.0	0.0	0.0	8.450000000000001	T216C:G273A:C278G:G645A	C72R:G94S:Y95*:E221K	590.0
AAAACAAAAAAATAAACCTC	GTCCGGAGAA	B	cgreGFP	0.0	0.0	0.0	2.79	2.01	0.0	0.0	0.0	4.8	T216C:G273A:C278G:G645A	C72R:G94S:Y95*:E221K	11831.39809634108
AAAACAAAAAACAAAATAAC	TTCGGAGCAC	B	cgreGFP	0.96	0.0	0.0	0.0	0.0	0.0	0.0	0.0	0.96	C14A:T28C:A42G:T43C:T497C:T566A:A650G	L9P:I14A	590.0
AAAACAAAAAACAACATCAC	GCCTCGGGTG	B	cgreGFP	0.0	0.0	0.0	0.0	0.53	1.19	11.26	1.15	14.13	wt	wt	31339.172590273643
AAAACAAAAAACAACATCAC	GTTCATGCGG	B	cgreGFP	0.0	0.0	0.0	0.0	0.0	0.92	10.96	5.96	17.840000000000003	wt	wt	34660.9362112762
AAAACAAAAAACAACATCAC	TAGAGCACAA	B	cgreGFP	0.0	0.0	0.0	0.0	0.0	26.02	36.0	12.27	74.28999999999998	wt	wt	29840.434384390865
AAAACAAAAAACAACATCAC	TCGGTTGCTC	B	cgreGFP	0.0	0.0	0.0	0.0	0.0	0.0	1.33	0.0	1.33	wt	wt	31783.594190557596
AAAACAAAAAACACAAACCA	GTGCGATTCT	B	cgreGFP	0.0	0.0	0.0	0.0	4.24	29.59	39.41	0.0	73.24	G86C	K28N	27225.756514541757
AAAACAAAAAACACAAACCA	TCGCATTTAG	B	cgreGFP	0.0	0.0	0.0	0.0	5.83	32.63	75.11	0.11	113.68	G86C	K28N	28454.238602392114
AAAACAAAAAACAGAACTTC	AGCTCCTCGT	B	cgreGFP	2.8	0.0	0.0	0.0	0.0	0.0	0.0	0.0	2.8	A183G:G210A:A534G:G609A	T61A:V70M:M181V:V209M	590.0
AAAACAAAAAACAGAACTTC	CGGGTAGCGA	B	cgreGFP	2.97	0.0	0.0	0.0	0.0	3.83	0.0	0.0	6.800000000000002	A183G:G210A:A534G:G609A	T61A:V70M:M181V:V209M	9484.929003751053
AAAACAAAAAACAGAACTTC	GGTCAAGGAG	B	cgreGFP	3.24	0.0	0.0	0.0	0.0	0.4	0.0	0.0	3.64	A183G:G210A:A534G:G609A	T61A:V70M:M181V:V209M	590.0
AAAACAAAAAACAGAACTTC	GGTTTGCACT	B	cgreGFP	0.44	0.0	0.0	0.0	0.0	0.0	1.33	0.0	1.77	A183G:G210A:A534G:G609A	T61A:V70M:M181V:V209M	29403.489933377445
AAAACAAAAAACAGAACTTC	GTAAGCATAT	B	cgreGFP	3.32	0.0	0.0	0.0	0.0	0.0	0.0	0.0	3.32	A183G:G210A:A534G:G609A	T61A:V70M:M181V:V209M	590.0
AAAACAAAAAACAGCAAACA	GTCGGCAGAG	B	cgreGFP	1.57	0.0	0.0	0.0	2.97	5.42	0.0	0.0	9.96	G15T	E5*	18092.78063292252
AAAACAAAAAACAGCAAACA	TGTTGTGGGA	B	cgreGFP	0.0	0.0	0.0	0.42	0.0	0.0	0.0	0.0	0.42	G15T	E5*	9105.305111313859
AAAACAAAAAACATAAGAGA	GGTTGGATTT	B	cgreGFP	0.0	0.0	0.0	1.61	0.0	0.0	0.0	0.0	1.61	T73C	V24A	9105.305111313859
AAAACAAAAAACATAAGAGA	TGGCACGTGG	B	cgreGFP	0.0	0.0	0.0	7.87	3.71	0.0	0.0	0.0	11.58	T73C	V24A	11539.878872898926
AAAACAAAAAACCAATAACC	CTTCGACGGA	B	cgreGFP	0.09	0.0	0.0	0.0	0.0	1.98	0.0	0.0	2.07	G72A:T177A:A277G:T325C:A581C:T676A	V24I:W59R:Y95C:V111A:E196D:I231N	21292.219003656068
AAAACAAAAAACCGAAGAGC	CGGGAGTCGG	B	cgreGFP	2.97	1.18	0.0	0.0	0.0	0.0	0.0	0.0	4.15	T241G:C452T:A486T:A511G	I80S:K165*:D173G	937.4650075893994
AAAACAAAAAACCGAAGAGC	TGGCTCCACT	B	cgreGFP	0.0	0.0	0.0	0.0	0.0	3.7	0.0	0.0	3.7	T241G:C452T:A486T:A511G	I80S:K165*:D173G	22960.42648482675
AAAACAAAAAACCGAAGAGC	TTGCGTAGTC	B	cgreGFP	0.79	0.0	0.0	0.0	0.0	1.85	0.0	0.0	2.64	T241G:C452T:A486T:A511G	I80S:K165*:D173G	15624.4519078108
AAAACAAAAAAGCAACAAAC	ACTTCGGATT	B	cgreGFP	0.0	0.0	0.0	0.0	0.0	1.32	0.0	0.0	1.32	T30C:G419T:A487G	F10L:M142I:K165R	22960.42648482675
AAAACAAAAAAGCAACAAAC	GGTTAAGCCG	B	cgreGFP	2.01	3.32	0.0	0.0	0.0	0.0	0.0	0.0	5.33	T30C:G419T:A487G	F10L:M142I:K165R	1275.2396763552895
AAAACAAAAAATAAATAATA	TTCAATCCAC	B	cgreGFP	0.0	0.0	0.0	0.0	10.17	60.9	36.74	1.95	109.76	G18A:G19T:A136G:A399G:G447T	G6I:K45R:N136D:A152S	25125.733851078858
AAAACAAAAAATGCACAAGA	CGTATGCGTA	B	cgreGFP	1.22	0.0	0.0	0.0	0.0	0.0	0.15	0.0	1.37	T249C:T424A:A501T:A655G:C665T	F85L:V144D:K170*:H224R	590.0
AAAACAAAAAATGCACAAGA	GTGTTTGCAC	B	cgreGFP	5.6	0.0	0.0	0.0	0.0	0.0	0.0	0.0	5.6	T249C:T424A:A501T:A655G:C665T	F85L:V144D:K170*:H224R	590.0
AAAACAAAAAATTAAAAAAT	GCCGTTTTCT	B	cgreGFP	0.0	0.0	0.0	1.35	0.0	7.66	1.78	0.0	10.79	A24T:G77A:A96G:C181T:T553A	K8*:K32E:A60V:F187Y	23257.87004872274
AAAACAAAAAATTAAAAAAT	GGAAGGCGGT	B	cgreGFP	18.29	0.0	0.0	0.0	2.33	8.06	21.93	0.0	50.61	A24T:G77A:A96G:C181T:T553A	K8*:K32E:A60V:F187Y	15904.407923770068
AAAACAAAAAATTAAAAAAT	TGTCGGTATT	B	cgreGFP	1.31	0.0	0.0	0.0	0.0	2.51	0.59	0.0	4.41	A24T:G77A:A96G:C181T:T553A	K8*:K32E:A60V:F187Y	16686.467524657975
AAAACAAAAACAAAAAATAC	ATACCTAATC	B	cgreGFP	0.0	0.0	0.0	0.0	0.0	0.0	7.26	0.0	7.26	T148C:T325C	I49T:V111A	31783.594190557596
AAAACAAAAACAAAAAATAC	CATGCTACCA	B	cgreGFP	0.0	0.0	0.0	0.0	0.0	2.91	1.04	0.0	3.95	T148C:T325C	I49T:V111A	25893.615629956694
AAAACAAAAACAAACTAATA	AGGCATCGCC	B	cgreGFP	0.26	0.0	0.0	0.0	0.0	2.11	0.0	0.0	2.37	C176A:T220C	F73S	20798.517731840533
AAAACAAAAACAAACTAATA	CAGTTTGTCC	B	cgreGFP	9.36	0.0	0.0	0.0	0.0	5.81	3.7	0.0	18.87	C176A:T220C	F73S	6782.870069252236
AAAACAAAAACAAACTAATA	CCCTGGGAGC	B	cgreGFP	0.0	0.0	0.0	0.0	0.0	0.0	1.19	0.0	1.19	C176A:T220C	F73S	31783.594190557596
AAAACAAAAACACAGACACA	GTGAGGCCTG	B	cgreGFP	0.0	0.0	0.0	0.0	1.27	9.78	10.37	0.0	21.42	G59A:C169A:C452A	P56H	26628.700980608228
AAAACAAAAACACATAAACC	ATTATGGGAC	B	cgreGFP	1.49	0.0	0.0	0.0	5.61	0.0	0.0	0.0	7.1000000000000005	C231G:G605A	P77A	13763.589680159743
AAAACAAAAACCAAACAGAC	GGTCGCCCTT	B	cgreGFP	1.75	0.0	0.0	0.0	0.0	0.0	0.0	0.0	1.75	A42G:T272A:A384T:G481A:A572G:G703T	I14V:D93E:T131S:G163D:R245L	590.0
AAAACAAAAACCAAACAGAC	GTTCTAGGCT	B	cgreGFP	1.49	0.0	0.0	0.0	0.0	1.45	0.0	0.0	2.94	A42G:T272A:A384T:G481A:A572G:G703T	I14V:D93E:T131S:G163D:R245L	5526.836101089079
AAAACAAAAACCAGGAAGCA	TCCGGGTTTT	B	cgreGFP	0.0	0.0	0.0	0.0	0.0	3.17	10.37	0.23	13.77	A76G	E25G	29391.236576152
AAAACAAAAACCAGGAAGCA	TGGATGAACG	B	cgreGFP	0.0	0.0	0.06	0.0	0.0	5.81	25.33	8.49	39.69000000000001	A76G	E25G	32464.74536002674
AAAACAAAAACCAGGAAGCA	TTCAATCCAC	B	cgreGFP	0.0	0.0	0.0	0.0	0.0	14.13	18.52	4.36	37.01	A76G	E25G	28986.254721252684
AAAACAAAAAGCAAAAAACC	CTCGTTGGAA	B	cgreGFP	0.0	0.0	0.0	0.0	1.69	17.57	9.04	0.0	28.3	T429A:T479C:A529G	Y146N:H179R	25050.333321760685
AAAACAAAAAGCAAAAAACC	GAATTTACTC	B	cgreGFP	0.0	0.0	0.0	5.08	4.56	57.46	33.63	0.0	100.73	T429A:T479C:A529G	Y146N:H179R	24909.807900787782
AAAACAAAAAGCCCACATCA	ACGGAAGCCC	B	cgreGFP	0.0	0.0	0.0	0.0	3.18	74.77	49.19	0.0	127.14	G257A:G351T:A417T	G120C:M142L	25857.584942681737
AAAACAAAAAGTCAAAGTCA	CGGATCGGAC	B	cgreGFP	0.0	0.0	0.0	1.35	0.0	0.0	0.0	0.0	1.35	G57T:C134A:A261G:A286G:T308A:G415T:G609C	E19*:T89A:D98G:N105K:G141V:V209L	9105.305111313859
AAAACAAAAAGTCAAAGTCA	GCTTTTGTTA	B	cgreGFP	3.24	0.0	0.0	0.0	0.0	0.0	0.89	0.0	4.13	G57T:C134A:A261G:A286G:T308A:G415T:G609C	E19*:T89A:D98G:N105K:G141V:V209L	590.0
AAAACAAAAATAAAAAAAGA	GTTAAGGGGA	B	cgreGFP	0.0	0.0	0.0	9.06	62.82	18.76	12.3	0.0	102.94	G191T:A307T:G347A:C362T:G485T:G494A	N105I:M164I	17153.784639838108
AAAACAAAAATAAAAAAAGA	GTTACAAGGG	B	cgreGFP	0.0	0.0	0.0	0.0	0.0	0.26	4.59	0.0	4.85	G191T:A307T:G347A:C362T:G485T:G494A	N105I:M164I	29548.964619889062
AAAACAAAAATAAAAAAAGA	TTTGGCGTGG	B	cgreGFP	0.0	0.0	0.0	0.0	0.0	1.72	0.0	0.0	1.72	G191T:A307T:G347A:C362T:G485T:G494A	N105I:M164I	22960.42648482675
AAAACAAAAATACAAAAACT	CGGGCCTTCT	B	cgreGFP	0.0	0.0	0.0	58.17	35.91	39.37	6.81	0.0	140.26	A394G:A679G:T690A	K134R:K232R:L236M	15215.303372914597
AAAACAAAAATACAAAAACT	GCTATCGAAG	B	cgreGFP	0.0	0.0	0.0	0.0	0.0	0.66	2.81	0.0	3.47	A394G:A679G:T690A	K134R:K232R:L236M	28527.96783699214
AAAACAAAAATCAGACATCA	GCGCCTAGTT	B	cgreGFP	0.0	1.75	5.4	0.93	0.0	0.0	0.0	0.0	8.08	G338A:A586G	Y198C	4079.759973410162
AAAACAAAAATCAGACATCA	GCTCACTACA	B	cgreGFP	0.52	0.0	0.0	0.0	0.0	0.0	0.0	0.0	0.52	G338A:A586G	Y198C	590.0
AAAACAAAAATCATACCACA	GGACATGATT	B	cgreGFP	0.0	0.0	0.0	0.0	0.95	0.13	0.0	0.0	1.08	A36G	K12E	17718.924576726684
AAAACAAAAATCATACCACA	GGTCGGTCTG	B	cgreGFP	0.0	0.0	0.0	3.13	0.0	10.57	24.89	8.26	46.85	A36G	K12E	30418.873080164063
AAAACAAAAATCATACCACA	TTATAGAACG	B	cgreGFP	0.0	0.0	0.0	0.0	0.0	14.66	18.37	0.0	33.03	A36G	K12E	27119.235531183185
AAAACAAAAATCATACCACA	TTGGCCGGTT	B	cgreGFP	0.0	0.0	0.0	0.0	1.48	12.15	34.67	2.64	50.94000000000001	A36G	K12E	29587.250309782128
AAAACAAAAATGAACAGTCA	GCAGGGTTGT	B	cgreGFP	0.09	0.0	4.28	0.0	0.0	0.0	0.0	0.0	4.37	A304T:A615G:G669A	D104V:T211A:E229K	3938.491576896886
AAAACAAAAATGAACAGTCA	GTACGACAAG	B	cgreGFP	7.7	0.0	0.0	0.0	0.0	0.0	0.0	0.0	7.7	A304T:A615G:G669A	D104V:T211A:E229K	590.0
AAAACAAAAATGAACGCCCC	ATCGGTTGCC	B	cgreGFP	6.39	0.0	0.0	0.0	0.0	0.0	0.0	0.0	6.39	G159T:T215C:T585C:A598G	G53C:Y198H:H205R	590.0
AAAACAAAAATGAACGCCCC	GTCGGCTGAT	B	cgreGFP	4.55	0.0	4.84	0.08	0.0	5.68	0.0	0.0	15.15	G159T:T215C:T585C:A598G	G53C:Y198H:H205R	7593.176115014507
AAAACAAAACAAAAAACATC	ATACGAACAG	B	cgreGFP	0.0	0.0	0.0	0.0	2.01	7.53	25.48	0.0	35.02	wt	wt	28863.35923263544
AAAACAAAACAAAAAACATC	ATCGCGTGCA	B	cgreGFP	0.0	0.0	0.0	0.0	0.0	1.59	0.0	0.0	1.59	wt	wt	22960.42648482675
AAAACAAAACAAAAAACATC	GCCGCTGCGC	B	cgreGFP	0.0	0.0	0.0	0.0	0.0	0.0	1.19	0.11	1.3	wt	wt	34375.012651013414
AAAACAAAACAAAAAACATC	GTATTAAGTT	B	cgreGFP	0.0	0.0	0.0	0.0	0.0	0.0	10.37	0.0	10.37	wt	wt	31783.594190557596
AAAACAAAACAAAAAACATC	TGGCACCTTT	B	cgreGFP	0.0	0.0	0.0	0.0	2.44	8.45	13.48	2.52	26.89	wt	wt	28313.591676069653
AAAACAAAACAAAAAACATC	TGTCTTGCTG	B	cgreGFP	0.0	0.0	0.0	0.0	4.77	17.31	53.48	13.07	88.63	wt	wt	30676.838196500878
AAAACAAAACAAAAAATACA	CGAGGTGGTC	B	cgreGFP	0.79	0.0	0.0	0.0	0.0	0.66	0.0	0.0	1.4500000000000002	A35G:A163G:A393T:T396C:T418C	D54G:K134*:S135P:M142T	3059.1114542915343
AAAACAAAACAAAAAATACA	GACAGGCATG	B	cgreGFP	0.87	0.0	0.0	0.0	0.0	2.77	0.0	0.0	3.64	A35G:A163G:A393T:T396C:T418C	D54G:K134*:S135P:M142T	20856.158052848208
AAAACAAAACAAAAAATACA	TTCGGAGCTG	B	cgreGFP	1.05	0.0	0.0	0.0	0.0	0.0	0.0	0.0	1.05	A35G:A163G:A393T:T396C:T418C	D54G:K134*:S135P:M142T	590.0
AAAACAAAACAAAAACCAAA	CTGGCCTAGT	B	cgreGFP	1.22	0.0	0.0	0.0	19.7	52.44	22.52	0.0	95.88	T517A:A556G:A643T:C704T	M175K:N188S:D220V	23106.653730470527
AAAACAAAACAAAAACCAAA	GTTGTTATCG	B	cgreGFP	0.0	0.0	1.58	0.0	4.03	19.02	1.48	0.0	26.11	T517A:A556G:A643T:C704T	M175K:N188S:D220V	21667.433393412
AAAACAAAACAAACACAAAT	ATTCCGGAGG	B	cgreGFP	8.49	1.69	0.0	0.0	0.0	0.92	0.0	0.0	11.1	T166A:T308A:A550G	L55Q:N105K:Q186R	590.0
AAAACAAAACAAACACAAAT	GTGTCCGTGG	B	cgreGFP	1.66	0.0	0.0	0.0	0.0	0.0	0.0	0.0	1.66	T166A:T308A:A550G	L55Q:N105K:Q186R	590.0
AAAACAAAACAAACACAAAT	TGACGGTGGG	B	cgreGFP	10.67	0.0	0.0	0.0	0.0	0.0	0.0	0.0	10.67	T166A:T308A:A550G	L55Q:N105K:Q186R	590.0
AAAACAAAACAAAGATACAC	TGGCACCTTT	B	cgreGFP	0.0	2.99	0.0	0.0	0.0	0.13	0.0	0.0	3.12	A97G:C181T:C206T:A399C:G614C	K32R:A60V:N136H:W210C	2291.909350566113
AAAACAAAACAAAGATACAC	TGTTCGTCTA	B	cgreGFP	0.52	0.0	0.84	0.0	0.0	0.0	0.0	0.0	1.36	A97G:C181T:C206T:A399C:G614C	K32R:A60V:N136H:W210C	2666.377911554119
AAAACAAAACAAAGCACCCC	GATACACACC	B	cgreGFP	0.0	0.0	0.0	0.0	0.0	2.38	0.0	0.0	2.38	A64T:G167A:T250C:G270T:G313A:T453A:C543T	E21V:F85S:D93Y:G107D:Y154N:H184Y	22960.42648482675
AAAACAAAACAACAAAAAAA	GAATGCTGTC	B	cgreGFP	0.52	2.03	0.0	0.0	0.0	0.0	0.0	0.0	2.55	A93G:C152T:A238T:C254A	I31V:H79L:F86L	1417.0074404450656
AAAACAAAACAACAAAAAAA	GTATGGTTCT	B	cgreGFP	3.06	0.0	0.0	0.0	0.0	0.0	2.22	0.0	5.28	A93G:C152T:A238T:C254A	I31V:H79L:F86L	590.0
AAAACAAAACAACAAAAATT	AGCTCTCGGT	B	cgreGFP	2.27	0.0	0.0	0.0	0.0	0.79	0.0	0.0	3.06	A115G:G317C:T427C:C512T	D38G:Q108H:L145S	590.0
AAAACAAAACAACAAAAATT	ATAAGTGCGG	B	cgreGFP	11.55	0.0	0.0	0.0	0.0	0.0	0.0	0.0	11.55	A115G:G317C:T427C:C512T	D38G:Q108H:L145S	590.0
AAAACAAAACAACAAAAATT	CAACAGTCTG	B	cgreGFP	11.99	0.0	0.0	0.0	1.91	0.0	2.37	0.0	16.27	A115G:G317C:T427C:C512T	D38G:Q108H:L145S	590.0
AAAACAAAACAACAAAAATT	CCATGTTTGT	B	cgreGFP	1.66	0.0	0.0	0.0	0.0	0.0	0.0	0.0	1.66	A115G:G317C:T427C:C512T	D38G:Q108H:L145S	590.0
AAAACAAAACAACAAAAATT	CGTGTCGGTT	B	cgreGFP	2.36	0.0	0.0	0.0	0.0	0.0	0.0	0.0	2.36	A115G:G317C:T427C:C512T	D38G:Q108H:L145S	590.0
AAAACAAAACAACAAAAATT	TGCCTCGCTT	B	cgreGFP	4.72	0.0	0.0	0.0	1.48	0.0	0.0	0.0	6.199999999999998	A115G:G317C:T427C:C512T	D38G:Q108H:L145S	590.0
AAAACAAAACAACAACAAGA	AGCGCGGATT	B	cgreGFP	0.35	3.55	10.92	19.31	0.0	0.0	0.0	0.0	34.129999999999995	A329G:C607G	T208R	6503.405772159943
AAAACAAAACAACAACAAGA	TCCATATGCG	B	cgreGFP	0.0	1.07	9.74	0.0	0.0	0.0	0.0	0.0	10.81	A329G:C607G	T208R	3239.7376970207897
AAAACAAAACAACAGACCAA	CTGGGCCGGG	B	cgreGFP	8.05	0.0	0.0	0.0	0.0	0.0	0.0	0.0	8.05	A35G:A283G:A304G:A356G:T412C:G520A	Q97R:D104G:L140P:G176D	590.0
AAAACAAAACAACCTAAATC	ATGACGTGCG	B	cgreGFP	11.29	0.0	0.0	0.0	4.56	0.0	0.0	0.0	15.849999999999998	C22T:A74T:G222A:G245T:G520A:T542C:A558G:A663G:T673C	A7V:A74T:G176D:K189E:I227V:V230A	590.0
AAAACAAAACAACCTAAATC	CGATTTGGAA	B	cgreGFP	0.09	0.0	1.18	0.0	0.0	0.0	0.0	0.0	1.27	C22T:A74T:G222A:G245T:G520A:T542C:A558G:A663G:T673C	A7V:A74T:G176D:K189E:I227V:V230A	3920.774850839403
AAAACAAAACAACCTAAATC	CGGGGCGAGG	B	cgreGFP	9.8	0.0	0.0	0.0	0.0	7.79	0.0	0.0	17.59	C22T:A74T:G222A:G245T:G520A:T542C:A558G:A663G:T673C	A7V:A74T:G176D:K189E:I227V:V230A	2203.6408122480166
AAAACAAAACAACCTAAATC	GGCCCGTACC	B	cgreGFP	1.31	0.0	0.0	0.0	0.0	0.0	0.0	0.0	1.31	C22T:A74T:G222A:G245T:G520A:T542C:A558G:A663G:T673C	A7V:A74T:G176D:K189E:I227V:V230A	590.0
AAAACAAAACAATTAAAAGT	GGGGACGATT	B	cgreGFP	5.42	0.0	0.0	0.0	0.0	0.0	0.0	0.0	5.42	C47T:G273T:T610A:G624A	G94C:V209E:G214S	590.0
AAAACAAAACAATTAAAAGT	TGTGGATCAT	B	cgreGFP	2.19	0.0	0.0	0.0	0.0	1.85	0.0	0.0	4.04	C47T:G273T:T610A:G624A	G94C:V209E:G214S	3246.131368372003
AAAACAAAACACAAAAAACC	ACCGAATCGA	B	cgreGFP	0.0	0.0	0.0	0.0	17.69	73.58	16.0	0.0	107.27	G23C:G102A:T116C:C164T:A291G:A359T:C439T	E34K:I100V:P149L	22834.464026999296
AAAACAAAACACAAAAAACC	ATCGGCGGAA	B	cgreGFP	0.0	0.0	0.0	0.0	4.03	42.67	15.7	0.11	62.51000000000001	G23C:G102A:T116C:C164T:A291G:A359T:C439T	E34K:I100V:P149L	24480.960576053472
AAAACAAAACACAAAAAACC	CGCGTTCGCG	B	cgreGFP	0.0	0.0	0.0	0.0	2.12	3.04	2.67	0.0	7.83	G23C:G102A:T116C:C164T:A291G:A359T:C439T	E34K:I100V:P149L	23752.192348990167
AAAACAAAACACAAAAAACC	GCGCGGCTAA	B	cgreGFP	0.0	0.0	0.0	0.0	0.0	9.38	10.07	0.0	19.450000000000006	G23C:G102A:T116C:C164T:A291G:A359T:C439T	E34K:I100V:P149L	26935.610700819198
AAAACAAAACACAAAAAACC	GCGTGGCAGT	B	cgreGFP	0.0	0.0	0.0	0.0	1.59	13.34	3.56	0.0	18.49	G23C:G102A:T116C:C164T:A291G:A359T:C439T	E34K:I100V:P149L	23826.803401092177
AAAACAAAACACAAAAAACC	TACTGGGTGC	B	cgreGFP	0.0	0.0	0.0	0.0	0.0	0.0	0.89	0.0	0.89	G23C:G102A:T116C:C164T:A291G:A359T:C439T	E34K:I100V:P149L	31783.594190557596
AAAACAAAACACACCAAATC	AACGTTTGTC	B	cgreGFP	0.0	0.0	0.0	0.0	0.74	12.95	17.63	1.95	33.27	A70T:C350T:C603T	D23V	28092.612087048867
AAAACAAAACACACCAAATC	AGATTCTCTG	B	cgreGFP	0.0	0.0	0.0	0.0	0.0	0.0	11.85	0.0	11.85	A70T:C350T:C603T	D23V	31783.594190557596
AAAACAAAACACACCAAATC	CGCCGTCGTT	B	cgreGFP	0.0	0.0	0.0	0.0	0.0	10.17	36.0	0.11	46.28	A70T:C350T:C603T	D23V	28971.91238353824
AAAACAAAACACACCAAATC	GCCGCCTCCC	B	cgreGFP	0.0	0.0	0.0	0.0	0.0	4.76	22.67	3.1	30.53	A70T:C350T:C603T	D23V	31219.712700774526
AAAACAAAACACACCAAATC	TGTTTCTTAT	B	cgreGFP	0.0	0.0	0.0	0.0	4.13	3.96	0.15	0.0	8.24	A70T:C350T:C603T	D23V	19065.15988529154
AAAACAAAACACATACCACA	TGCCCTTCGG	B	cgreGFP	4.37	0.0	0.0	0.0	0.0	24.04	57.63	16.86	102.9	G611A	wt	30554.231757240766
AAAACAAAACACTTACGACA	CAACGTTATT	B	cgreGFP	0.0	0.0	0.0	69.52	216.31	58.26	1.48	0.11	345.67999999999995	A64T:G104T:C113T:C152T:A194.:.199C:T242A:G243C:A359T:G375T:C443T:G526A	E21V:E34D:S65P:A81P:V128L:G178D	15385.118318375358
AAAACAAAACACTTACGACA	CCCTCCCGGG	B	cgreGFP	0.0	0.0	0.0	10.25	188.77	110.7	0.15	0.11	309.98	A64T:G104T:C113T:C152T:A194.:.199C:T242A:G243C:A359T:G375T:C443T:G526A	E21V:E34D:S65P:A81P:V128L:G178D	17916.716766151207
AAAACAAAACACTTACGACA	GAAGCAAGTT	B	cgreGFP	0.0	0.0	0.0	0.0	4.24	0.0	0.0	0.0	4.24	A64T:G104T:C113T:C152T:A194.:.199C:T242A:G243C:A359T:G375T:C443T:G526A	E21V:E34D:S65P:A81P:V128L:G178D	15583.440508480951
AAAACAAAACACTTACGACA	GTGGTCCTCT	B	cgreGFP	0.0	2.82	0.0	14.56	149.05	73.58	3.85	0.0	243.86	A64T:G104T:C113T:C152T:A194.:.199C:T242A:G243C:A359T:G375T:C443T:G526A	E21V:E34D:S65P:A81P:V128L:G178D	17360.50803930214
AAAACAAAACACTTACGACA	TTATAAGCTT	B	cgreGFP	0.0	0.0	0.0	0.0	13.03	13.87	0.0	0.0	26.9	A64T:G104T:C113T:C152T:A194.:.199C:T242A:G243C:A359T:G375T:C443T:G526A	E21V:E34D:S65P:A81P:V128L:G178D	19132.31280356017
AAAACAAAACACTTACGACA	TTCCCGAGGG	B	cgreGFP	0.09	0.0	1.46	17.1	137.5	51.65	0.0	0.11	207.91000000000003	A64T:G104T:C113T:C152T:A194.:.199C:T242A:G243C:A359T:G375T:C443T:G526A	E21V:E34D:S65P:A81P:V128L:G178D	16728.674158619408
AAAACAAAACATACAGATTA	GCGGTGTTTT	B	cgreGFP	0.0	0.0	0.0	0.0	2.01	22.59	39.56	18.0	82.16	A70T	D23V	30937.11233163127
AAAACAAAACCACAAACACC	ACGGAGGGTT	B	cgreGFP	60.8	0.0	0.0	0.0	0.11	0.0	0.0	0.0	60.91	A194G:C288T	R99C	590.0
AAAACAAAACCACAAACACC	GATACCGAAG	B	cgreGFP	1.4	0.0	0.0	0.0	0.0	0.0	0.0	0.0	1.4	A194G:C288T	R99C	590.0
AAAACAAAACCACAAACACC	GCTCCCATAT	B	cgreGFP	1.31	0.0	0.0	0.0	0.0	0.0	0.0	0.0	1.31	A194G:C288T	R99C	590.0
AAAACAAAACCACAAACACC	GTAAAGCGGG	B	cgreGFP	17.59	0.0	0.0	0.08	0.0	0.0	0.0	0.0	17.669999999999995	A194G:C288T	R99C	590.0
AAAACAAAACCACAAACACC	TGCTCATAGG	B	cgreGFP	26.16	0.0	0.0	0.0	0.0	0.0	0.0	0.0	26.16	A194G:C288T	R99C	590.0
AAAACAAAACCACAAACACC	TTTGGCAGCT	B	cgreGFP	62.73	0.0	0.0	0.0	0.0	0.0	0.0	0.0	62.73	A194G:C288T	R99C	590.0
AAAACAAAACGACAAACCCT	CTTAGTTAGC	B	cgreGFP	1.49	0.0	0.0	0.0	0.0	0.0	0.0	0.0	1.49	G23T:A123G:T187A:A474G:A700T	T41A:I62N:N161D:Y244F	590.0
AAAACAAAACGACAAACCCT	GTGGAACTTC	B	cgreGFP	5.86	0.0	0.0	0.0	0.0	0.0	0.0	0.0	5.86	G23T:A123G:T187A:A474G:A700T	T41A:I62N:N161D:Y244F	590.0
AAAACAAAACGACAAACCCT	TGTAGATGTC	B	cgreGFP	0.0	0.0	0.0	0.0	2.86	0.0	0.0	0.0	2.86	G23T:A123G:T187A:A474G:A700T	T41A:I62N:N161D:Y244F	15583.440508480951
AAAACAAAACGACAAACCCT	TGTCTAGGCG	B	cgreGFP	2.27	0.0	0.0	0.0	0.0	0.0	0.0	0.0	2.27	G23T:A123G:T187A:A474G:A700T	T41A:I62N:N161D:Y244F	590.0
AAAACAAAACGCATCGAACA	GCTTGTAGGA	B	cgreGFP	0.0	0.0	0.0	0.0	0.74	0.0	0.0	0.0	0.74	T5C:C89A:C218A:T435C:G469T:A487G:T622A	F29L:C72*:S148P:R159L:K165R:F213Y	15583.440508480951
AAAACAAAACGCATCGAACA	TGTGGCGCCT	B	cgreGFP	0.0	0.0	0.0	1.61	0.64	0.0	0.0	0.0	2.25	T5C:C89A:C218A:T435C:G469T:A487G:T622A	F29L:C72*:S148P:R159L:K165R:F213Y	11427.27449592785
AAAACAAAACGCATCGAACA	TTTCTTGTAC	B	cgreGFP	6.47	0.0	0.0	0.0	0.0	0.4	3.7	0.0	10.57	T5C:C89A:C218A:T435C:G469T:A487G:T622A	F29L:C72*:S148P:R159L:K165R:F213Y	590.0
AAAACAAAACTGAAAATACA	AAGTCTGGTG	B	cgreGFP	3.85	0.0	0.0	0.0	0.0	0.0	0.0	0.0	3.85	A183T:A225G:C385G:C524T:T667C	T61S:K75E:T131S:V228A	590.0
AAAACAAAACTGAAAATACA	GGTCATCCCT	B	cgreGFP	3.15	0.0	0.0	0.0	0.0	0.0	0.0	0.0	3.15	A183T:A225G:C385G:C524T:T667C	T61S:K75E:T131S:V228A	590.0
AAAACAAAAGAAAGCAGCCC	CGATGTCCGC	B	cgreGFP	0.79	0.0	0.0	0.0	0.0	0.0	0.0	0.0	0.79	T252C:T418A:A483G:C588T	F86L:M142K:M164V:P199S	590.0
AAAACAAAAGAACAAAAACA	AGTACATTCG	B	cgreGFP	0.0	0.0	0.0	0.0	0.0	0.0	1.78	0.0	1.78	G102A:G162A:T224A:T228C:C314T:A322G:A515G:A572G:G579T	E34K:D54N:Y76H:D110G:E196*	31783.594190557596
AAAACAAAAGAACAAAAACA	GTCAGTAGGA	B	cgreGFP	0.0	0.0	0.0	0.0	0.0	0.0	0.0	2.75	2.75	G102A:G162A:T224A:T228C:C314T:A322G:A515G:A572G:G579T	E34K:D54N:Y76H:D110G:E196*	42854.903135308086
AAAACAAAAGAACAAAAACA	GTTGGTTCAT	B	cgreGFP	0.0	0.06	21.5	0.0	0.0	0.0	0.0	0.0	21.56	G102A:G162A:T224A:T228C:C314T:A322G:A515G:A572G:G579T	E34K:D54N:Y76H:D110G:E196*	4052.1024700817766
AAAACAAAAGAACAAAAACA	TGTAGGGTGG	B	cgreGFP	0.61	0.0	0.0	0.0	0.0	0.0	0.0	0.0	0.61	G102A:G162A:T224A:T228C:C314T:A322G:A515G:A572G:G579T	E34K:D54N:Y76H:D110G:E196*	590.0
AAAACAAAAGAATAATGCCA	CGGTCGTCCG	B	cgreGFP	0.0	0.0	0.0	0.0	0.95	30.25	78.37	12.73	122.3	G69C:C218T:A378G	D23H:K129E	30243.933470129425
AAAACAAAAGAATAATGCCA	GCCCGTTTGG	B	cgreGFP	0.0	0.0	2.98	3.81	163.56	120.48	311.26	37.27	639.3599999999999	G69C:C218T:A378G	D23H:K129E	26391.658947618722
AAAACAAAAGAATAATGCCA	GCTTGCACGT	B	cgreGFP	0.0	0.0	0.0	0.0	0.0	10.3	15.7	2.06	28.06	G69C:C218T:A378G	D23H:K129E	28729.836305765897
AAAACAAAAGAATAATGCCA	GGAATTGGTT	B	cgreGFP	0.0	0.0	0.0	0.0	0.21	9.64	39.41	0.0	49.26	G69C:C218T:A378G	D23H:K129E	28729.762662978545
AAAACAAAAGAATAATGCCA	TCTACCGCTC	B	cgreGFP	0.0	0.0	0.0	0.0	10.17	29.19	80.59	0.0	119.95	G69C:C218T:A378G	D23H:K129E	28611.730165738438
AAAACAAAAGACAAAAACCC	GCATGCGGAT	B	cgreGFP	0.7	0.0	0.0	0.0	0.0	1.19	0.0	0.0	1.89	G111T:T182C:C267.:G273C:A359T:T429G:A601.	G37C:D93I:G94A:Y95T:S96V:Q97R:D98T:R99A:I100S:I101S:S102R:F103S:D104T:N105M:D106T:G107A:Q108S:Y109T:D110T:V111*:A113P:V115*:T116R:Y117M:E118R:N119T:G120V:T121H:L122F:Y123T:N124T:R125A:V126L:T127P:V128*:K129R:G130A:T131L:G132V:F133S:K134S:S135Q:N136T:G137A:N138T:I139S:L140W:M142C:R143A:V144F:L145W:Y146T:H147T:S148R:P149H:H151T:A152Q:V153S:Y154I:I155S:L156C:P157L:D158T:R159A:K160R:N161M:G162V:G163A…	12673.89370517295
AAAACAAAAGACAAAAACCC	GCTCTGTGCT	B	cgreGFP	1.22	0.0	1.35	0.0	2.01	2.25	0.0	0.0	6.83	G111T:T182C:C267.:G273C:A359T:T429G:A601.	G37C:D93I:G94A:Y95T:S96V:Q97R:D98T:R99A:I100S:I101S:S102R:F103S:D104T:N105M:D106T:G107A:Q108S:Y109T:D110T:V111*:A113P:V115*:T116R:Y117M:E118R:N119T:G120V:T121H:L122F:Y123T:N124T:R125A:V126L:T127P:V128*:K129R:G130A:T131L:G132V:F133S:K134S:S135Q:N136T:G137A:N138T:I139S:L140W:M142C:R143A:V144F:L145W:Y146T:H147T:S148R:P149H:H151T:A152Q:V153S:Y154I:I155S:L156C:P157L:D158T:R159A:K160R:N161M:G162V:G163A…	12706.382358970985
AAAACAAAAGACAAAGTCCC	CCTTTCGGGT	B	cgreGFP	0.0	0.0	0.0	0.0	5.93	0.0	0.0	0.0	5.93	G222A:A226G:T292C	A74T:K75R:I100T	15583.440508480951
AAAACAAAAGCACAAAACCA	CATCCGATCG	B	cgreGFP	4.29	0.0	0.0	0.0	0.0	3.57	0.0	0.0	7.8599999999999985	G15T:A25T:T82C:C154T:C302T:T451A:A487G:A631C	E5*:K8M:M27T:T51I:V153D:K165R:D216A	2992.495150004612
AAAACAAAAGCACAAAACCA	GACGGAAGGG	B	cgreGFP	0.0	0.0	0.0	0.0	3.5	0.79	1.33	0.0	5.62	G15T:A25T:T82C:C154T:C302T:T451A:A487G:A631C	E5*:K8M:M27T:T51I:V153D:K165R:D216A	19111.12787427166
AAAACAAAAGCCGAAATACA	CTCTTATGTG	B	cgreGFP	0.7	0.0	0.0	0.0	0.0	0.0	0.0	0.0	0.7	C302T:A384G:A532G:A700G	T131A:Q180R:Y244C	590.0
AAAACAAAAGCCGAAATACA	TCCGTTGATT	B	cgreGFP	0.7	0.0	0.0	0.0	0.0	2.64	0.0	0.0	3.34	C302T:A384G:A532G:A700G	T131A:Q180R:Y244C	20825.83030954314
AAAACAAAAGTTGAACACCA	ATCTCAGTTG	B	cgreGFP	0.0	0.0	0.0	0.0	0.11	12.81	36.59	0.0	49.51000000000001	G137T	K45N	28422.10264370425
AAAACAAAAGTTGAACACCA	TATTCTTCTA	B	cgreGFP	0.0	0.0	0.0	0.0	0.0	1.85	15.26	0.0	17.11	G137T	K45N	29057.47989302647
AAAACAAAATACAGAACACA	ACCTGATTTA	B	cgreGFP	1.4	0.0	0.0	0.0	0.0	0.0	0.0	0.0	1.4	C56T:A333T:T464A	K114*	590.0
AAAACAAAATACAGAACACA	CTCGTTGTTT	B	cgreGFP	10.06	0.0	3.88	0.0	1.27	0.0	5.48	0.0	20.69	C56T:A333T:T464A	K114*	914.8991593502427
AAAACAAAATACAGAACACA	GACTTCTCCA	B	cgreGFP	4.29	0.0	0.0	0.0	0.0	5.28	0.44	0.0	10.010000000000002	C56T:A333T:T464A	K114*	10117.541935915702
AAAACAAAATACAGAACACA	GTAATGGACT	B	cgreGFP	0.0	0.0	0.0	0.0	0.0	2.64	0.0	0.0	2.64	C56T:A333T:T464A	K114*	22960.42648482675
AAAACAAAATACAGAACACA	TCCGTGCCAG	B	cgreGFP	0.0	0.0	0.0	0.0	0.0	0.0	4.3	0.0	4.3	C56T:A333T:T464A	K114*	31783.594190557596
AAAACAAAATACAGAACACA	TCTGCGCGTG	B	cgreGFP	2.71	0.0	0.0	0.0	0.0	0.0	0.0	0.0	2.71	C56T:A333T:T464A	K114*	590.0
AAAACAAAATACAGAACACA	TGCTCGGTAG	B	cgreGFP	0.0	0.0	0.0	0.0	0.0	0.0	1.19	0.0	1.19	C56T:A333T:T464A	K114*	31783.594190557596
AAAACAAAATAGAAATCATA	GCCTACGTGC	B	cgreGFP	0.0	0.0	0.0	0.0	1.38	2.77	7.26	0.0	11.41	A3G:A238G	T1A:H79R	28228.00732675107
AAAACAAAATTCAACACACA	GTTGTTGGCG	B	cgreGFP	0.09	0.06	0.0	0.0	8.05	0.53	0.0	0.0	8.73	A25G:G79A:A271G:G336A:C634T	K8R:G26D:D93G:V115M:P217L	16122.563228608476
AAAACAAACAAAAAATCAAA	ATTCGTGTCA	B	cgreGFP	4.02	0.0	0.0	0.0	0.0	0.0	2.37	0.92	7.31	A17T:A54G:A183G:T344C:C442T:T542A:G680T	E5D:T18A:T61A:P150L:K232N	3018.9285325760993
AAAACAAACAAAAAATCAAA	GCCTTAGCCG	B	cgreGFP	6.3	0.0	0.0	0.0	0.0	0.66	2.81	0.0	9.77	A17T:A54G:A183G:T344C:C442T:T542A:G680T	E5D:T18A:T61A:P150L:K232N	590.0
AAAACAAACAAAACAAAACA	CTATGCCAAT	B	cgreGFP	0.0	0.0	0.0	0.0	3.18	73.71	32.89	3.56	113.34	T5A:C626T	wt	25328.96159238668
AAAACAAACAAAACAAAACA	TACCTTGTCT	B	cgreGFP	0.0	0.0	0.0	0.0	0.0	1.32	0.3	5.85	7.47	T5A:C626T	wt	39794.00866174986
AAAACAAACAAAACAAAACA	TCCTAAGGCT	B	cgreGFP	0.0	0.0	0.0	0.0	0.0	0.0	4.89	0.0	4.89	T5A:C626T	wt	31783.594190557596
AAAACAAACAAAAGCAAACA	GCCCCCCGTG	B	cgreGFP	0.0	0.0	0.0	0.0	0.0	1.98	0.0	0.0	1.98	T44A:T224C:A354T:G570A:A618G	T121S:A193T:S212G	22960.42648482675
AAAACAAACAACACAAACTA	GTCTAATTGA	B	cgreGFP	2.62	0.0	0.0	0.0	0.0	0.0	0.0	0.0	2.62	A42T:A328T:G382A	I14F:K112I:G130D	590.0
AAAACAAACAACAGCAAACA	AATGTTCATA	B	cgreGFP	18.37	0.0	0.0	0.0	0.0	4.76	14.22	0.0	37.35	A16.:G62T:T91A:A266G:T426C:A688T	G6A:A7R:K8S:L9C:F10S:E11K:E13R:I14F:Y16I:I17S:T18P:E19S:E21R:G22A:D23T:V24*:E25R:G26A:M27*:K28S:F29S:I30T:I31L:K32R:G33A:E34R:G35A:T36L:G37A:D38M:A39P:T40P:T41R:G42A:T43P:I44S:K45R:A46R:K47S:Y48T:I49S:C50A:T51P:T52P:G53A:D54T:L55C:V57C:W59G:A60L:T61P:I62S:L63C:S64H:S65P:L66C:S67R:Y68T:G69A:V70C:C72A:F73S:A74L:K75N:Y76T:R78A:H79T:I80L:A81R:D84T:F85S:F86S:K87S:S88P:T89P:Q90S:D93M:G94A:Y95T:S96V:Q97…	7982.675206801811
AAAACAAACAATAAAAGACC	CTATTCGGGG	B	cgreGFP	0.0	0.0	0.0	0.0	3.81	12.68	0.74	0.0	17.229999999999997	T376C	V128A	21474.051075797106
AAAACAAACAATAAAAGACC	GCTGTCATGG	B	cgreGFP	0.0	0.0	0.0	0.0	0.11	7.13	13.63	0.0	20.87	T376C	V128A	28048.26848166035
AAAACAAACAATTAAAAATA	ACCTAGCGTA	B	cgreGFP	0.0	0.0	0.0	0.0	9.32	32.36	33.19	6.88	81.75	A399G:T459A	N136D:L156M	26853.697316293506
AAAACAAACAATTAAAAATA	ATGCTATTCG	B	cgreGFP	0.0	0.0	0.0	0.0	1.91	24.31	56.3	1.03	83.55	A399G:T459A	N136D:L156M	28684.372090132245
AAAACAAACAGCAAAACACA	GCCCTCAAGG	B	cgreGFP	6.04	0.0	0.0	0.0	0.0	0.0	0.0	0.0	6.04	G367.	R125P:V126L:T127P:V128*:K129R:G130A:T131L:G132V:F133S:K134S:S135Q:N136T:G137A:N138T:I139S:L140W:M142C:R143A:V144F:L145C:Y146T:H147T:S148R:P149H:H151T:A152Q:V153S:Y154I:I155S:L156C:P157L:D158T:R159A:K160R:N161M:G162V:G163A:M164*:K165R:I166L:E167S:Y168I:N169T:K170R:A171P:F172L:D173T:V174*:M175W:G176A:G177A:G178V:H179T:Q180R:M181W:A182P:R183V:H184T:A185P:Q186S:F187S:N188T:K189S:G192A:A193H:W194G:E19…	590.0
AAAACAAACCACACAAAACT	CGGTAGGTTA	B	cgreGFP	0.0	0.0	0.0	0.0	3.5	0.0	0.0	0.0	3.5	G303T:G639T	D104Y:D219Y	15583.440508480951
AAAACAAACCTACAATATTC	GTACCGGCCT	B	cgreGFP	79.44	0.0	0.0	5.5	0.0	0.0	0.0	0.0	84.94	A84G:A291G:A319G:A483G	K28E:I100V:Y109C:M164V	590.0
AAAACAAACGCCACAAATCA	CGAATTCTTA	B	cgreGFP	0.0	0.06	0.06	5.42	0.42	6.34	0.0	1.61	13.909999999999998	G162A:G461A:C564T:C591A	D54N:L191F:L203M	18417.77931705953
AAAACAAACGCCACAAATCA	CGACGCCTTT	B	cgreGFP	0.0	0.0	0.0	0.59	0.0	2.64	0.0	0.0	3.23	G162A:G461A:C564T:C591A	D54N:L191F:L203M	20802.158336584867
AAAACAAACGCCACAAATCA	GACCACTTTC	B	cgreGFP	0.0	0.0	0.0	0.0	12.82	11.23	5.78	0.0	29.83	G162A:G461A:C564T:C591A	D54N:L191F:L203M	20862.7227708514
AAAACAAACGCCACAAATCA	TATTGGGTTT	B	cgreGFP	0.0	0.0	2.93	0.0	0.0	0.0	0.0	0.0	2.93	G162A:G461A:C564T:C591A	D54N:L191F:L203M	4407.359254013969
AAAACAAACGCCACAAATCA	TTTGCTATGA	B	cgreGFP	0.0	0.0	0.0	0.0	60.06	63.14	14.96	0.0	138.16	G162A:G461A:C564T:C591A	D54N:L191F:L203M	20132.14765816829
AAAACAAACGGCACAGCACC	ACCTGGCAGC	B	cgreGFP	19.86	0.0	0.0	0.0	0.0	2.64	0.0	0.0	22.5	T300A:A445T:A496T:A601T	F103I:H151L:Y168F:H206L	590.0
AAAACAAACTAGACAGCACA	AGAGTTAGAT	B	cgreGFP	0.09	0.0	0.0	0.08	1.17	21.27	34.07	1.38	58.06	A628T	K215I	28087.07136348553
AAAACAAACTAGACAGCACA	CACCTTGCGG	B	cgreGFP	0.0	0.0	0.0	0.0	0.95	29.99	51.56	0.0	82.5	A628T	K215I	27935.96566400678
AAAACAAACTAGACAGCACA	CTCAACTCGA	B	cgreGFP	0.0	0.0	0.0	0.0	1.91	3.3	2.37	0.0	7.58	A628T	K215I	23602.976578829937
AAAACAAACTGCAACAATTT	CTGTGGGACA	B	cgreGFP	0.52	0.0	0.0	0.0	0.0	0.0	0.0	0.0	0.52	G62T:A76T:G138T:T190A:T204A:T215C:T241C:A277G:A572T:A577G	E25V:A46S:L63Q:Y68N:I80T:Y95C:E195G	590.0
AAAACAAACTGCAACAATTT	TTTGTTTGGA	B	cgreGFP	1.22	0.0	0.0	0.0	0.0	0.0	0.0	0.0	1.22	G62T:A76T:G138T:T190A:T204A:T215C:T241C:A277G:A572T:A577G	E25V:A46S:L63Q:Y68N:I80T:Y95C:E195G	590.0
AAAACAAAGAAAACACCAAA	AACCTGGCCG	B	cgreGFP	3.59	0.0	0.0	0.0	0.0	1.19	0.0	0.0	4.7799999999999985	T276C:A319G:T370C:T427A:G533A:C563T:A627T:T658.	Y95H:Y109C:V126A:L145*:K215*:T226R:I227S:V228S:E229R:V230S:I231L:K232R:A233P:V234*:D235T:L236W:E239K:T243R:Y244T:R245A	590.0
AAAACAAAGAAAACACCAAA	CGTTTGCGCG	B	cgreGFP	3.15	0.0	0.0	0.0	0.0	1.72	0.0	0.0	4.87	T276C:A319G:T370C:T427A:G533A:C563T:A627T:T658.	Y95H:Y109C:V126A:L145*:K215*:T226R:I227S:V228S:E229R:V230S:I231L:K232R:A233P:V234*:D235T:L236W:E239K:T243R:Y244T:R245A	590.0
AAAACAAAGAAACCCAAACA	ACGGTGCATC	B	cgreGFP	2.62	0.0	0.0	1.78	0.0	0.0	0.0	0.0	4.4	A120G:A163C:G167T:T192C:A329G:C444T:A499T:A555G	T40A:D54A:S64P:H151Y:N169I:N188D	590.0
AAAACAAAGAAACCCAAACA	CTATTGTTCG	B	cgreGFP	26.16	15.27	0.0	0.08	0.0	1.59	0.0	0.0	43.1	A120G:A163C:G167T:T192C:A329G:C444T:A499T:A555G	T40A:D54A:S64P:H151Y:N169I:N188D	889.1435229680446
AAAACAAAGAAACCCAAACA	GCTCTAATTG	B	cgreGFP	3.67	0.0	0.0	0.0	0.0	0.0	0.0	0.0	3.67	A120G:A163C:G167T:T192C:A329G:C444T:A499T:A555G	T40A:D54A:S64P:H151Y:N169I:N188D	590.0
AAAACAAAGAAACCCAAACA	TGGCGTCAGA	B	cgreGFP	5.25	0.0	0.0	0.08	0.0	0.0	0.0	0.0	5.33	A120G:A163C:G167T:T192C:A329G:C444T:A499T:A555G	T40A:D54A:S64P:H151Y:N169I:N188D	590.0
AAAACAAAGAACAGACTACC	CGGTCGTGGT	B	cgreGFP	5.6	0.0	0.0	0.0	1.06	2.38	1.33	0.0	10.37	T82C:T353C:T390A:C591A:C697T	M27T:F133I:L203M:T243M	2881.3769313199878
AAAACAAAGAATCAAAATAC	ATAAGCCAGC	B	cgreGFP	0.0	0.0	0.0	0.0	0.0	10.57	14.22	0.0	24.79	T5C:A483G:G624C	M164V:G214R	27205.21376222376
AAAACAAAGAATCAAAATAC	GGTTGGTTAG	B	cgreGFP	0.0	0.0	0.0	0.0	0.64	6.34	27.41	0.0	34.39	T5C:A483G:G624C	M164V:G214R	28904.491490963926
AAAACAAAGAATCAAAATAC	TGCTTCTTGG	B	cgreGFP	0.0	0.0	0.0	0.68	14.62	57.07	128.44	1.15	201.96	T5C:A483G:G624C	M164V:G214R	28359.384944155918
AAAACAAAGCAAAAAACACA	ATCAAGCGTA	B	cgreGFP	0.0	0.0	0.0	0.0	2.01	11.89	19.7	8.6	42.2	wt	wt	30370.142027995924
AAAACAAAGCAAAAAACACA	GCACTGCAAG	B	cgreGFP	0.0	0.0	0.0	0.0	2.22	29.72	86.52	29.93	148.39	wt	wt	31646.058747204388
AAAACAAAGCAAAAAACACA	GTTATGCCGA	B	cgreGFP	0.0	0.0	0.0	0.0	0.0	0.0	2.07	0.0	2.07	wt	wt	31783.594190557596
AAAACAAAGCAAAAAACACA	TGTTCGGGGG	B	cgreGFP	0.0	0.0	0.0	0.0	0.0	0.4	12.44	1.38	14.22	wt	wt	32721.857903720214
AAAACAAAGCACAAACCCAC	GGTTGCATGA	B	cgreGFP	5.6	0.0	0.0	0.0	0.0	0.0	0.0	0.0	5.6	G75A:G375A:G480A:C562A:A608T	E25K:V128M:G163S:P190H	590.0
AAAACAAAGCACAAACCCAC	TTGGCAGCGC	B	cgreGFP	4.9	0.0	0.0	0.0	0.0	0.0	0.0	0.0	4.9	G75A:G375A:G480A:C562A:A608T	E25K:V128M:G163S:P190H	590.0
AAAACAAAGCTCTAAATACC	GTTGCTATCT	B	cgreGFP	0.0	0.0	0.0	0.0	0.0	0.0	10.67	0.0	10.67	G375T:T527C	V128L	31783.594190557596
AAAACAAAGGACACAAACAA	CCCTCATGTC	B	cgreGFP	0.0	0.0	0.0	0.0	7.63	0.0	0.0	0.0	7.63	T61A:G114A:T182A:T412A:C521T	L20Q:D38N:L140Q	15583.440508480951
AAAACAAAGTATCAGAACCA	TTGACTAGCT	B	cgreGFP	0.0	0.0	0.0	0.0	0.0	10.57	29.19	3.67	43.43	wt	wt	30165.74482762384
AAAACAAAGTGCACAACATC	ATTCAACGCC	B	cgreGFP	2.1	0.0	0.0	0.0	0.0	0.0	0.0	0.0	2.1	T201C:T216C:C366T:C438T:T527G:A655G	S67P:C72R:R125C:P149S:H224R	590.0
AAAACAAAGTGCACAACATC	GTTCTGCTTC	B	cgreGFP	4.02	0.0	0.0	2.79	2.33	0.0	0.89	0.0	10.03	T201C:T216C:C366T:C438T:T527G:A655G	S67P:C72R:R125C:P149S:H224R	6259.659457851254
AAAACAAATAAAAAAAACCA	GGCGCGGGGG	B	cgreGFP	0.61	0.0	0.0	0.0	0.0	0.13	0.0	0.11	0.85	A54G:A136G:C209A	T18A:K45R	590.0
AAAACAAATAAAAAAAACCA	GGCGGAGGCT	B	cgreGFP	0.0	0.0	0.0	0.0	4.77	53.37	90.52	28.44	177.1	A54G:A136G:C209A	T18A:K45R	29982.124739827246
AAAACAAATAAAAACTGCAT	AGAATGCAGT	B	cgreGFP	0.0	0.0	1.97	6.1	0.0	0.0	7.56	0.0	15.63	A135G:T201A	K45E:S67T	19535.29501326041
AAAACAAATAAAAACTGCAT	CTCGGAGATG	B	cgreGFP	0.0	0.0	9.45	3.05	7.94	0.0	0.0	0.23	20.67	A135G:T201A	K45E:S67T	9382.582418616335
AAAACAAATAAAAACTGCAT	CTTCGGTCAA	B	cgreGFP	0.0	0.0	0.0	3.56	0.0	0.0	0.0	0.0	3.56	A135G:T201A	K45E:S67T	9105.305111313859
AAAACAAATAACAAAAACAC	GCCTGGTCGG	B	cgreGFP	23.36	0.0	4.56	0.0	1.38	2.11	0.3	0.0	31.71	A36T:A58G:A108G:G151A:G210C	K12*:E19G:T36A:C50Y:V70L	590.0
AAAACAAATAACTCCCCACC	ATCCTGTTGA	B	cgreGFP	2.01	0.17	0.0	0.0	2.75	0.0	0.0	0.0	4.93	A16G:C262T:C432T:A475T:T517C:A601T:G624T:G636T	E5G:T89I:H147Y:N161I:M175T:H206L:G214C:D218Y	6605.374907331585
AAAACAAATAACTCCCCACC	CCTTGTGCTG	B	cgreGFP	4.11	0.0	0.0	0.0	0.0	0.0	0.0	0.0	4.11	A16G:C262T:C432T:A475T:T517C:A601T:G624T:G636T	E5G:T89I:H147Y:N161I:M175T:H206L:G214C:D218Y	590.0
AAAACAAATACAAACTAACC	CGGTAATATT	B	cgreGFP	3.15	0.0	0.0	0.0	0.0	1.59	2.07	0.0	6.8100000000000005	T5C:G127A:C169A	G42D:P56H	9575.943079047182
AAAACAAATACCCAAAAAAG	GGAGTGCGGA	B	cgreGFP	0.79	0.0	0.0	0.0	0.0	0.0	0.0	0.0	0.79	T44A:T52C:T301C:A660G	I17T:F103S:T226A	590.0
AAAACAAATACCCAAAAAAG	GTCGTTGTAC	B	cgreGFP	1.4	0.0	0.0	0.0	0.0	0.0	0.0	0.0	1.4	T44A:T52C:T301C:A660G	I17T:F103S:T226A	590.0
AAAACAAATATCATAAGCAC	CTTTTCGGCG	B	cgreGFP	0.0	0.0	0.0	0.0	3.71	0.0	0.0	0.0	3.71	C20T:A103T:G284T:G347T:A580G:A598G	E34V:Q97H:E118D:E196G:H205R	15583.440508480951
AAAACAAATATCATAAGCAC	TGAAGACGGT	B	cgreGFP	1.31	0.0	0.0	0.0	0.0	0.0	0.0	0.0	1.31	C20T:A103T:G284T:G347T:A580G:A598G	E34V:Q97H:E118D:E196G:H205R	590.0
AAAACAAATCCCAAAAAACC	AAGGCTGATT	B	cgreGFP	1.84	0.0	0.0	0.0	0.0	0.0	0.0	0.0	1.84	A36C:G105T:A115G:T214C:C644T	K12Q:G35C:D38G:F71S	590.0
AAAACAAATCGAAAACAATA	GGTGTCTCAG	B	cgreGFP	6.12	0.0	0.0	0.0	10.38	17.83	0.0	0.0	34.33	A34G:A93G:T182A:T192G:T300A:C332T:T386C	E11G:I31V:S64A:F103I	17233.260908913137
AAAACAAATCGAAAACAATA	TTTTGCTATT	B	cgreGFP	5.6	4.96	0.0	0.0	0.0	12.95	1.93	0.0	25.44	A34G:A93G:T182A:T192G:T300A:C332T:T386C	E11G:I31V:S64A:F103I	12791.596812948423
AAAACAAATCGACCCCACTT	CCTGGAAGGG	B	cgreGFP	4.02	0.0	0.0	0.0	0.0	0.0	0.0	0.0	4.02	C152T:C196T:A356T:T424G:G625A	S65F:V144G:G214D	590.0
AAAACAAATCGCACAGCCCC	ATCGTAAAAC	B	cgreGFP	1.92	0.0	0.0	0.0	0.0	0.4	0.0	0.0	2.32	A36G:A255G:C275T:G469A:T612C:C674T:T685C	K12E:K87E:R159H:W210R:V234A	590.0
AAAACAAATCGCACAGCCCC	ATTCGGGATA	B	cgreGFP	0.09	0.0	0.0	0.0	1.69	0.0	0.0	0.0	1.78	A36G:A255G:C275T:G469A:T612C:C674T:T685C	K12E:K87E:R159H:W210R:V234A	14030.326817002007
AAAACAAATCGCACAGCCCC	TGTTTAGGCG	B	cgreGFP	0.0	0.0	0.0	0.0	0.0	0.0	11.41	0.0	11.41	A36G:A255G:C275T:G469A:T612C:C674T:T685C	K12E:K87E:R159H:W210R:V234A	31783.594190557596
AAAACAAATCTCAAAGCAAC	CGAACCTGTT	B	cgreGFP	2.19	0.0	0.0	0.0	0.0	0.0	5.78	0.0	7.9700000000000015	T88C:T241C:A329G:T542C:A675G	F29S:I80T:I231V	23218.770798937392
AAAACAAATCTCAAAGCAAC	CGGGGTCAGG	B	cgreGFP	0.0	0.0	0.0	0.0	1.27	0.0	0.0	0.0	1.27	T88C:T241C:A329G:T542C:A675G	F29S:I80T:I231V	15583.440508480951
AAAACAAATCTCAAAGCAAC	GGCGGTGGTG	B	cgreGFP	3.67	0.0	0.0	0.0	0.0	0.0	0.0	0.0	3.67	T88C:T241C:A329G:T542C:A675G	F29S:I80T:I231V	590.0
AAAACAAATCTCAAAGCAAC	GTGCTCAGGG	B	cgreGFP	0.0	0.0	0.0	0.0	0.11	0.0	4.15	0.0	4.260000000000002	T88C:T241C:A329G:T542C:A675G	F29S:I80T:I231V	29943.491250422765
AAAACAACAAAACAACCCCC	AGGCCAATCT	B	cgreGFP	0.26	0.34	0.0	1.35	0.0	0.0	0.0	0.0	1.95	A135T:A343T:A486T	K45*:Y117F:K165*	6644.051416636824
AAAACAACAAAACAACCCCC	GTCGTCATTC	B	cgreGFP	22.75	0.0	0.0	0.0	3.71	4.23	0.89	0.0	31.58	A135T:A343T:A486T	K45*:Y117F:K165*	590.0
AAAACAACAAAACAACCCCC	TCTTCTTTTT	B	cgreGFP	3.76	0.0	0.0	8.38	0.0	0.0	2.52	0.0	14.66	A135T:A343T:A486T	K45*:Y117F:K165*	8365.170494656246
AAAACAACAAAACAACCCCC	TGTTGTGCTA	B	cgreGFP	2.97	0.0	0.0	0.0	0.0	0.0	1.04	0.0	4.01	A135T:A343T:A486T	K45*:Y117F:K165*	590.0
AAAACAACAAAACAACCCCC	TTGGCTCATA	B	cgreGFP	0.0	0.0	0.0	0.0	2.54	0.0	0.0	0.0	2.54	A135T:A343T:A486T	K45*:Y117F:K165*	15583.440508480951
AAAACAACAAAAGGACAACA	ACTTTTCGTG	B	cgreGFP	0.79	0.0	0.0	0.08	0.0	1.06	0.0	0.0	1.93	T172C:C233A:C468T	V57A:R159C	10147.08142318992
AAAACAACAAAAGGACAACA	CGCTCTCGCG	B	cgreGFP	1.57	0.0	1.97	0.0	0.0	0.0	0.0	0.0	3.54	T172C:C233A:C468T	V57A:R159C	2237.9467811757554
AAAACAACAAAAGGACAACA	GTCTTTGGTG	B	cgreGFP	0.17	0.34	0.0	10.25	0.0	2.51	0.0	0.0	13.27	T172C:C233A:C468T	V57A:R159C	10094.07562652222
AAAACAACAAAAGGACAACA	TAGGGTCTGC	B	cgreGFP	0.0	0.0	9.79	4.83	0.0	0.0	9.19	0.0	23.81	T172C:C233A:C468T	V57A:R159C	15214.666871698726
AAAACAACAAACATCAAACA	AGGATGCGGT	B	cgreGFP	0.0	0.0	5.57	30.65	0.53	0.79	0.0	0.0	37.54	C468T:T592C:T594A	R159C:L203P:Y204N	8299.971293997809
AAAACAACAAACATCAAACA	GTGGATTAGC	B	cgreGFP	0.0	0.0	0.0	12.53	20.44	0.0	0.0	0.0	32.97	C468T:T592C:T594A	R159C:L203P:Y204N	12567.637374439551
AAAACAACAAACATCAAACA	GTTGCTACGA	B	cgreGFP	0.0	0.0	3.04	6.44	0.95	0.0	0.0	0.0	10.43	C468T:T592C:T594A	R159C:L203P:Y204N	7880.550338342026
AAAACAACAAACATCAAACA	TAGGTGCGAG	B	cgreGFP	0.0	0.0	0.06	15.83	42.58	0.0	0.0	0.0	58.47	C468T:T592C:T594A	R159C:L203P:Y204N	13062.846237450578
AAAACAACAAACGAAAAAGT	GCGCTATGTG	B	cgreGFP	4.64	0.0	0.0	0.0	0.0	0.0	0.0	0.0	4.64	G111A:A487T:T491C:T691C	G37S:K165M:L236S	590.0
AAAACAACAAACGAAAAAGT	TCTTTATAGG	B	cgreGFP	4.99	0.0	0.0	0.0	0.0	0.0	0.0	0.0	4.99	G111A:A487T:T491C:T691C	G37S:K165M:L236S	590.0
AAAACAACAACAATAAAACA	GCAGGCGGCT	B	cgreGFP	0.0	0.0	22.34	0.0	0.0	0.0	0.0	0.0	22.34	C254A:T258A:C267G:T418A	F86L:S88T:P92A:M142K	4407.359254013969
AAAACAACAACACGCAAAAA	GTTCTTTAGG	B	cgreGFP	4.29	0.0	0.0	0.0	0.0	0.0	0.74	0.0	5.03	G127A:C232A:A529G:T612A	G42D:P77H:H179R:W210R	590.0
AAAACAACAAGCAAAAACTA	GTCTACGGCG	B	cgreGFP	0.0	0.0	0.0	0.0	3.39	5.42	0.0	0.0	8.81	C236G:C548T:T612C	W210R	19576.66354460087
AAAACAACAAGCAAAAACTA	TCCGCCTAGG	B	cgreGFP	0.0	0.0	0.0	0.0	6.04	4.76	0.0	0.0	10.8	C236G:C548T:T612C	W210R	18841.34275696991
AAAACAACAATACAATCACC	AGGCCTAATT	B	cgreGFP	10.5	0.0	0.0	0.0	0.0	0.0	0.0	0.0	10.5	C47A:T490A:A502G:A544T	I166N:K170R:H184L	590.0
AAAACAACAATACAATCACC	CGTCAGTGTG	B	cgreGFP	4.81	0.0	0.0	0.0	0.0	0.13	2.37	0.0	7.31	C47A:T490A:A502G:A544T	I166N:K170R:H184L	590.0
AAAACAACAATCAGAAACAT	ATAATCAATA	B	cgreGFP	2.36	0.0	0.0	0.0	0.64	0.0	0.0	0.0	3.0	C56A:A255G:T592A	K87E:L203Q	590.0
AAAACAACAATCAGAAACAT	CCCGAATGCT	B	cgreGFP	5.77	0.0	0.0	0.0	0.0	0.0	0.0	0.0	5.77	C56A:A255G:T592A	K87E:L203Q	590.0
AAAACAACAATTATAAGATT	ACGACGGGGA	B	cgreGFP	13.47	0.0	0.0	0.0	0.0	0.0	0.0	0.69	14.16	A141T:G403A:T658A	K47*:G137D:L225H	590.0
AAAACAACAATTATAAGATT	AGTGATTGAG	B	cgreGFP	0.87	0.0	0.0	0.0	0.0	2.77	0.0	0.0	3.64	A141T:G403A:T658A	K47*:G137D:L225H	20856.158052848208
AAAACAACAATTATAAGATT	ATTTGGTAGT	B	cgreGFP	0.0	0.0	0.0	0.0	0.0	3.43	1.33	0.0	4.76	A141T:G403A:T658A	K47*:G137D:L225H	25960.437969735194
AAAACAACAATTATAAGATT	CGACCTAGCG	B	cgreGFP	0.0	0.0	0.0	0.0	5.3	0.26	0.0	0.0	5.56	A141T:G403A:T658A	K47*:G137D:L225H	17217.196039427916
AAAACAACAATTATAAGATT	TAAAGCCTGG	B	cgreGFP	1.66	0.0	0.0	0.0	3.07	2.51	3.41	0.0	10.65	A141T:G403A:T658A	K47*:G137D:L225H	20324.56629860889
AAAACAACAATTATAAGATT	TCTACGGCTG	B	cgreGFP	0.0	0.0	0.0	0.0	2.97	0.0	0.15	0.0	3.12	A141T:G403A:T658A	K47*:G137D:L225H	17220.85828366
AAAACAACAATTATAAGATT	TGATGTTGAG	B	cgreGFP	1.75	0.0	0.0	0.0	0.0	0.0	0.0	0.0	1.75	A141T:G403A:T658A	K47*:G137D:L225H	590.0
AAAACAACACAAAAAGAATA	CTCGCCTCAC	B	cgreGFP	0.0	0.0	0.0	0.0	0.0	6.47	20.15	2.52	29.14	T215C:T425C	wt	30400.31902397417
AAAACAACACAAAAAGAATA	GATGAAAATG	B	cgreGFP	0.0	0.0	0.0	0.0	0.0	0.53	0.0	1.61	2.14	T215C:T425C	wt	39875.35648077658
AAAACAACACCCAAAGGAAC	CAGGGCGTCT	B	cgreGFP	2.8	0.0	0.0	0.0	0.0	0.0	0.0	0.0	2.8	G39A:C118T:G222A:T242A:C411A	E13K:A39V:A74T:L140M	590.0
AAAACAACACCCAAAGGAAC	TGTAGTCCGA	B	cgreGFP	5.51	0.0	0.0	0.0	0.0	0.0	0.0	0.0	5.51	G39A:C118T:G222A:T242A:C411A	E13K:A39V:A74T:L140M	590.0
AAAACAACACCTCACACACC	GGTGCTTAGG	B	cgreGFP	0.0	0.0	0.0	13.12	0.74	4.36	43.41	17.55	79.17999999999998	A266G	wt	30876.399513440087
AAAACAACAGAAAAAAACCC	CTTCTGCCCT	B	cgreGFP	0.0	1.41	0.0	3.22	2.75	0.0	0.0	0.11	7.49	T31A	F10Y	10271.115644207654
AAAACAACAGAAAAAAACCC	GCCTCTTAGA	B	cgreGFP	0.0	0.0	0.17	168.08	5.51	1.06	0.0	0.0	174.82	T31A	F10Y	9914.96905367918
AAAACAACAGAAAAAAACCC	GCGCGGCTAA	B	cgreGFP	0.0	0.96	8.95	0.0	0.21	0.0	0.0	0.0	10.12	T31A	F10Y	4036.8175990675154
AAAACAACAGACAAACCGTA	AAACGTGTGT	B	cgreGFP	0.0	0.0	0.0	0.0	2.75	16.38	39.11	14.33	72.57	G104A:A449T:A580G:G605T	E196G	31050.971524838413
AAAACAACAGACAAACCGTA	AATGGCGTGC	B	cgreGFP	0.0	0.0	0.0	0.0	2.01	12.15	30.67	11.47	56.3	G104A:A449T:A580G:G605T	E196G	31252.13612286063
AAAACAACAGACAAACCGTA	ACGGTTATTG	B	cgreGFP	0.0	0.0	0.0	0.0	0.0	1.45	0.15	0.0	1.6	G104A:A449T:A580G:G605T	E196G	25278.4972660315
AAAACAACAGACAAACCGTA	CCGTTTAGAA	B	cgreGFP	0.0	0.0	0.0	0.0	0.0	3.57	14.67	11.01	29.25	G104A:A449T:A580G:G605T	E196G	34605.05763511549
AAAACAACAGACAAACCGTA	TCGGTTGTGT	B	cgreGFP	0.0	0.0	0.0	0.0	0.0	0.0	0.0	5.5	5.5	G104A:A449T:A580G:G605T	E196G	42854.903135308086
AAAACAACAGCCAAAAAACC	GGGCCGATTT	B	cgreGFP	0.7	6.82	5.29	4.83	3.28	4.62	0.0	0.0	25.54	A3T:T425A:A499G:T612A	T1S:N169S:W210R	8252.972759433309
AAAACAACAGCCATAAACAA	ATCCCTCTAA	B	cgreGFP	0.0	0.0	0.0	0.0	0.0	0.26	9.48	0.0	9.74	A660G	T226A	29925.533429086183
AAAACAACAGCCATAAACAA	CGTTCTCCCC	B	cgreGFP	0.0	0.0	0.0	0.0	0.0	9.38	19.11	0.0	28.49	A660G	T226A	27767.51700656859
AAAACAACAGCCATAAACAA	GGCTTGCTAG	B	cgreGFP	0.0	0.0	0.0	0.0	0.0	5.55	8.44	2.52	16.509999999999998	A660G	T226A	29865.587037823854
AAAACAACAGCCATAAACAA	TAACTCGGCT	B	cgreGFP	0.0	0.0	0.0	0.0	4.87	17.17	29.78	2.75	54.57000000000001	A660G	T226A	28053.223850310347
AAAACAACATAAAACAATAC	ATCACTTGTC	B	cgreGFP	0.0	0.0	0.0	0.0	55.83	17.04	23.11	0.0	95.98	G222A	A74T	19697.624393340502
AAAACAACATAAAACAATAC	GCGGTTTAGA	B	cgreGFP	1.14	0.0	0.0	0.0	4.34	40.16	69.78	10.32	125.74	G222A	A74T	28835.929662311966
AAAACAACATAAAACAATAC	GTATGCTATG	B	cgreGFP	0.0	0.0	0.0	0.0	7.94	45.05	35.7	0.0	88.69	G222A	A74T	25637.94684917204
AAAACAACATAAAACAATAC	TCATTCTTGG	B	cgreGFP	0.0	0.0	0.0	0.0	1.59	14.0	17.04	0.0	32.629999999999995	G222A	A74T	27061.67522010329
AAAACAACATAAAACAATAC	TGGAGCGGTG	B	cgreGFP	0.0	0.0	0.0	0.0	2.33	11.89	6.67	0.0	20.89	G222A	A74T	24687.43980358675
AAAACAACATACAACACAAA	CTCTCTGGAG	B	cgreGFP	7.61	5.24	0.0	0.0	0.0	0.0	0.0	0.0	12.85	A34G:C422A:A456C:G541A:C602T	E11G:I155L:R183H	1079.2534995633948
AAAACAACATACACAAAACC	ACTTGCGGTG	B	cgreGFP	0.0	9.97	0.06	2.54	1.8	14.66	0.0	0.0	29.03	A42G:T214A:A394G:C697T	I14V:F71Y:K134R:T243M	13798.37216951682
AAAACAACATACACAAAACC	TATGCCGAAT	B	cgreGFP	0.0	0.0	0.84	0.0	0.0	0.0	0.0	0.0	0.84	A42G:T214A:A394G:C697T	I14V:F71Y:K134R:T243M	4407.359254013969
AAAACAACATGACAAAATCT	CCTTTTTGGC	B	cgreGFP	10.67	0.0	0.0	0.08	0.0	0.0	0.0	0.0	10.75	A49G:C170T:A286G	Y16C:D98G	590.0
AAAACAACATTTAAATCATT	ACCCATACGT	B	cgreGFP	3.94	0.0	0.0	0.0	0.0	0.0	0.0	0.0	3.94	T50A:G78C:A322G:G421A:A493G:A581T	Y16*:G26R:D110G:R143H:E167G:E196D	590.0
AAAACAACATTTAAATCATT	CTATTGTGCG	B	cgreGFP	0.0	0.0	0.0	3.9	2.75	1.85	1.48	0.0	9.98	T50A:G78C:A322G:G421A:A493G:A581T	Y16*:G26R:D110G:R143H:E167G:E196D	15921.884338629412
AAAACAACATTTAAATCATT	GTCGTATCGT	B	cgreGFP	2.1	0.0	0.0	0.0	0.0	1.98	3.85	0.0	7.93	T50A:G78C:A322G:G421A:A493G:A581T	Y16*:G26R:D110G:R143H:E167G:E196D	21117.725284035747
AAAACAACCAAATAATAACA	AGCGTAAGTT	B	cgreGFP	0.0	0.0	0.0	0.0	9.85	45.05	33.63	0.11	88.64	T5C:T214A	F71Y	25294.588961366142
AAAACAACCAAATAATAACA	CTGTCCCAGC	B	cgreGFP	0.0	0.0	0.0	0.0	11.86	10.44	14.81	0.0	37.11	T5C:T214A	F71Y	23986.348898245342
AAAACAACCAAATAATAACA	GCCCCAGATG	B	cgreGFP	0.0	0.0	0.0	0.0	4.24	23.78	5.63	0.0	33.65000000000001	T5C:T214A	F71Y	23293.913401385096
AAAACAACCAAATAATAACA	GGCTGTGCGC	B	cgreGFP	0.0	0.0	0.0	0.0	3.28	8.59	0.59	0.0	12.46	T5C:T214A	F71Y	21206.17058547181
AAAACAACCAAATAATAACA	TTTTGTGGAG	B	cgreGFP	0.0	0.0	0.0	0.0	0.0	18.49	5.33	0.0	23.82	T5C:T214A	F71Y	25844.334659257158
AAAACAACCAACTGACCACC	CCGTATTTGT	B	cgreGFP	0.0	0.0	0.0	0.0	2.65	0.0	0.89	0.0	3.54	G6A:C60A:T497A	A2T:L20M:Y168*	18056.800318158785
AAAACAACCACAAACACATT	GGTGGAAAAC	B	cgreGFP	0.0	3.94	0.0	0.0	0.0	0.0	0.0	0.0	3.94	G102A:G151T:T177A:T476A	E34K:C50F:W59R:N161K	1935.495331578453
AAAACAACCACAAACACATT	TGTGCGCTCC	B	cgreGFP	11.02	0.0	0.0	0.0	0.0	2.91	0.0	0.0	13.93	G102A:G151T:T177A:T476A	E34K:C50F:W59R:N161K	590.0
AAAACAACCAGAATAAACAC	GGGATTGTCG	B	cgreGFP	0.52	0.0	0.0	0.0	0.0	0.0	0.0	0.0	0.52	C56A:T95A:T110A:T228C:G345A:A686T	Y76H:E118K	590.0
AAAACAACCAGAATAAACAC	GTGTGCTCTC	B	cgreGFP	2.27	0.0	0.0	0.0	0.0	0.0	0.0	0.0	2.27	C56A:T95A:T110A:T228C:G345A:A686T	Y76H:E118K	590.0
AAAACAACCCAAACAAGCCA	GAAAAGTCGT	B	cgreGFP	24.32	0.0	0.0	0.51	0.0	0.0	0.0	0.0	24.83	C89T:C165T:A555T	N188Y	590.0
AAAACAACCCAAACAAGCCA	GCGGTCGAGG	B	cgreGFP	6.74	0.0	0.0	0.0	0.0	0.0	0.0	0.0	6.74	C89T:C165T:A555T	N188Y	590.0
AAAACAACCCACAAACAACA	ATTTGCTACT	B	cgreGFP	4.99	0.0	0.0	0.0	2.22	0.0	0.0	0.0	7.210000000000001	C278A:A472T	Y95*:K160M	590.0
AAAACAACCCACAAACAACA	CCCATGTGCA	B	cgreGFP	0.0	0.0	0.0	0.0	0.0	7.0	0.0	0.0	7.0	C278A:A472T	Y95*:K160M	22960.42648482675
AAAACAACCCACAAACAACA	GATTTTGTTT	B	cgreGFP	4.72	0.0	0.0	0.0	0.0	0.0	1.04	0.0	5.76	C278A:A472T	Y95*:K160M	590.0
AAAACAACCCACAAACAACA	TCTGACTCAT	B	cgreGFP	1.05	0.0	0.0	0.0	0.0	0.0	3.11	0.0	4.16	C278A:A472T	Y95*:K160M	24347.74686618165
AAAACAACCTACACAACCCC	CGGGGACATT	B	cgreGFP	5.34	0.0	0.0	0.0	0.0	0.0	0.0	1.03	6.37	A132G:T219A:A378.:C438A:C467A:T592C:G625A	I44V:F73I:K129R:G130A:T131L:G132V:F133S:K134S:S135Q:N136T:G137A:N138T:I139S:L140W:M142C:R143A:V144F:L145C:Y146T:H147T:S148R:P149H:H151T:A152Q:V153S:Y154I:I155S:L156C:P157L:D158N:R159A:K160R:N161M:G162V:G163A:M164*:K165R:I166L:E167S:Y168I:N169T:K170R:A171P:F172L:D173T:V174*:M175W:G176A:G177A:G178V:H179T:Q180R:M181W:A182P:R183V:H184T:A185P:Q186S:F187S:N188T:K189S:G192A:A193H:W194G:E195R:E196K:D197I…	590.0
AAAACAACCTACACAACCCC	CTTTCAAGGC	B	cgreGFP	0.0	0.0	0.0	0.0	0.0	4.36	0.0	0.0	4.36	A132G:T219A:A378.:C438A:C467A:T592C:G625A	I44V:F73I:K129R:G130A:T131L:G132V:F133S:K134S:S135Q:N136T:G137A:N138T:I139S:L140W:M142C:R143A:V144F:L145C:Y146T:H147T:S148R:P149H:H151T:A152Q:V153S:Y154I:I155S:L156C:P157L:D158N:R159A:K160R:N161M:G162V:G163A:M164*:K165R:I166L:E167S:Y168I:N169T:K170R:A171P:F172L:D173T:V174*:M175W:G176A:G177A:G178V:H179T:Q180R:M181W:A182P:R183V:H184T:A185P:Q186S:F187S:N188T:K189S:G192A:A193H:W194G:E195R:E196K:D197I…	22960.42648482675
AAAACAACCTACACAACCCC	GGGTAGGGGT	B	cgreGFP	0.79	0.0	0.0	0.0	0.0	0.0	0.0	0.0	0.79	A132G:T219A:A378.:C438A:C467A:T592C:G625A	I44V:F73I:K129R:G130A:T131L:G132V:F133S:K134S:S135Q:N136T:G137A:N138T:I139S:L140W:M142C:R143A:V144F:L145C:Y146T:H147T:S148R:P149H:H151T:A152Q:V153S:Y154I:I155S:L156C:P157L:D158N:R159A:K160R:N161M:G162V:G163A:M164*:K165R:I166L:E167S:Y168I:N169T:K170R:A171P:F172L:D173T:V174*:M175W:G176A:G177A:G178V:H179T:Q180R:M181W:A182P:R183V:H184T:A185P:Q186S:F187S:N188T:K189S:G192A:A193H:W194G:E195R:E196K:D197I…	590.0
AAAACAACCTACACAACCCC	TGCACAAGGC	B	cgreGFP	5.6	0.0	0.0	0.0	0.0	0.0	0.0	5.73	11.33	A132G:T219A:A378.:C438A:C467A:T592C:G625A	I44V:F73I:K129R:G130A:T131L:G132V:F133S:K134S:S135Q:N136T:G137A:N138T:I139S:L140W:M142C:R143A:V144F:L145C:Y146T:H147T:S148R:P149H:H151T:A152Q:V153S:Y154I:I155S:L156C:P157L:D158N:R159A:K160R:N161M:G162V:G163A:M164*:K165R:I166L:E167S:Y168I:N169T:K170R:A171P:F172L:D173T:V174*:M175W:G176A:G177A:G178V:H179T:Q180R:M181W:A182P:R183V:H184T:A185P:Q186S:F187S:N188T:K189S:G192A:A193H:W194G:E195R:E196K:D197I…	12072.123245734285
AAAACAACGAAAATAAAATT	AGTAAATGTT	B	cgreGFP	0.0	0.0	0.0	0.0	12.61	72.39	85.63	3.56	174.19	A307G:T542C	N105S	26957.24264754957
AAAACAACGAAAATAAAATT	TCAGGGATCG	B	cgreGFP	0.0	0.0	0.0	0.0	0.0	2.77	5.63	0.0	8.4	A307G:T542C	N105S	27764.548967852235
AAAACAACGCCCACAGCCGC	GGCCGATGGT	B	cgreGFP	1.22	0.0	0.0	0.0	0.0	0.0	0.0	0.0	1.22	G570A:G630.	A193T:D216T:D218M:D219T:D220T:E221R:T222Q:D223I:H224T:T226R:I227S:V228S:E229R:V230S:I231L:K232R:A233P:V234*:D235T:L236W:E239K:T243R:Y244T:R245A	590.0
AAAACAACTAAAATAAACCG	ATTGGGTGTG	B	cgreGFP	58.71	0.0	0.0	0.0	0.0	0.53	0.0	0.0	59.24	A670T	E229V	590.0
AAAACAACTAACAAAAATCA	CACTGAGGTG	B	cgreGFP	2.27	0.0	0.0	0.0	0.0	0.0	0.0	0.0	2.27	C164.:C231A:T455A	L55C:V57C:W59G:A60L:T61P:I62S:L63C:S64H:S65P:L66C:S67R:Y68T:G69A:V70C:C72A:F73S:A74L:K75N:Y76T:R78A:H79T:I80L:A81R:D84T:F85S:F86S:K87S:S88P:T89P:Q90N:D93M:G94A:Y95T:S96V:Q97R:D98T:R99A:I100S:I101S:S102R:F103S:D104T:N105M:D106T:G107A:Q108S:Y109T:D110T:V111*:A113P:V115*:T116R:Y117M:E118R:N119T:G120V:T121H:L122Y:Y123T:N124T:R125A:V126L:T127P:V128*:K129R:G130A:T131L:G132V:F133S:K134S:S135Q:N136T:G137…	590.0
AAAACAACTAACATTAAACA	TGTACGCGAA	B	cgreGFP	0.96	0.0	0.0	0.0	1.06	0.0	1.48	0.0	3.5	A529G:T604A:T673C	H179R:L207Q:V230A	17109.903908646822
AAAACAACTAAGTCAAACAC	AGTAAGTATT	B	cgreGFP	1.14	0.0	0.0	0.0	1.48	0.0	0.0	0.0	2.62	A108G:A247G:G280T:A384G	T36A:D84G:S96I:T131A	6526.904962763815
AAAACAACTAAGTCAAACAC	CCTCGTTCTG	B	cgreGFP	21.87	0.0	0.0	0.0	0.0	0.0	3.56	0.0	25.43	A108G:A247G:G280T:A384G	T36A:D84G:S96I:T131A	590.0
AAAACAACTACCGGCCTCCT	GCAATAAGCA	B	cgreGFP	0.0	0.0	0.0	0.0	0.85	41.61	57.63	17.09	117.18	A163G:A487T	D54G:K165M	29485.94169241915
AAAACAACTACCGGCCTCCT	GGCATGTATT	B	cgreGFP	0.0	0.0	0.0	0.0	0.0	2.11	5.93	0.0	8.04	A163G:A487T	D54G:K165M	28132.485500921342
AAAACAACTACCGGCCTCCT	GGTCAGCTAG	B	cgreGFP	0.0	0.0	0.0	0.0	0.0	1.85	1.63	0.0	3.48	A163G:A487T	D54G:K165M	26715.739536569683
AAAACAACTCGCAAGCGCTC	GGGGGTTGGG	B	cgreGFP	4.02	0.0	0.0	0.0	0.0	0.53	0.0	0.0	4.55	T30C:G66A:A84G:G167A:C374A:A511G	F10L:G22S:K28E:D173G	590.0
AAAACAACTGAGACAAAAAA	ACTTGGGTGT	B	cgreGFP	3.94	0.0	0.0	0.0	0.0	0.0	0.0	0.0	3.94	A70G:A364G:A606T	D23G:N124S:T208S	590.0
AAAACAACTGAGACAAAAAA	GTATAGTCAC	B	cgreGFP	1.57	0.17	0.0	0.0	0.0	0.0	0.0	0.0	1.74	A70G:A364G:A606T	D23G:N124S:T208S	590.0
AAAACAAGAAAAAATACAAG	CTGGTTTAGG	B	cgreGFP	0.0	0.0	0.0	0.0	0.0	3.43	14.07	2.29	19.79	G59A:C155T:C275T	wt	31195.59642457145
AAAACAAGAAAAAATACAAG	GGGGGTTTAT	B	cgreGFP	0.0	0.0	0.0	0.0	0.0	3.04	4.15	0.0	7.19	G59A:C155T:C275T	wt	27223.029944605823
AAAACAAGAAAAACACAAGA	GTGAGCTCAG	B	cgreGFP	0.0	0.0	0.0	0.0	0.0	4.89	15.26	5.62	25.77	C340T	T116M	32099.435984546417
AAAACAAGAAAAAGAAAACC	ATTTTCGTGT	B	cgreGFP	1.84	0.0	0.0	0.0	0.0	0.0	0.0	0.0	1.84	G526C:A555G:G579T:C596T	G178A:N188D:E196*	590.0
AAAACAAGAAAAAGAAAACC	GCGTCAGGAG	B	cgreGFP	0.7	0.0	0.0	0.0	2.22	0.0	0.0	0.0	2.92	G526C:A555G:G579T:C596T	G178A:N188D:E196*	13788.7031379188
AAAACAAGAAAAATAACACA	TCGGTTACGG	B	cgreGFP	0.0	0.0	0.0	0.0	0.64	5.68	21.48	5.05	32.85	wt	wt	31379.794518486182
AAAACAAGAAAATAAAACGC	ACGGCCGATT	B	cgreGFP	0.0	0.0	0.0	0.0	1.59	0.0	0.0	0.0	1.59	T30C:A147G:T201C:G377A	F10L:I49V:S67P	15583.440508480951
AAAACAAGAAAATAAAACGC	AGGGCGTACG	B	cgreGFP	17.94	0.0	0.0	0.0	0.0	0.0	0.74	0.0	18.68	T30C:A147G:T201C:G377A	F10L:I49V:S67P	590.0
AAAACAAGAAAATAAAACGC	TTCGTGGATG	B	cgreGFP	0.44	0.0	0.0	0.0	0.0	0.0	0.0	0.0	0.44	T30C:A147G:T201C:G377A	F10L:I49V:S67P	590.0
AAAACAAGAAACAAAACACC	CATGTCATTT	B	cgreGFP	0.0	0.0	0.0	0.0	0.0	3.83	0.0	0.0	3.83	A399G:A556G:A631G	N136D:N188S:D216G	22960.42648482675
AAAACAAGAAACAAAACACC	TTTCCAGCGT	B	cgreGFP	0.17	6.14	12.32	0.0	0.0	0.0	3.7	5.5	27.83	A399G:A556G:A631G	N136D:N188S:D216G	11747.203684988915
AAAACAAGAAACAGCAGAGA	TGAGCCATCA	B	cgreGFP	1.14	0.0	0.0	0.0	5.51	0.0	0.0	0.0	6.65	T192A:A343T:C436T:G522T:G613C	S64T:Y117F:S148L:G177C:W210S	13737.20995508826
AAAACAAGAAATGAGATAAC	AGGAGTTATT	B	cgreGFP	0.0	0.0	0.0	0.0	3.18	0.0	0.0	0.0	3.18	G67C:T190A:G312A	G22A:L63Q:G107S	15583.440508480951
AAAACAAGAACAACAACACC	GTTCTGGAGG	B	cgreGFP	1.92	0.0	0.0	0.0	0.0	0.0	0.0	0.0	1.92	T30C:A319T:A493C:C587.	F10L:Y109F:E167A:L203C:Y204T:H205T:H206T:L207*:T208Q:V209C:W210G:T211L:S212A:F213S:G214A:D216T:D218M:D219T:D220T:E221R:T222Q:D223I:H224T:T226R:I227S:V228S:E229R:V230S:I231L:K232R:A233P:V234*:D235T:L236W:E239K:T243R:Y244T:R245A	590.0
AAAACAAGAAGAAAAAAACA	TCTGTGGTTG	B	cgreGFP	0.0	0.0	0.0	0.0	0.0	0.0	9.78	3.67	13.45	C591T	wt	35549.77163105184
AAAACAAGAAGAAAAAAACA	TTCGGCTATC	B	cgreGFP	0.0	0.0	0.0	0.0	0.0	0.79	2.96	0.0	3.75	C591T	wt	28412.4026701174
AAAACAAGAAGAAAAAAACA	TTTTCGGCGA	B	cgreGFP	0.0	0.0	0.0	0.0	0.0	8.32	6.96	0.57	15.85	C591T	wt	26683.691208311764
AAAACAAGACAATCAAAACC	GCCATTAGAC	B	cgreGFP	2.89	0.0	0.0	0.0	0.0	2.51	0.0	0.0	5.4	A247G:A307T:A327T:G523A	D84G:N105I:K112*:G177D	3709.08037090264
AAAACAAGACACAAAAAATA	TCTTCTGAGG	B	cgreGFP	4.9	0.0	0.0	0.0	0.0	2.77	0.0	0.0	7.67	C264T:T386C:C452T:G651A	Q90*:D223N	590.0
AAAACAAGACACAAACCCAA	AAAGTCACTG	B	cgreGFP	0.0	0.0	0.0	0.0	0.0	0.0	0.74	0.0	0.74	G99T:G151A:C185A:T242A:G289A:T386A:T508G:C562A:T664A	G33C:C50Y:R99H:F172C:P190H:I227N	31783.594190557596
AAAACAAGACACAAACCCAA	AAGCTTTAAA	B	cgreGFP	2.71	0.0	0.0	0.0	0.0	0.0	0.0	0.0	2.71	G99T:G151A:C185A:T242A:G289A:T386A:T508G:C562A:T664A	G33C:C50Y:R99H:F172C:P190H:I227N	590.0
AAAACAAGACACAAACCCAA	CGACTTGGTC	B	cgreGFP	3.5	0.0	0.0	0.0	0.0	0.0	2.37	0.0	5.87	G99T:G151A:C185A:T242A:G289A:T386A:T508G:C562A:T664A	G33C:C50Y:R99H:F172C:P190H:I227N	590.0
AAAACAAGACACAAACCCAA	TTCGGCCGCT	B	cgreGFP	2.27	0.0	0.0	0.0	0.0	0.0	0.0	0.0	2.27	G99T:G151A:C185A:T242A:G289A:T386A:T508G:C562A:T664A	G33C:C50Y:R99H:F172C:P190H:I227N	590.0
AAAACAAGAGCAACAAAAAA	TCTATGTTGT	B	cgreGFP	7.61	0.0	0.0	0.0	0.0	0.0	0.0	0.0	7.61	T43C:A58T:G59T:T91A:A142G:C146T:T604C	I14T:E19V:I30N:K47R:L207P	590.0
AAAACAAGATACACAACAAT	GTGATAACTT	B	cgreGFP	0.17	2.42	0.0	0.0	0.0	0.0	0.0	0.0	2.59	G137A:A271G:T276C:T479A:T584A	D93G:Y95H:D197E	1567.6937665318912
AAAACAAGCCACACCTCCCC	CAGTTTAATA	B	cgreGFP	0.0	0.0	0.0	0.0	0.0	1.85	0.89	3.78	6.52	C209T:G285A:A405T:G447A:A572T:T592C:A695G	D98N:N138Y:A152T:L203P	36144.16228488464
AAAACAAGCCACACCTCCCC	TAATTGCATC	B	cgreGFP	0.0	0.0	0.0	0.0	0.74	9.64	9.48	0.11	19.97	C209T:G285A:A405T:G447A:A572T:T592C:A695G	D98N:N138Y:A152T:L203P	26640.321567835992
AAAACAAGCCACACCTCCCC	TTTTTTTCGT	B	cgreGFP	0.0	0.0	0.0	0.0	0.11	41.88	62.67	7.91	112.57	C209T:G285A:A405T:G447A:A572T:T592C:A695G	D98N:N138Y:A152T:L203P	28631.954515227637
AAAACAAGGCGGCCCGCATA	TCGATACACG	B	cgreGFP	1.92	0.0	0.0	0.0	0.0	0.0	0.0	2.98	4.9	T190C:G191A:T204C:T242C:G352T:C366T:G477A:T658.	L63P:Y68H:G120V:R125C:G162S:T226R:I227S:V228S:E229R:V230S:I231L:K232R:A233P:V234*:D235T:L236W:E239K:T243R:Y244T:R245A	23731.129090690283
AAAACAAGTAAAAAAAAAAC	AAAAGCGGCA	B	cgreGFP	1.57	0.0	0.0	0.0	0.0	0.4	0.0	0.0	1.97	C315T:A454T:T509A:A572G:A695G	Q108*:Y154F:F172L	590.0
AAAACAAGTAAAAAAAAAAC	GTGAACCCTT	B	cgreGFP	0.87	0.0	0.0	0.0	0.0	0.0	0.0	0.0	0.87	C315T:A454T:T509A:A572G:A695G	Q108*:Y154F:F172L	590.0
AAAACAAGTAAGAGAAAAGC	GGTCAGTTGC	B	cgreGFP	9.89	0.0	0.0	0.0	0.0	2.51	0.0	0.0	12.4	A38T:A132G:T390A:A648T	K12N:I44V:F133I:T222S	590.0
AAAACAAGTTATCAAGCTAT	GGTAATCGGG	B	cgreGFP	3.24	0.0	0.0	0.0	0.0	2.91	0.0	0.0	6.15	A37G:A405T:A615G:C683T	K12R:N138Y:T211A	4258.669187939665
AAAACAAGTTATCAAGCTAT	GTCTACGGCG	B	cgreGFP	4.29	1.13	3.71	3.64	11.97	2.64	3.85	0.0	31.23	A37G:A405T:A615G:C683T	K12R:N138Y:T211A	12715.616980474368
AAAACAAGTTTAAAAACAAA	CTGCCGGTGC	B	cgreGFP	11.72	0.0	0.0	0.0	0.0	1.45	0.0	0.0	13.17	A12G:T88C:C101T:T201A:G208C:A486G:C589T:G619T:A640T	T4A:F29S:S67T:G69A:K165E:P199L:S212I:D219V	590.0
AAAACAATAAAAAAGACAAC	CGGTGCCGAA	B	cgreGFP	7.87	0.0	0.0	0.0	0.0	0.0	0.0	0.0	7.87	G39T:G69T:T166A:A229G:T276A:A363T:T424C:A466G:A475G:T553C:G575T	E13*:D23Y:L55Q:Y76C:Y95N:N124Y:V144A:D158G:N161S:F187S:W194C	590.0
AAAACAATAAAAATCAAAAA	GTAAGGGGTG	B	cgreGFP	4.11	0.0	0.0	0.0	0.0	0.0	0.0	0.0	4.11	C152T:G207A:A283T:G437A:A586T:T604C	G69S:Q97L:Y198F:L207P	590.0
AAAACAATAAAAATCAAAAA	TTCTCTACGT	B	cgreGFP	2.36	0.0	0.0	0.0	0.0	0.0	0.0	0.0	2.36	C152T:G207A:A283T:G437A:A586T:T604C	G69S:Q97L:Y198F:L207P	590.0
AAAACAATAAAATAAAAACA	CTGACCAAGC	B	cgreGFP	6.3	0.0	0.0	0.0	0.0	0.92	5.93	0.0	13.15	T258C:C545T:A598G:G671A	S88P:H205R	9385.006393861891
AAAACAATAAACCAAAAATC	ACCTCCTATG	B	cgreGFP	0.0	0.0	0.0	0.0	2.12	42.4	81.63	12.96	139.11	wt	wt	29441.322291618773
AAAACAATAAACCAAAAATC	GGATGCTGAT	B	cgreGFP	0.0	0.0	0.0	0.0	0.0	0.13	1.63	0.0	1.7599999999999998	wt	wt	29341.780494129704
AAAACAATAAACCAAAAATC	GGCTGCAAAG	B	cgreGFP	0.0	0.0	0.0	0.0	2.12	28.4	51.7	14.56	96.78	wt	wt	30034.76724400817
AAAACAATAAACCAAAAATC	GTGTGACCTG	B	cgreGFP	0.0	0.0	0.0	0.0	0.0	10.3	36.44	39.11	85.85	wt	wt	35718.025072723016
AAAACAATAAACCAAAAATC	TATATTATAG	B	cgreGFP	0.0	0.0	0.0	0.0	0.74	10.44	41.33	15.83	68.34	wt	wt	32490.863022453872
AAAACAATAAACCAAAAATC	TCGCGGGCAT	B	cgreGFP	0.0	0.0	0.0	0.0	0.21	2.25	12.0	0.0	14.46	wt	wt	28968.781882293104
AAAACAATAAACCAAAAATC	TTTACTTGTG	B	cgreGFP	0.0	0.0	0.0	0.0	0.0	2.11	9.19	2.87	14.169999999999998	wt	wt	32336.853882985448
AAAACAATAAACCAAACCCG	AGAGGGTGGG	B	cgreGFP	0.0	0.0	0.0	0.0	0.0	2.91	0.0	0.0	2.91	T190C:C305G:A670G	L63P:D104E:E229G	22960.42648482675
AAAACAATAAACCAAACCCG	ATGTAGAGTT	B	cgreGFP	0.0	0.0	0.0	0.0	0.0	2.77	0.0	0.0	2.77	T190C:C305G:A670G	L63P:D104E:E229G	22960.42648482675
AAAACAATAAACCAAACCCG	TAGCTGGTGT	B	cgreGFP	4.64	1.18	0.0	0.0	0.0	0.0	0.0	0.0	5.8199999999999985	T190C:C305G:A670G	L63P:D104E:E229G	784.5825532983026
AAAACAATAAATAAAAAATA	AGGCTCCGTA	B	cgreGFP	2.27	0.0	0.0	3.81	0.74	5.28	0.0	0.11	12.21	G59A:G212A:C259T:G519T	S88F:G176C	13775.01547406177
AAAACAATAAATAAAAAATA	CCTAGATGGG	B	cgreGFP	3.85	0.0	0.0	0.0	0.0	2.11	0.0	0.0	5.96	G59A:G212A:C259T:G519T	S88F:G176C	590.0
AAAACAATAAATAAAAAATA	CGTCGGATAG	B	cgreGFP	5.77	0.0	0.0	0.0	0.0	0.0	0.0	0.0	5.77	G59A:G212A:C259T:G519T	S88F:G176C	590.0
AAAACAATAAATAAAAAATA	GACCGGTACA	B	cgreGFP	0.87	2.37	0.0	0.0	0.0	0.0	0.0	0.0	3.24	G59A:G212A:C259T:G519T	S88F:G176C	1362.9799789048375
AAAACAATAAATAAAAAATA	TGCGGGGGTG	B	cgreGFP	1.49	0.0	0.0	0.0	0.0	0.0	0.0	0.0	1.49	G59A:G212A:C259T:G519T	S88F:G176C	590.0
AAAACAATAAATATAAACCC	AGCTTGGGGA	B	cgreGFP	0.0	0.0	0.0	0.0	0.0	11.49	20.89	1.26	33.64	C602T:C704A	wt	28658.327686913286
AAAACAATAAATATAAACCC	GCGGTTCGGG	B	cgreGFP	0.0	0.0	0.0	0.0	0.0	0.0	0.0	3.21	3.21	C602T:C704A	wt	42854.903135308086
AAAACAATAAATATAAACCC	TGAACGTTGT	B	cgreGFP	0.0	0.0	0.0	0.0	0.0	0.0	2.07	0.0	2.07	C602T:C704A	wt	31783.594190557596
AAAACAATAAATCGAAAACA	AGTTGCTTGA	B	cgreGFP	0.0	0.0	0.0	0.0	0.0	0.66	3.26	0.0	3.92	wt	wt	28656.454532326406
AAAACAATAAATCGAAAACA	GCCACTGTAA	B	cgreGFP	0.0	0.0	0.0	0.0	0.53	7.66	24.15	1.15	33.489999999999995	wt	wt	29580.632234353638
AAAACAATAAATCGAAAACA	GGACTCACGT	B	cgreGFP	0.0	0.0	0.0	0.0	3.6	32.5	77.93	22.13	136.16	wt	wt	30696.61604801451
AAAACAATAACCACCACCCC	CGCAGTGGAG	B	cgreGFP	0.0	0.06	0.0	0.0	0.64	7.79	24.89	6.08	39.46	T242A	wt	31150.46889934938
AAAACAATAACCACCACCCC	CGTGTATCCG	B	cgreGFP	0.0	0.0	0.0	0.0	11.02	36.72	64.44	24.43	136.61	T242A	wt	29763.240804599936
AAAACAATAACCACCACCCC	GCATTAGATG	B	cgreGFP	0.0	0.0	0.0	0.0	0.0	1.85	18.37	0.0	20.22	T242A	wt	29187.84941885464
AAAACAATAACCACCACCCC	GCTTGGTGCG	B	cgreGFP	0.0	0.0	0.0	0.0	1.17	7.53	33.63	6.77	49.10000000000001	T242A	wt	31372.715142592882
AAAACAATAACCACCACCCC	TAATTGATGT	B	cgreGFP	0.0	0.0	0.0	0.0	0.0	0.53	7.7	1.15	9.38	T242A	wt	32542.298453429863
AAAACAATAAGATCAGGACG	GTGTACGATC	B	cgreGFP	0.0	0.0	0.0	0.0	0.0	3.3	10.52	0.23	14.05	C161T	wt	29344.59141945247
AAAACAATAATACAAAACAA	GAAGCTCCAG	B	cgreGFP	0.0	0.73	0.0	8.04	14.83	44.12	39.26	0.0	106.98	A333G:G485T:A558G	K114E:M164I:K189E	24263.42950770527
AAAACAATAATACAAAACAA	TCGTCTTCTT	B	cgreGFP	0.0	0.34	0.0	0.0	0.0	0.0	0.89	0.0	1.23	A333G:G485T:A558G	K114E:M164I:K189E	24569.973829151408
AAAACAATAATACAAAACAA	TTTTAAACGA	B	cgreGFP	0.0	0.0	0.0	0.0	24.79	22.32	18.96	0.0	66.07	A333G:G485T:A558G	K114E:M164I:K189E	22279.860119893325
AAAACAATAATCAAAAAAGA	GCTGGTCGAT	B	cgreGFP	0.0	0.0	0.0	0.0	5.19	20.08	16.15	0.0	41.42	G299A:T497C:A572T:A643G	D220G	25310.495445784487
AAAACAATAATCAAAAAAGA	TATCCACGTT	B	cgreGFP	0.0	0.0	0.0	0.0	0.0	3.57	1.63	2.29	7.49	G299A:T497C:A572T:A643G	D220G	30136.613397836987
AAAACAATACAACCCAAATC	TCACCGGGTG	B	cgreGFP	1.05	0.0	0.0	0.0	0.0	0.0	0.0	0.0	1.05	A37G:G171A:C221T:T253A:T276A:A283G:T460A:C540A:A648T	K12R:V57M:F86Y:Y95N:Q97R:L156*:R183S:T222S	590.0
AAAACAATACAACCCAAATC	TTCCTAGGAG	B	cgreGFP	4.29	0.0	0.0	0.0	0.0	0.0	0.0	0.0	4.29	A37G:G171A:C221T:T253A:T276A:A283G:T460A:C540A:A648T	K12R:V57M:F86Y:Y95N:Q97R:L156*:R183S:T222S	590.0
AAAACAATACAAGAAAAACA	GTCTTTGGTG	B	cgreGFP	4.29	0.0	0.0	0.0	0.0	2.11	7.56	0.0	13.96	A70G:G72A:T177C	D23G:V24I:W59R	19935.37338287076
AAAACAATACACAAGAAAAT	CATCTCAGTT	B	cgreGFP	97.29	0.0	0.0	0.0	6.57	0.13	0.0	0.0	103.99	G21T:G72A:C134A:T211C:C293T:A384G:T412C	A7S:V24I:V70A:T131A:L140P	590.0
AAAACAATACACAAGAAAAT	TTTGGCCATG	B	cgreGFP	1.75	0.0	0.0	0.0	0.0	0.0	1.19	0.0	2.94	G21T:G72A:C134A:T211C:C293T:A384G:T412C	A7S:V24I:V70A:T131A:L140P	590.0
AAAACAATACATAAAACACA	TTCGGAGCGT	B	cgreGFP	3.94	0.0	0.0	0.0	0.0	0.0	0.0	0.0	3.94	A255T:T426C:A471C:T535C:A572T	K87*:K160Q:M181T	590.0
AAAACAATATAAAAAAGATA	ATCCCAGGTT	B	cgreGFP	0.0	0.0	0.0	0.0	0.0	0.79	0.0	0.0	0.79	C122T	wt	22960.42648482675
AAAACAATATAAAAAAGATA	GAAGTTTCTT	B	cgreGFP	0.0	0.0	0.0	2.71	0.0	14.93	43.7	13.65	74.99	C122T	wt	31194.21676402142
AAAACAATATAAAAAAGATA	TCGTTGCGGG	B	cgreGFP	0.0	0.0	0.0	0.0	0.0	0.0	1.93	0.0	1.93	C122T	wt	31783.594190557596
AAAACAATATACACAAAACC	GCAGTGCACT	B	cgreGFP	1.92	0.0	0.0	0.0	0.0	1.59	0.0	0.0	3.51	T30A	F10I	2909.687374730197
AAAACAATCCAGAAAAAACC	ACTTCGGTGT	B	cgreGFP	5.6	142.2	0.0	0.08	0.0	0.0	0.0	0.0	147.88	C206T:C446G:A532T	H151Q:Q180L	1708.4426813260507
AAAACAATCCAGAAAAAACC	GCAAGGGTGG	B	cgreGFP	0.0	10.59	0.0	0.0	0.0	0.0	0.0	0.0	10.59	C206T:C446G:A532T	H151Q:Q180L	1935.495331578453
AAAACAATTCACCAATACCC	GCATGCGGAT	B	cgreGFP	3.5	0.0	0.0	0.0	0.0	0.0	0.0	0.0	3.5	A3T:T116A:C230.:C452A:A487T	T1S:D38E:R78A:H79T:I80L:A81R:D84T:F85S:F86S:K87S:S88P:T89P:Q90N:D93M:G94A:Y95T:S96V:Q97R:D98T:R99A:I100S:I101S:S102R:F103S:D104T:N105M:D106T:G107A:Q108S:Y109T:D110T:V111*:A113P:V115*:T116R:Y117M:E118R:N119T:G120V:T121H:L122Y:Y123T:N124T:R125A:V126L:T127P:V128*:K129R:G130A:T131L:G132V:F133S:K134S:S135Q:N136T:G137A:N138T:I139S:L140W:M142C:R143A:V144F:L145C:Y146T:H147T:S148R:P149H:H151T:A152Q:V153Y:…	590.0
AAAACAATTCACCAATACCC	TACTTTGGTG	B	cgreGFP	3.76	0.0	0.0	0.0	0.0	0.0	0.0	0.0	3.76	A3T:T116A:C230.:C452A:A487T	T1S:D38E:R78A:H79T:I80L:A81R:D84T:F85S:F86S:K87S:S88P:T89P:Q90N:D93M:G94A:Y95T:S96V:Q97R:D98T:R99A:I100S:I101S:S102R:F103S:D104T:N105M:D106T:G107A:Q108S:Y109T:D110T:V111*:A113P:V115*:T116R:Y117M:E118R:N119T:G120V:T121H:L122Y:Y123T:N124T:R125A:V126L:T127P:V128*:K129R:G130A:T131L:G132V:F133S:K134S:S135Q:N136T:G137A:N138T:I139S:L140W:M142C:R143A:V144F:L145C:Y146T:H147T:S148R:P149H:H151T:A152Q:V153Y:…	590.0
AAAACACAAAAAAAAAACCC	GCCTACGTCC	B	cgreGFP	0.0	0.0	0.0	0.0	0.0	1.85	0.0	0.0	1.85	A129T:A271G:A440G	T43S:D93G	22960.42648482675
AAAACACAAAAAAAAAACCC	GGTTGAATTC	B	cgreGFP	0.0	0.0	0.0	0.0	0.0	1.59	0.0	0.0	1.59	A129T:A271G:A440G	T43S:D93G	22960.42648482675
AAAACACAAAAAAAGAAAAC	CGCTTCTGGG	B	cgreGFP	0.0	0.0	0.0	0.0	0.0	18.89	34.37	0.11	53.37	A34G	E11G	27941.42078084038
AAAACACAAAAAAAGAAAAC	CGGACATACA	B	cgreGFP	0.0	0.0	0.0	0.0	0.0	0.4	5.48	0.0	5.880000000000001	A34G	E11G	29397.473352186906
AAAACACAAAAAAAGAAAAC	GCTATGAAAC	B	cgreGFP	0.0	0.0	0.0	0.0	0.0	1.32	4.59	1.49	7.4	A34G	E11G	32032.061680659917
AAAACACAAAAAAAGAAAAC	GGTTTGAGAA	B	cgreGFP	0.0	0.0	0.0	0.0	15.04	1.72	11.41	6.42	34.59	A34G	E11G	25743.508765524948
AAAACACAAAAAAAGAAAAC	TCGTACCACC	B	cgreGFP	0.0	0.0	0.0	0.0	0.0	6.21	24.0	13.53	43.74	A34G	E11G	33594.046967989176
AAAACACAAAAAACAAAACC	CATTTTTGTG	B	cgreGFP	5.51	0.0	0.0	0.0	0.0	3.83	0.0	2.18	11.52	G69A:T201C:A544G	D23N:S67P:H184R	8209.276557500943
AAAACACAAAAAACCAAAAC	CACCTTTATG	B	cgreGFP	0.17	0.0	0.0	0.0	0.0	0.0	2.07	0.0	2.24	A90G:A346T:A384T:A670T:A696G	I30V:E118V:T131S:E229V:T243A	29368.859439142183
AAAACACAAAAAACCAAAAC	CGTTTGGTAG	B	cgreGFP	11.02	6.48	0.0	1.78	0.0	0.0	0.0	0.0	19.28	A90G:A346T:A384T:A670T:A696G	I30V:E118V:T131S:E229V:T243A	925.4230807007054
AAAACACAAAAAACCAAAAC	GCTCCTGTTT	B	cgreGFP	0.52	0.0	0.0	0.0	0.0	0.0	0.0	0.0	0.52	A90G:A346T:A384T:A670T:A696G	I30V:E118V:T131S:E229V:T243A	590.0
AAAACACAAAAAACTATTCA	AACGATGTCT	B	cgreGFP	1.92	0.0	0.0	0.0	2.65	0.0	0.0	0.0	4.57	A226G:A454G:G469C:T667A:G687T	K75R:Y154C:R159P:V228D:D235Y	7021.5693476534325
AAAACACAAAAAACTATTCA	TACCAAAAAG	B	cgreGFP	0.44	0.0	0.0	3.98	0.0	0.0	0.0	0.0	4.42	A226G:A454G:G469C:T667A:G687T	K75R:Y154C:R159P:V228D:D235Y	8060.768977750797
AAAACACAAAAAACTATTCA	TCAATGATTA	B	cgreGFP	11.55	0.0	0.0	0.0	0.0	0.0	0.0	0.0	11.55	A226G:A454G:G469C:T667A:G687T	K75R:Y154C:R159P:V228D:D235Y	590.0
AAAACACAAAAAACTATTCA	TGTGCGGTCG	B	cgreGFP	2.45	0.0	0.06	2.79	0.0	0.0	0.0	0.0	5.300000000000002	A226G:A454G:G469C:T667A:G687T	K75R:Y154C:R159P:V228D:D235Y	3506.775900861097
AAAACACAAAAAAGCTGAAT	TCTTCTGAGG	B	cgreGFP	11.99	0.0	0.0	0.0	0.32	0.0	0.0	0.0	12.31	C218G:A406T:A544T:G611C	C72W:N138I:H184L	590.0
AAAACACAAAAAATAAAACA	AGTAACGGTG	B	cgreGFP	0.44	0.0	0.0	0.0	0.0	0.0	0.0	0.0	0.44	T31A:C119T:C155T:A354G:C404T:G533A:A643G	F10Y:T121A:D220G	590.0
AAAACACAAAAAATAAAACA	TCTGAATTAT	B	cgreGFP	3.06	4.23	0.0	0.0	0.0	0.0	0.0	0.0	7.290000000000001	T31A:C119T:C155T:A354G:C404T:G533A:A643G	F10Y:T121A:D220G	1239.537816530469
AAAACACAAAAAATAAAACA	TTAGCGTGCT	B	cgreGFP	0.0	0.0	0.0	1.69	0.0	0.0	0.0	0.0	1.69	T31A:C119T:C155T:A354G:C404T:G533A:A643G	F10Y:T121A:D220G	9105.305111313859
AAAACACAAAAACTAAAAAA	CCTATCTCTC	B	cgreGFP	0.0	0.0	0.0	0.0	27.33	0.0	0.0	0.0	27.33	T43C:T95A:G173A:T353A:G525T	I14T:G178C	15583.440508480951
AAAACACAAAAAGAAAAAAT	CATGTGGGGG	B	cgreGFP	2.8	0.0	0.0	2.46	0.0	0.0	0.89	0.0	6.15	A364T:A379G:G485A:C530T	N124I:K129R:M164I	3906.5334465243072
AAAACACAAAAAGAAAAAAT	GTCAAGAATA	B	cgreGFP	0.0	2.99	0.0	0.0	0.0	0.0	0.0	0.0	2.99	A364T:A379G:G485A:C530T	N124I:K129R:M164I	1935.495331578453
AAAACACAAAACAAAATATT	AGGGCTGCCT	B	cgreGFP	0.0	0.0	0.0	5.84	0.95	9.51	0.0	0.0	16.299999999999994	T82C:A559G:T667C	M27T:K189R:V228A	17941.983307981234
AAAACACAAAACAAAATATT	CGTCGGGATT	B	cgreGFP	0.0	0.0	0.0	0.0	0.0	0.0	6.81	0.0	6.81	T82C:A559G:T667C	M27T:K189R:V228A	31783.594190557596
AAAACACAAAACAAAATATT	CTTTCAAGGC	B	cgreGFP	0.0	0.0	0.0	0.0	0.0	2.64	0.3	0.0	2.94	T82C:A559G:T667C	M27T:K189R:V228A	25324.392412113706
AAAACACAAAACAAAATATT	GAAACTCCCG	B	cgreGFP	0.0	0.0	0.0	2.12	0.21	8.59	2.96	0.0	13.880000000000004	T82C:A559G:T667C	M27T:K189R:V228A	23210.28417834001
AAAACACAAAACAAAATATT	TGGGTAGCAT	B	cgreGFP	0.0	0.0	0.0	7.54	0.42	0.0	3.26	0.0	11.22	T82C:A559G:T667C	M27T:K189R:V228A	13774.029197024538
AAAACACAAAACAACAAAGT	AGGTGGCATG	B	cgreGFP	10.32	0.0	0.0	0.0	0.0	0.0	0.0	0.0	10.32	T211C:A229T:A286G:A335T:C397G:C468T	V70A:Y76F:D98G:K114N:S135*:R159C	590.0
AAAACACAAAACAACAAAGT	AGTGCTTTTT	B	cgreGFP	4.37	0.0	0.0	0.0	0.0	0.0	0.0	0.0	4.37	T211C:A229T:A286G:A335T:C397G:C468T	V70A:Y76F:D98G:K114N:S135*:R159C	590.0
AAAACACAAAACAACAAAGT	TTGGCGATCT	B	cgreGFP	0.0	0.0	0.0	0.0	0.0	1.32	0.0	0.0	1.32	T211C:A229T:A286G:A335T:C397G:C468T	V70A:Y76F:D98G:K114N:S135*:R159C	22960.42648482675
AAAACACAAAACAATAAGAA	CTGAACGTTT	B	cgreGFP	4.99	0.0	0.0	0.0	0.0	0.0	0.0	0.0	4.99	T301C:A577G:A601T:G624T:C682T:C689T:C704T	F103S:E195G:H206L:G214C:A233V	590.0
AAAACACAAAACAATAAGAA	GTGTGGTGGT	B	cgreGFP	4.11	0.0	0.0	0.0	0.0	0.0	0.0	0.0	4.11	T301C:A577G:A601T:G624T:C682T:C689T:C704T	F103S:E195G:H206L:G214C:A233V	590.0
AAAACACAAAACATAACACA	AATTTTCCTC	B	cgreGFP	0.0	1.86	0.0	5.5	7.1	1.72	0.44	0.0	16.62	A147G:C540A:C635T	I49V:R183S	12797.948008053958
AAAACACAAAACATCCTACG	ATATGAGGAG	B	cgreGFP	0.96	0.11	0.0	0.0	0.0	1.98	0.0	0.0	3.05	T249A	F85I	13803.080364713225
AAAACACAAAACCGACCACA	GATGTGCCAG	B	cgreGFP	18.29	0.0	0.0	0.0	0.0	0.0	0.0	0.0	18.29	G66C:A399T:G582T	G22R:N136Y:D197Y	590.0
AAAACACAAAACTAATAACA	CACCTTTATG	B	cgreGFP	0.0	5.63	0.0	0.0	0.0	0.0	0.0	0.0	5.63	T31C:T144A:A156G:C422T:G447A:A532G	F10S:Y48N:T52A:A152T:Q180R	1935.495331578453
AAAACACAAAACTAATAACA	CGTTCTGGGA	B	cgreGFP	3.41	0.0	0.0	0.0	0.0	0.13	2.37	0.0	5.91	T31C:T144A:A156G:C422T:G447A:A532G	F10S:Y48N:T52A:A152T:Q180R	590.0
AAAACACAAAAGAAAAAACC	GGTGATCTCA	B	cgreGFP	0.0	0.0	0.0	0.0	12.08	38.84	56.3	26.61	133.82999999999998	C633T	P217S	29569.489816230962
AAAACACAAAAGAAAAAACC	GTGGACGGGA	B	cgreGFP	0.0	0.0	2.48	0.0	1.38	20.61	19.41	13.42	57.29999999999999	C633T	P217S	29475.671368977364
AAAACACAAAAGAAAACACA	TCTTTCGGAT	B	cgreGFP	3.41	0.0	0.0	0.0	0.0	1.85	1.78	0.0	7.04	T215A:A266T:C340T:C634A	F71L:Q90H:T116M:P217H	7832.290727055883
AAAACACAAAAGAAAACACA	TGCTCGGCTG	B	cgreGFP	2.1	0.0	0.0	0.0	0.0	3.3	2.52	0.0	7.92	T215A:A266T:C340T:C634A	F71L:Q90H:T116M:P217H	19500.21230112
AAAACACAAAAGTAAACCAT	CGTTTCAGCG	B	cgreGFP	1.66	0.0	0.0	0.0	0.0	1.06	2.07	0.0	4.79	C14A:T30C:G352A:C441.:A471T:C626G:C665T	F10L:G120D:H151T:A152Q:V153S:Y154I:I155S:L156C:P157L:D158T:R159A:K160R:N161M:G162V:G163A:M164*:K165R:I166L:E167S:Y168I:N169T:K170R:A171P:F172L:D173T:V174*:M175W:G176A:G177A:G178V:H179T:Q180R:M181W:A182P:R183V:H184T:A185P:Q186S:F187S:N188T:K189S:G192A:A193H:W194G:E195R:E196K:D197I:Y198T:L203C:Y204T:H205T:H206T:L207*:T208Q:V209C:W210G:T211L:S212A:F213S:D216T:D218M:D219T:D220T:E221R:T222Q:D223I:H224…	17092.001474891753
AAAACACAAAAGTAAACCAT	GGAGTCCAAA	B	cgreGFP	3.24	0.0	0.0	0.0	0.0	0.0	0.0	0.0	3.24	C14A:T30C:G352A:C441.:A471T:C626G:C665T	F10L:G120D:H151T:A152Q:V153S:Y154I:I155S:L156C:P157L:D158T:R159A:K160R:N161M:G162V:G163A:M164*:K165R:I166L:E167S:Y168I:N169T:K170R:A171P:F172L:D173T:V174*:M175W:G176A:G177A:G178V:H179T:Q180R:M181W:A182P:R183V:H184T:A185P:Q186S:F187S:N188T:K189S:G192A:A193H:W194G:E195R:E196K:D197I:Y198T:L203C:Y204T:H205T:H206T:L207*:T208Q:V209C:W210G:T211L:S212A:F213S:D216T:D218M:D219T:D220T:E221R:T222Q:D223I:H224…	590.0
AAAACACAAAATAAAAACAA	CTGGGAGAGG	B	cgreGFP	14.0	0.0	0.0	0.0	2.12	0.0	3.85	0.0	19.97	A76G:C458A:G481A:A627T	E25G:G163D:K215*	590.0
AAAACACAAAATAAACATAT	CATGTGGGGC	B	cgreGFP	0.7	0.0	0.0	0.0	0.0	0.0	0.0	0.0	0.7	C263A:C434A:A456T:C654A:C704T	H147Q:I155F:H224N	590.0
AAAACACAAAATAAACATAT	GCTATTGTTG	B	cgreGFP	0.96	0.0	0.0	0.0	0.0	0.0	0.0	0.0	0.96	C263A:C434A:A456T:C654A:C704T	H147Q:I155F:H224N	590.0
AAAACACAAAATAAACATAT	TGAACGTTGT	B	cgreGFP	3.32	0.0	0.0	0.0	0.0	3.3	0.0	0.0	6.619999999999999	C263A:C434A:A456T:C654A:C704T	H147Q:I155F:H224N	5850.974978492106
AAAACACAAAATAAACCCCC	CACCGCCTAT	B	cgreGFP	0.0	0.0	0.0	0.0	0.0	0.0	3.26	0.0	3.26	T566A	wt	31783.594190557596
AAAACACAAAATAAACCCCC	CGGCCAAGGT	B	cgreGFP	0.0	0.0	0.0	0.0	2.22	8.45	29.78	1.95	42.4	T566A	wt	29687.98026780476
AAAACACAAAATAAACCCCC	TCCGGAACAA	B	cgreGFP	0.0	0.0	0.0	0.0	0.0	1.06	0.0	0.0	1.06	T566A	wt	22960.42648482675
AAAACACAAAATAAACCCCC	TCTACGACAT	B	cgreGFP	0.0	0.0	0.0	0.0	0.0	10.17	33.19	6.54	49.9	T566A	wt	31047.372042098057
AAAACACAAAATACAAACAC	TACCGACTGC	B	cgreGFP	0.09	0.0	3.71	0.0	0.0	4.1	3.11	0.0	11.009999999999998	T192A:A229T:C262.:T281A:A356T:T429C	S64T:Y76F:Q90N:D93M:G94A:Y95T:S96D:Q97R:D98T:R99A:I100S:I101S:S102R:F103S:D104T:N105M:D106T:G107A:Q108S:Y109T:D110T:V111*:A113P:V115*:T116R:Y117M:E118R:N119T:G120V:T121L:L122Y:Y123T:N124T:R125A:V126L:T127P:V128*:K129R:G130A:T131L:G132V:F133S:K134S:S135Q:N136T:G137A:N138T:I139S:L140W:M142C:R143A:V144F:L145C:Y146T:H147T:S148R:P149H:H151T:A152Q:V153S:Y154I:I155S:L156C:P157L:D158T:R159A:K160R:N161M:G…	19490.552663918847
AAAACACAAAATGTAAACCA	GGGTGTGTTT	B	cgreGFP	4.64	0.0	0.0	0.0	0.0	0.0	0.0	0.0	4.64	A37G:C221A:T594A	K12R:F73L:Y204N	590.0
AAAACACAAAATGTAAACCA	TCCAAGTCGA	B	cgreGFP	0.0	0.0	0.0	0.0	0.0	0.53	3.7	0.0	4.23	A37G:C221A:T594A	K12R:F73L:Y204N	28933.83423646749
AAAACACAAAATGTAAACCA	TGTGACTGCG	B	cgreGFP	7.79	0.0	0.0	0.0	0.0	0.0	0.0	0.0	7.79	A37G:C221A:T594A	K12R:F73L:Y204N	590.0
AAAACACAAACAAAATAGTA	AGGAACTTTA	B	cgreGFP	41.29	2.2	1.01	0.68	0.42	0.0	0.0	0.0	45.6	A502G:G546T:C607G	K170R:A185S:T208R	590.0
AAAACACAAACAAAATAGTA	AGGACATTAT	B	cgreGFP	23.18	0.0	0.0	0.0	0.0	0.0	2.67	0.0	25.85	A502G:G546T:C607G	K170R:A185S:T208R	590.0
AAAACACAAACAAAATAGTA	AGTTAATAGA	B	cgreGFP	10.15	0.0	0.0	0.0	0.0	0.0	0.0	0.0	10.15	A502G:G546T:C607G	K170R:A185S:T208R	590.0
AAAACACAAACAAAATAGTA	ATTCAGTCAA	B	cgreGFP	4.81	0.0	0.0	0.0	0.0	0.0	0.0	0.0	4.81	A502G:G546T:C607G	K170R:A185S:T208R	590.0
AAAACACAAACAAAATAGTA	CTTGCCTCCT	B	cgreGFP	10.85	0.0	0.0	0.0	0.0	0.0	0.0	0.0	10.85	A502G:G546T:C607G	K170R:A185S:T208R	590.0
AAAACACAAACAAAATAGTA	GAGGATGGCT	B	cgreGFP	10.15	0.0	0.0	0.0	0.0	0.0	0.0	0.0	10.15	A502G:G546T:C607G	K170R:A185S:T208R	590.0
AAAACACAAACAAAATAGTA	GCGTCAGGAG	B	cgreGFP	6.82	0.0	0.0	5.0	0.0	0.0	0.0	0.0	11.82	A502G:G546T:C607G	K170R:A185S:T208R	953.4460686011812
AAAACACAAACAAAATAGTA	GGCGTAGGGA	B	cgreGFP	7.87	0.0	0.0	0.0	0.0	0.0	0.0	0.0	7.87	A502G:G546T:C607G	K170R:A185S:T208R	590.0
AAAACACAAACAAAATAGTA	TGTGTGAGGA	B	cgreGFP	11.99	0.0	5.35	0.0	0.0	0.0	0.0	0.0	17.34	A502G:G546T:C607G	K170R:A185S:T208R	590.0
AAAACACAAACACAAAGACT	ACTGGGAGTG	B	cgreGFP	0.52	0.0	0.0	3.73	0.0	0.0	2.96	0.0	7.21	A115T:T195C:A515T:C548T:A583T:A640G:G669A	D38V:S65P:D197V:D219G:E229K	17251.0540546382
AAAACACAAACACAAAGACT	TTGTTGGGCA	B	cgreGFP	6.74	0.0	0.0	0.0	0.0	6.21	2.52	0.0	15.47	A115T:T195C:A515T:C548T:A583T:A640G:G669A	D38V:S65P:D197V:D219G:E229K	10370.415454677828
AAAACACAAACACAAAGACT	TTTTATGGCG	B	cgreGFP	5.34	0.0	0.0	0.0	0.0	0.0	0.0	0.0	5.34	A115T:T195C:A515T:C548T:A583T:A640G:G669A	D38V:S65P:D197V:D219G:E229K	590.0
AAAACACAAACCATAAAAAG	AACTGCGTTT	B	cgreGFP	0.0	0.0	0.0	0.0	4.45	28.93	26.81	0.34	60.53	A40T:G270A:T479C	E13V:D93N	26202.636857040256
AAAACACAAACCATAAAAAG	ATCTTAGAGG	B	cgreGFP	0.0	0.0	0.0	0.0	13.67	48.48	135.11	26.03	223.29	A40T:G270A:T479C	E13V:D93N	30059.509647528022
AAAACACAAACCATAAAAAG	CAGGCCTGTT	B	cgreGFP	0.0	0.0	0.0	0.0	0.0	13.08	10.52	0.0	23.6	A40T:G270A:T479C	E13V:D93N	26619.03595382272
AAAACACAAACCATAAAAAG	CCATTTATTG	B	cgreGFP	0.0	0.0	0.0	0.0	16.1	41.48	22.22	0.11	79.91	A40T:G270A:T479C	E13V:D93N	23665.03070169618
AAAACACAAACCATAAAAAG	GTCAAATATG	B	cgreGFP	0.0	0.0	0.0	0.0	0.0	10.96	7.7	0.0	18.66	A40T:G270A:T479C	E13V:D93N	26479.195923515883
AAAACACAAACCATAAAAAG	TCCCGGGTCA	B	cgreGFP	0.0	0.0	0.0	0.0	0.0	1.85	6.07	0.0	7.92	A40T:G270A:T479C	E13V:D93N	28286.999684905473
AAAACACAAACCATAAAAAG	TGCTTGTATG	B	cgreGFP	0.0	0.0	0.0	0.0	1.91	17.17	13.19	4.24	36.51000000000001	A40T:G270A:T479C	E13V:D93N	27084.741029168712
AAAACACAAAGACAGAAAGC	ATGATCAGGT	B	cgreGFP	4.64	0.0	0.0	0.0	0.0	0.0	0.0	0.0	4.64	G62A:A310G:G419A:G469T:G503T:T612G	D106G:M142I:R159L:K170N:W210G	590.0
AAAACACAAAGACAGAAAGC	TTCTCTACGT	B	cgreGFP	0.0	0.0	0.0	0.0	0.0	0.0	11.26	0.0	11.26	G62A:A310G:G419A:G469T:G503T:T612G	D106G:M142I:R159L:K170N:W210G	31783.594190557596
AAAACACAAATACACAACAC	GCGGAGCAAA	B	cgreGFP	0.0	0.0	0.0	0.0	0.11	21.0	22.07	5.73	48.91	A153T	T51S	28367.42861432968
AAAACACAAATGGACAACCA	ATGTTTGCTA	B	cgreGFP	4.2	0.0	0.0	0.0	0.0	0.0	1.33	0.0	5.53	G143A:C521T:T535A	M181K	590.0
AAAACACAAATGGACAACCA	TGTTCCTGCG	B	cgreGFP	8.05	0.0	0.0	0.0	44.28	0.0	0.0	0.0	52.33	G143A:C521T:T535A	M181K	13727.471783939463
AAAACACAACAAAAACACAA	GAAATCGATA	B	cgreGFP	3.5	0.0	0.0	2.12	0.0	0.0	0.0	0.0	5.62	T201A:C221T:C259T:T272A	S67T:S88F:D93E	590.0
AAAACACAACAAAAACACAA	GAGCGTTGGG	B	cgreGFP	7.09	0.0	0.0	1.19	0.0	0.0	0.0	0.0	8.28	T201A:C221T:C259T:T272A	S67T:S88F:D93E	590.0
AAAACACAACAAAAAGCAAA	CCACAGCTCA	B	cgreGFP	3.94	7.72	0.0	0.0	0.0	0.0	0.0	0.0	11.66	T214C:T220C:T622A	F71S:F73S:F213Y	1307.1685638251736
AAAACACAACAAAAAGCAAA	GCTTGGGCTT	B	cgreGFP	0.61	0.0	0.0	0.0	0.0	0.0	0.0	0.0	0.61	T214C:T220C:T622A	F71S:F73S:F213Y	590.0
AAAACACAACACAAAACAAC	CTGTGGGACA	B	cgreGFP	6.56	0.0	0.0	0.0	0.0	0.0	0.0	0.0	6.56	A35G:G78T:C355T:T435A:T514C:A586T:G593C:A678T	G26C:T121I:S148T:V174A:Y198F:K232*	590.0
AAAACACAACACAAAACAAC	GTGCTCAGGG	B	cgreGFP	1.75	0.0	0.0	0.0	0.0	0.0	0.0	0.0	1.75	A35G:G78T:C355T:T435A:T514C:A586T:G593C:A678T	G26C:T121I:S148T:V174A:Y198F:K232*	590.0
AAAACACAACACACAAAACA	ATCGACCATA	B	cgreGFP	0.44	0.0	0.0	17.87	0.0	4.89	1.04	0.0	24.24	T11A:G65.:G78T:C92T:T249C:A379G:G504A:G593A	G22A:D23T:V24*:E25S:G26A:M27*:K28S:F29S:I30L:I31L:K32R:G33A:E34R:G35A:T36L:G37A:D38M:A39P:T40P:T41R:G42A:T43P:I44S:K45R:A46R:K47S:Y48T:I49S:C50A:T51P:T52P:G53A:D54T:L55C:V57C:W59G:A60L:T61P:I62S:L63C:S64H:S65P:L66C:S67R:Y68T:G69A:V70C:C72A:F73S:A74L:K75N:Y76T:R78A:H79T:I80L:A81R:D84T:F85S:F86S:K87S:S88P:T89P:Q90N:D93M:G94A:Y95T:S96V:Q97R:D98T:R99A:I100S:I101S:S102R:F103S:D104T:N105M:D106T:G107A:Q…	10595.970023643202
AAAACACAACACACAAAACA	GTTTCGTACG	B	cgreGFP	2.71	0.0	0.0	0.0	0.0	0.0	0.0	0.0	2.71	T11A:G65.:G78T:C92T:T249C:A379G:G504A:G593A	G22A:D23T:V24*:E25S:G26A:M27*:K28S:F29S:I30L:I31L:K32R:G33A:E34R:G35A:T36L:G37A:D38M:A39P:T40P:T41R:G42A:T43P:I44S:K45R:A46R:K47S:Y48T:I49S:C50A:T51P:T52P:G53A:D54T:L55C:V57C:W59G:A60L:T61P:I62S:L63C:S64H:S65P:L66C:S67R:Y68T:G69A:V70C:C72A:F73S:A74L:K75N:Y76T:R78A:H79T:I80L:A81R:D84T:F85S:F86S:K87S:S88P:T89P:Q90N:D93M:G94A:Y95T:S96V:Q97R:D98T:R99A:I100S:I101S:S102R:F103S:D104T:N105M:D106T:G107A:Q…	590.0
AAAACACAACACACAAAACT	AGGGCCAGTT	B	cgreGFP	0.0	0.0	0.0	0.0	2.22	3.7	18.22	0.46	24.6	C293T	wt	29477.1056137131
AAAACACAACACACAAAACT	GCCGCATTGT	B	cgreGFP	0.0	0.0	0.0	0.0	4.24	5.94	22.22	0.0	32.4	C293T	wt	28777.94923899665
AAAACACAACACACAAAACT	GTATTCCTGG	B	cgreGFP	0.0	0.0	0.0	0.0	3.28	15.59	52.15	25.34	96.36	C293T	wt	32491.54214938072
AAAACACAACACACAAAACT	TGTAAGCCTG	B	cgreGFP	0.0	0.0	0.0	0.0	0.0	4.36	6.22	0.0	10.58	C293T	wt	27276.953547708472
AAAACACAACACACAACAAC	AGGGAGTTGA	B	cgreGFP	0.44	0.0	0.0	0.0	0.0	0.0	0.0	0.0	0.44	A25G:T604A	K8R:L207Q	590.0
AAAACACAACACACAACAAC	CCACATGATT	B	cgreGFP	0.0	0.0	0.0	0.0	0.0	1.72	0.0	0.0	1.72	A25G:T604A	K8R:L207Q	22960.42648482675
AAAACACAACACACAATCCA	CGTTGTATCG	B	cgreGFP	7.52	0.0	0.0	3.22	0.0	3.57	0.0	0.0	14.31	T211C:T253A:C482T:A496G:A627T:C704T	V70A:F86Y:Y168C:K215*	1983.4570315583896
AAAACACAACACACAATCCA	GGATGTGGAG	B	cgreGFP	3.85	0.0	0.0	0.0	0.0	0.0	0.0	0.0	3.85	T211C:T253A:C482T:A496G:A627T:C704T	V70A:F86Y:Y168C:K215*	590.0
AAAACACAACACCAAAACCA	AAGAACTCGG	B	cgreGFP	0.0	0.0	0.0	0.0	0.0	8.85	24.59	11.01	44.45	T459A:T566C	L156M	32340.025468274667
AAAACACAACAGCCCAACCA	CCGAGCTATA	B	cgreGFP	2.71	0.0	0.0	0.08	16.63	27.74	0.0	0.0	47.16	C323A:T376C:C521A:A532T:C571T	D110E:V128A:Q180L:A193V	19798.986912692086
AAAACACAACCCACCACCCC	CACCGAGGGC	B	cgreGFP	15.57	0.0	0.0	0.0	0.0	0.0	0.0	0.0	15.57	A76T:A205T	E25V:Y68F	590.0
AAAACACAACGAACAAAGCC	GGAAAATAGA	B	cgreGFP	0.0	0.28	0.0	0.0	0.0	0.0	0.0	0.0	0.28	A25G:C118T:C189A:C596T:G680A	K8R:A39V:L63M	1935.495331578453
AAAACACAACGAACAAAGCC	TGCTTCGTAC	B	cgreGFP	3.76	0.0	0.0	0.0	0.0	0.0	0.0	0.0	3.76	A25G:C118T:C189A:C596T:G680A	K8R:A39V:L63M	590.0
AAAACACAACGAGTTCAATC	GGGTTGCTTT	B	cgreGFP	27.82	0.0	0.0	0.0	2.22	5.28	0.0	0.0	35.32	A261T:A279G:A327G:T360A:T535C:C704A	T89S:S96G:K112E:Y123N:M181T	590.0
AAAACACAAGAAATACAACC	TTTCCCACGG	B	cgreGFP	0.0	5.97	0.0	0.0	0.0	0.0	0.0	0.0	5.97	A559G:T685A	K189R:V234E	1935.495331578453
AAAACACAAGAAGCAATAAG	TATTGCTTGC	B	cgreGFP	0.0	0.0	0.0	0.0	0.0	2.64	0.0	0.0	2.64	T216C:G351A:G415T:T426C:T508C:G560A:A601T	C72R:G120S:G141V:F172S:H206L	22960.42648482675
AAAACACAAGAATAAAAACA	AGATTCATTA	B	cgreGFP	10.15	0.0	0.0	0.0	1.27	0.0	0.0	0.0	11.42	T94C:G351C:T690C	I31T:G120R	590.0
AAAACACAAGAATAAAAACA	GACAGCACAT	B	cgreGFP	2.19	0.0	0.0	0.0	0.0	0.0	0.0	0.0	2.19	T94C:G351C:T690C	I31T:G120R	590.0
AAAACACAAGAATAAAAACA	TTTCTGGAGG	B	cgreGFP	0.79	0.0	0.0	0.0	2.33	0.0	0.0	0.0	3.12	T94C:G351C:T690C	I31T:G120R	13802.342221785957
AAAACACAAGATACAAACCA	GAGTCAACGG	B	cgreGFP	0.0	0.0	0.0	0.0	2.97	4.89	0.0	0.0	7.8599999999999985	A339T:C682T	T116S:A233V	19606.263957582858
AAAACACAAGATACAAACCA	GGTTAGTGTC	B	cgreGFP	0.0	0.0	0.0	0.0	10.38	40.82	32.15	0.0	83.35	A339T:C682T	T116S:A233V	25270.12320415059
AAAACACAAGATACAAACCA	GGTTATGTTG	B	cgreGFP	0.0	0.0	0.0	0.34	55.3	121.8	44.3	0.0	221.74	A339T:C682T	T116S:A233V	22543.858829971527
AAAACACAAGCAACATGAGC	GGGTAGGGGT	B	cgreGFP	0.0	3.04	0.0	0.0	0.0	0.0	0.0	0.0	3.04	T28A:T258C	L9Q:S88P	1935.495331578453
AAAACACAAGCCCAACCCAC	ACTTTTCCTA	B	cgreGFP	0.0	0.0	0.0	0.0	1.48	0.0	1.78	0.0	3.26	C170T:T308C:G336T:T659A	V115L	24465.437663678287
AAAACACAAGCCCAACCCAC	AGCACGTCCG	B	cgreGFP	0.0	0.0	0.0	0.0	2.54	0.0	0.0	0.0	2.54	C170T:T308C:G336T:T659A	V115L	15583.440508480951
AAAACACAAGCCCAACCCAC	GCACACTTAG	B	cgreGFP	0.0	0.0	0.0	2.37	0.0	0.0	0.0	0.0	2.37	C170T:T308C:G336T:T659A	V115L	9105.305111313859
AAAACACAAGCCCACAACCA	GACTTTACAA	B	cgreGFP	5.77	0.0	0.0	0.0	0.0	0.0	1.19	0.0	6.959999999999999	T187A:C237A:A648G:A675G	I62N:H79N:T222A:I231V	590.0
AAAACACAAGCGCTGTTTTC	ACCGCTCAGT	B	cgreGFP	0.0	0.0	0.0	0.0	3.39	10.83	33.33	6.19	53.74	A393G:C458T:G636T	K134E:D218Y	30197.052502188846
AAAACACAAGCGCTGTTTTC	ATCGTGGGTA	B	cgreGFP	0.0	0.0	0.0	0.0	2.22	19.82	21.63	0.0	43.67	A393G:C458T:G636T	K134E:D218Y	26768.25530229316
AAAACACAAGCGCTGTTTTC	ATTAATCTGG	B	cgreGFP	0.0	0.0	0.0	0.0	0.0	3.43	5.48	3.78	12.69	A393G:C458T:G636T	K134E:D218Y	32266.12538790495
AAAACACAAGCGCTGTTTTC	TCTCCTGTGG	B	cgreGFP	3.32	0.0	0.0	0.0	0.0	2.64	7.56	7.22	20.74	A393G:C458T:G636T	K134E:D218Y	30701.800608132686
AAAACACAATACACAAAACA	CGGACTGGTT	B	cgreGFP	0.0	0.0	0.0	0.0	0.0	25.1	0.0	0.0	25.1	G29A:A36G:T308C:T360C	K12E:Y123H	22960.42648482675
AAAACACAATACACAAAACA	CTCTTACGAA	B	cgreGFP	0.0	0.0	0.0	0.0	3.39	3.7	1.63	0.0	8.719999999999999	G29A:A36G:T308C:T360C	K12E:Y123H	21199.934741173558
AAAACACAATACACAAAACA	GCTCTAGTAT	B	cgreGFP	0.0	0.0	0.0	0.0	0.0	14.27	18.81	0.0	33.08	G29A:A36G:T308C:T360C	K12E:Y123H	27180.41927390872
AAAACACAATACACAAAACA	GGGGACGATT	B	cgreGFP	0.0	0.0	0.0	0.0	0.0	17.04	14.37	0.11	31.52	G29A:A36G:T308C:T360C	K12E:Y123H	26669.56611135793
AAAACACAATAGCAAATAAA	GTTTAGTCCG	B	cgreGFP	0.0	0.0	0.0	4.66	0.0	0.0	0.0	0.0	4.66	C434T:T565A	L191H	9105.305111313859
AAAACACAATATAAACAAGA	ACGTTCATGT	B	cgreGFP	7.7	0.0	0.0	0.0	0.0	0.0	0.0	0.0	7.7	C109A:G280A:A399G:T427C:A532T:C600T:A694G	T36N:S96N:N136D:L145S:Q180L:H206Y:E239G	590.0
AAAACACAATATAAACAAGA	ATGCCACGTG	B	cgreGFP	4.02	0.0	0.0	0.0	0.0	0.0	0.0	0.0	4.02	C109A:G280A:A399G:T427C:A532T:C600T:A694G	T36N:S96N:N136D:L145S:Q180L:H206Y:E239G	590.0
AAAACACAATATAAACAAGA	CGAGACAAAT	B	cgreGFP	0.0	0.0	2.14	0.0	0.0	0.0	0.0	0.0	2.14	C109A:G280A:A399G:T427C:A532T:C600T:A694G	T36N:S96N:N136D:L145S:Q180L:H206Y:E239G	4407.359254013969
AAAACACAATATAAACAAGA	TGTCGCCGAT	B	cgreGFP	2.19	0.0	0.0	0.0	0.0	0.0	0.0	0.0	2.19	C109A:G280A:A399G:T427C:A532T:C600T:A694G	T36N:S96N:N136D:L145S:Q180L:H206Y:E239G	590.0
AAAACACAATATATGAAAAC	ACCGGGTGTT	B	cgreGFP	0.0	0.0	0.0	0.0	0.0	21.0	40.3	2.29	63.59	C332A:A511T	D173V	28759.86468551125
AAAACACAATATATGAAAAC	ACTTTGGGGT	B	cgreGFP	0.0	0.0	0.0	0.0	0.0	0.0	7.26	0.0	7.26	C332A:A511T	D173V	31783.594190557596
AAAACACAATATATGAAAAC	ATTGGCAATC	B	cgreGFP	0.0	0.0	0.0	0.0	0.0	0.0	0.0	3.78	3.78	C332A:A511T	D173V	42854.903135308086
AAAACACAATATATGAAAAC	GTGATAGAGC	B	cgreGFP	0.0	0.0	0.0	0.0	0.0	11.62	38.67	0.0	50.29	C332A:A511T	D173V	28300.667403606334
AAAACACAATCAAAAAATCA	AAATCGACCA	B	cgreGFP	18.72	0.0	0.0	0.0	0.0	0.0	3.11	0.0	21.83	C254A:T552A	F86L:F187I	590.0
AAAACACAATCAAAAAATCA	AAGGCCGAGG	B	cgreGFP	1.31	0.0	0.0	0.0	0.0	0.0	0.0	0.0	1.31	C254A:T552A	F86L:F187I	590.0
AAAACACAATCAAAAAATCA	GATGCGGGTC	B	cgreGFP	1.49	0.0	0.0	0.0	0.0	1.32	0.0	0.0	2.81	C254A:T552A	F86L:F187I	4035.2405837005945
AAAACACAATCAAAAAATCA	GTCGCGGTGT	B	cgreGFP	0.0	0.0	0.0	0.0	0.0	2.25	0.0	0.0	2.25	C254A:T552A	F86L:F187I	22960.42648482675
AAAACACAATGCAAGTACCC	CCACCGTAGA	B	cgreGFP	2.27	0.0	0.0	0.0	0.0	0.0	4.3	1.83	8.4	A136T:G210A:A265G:A487T:T658A	K45M:V70M:Q90R:K165M:L225H	25708.03320080442
AAAACACAATGCAAGTACCC	CGATCTACAT	B	cgreGFP	4.46	0.0	0.0	0.0	0.0	0.0	2.96	0.0	7.42	A136T:G210A:A265G:A487T:T658A	K45M:V70M:Q90R:K165M:L225H	590.0
AAAACACAATTTACACAATA	AGCTTGGTTA	B	cgreGFP	0.0	1.35	0.0	0.0	0.0	0.0	0.0	0.0	1.35	T201A:C350T:A655G:T690C	S67T:H224R	1935.495331578453
AAAACACAATTTACACAATA	TTTTTTTTTA	B	cgreGFP	0.96	0.0	0.0	0.0	0.0	0.0	0.0	0.0	0.96	T201A:C350T:A655G:T690C	S67T:H224R	590.0
AAAACACACAAAAAAAAATG	CTACGCACAG	B	cgreGFP	3.94	0.0	0.0	0.0	0.0	0.0	0.89	0.0	4.83	G106A:G111A	G35D:G37S	590.0
AAAACACACAAAAAAACACA	ACGCATTGTT	B	cgreGFP	0.87	0.0	0.0	0.0	0.0	2.11	0.0	0.0	2.98	A129T:C161T:T435C:G492A:G672A	T43S:S148P:E167K:V230I	15905.604988961855
AAAACACACAAAAAAACACA	GATTTCATTA	B	cgreGFP	0.0	0.0	0.0	0.0	0.0	3.96	0.0	0.0	3.96	A129T:C161T:T435C:G492A:G672A	T43S:S148P:E167K:V230I	22960.42648482675
AAAACACACAAAAGAAGAAG	CAGTGTCGAT	B	cgreGFP	3.41	0.0	0.0	2.29	0.0	0.79	0.0	0.0	6.49	G162A:T216C:A581G	D54N:C72R	1924.935410835661
AAAACACACAAAAGAAGAAG	GGTAGGCAGT	B	cgreGFP	0.61	0.0	0.0	0.0	0.0	0.0	0.0	0.0	0.61	G162A:T216C:A581G	D54N:C72R	590.0
AAAACACACAAAATAGAAAA	GTTCGGTAAC	B	cgreGFP	10.59	0.0	0.0	0.0	3.28	0.0	0.0	0.0	13.87	A283T:T300C:C569A	Q97L:F103L	590.0
AAAACACACAAACAAACCCC	GATGGTCCAT	B	cgreGFP	3.24	0.9	0.0	0.0	0.85	0.0	0.0	0.0	4.99	G178A:A286T:G367A:G578A:G614T	W59*:D98V:R125H:W210C	590.0
AAAACACACAAACAAACCCC	GTGATGCACG	B	cgreGFP	0.61	0.0	0.0	0.0	0.0	0.13	0.0	0.0	0.74	G178A:A286T:G367A:G578A:G614T	W59*:D98V:R125H:W210C	590.0
AAAACACACACCAAGACATG	GCAAGCGCGA	B	cgreGFP	0.0	0.0	0.0	0.0	0.0	11.49	0.0	0.0	11.49	T172A:C320T:T451C	V57E:V153A	22960.42648482675
AAAACACACACCAAGACATG	GCGTGTGTAT	B	cgreGFP	2.8	0.0	0.0	0.0	0.0	0.0	0.0	0.0	2.8	T172A:C320T:T451C	V57E:V153A	590.0
AAAACACACACCAAGACATG	GTTAGCCGTT	B	cgreGFP	2.36	4.39	0.0	0.0	0.11	0.0	0.0	0.0	6.86	T172A:C320T:T451C	V57E:V153A	1410.1622436479706
AAAACACACAGAGCAAACCC	CAATCGTTCG	B	cgreGFP	0.0	0.0	0.11	0.0	36.33	51.52	72.44	0.11	160.51	C13T:A343G:G605T	T4I:Y117C	25337.765178517828
AAAACACACAGAGCAAACCC	CACGTGGACG	B	cgreGFP	0.0	0.0	0.0	0.0	10.7	16.51	14.67	2.18	44.06	C13T:A343G:G605T	T4I:Y117C	24585.097395933597
AAAACACACAGAGCAAACCC	TAGTGCGCGG	B	cgreGFP	0.0	0.0	0.0	0.0	2.33	9.91	11.26	0.0	23.5	C13T:A343G:G605T	T4I:Y117C	26438.153383271743
AAAACACACAGAGCAAACCC	TCAGGGATCG	B	cgreGFP	0.0	0.0	0.0	0.0	0.0	4.1	8.74	0.0	12.84	C13T:A343G:G605T	T4I:Y117C	27823.47295631724
AAAACACACAGAGCAAACCC	TGTATTTCAA	B	cgreGFP	0.0	0.0	0.0	0.0	12.82	50.99	14.07	0.0	77.88	C13T:A343G:G605T	T4I:Y117C	23091.44834880313
AAAACACACATTATCCAAAC	GCTAGGTAAA	B	cgreGFP	8.66	0.0	0.0	0.0	0.0	0.0	5.19	0.0	13.85	T292A:A655C:G669A	I100N:H224P:E229K	590.0
AAAACACACATTATCCAAAC	TTTCTTGTAC	B	cgreGFP	0.0	0.0	0.0	0.0	0.0	2.11	0.0	0.0	2.11	T292A:A655C:G669A	I100N:H224P:E229K	22960.42648482675
AAAACACACCACAAAACCTC	CCAACCTGCT	B	cgreGFP	1.14	0.0	0.0	0.0	0.0	0.0	0.0	0.0	1.14	G245A:T300A:C410A:G437T:A440T:T479C:A555T:A595.:C595.:C595.	F103I:N188Y:H205.	590.0
AAAACACACCACAAAACCTC	TGTAAGCCTG	B	cgreGFP	6.47	0.0	0.0	0.0	0.0	0.0	0.0	0.0	6.47	G245A:T300A:C410A:G437T:A440T:T479C:A555T:A595.:C595.:C595.	F103I:N188Y:H205.	590.0
AAAACACACCACAGCAAACC	CCCAGGCTTA	B	cgreGFP	8.57	0.0	0.0	0.0	0.0	0.0	0.0	0.0	8.57	A363G:C368T:A650G:C683T	N124D	590.0
AAAACACACCACAGCAAACC	GTAGGCGACT	B	cgreGFP	2.89	0.0	0.0	0.0	0.0	0.0	0.0	0.0	2.89	A363G:C368T:A650G:C683T	N124D	590.0
AAAACACACCACATAACCCC	TTCGTGACGG	B	cgreGFP	31.67	0.0	0.0	0.0	0.0	0.0	0.0	0.0	31.67	T215A:T412C	F71L:L140P	590.0
AAAACACACCACATATCCCA	GGGCTAGTTG	B	cgreGFP	1.31	0.0	0.0	0.0	0.0	0.0	0.0	0.0	1.31	A24G:A359T:T676C:A700G	K8E:I231T:Y244C	590.0
AAAACACACCATACAGAACA	AGATATCGTT	B	cgreGFP	7.96	1.46	0.06	0.0	0.0	0.0	0.74	0.0	10.22	A466G	D158G	590.0
AAAACACACCCCACACCCCC	GCGTTCCTGT	B	cgreGFP	0.0	0.0	3.38	2.71	23.73	51.92	5.04	0.0	86.78000000000002	C68T:C80T:T360C:G692T	Y123H:L236F	20646.57378019156
AAAACACACCGGTAACCACA	CTCTGTGTAT	B	cgreGFP	0.0	0.0	0.0	0.0	0.0	6.08	27.26	2.18	35.52	T215C:A440G	wt	30608.94685450392
AAAACACACGACTAAACCTA	CTTAATGCAC	B	cgreGFP	6.56	0.0	0.0	2.37	0.0	0.0	0.0	0.0	8.93	A36G:A156T:C269T:A544G:A679T	K12E:T52S:H184R:K232M	590.0
AAAACACACGACTAAACCTA	TTTCCCACGG	B	cgreGFP	0.61	0.0	0.0	0.0	0.0	0.0	0.0	0.0	0.61	A36G:A156T:C269T:A544G:A679T	K12E:T52S:H184R:K232M	590.0
AAAACACACGCCAACCACCC	GGCAGGCTCG	B	cgreGFP	0.0	0.0	14.12	4.49	0.0	0.0	0.0	0.0	18.61	G65A:A226T:A261G:A572T	K75I:T89A	5725.046873485279
AAAACACACGCCAACCACCC	TAGCTGGCTT	B	cgreGFP	0.0	0.0	0.0	0.42	3.81	0.0	0.0	0.0	4.23	G65A:A226T:A261G:A572T	K75I:T89A	13704.274484390757
AAAACACACTAACTCCCACA	AACCTGGCCG	B	cgreGFP	0.0	0.0	0.0	0.0	29.87	51.39	5.93	0.11	87.30000000000003	A359T:A417G:A483T:G624A:A637G	M142V:M164L:G214S:D218G	20742.390528787164
AAAACACACTAACTCCCACA	AATTCTTTCC	B	cgreGFP	0.0	0.0	0.0	1.44	15.57	43.99	35.7	0.0	96.7	A359T:A417G:A483T:G624A:A637G	M142V:M164L:G214S:D218G	24752.81629242554
AAAACACACTAACTCCCACA	ATGACGGGCT	B	cgreGFP	0.09	0.0	0.0	0.0	21.19	73.58	18.67	0.11	113.64	A359T:A417G:A483T:G624A:A637G	M142V:M164L:G214S:D218G	22784.615778867632
AAAACACACTAACTCCCACA	CTCGTTGGAA	B	cgreGFP	0.0	0.0	0.0	0.0	10.17	36.06	12.44	0.0	58.67	A359T:A417G:A483T:G624A:A637G	M142V:M164L:G214S:D218G	23280.716118277734
AAAACACACTAACTCCCACA	TGGTCTGAAA	B	cgreGFP	0.0	0.0	0.0	0.0	0.0	3.3	0.44	0.0	3.74	A359T:A417G:A483T:G624A:A637G	M142V:M164L:G214S:D218G	25271.500419498218
AAAACACACTACCAAAACGA	ATTTGAGTCG	B	cgreGFP	5.16	5.24	0.0	0.0	0.0	1.06	0.74	0.0	12.2	wt	wt	1408.1659910499814
AAAACACACTACCAAAACGA	CGGGTCTTTT	B	cgreGFP	1.4	10.25	0.0	0.0	0.0	1.19	1.33	0.0	14.17	wt	wt	2062.0696466277222
AAAACACACTACCAAAACGA	GTTTCGTACG	B	cgreGFP	1.14	0.9	0.0	0.0	0.0	0.0	0.0	0.0	2.04	wt	wt	1113.175604324505
AAAACACACTATAAACATCT	GTTCCTTATC	B	cgreGFP	0.0	0.0	0.0	0.0	2.54	0.0	0.0	0.0	2.54	T215C:A247G:G522A	D84G:G177S	15583.440508480951
AAAACACAGAACTGAGTCCA	CAGATAAGGC	B	cgreGFP	0.0	0.79	0.0	0.0	0.0	0.0	0.0	4.01	4.8	A54T:G77A:A194G:C259T:A316T:A475T:A550T	T18S:S88F:Q108L:N161I:Q186L	39838.621948265514
AAAACACAGAACTGAGTCCA	TGGGTGGTAC	B	cgreGFP	2.45	0.0	0.0	0.08	0.0	0.0	0.0	0.0	2.53	A54T:G77A:A194G:C259T:A316T:A475T:A550T	T18S:S88F:Q108L:N161I:Q186L	590.0
AAAACACAGACAAAAACCAA	ATGCACGGCC	B	cgreGFP	0.0	0.0	0.0	0.0	0.0	11.49	53.04	16.17	80.7	A35T:G62A	E11D	32379.212441817308
AAAACACAGACAAAAACCAA	CGTTCTCTCA	B	cgreGFP	0.0	0.0	0.0	0.0	0.85	10.04	33.78	8.37	53.04	A35T:G62A	E11D	31291.39021556688
AAAACACAGACAAAAACCAA	CTGTTTTTGT	B	cgreGFP	0.0	0.0	0.0	0.0	0.0	0.0	4.0	14.11	18.11	A35T:G62A	E11D	38587.627843087015
AAAACACAGACAAAAACCAA	GGTGCGGGGG	B	cgreGFP	0.0	0.0	0.0	0.0	0.0	8.32	16.89	3.9	29.11	A35T:G62A	E11D	30225.057267790944
AAAACACAGACAAAAACCAA	TTCCTCGAGG	B	cgreGFP	0.0	0.0	0.0	0.0	0.42	16.25	36.15	2.52	55.34	A35T:G62A	E11D	29171.63878412143
AAAACACAGACCAAAAACAC	ATGAGGGTCG	B	cgreGFP	7.44	0.0	1.07	0.0	0.0	0.0	2.81	0.0	11.32	G180A:T216C:A307T:A348G:T527G	A60T:C72R:N105I:N119D	590.0
AAAACACAGACCAAAAACAC	CGCTCCGTTG	B	cgreGFP	1.75	0.0	7.32	0.0	0.0	0.4	0.0	0.0	9.47	G180A:T216C:A307T:A348G:T527G	A60T:C72R:N105I:N119D	3821.517295227729
AAAACACAGACTAAAAAAAC	AGCAGCGAAA	B	cgreGFP	0.79	0.0	0.0	0.0	0.0	0.0	0.0	0.0	0.79	A115G:A141G:T228G:T484A	D38G:K47E:Y76D:M164K	590.0
AAAACACAGACTAAAAAAAC	GGTGTGAAGA	B	cgreGFP	2.45	0.0	0.11	0.0	5.4	0.0	0.0	0.0	7.960000000000001	A115G:A141G:T228G:T484A	D38G:K47E:Y76D:M164K	10072.272609100995
AAAACACAGCAAAAAATATA	GTGGTACACG	B	cgreGFP	1.31	3.83	0.0	0.0	0.0	3.43	0.0	0.0	8.57	A54T:T295C:A695G	T18S:I101T	6638.550159600533
AAAACACAGCAACATAACCT	ACGATCCCTG	B	cgreGFP	2.36	0.0	0.0	0.0	0.0	0.26	0.0	0.0	2.62	T182A:T300C	F103L	590.0
AAAACACAGCAACATAACCT	TAATGTTTCT	B	cgreGFP	0.0	0.85	0.28	0.0	0.0	0.0	0.0	0.0	1.13	T182A:T300C	F103L	2536.548686739563
AAAACACAGCCCAGAGAACC	ATGCTGGTTT	B	cgreGFP	0.0	0.0	0.0	0.0	0.0	10.7	13.48	4.13	28.31	T5C:A329T:A471G	K112N:K160E	29318.703876885298
AAAACACAGCCCAGAGAACC	GCCGGACAGA	B	cgreGFP	0.0	0.0	0.0	0.0	1.91	24.17	61.63	9.63	97.34	T5C:A329T:A471G	K112N:K160E	30053.177208018387
AAAACACAGCCCAGAGAACC	GGTGATTGCT	B	cgreGFP	0.0	0.0	0.0	0.0	0.0	3.7	8.3	0.0	12.0	T5C:A329T:A471G	K112N:K160E	27884.64457964485
AAAACACAGTCCTATGAAAA	CTCTCGTAGG	B	cgreGFP	8.84	3.83	0.0	0.0	0.0	8.45	0.0	0.0	21.12	T148C:A265T:T281C:G313C:A329T:T427A:C634A:G662A	I49T:Q90L:G107A:K112N:L145*:P217H	2914.4197328961754
AAAACACAGTCCTATGAAAA	TCTCTTGGTG	B	cgreGFP	2.89	0.0	0.0	0.0	0.0	0.0	2.22	1.49	6.6	T148C:A265T:T281C:G313C:A329T:T427A:C634A:G662A	I49T:Q90L:G107A:K112N:L145*:P217H	14754.443143689154
AAAACACAGTCCTATGAAAA	TTCCGAATGT	B	cgreGFP	0.0	9.13	0.0	0.0	0.0	1.19	0.0	0.0	10.32	T148C:A265T:T281C:G313C:A329T:T427A:C634A:G662A	I49T:Q90L:G107A:K112N:L145*:P217H	2376.668797857842
AAAACACATAAAAAAAACTC	GATTTTCCTT	B	cgreGFP	0.44	0.0	0.0	0.0	0.0	0.0	0.0	0.0	0.44	A24T:A363T:C436T:G669A	K8*:N124Y:S148L:E229K	590.0
AAAACACATAAAAAAAACTC	TGCGAGCTTT	B	cgreGFP	0.0	0.0	0.0	0.0	0.0	4.62	0.0	0.0	4.62	A24T:A363T:C436T:G669A	K8*:N124Y:S148L:E229K	22960.42648482675
AAAACACATAAAAAAAACTC	TGTAGATGTC	B	cgreGFP	0.0	0.0	0.0	0.0	1.59	0.0	0.0	0.11	1.7000000000000002	A24T:A363T:C436T:G669A	K8*:N124Y:S148L:E229K	17317.227604581505
AAAACACATAAAACAAATGC	AGGGAGTGTC	B	cgreGFP	2.36	0.0	0.0	0.0	0.0	0.0	0.0	0.0	2.36	A194T:C221A:A405T:T412C	F73L:N138Y:L140P	590.0
AAAACACATAAAACAAATGC	GTTTGCGTGG	B	cgreGFP	3.06	0.0	0.0	0.0	0.0	0.0	0.0	0.0	3.06	A194T:C221A:A405T:T412C	F73L:N138Y:L140P	590.0
AAAACACATAAACATCAACT	CAGGAGCTCT	B	cgreGFP	7.52	0.0	0.0	0.0	0.0	4.49	0.0	0.0	12.01	T116A:G167A:G377A:G533T:G614T:A648T:C701T	D38E:Q180H:W210C:T222S	590.0
AAAACACATAAACATCAACT	CTTTCTGTTG	B	cgreGFP	0.0	0.0	0.0	0.0	0.0	6.34	0.0	0.0	6.34	T116A:G167A:G377A:G533T:G614T:A648T:C701T	D38E:Q180H:W210C:T222S	22960.42648482675
AAAACACATAAACATCAACT	GTTTTCGTTC	B	cgreGFP	2.97	0.0	0.0	0.0	0.0	0.0	0.0	0.0	2.97	T116A:G167A:G377A:G533T:G614T:A648T:C701T	D38E:Q180H:W210C:T222S	590.0
AAAACACATAAACATCAACT	TTCCATGTAC	B	cgreGFP	9.1	0.0	0.0	0.0	0.0	8.98	0.59	0.0	18.67	T116A:G167A:G377A:G533T:G614T:A648T:C701T	D38E:Q180H:W210C:T222S	6781.170848781771
AAAACACATAACACCGCCCA	AATTCTAGCT	B	cgreGFP	0.0	11.15	0.0	0.0	0.0	0.0	1.93	0.0	13.08	G137T:T297A:G478A:C561T	K45N:S102T:G162D:P190S	2410.5464980928896
AAAACACATAACATAAAAAC	TGGCGTGGTG	B	cgreGFP	1.84	0.0	0.0	0.0	0.0	0.0	0.0	0.0	1.84	A64T:A343G:A378T:C657A	E21V:Y117C:K129*:L225I	590.0
AAAACACATAATAGTCAAAC	AGGTGAACGG	B	cgreGFP	0.0	0.0	0.0	0.0	0.0	0.0	2.22	2.41	4.630000000000001	T182C:A361G	Y123C	36835.12055051832
AAAACACATAATAGTCAAAC	CAATTTTCAG	B	cgreGFP	0.0	0.0	0.0	0.0	0.64	13.47	4.0	7.11	25.22	T182C:A361G	Y123C	28669.333740824528
AAAACACATAATAGTCAAAC	GGCGGGTGGT	B	cgreGFP	0.0	0.0	0.0	0.0	0.64	35.14	36.59	3.21	75.58000000000001	T182C:A361G	Y123C	27194.762888732334
AAAACACATAATAGTCAAAC	GGGTATTGCG	B	cgreGFP	0.0	0.0	0.0	0.0	5.51	74.11	85.19	0.92	165.73000000000005	T182C:A361G	Y123C	27050.801439041978
AAAACACATAATAGTCAAAC	GTTCTGGAGC	B	cgreGFP	0.0	0.0	0.0	0.0	0.0	8.85	23.56	0.0	32.41	T182C:A361G	Y123C	28075.81359254249
AAAACACATAATAGTCAAAC	TTCCTGGGTC	B	cgreGFP	0.0	0.0	0.0	0.0	1.91	11.49	33.78	14.11	61.29	T182C:A361G	Y123C	31894.332083432822
AAAACACATACTTAAAGCAA	AGTCTGATTT	B	cgreGFP	2.36	1.24	0.0	0.0	2.54	0.0	0.0	0.0	6.14	A40G:A74G:T94C:A103G:C113A:T150A:G284T	E13G:I31T:E34G:C50S:Q97H	3395.042877444749
AAAACACATACTTAAAGCAA	GAAGCTTTGA	B	cgreGFP	2.89	0.0	0.0	0.0	0.0	0.0	0.0	0.0	2.89	A40G:A74G:T94C:A103G:C113A:T150A:G284T	E13G:I31T:E34G:C50S:Q97H	590.0
AAAACACATAGCCCCTGTGA	CCGGGGGGTC	B	cgreGFP	8.49	0.0	0.0	5.84	0.0	0.0	0.0	0.0	14.33	A70G:G105A	D23G:G35S	590.0
AAAACACATAGCCCCTGTGA	TGCTGTGCGC	B	cgreGFP	4.81	0.0	0.0	0.0	0.0	0.0	0.0	0.0	4.81	A70G:G105A	D23G:G35S	590.0
AAAACACATATAAACAACCC	ATCCGTAGGC	B	cgreGFP	12.69	0.0	0.0	0.0	0.0	0.0	0.0	0.0	12.69	A85T:T192A:A256C	K28M:S64T:K87T	590.0
AAAACACATATAAACAACCC	CGAGTCCGAC	B	cgreGFP	4.72	0.0	0.0	0.0	0.0	3.3	0.0	0.0	8.02	A85T:T192A:A256C	K28M:S64T:K87T	590.0
AAAACACATATTATATCACC	CTTCTGTCCT	B	cgreGFP	2.01	9.13	0.0	0.0	0.0	3.04	0.0	0.0	14.18	T91C:C139A:A501G:A544G	I30T:A46E:K170E:H184R	2051.090552183658
AAAACACATCAAACTACATG	GTTCAGGTTC	B	cgreGFP	0.0	0.0	0.0	0.0	0.0	1.72	10.07	0.0	11.79	T281A	S96R	28796.392114146005
AAAACACATCTAGAAAAACC	ACAGGGCTTA	B	cgreGFP	13.74	0.0	0.0	0.0	0.0	0.0	0.0	0.0	13.74	G102A:A333C:A363T:C448T:G461T:A483T:A496G:T592C:T612A	E34K:K114Q:N124Y:A152V:L156F:M164L:Y168C:L203P:W210R	590.0
AAAACACATCTAGAAAAACC	TGGAGCTGTA	B	cgreGFP	6.56	0.0	0.0	0.0	0.0	0.0	0.0	0.0	6.56	G102A:A333C:A363T:C448T:G461T:A483T:A496G:T592C:T612A	E34K:K114Q:N124Y:A152V:L156F:M164L:Y168C:L203P:W210R	590.0
AAAACACATCTCCCCACCCC	TTAACATATG	B	cgreGFP	6.82	0.0	0.0	0.0	0.0	4.1	1.93	0.0	12.85	A8G:A25G:T44A:T195C:A343T:A445G:A483T:T508C:C623G	K8R:S65P:Y117F:H151R:M164L:F172S:F213L	4167.456555584351
AAAACACATTACACAAACCA	CACCGTCATT	B	cgreGFP	0.52	0.0	0.0	0.0	0.0	0.0	0.0	0.0	0.52	A153T:T258A:A408G:T424C	T51S:S88T:I139V:V144A	590.0
AAAACACATTACACAAACCA	CGGAGTCAGG	B	cgreGFP	1.84	0.0	0.0	0.0	0.0	3.3	0.0	0.0	5.14	A153T:T258A:A408G:T424C	T51S:S88T:I139V:V144A	13219.07171827079
AAAACACATTACACAAACCA	TCCGGTGGTT	B	cgreGFP	9.62	0.0	0.0	0.0	0.0	6.74	2.37	0.11	18.84	A153T:T258A:A408G:T424C	T51S:S88T:I139V:V144A	5562.510286869667
AAAACACATTACACAAACCA	TTCCGTTATG	B	cgreGFP	8.31	0.0	0.0	0.0	0.0	0.0	0.0	0.0	8.31	A153T:T258A:A408G:T424C	T51S:S88T:I139V:V144A	590.0
AAAACACATTACCCAAGCCG	TTTGGAGCCG	B	cgreGFP	2.36	0.0	0.0	0.0	0.0	10.96	0.0	0.0	13.32	A93T:A136T:T276A:G447A:G687T	I31F:K45M:Y95N:A152T:D235Y	20799.364606814266
AAAACACATTTTCCAAACCA	AGGGGGCTAG	B	cgreGFP	4.37	0.0	0.0	9.91	0.0	0.0	1.48	0.0	15.760000000000002	G67T:T192A:T242A:G381A:A406T:A489C:A558C:G567T:C569T:G624A:T676C	G22V:S64T:G130S:N138I:I166L:K189Q:G192C:G214S:I231T	7048.383141261107
AAAACACATTTTCCAAACCA	TATTCCGCCA	B	cgreGFP	2.36	0.0	0.0	0.0	0.0	0.0	0.0	0.0	2.36	G67T:T192A:T242A:G381A:A406T:A489C:A558C:G567T:C569T:G624A:T676C	G22V:S64T:G130S:N138I:I166L:K189Q:G192C:G214S:I231T	590.0
AAAACACATTTTCCAAACCA	TTTGGCTTTG	B	cgreGFP	0.0	0.0	0.0	0.0	4.98	5.55	0.0	0.0	10.53	G67T:T192A:T242A:G381A:A406T:A489C:A558C:G567T:C569T:G624A:T676C	G22V:S64T:G130S:N138I:I166L:K189Q:G192C:G214S:I231T	19179.959436348003
AAAACACCAAAACAAAAACC	GGTCTTGGAA	B	cgreGFP	4.55	0.0	0.0	0.0	0.0	0.0	0.0	0.0	4.55	G111T:G579C:G624A	G37C:E196Q:G214S	590.0
AAAACACCAAAACAAAAACC	GTTTAGAAGT	B	cgreGFP	4.99	0.0	0.06	0.0	3.18	0.66	0.3	0.0	9.19	G111T:G579C:G624A	G37C:E196Q:G214S	2163.834258883055
AAAACACCAAAACAAAAACC	TCGCATACGA	B	cgreGFP	1.22	0.0	0.0	0.0	0.0	0.0	0.0	0.0	1.22	G111T:G579C:G624A	G37C:E196Q:G214S	590.0
AAAACACCAAAACAAAAACC	TGTTTTTCTG	B	cgreGFP	2.54	0.0	0.0	0.0	0.0	0.0	0.0	0.0	2.54	G111T:G579C:G624A	G37C:E196Q:G214S	590.0
AAAACACCAAAATCAACTCA	CCCAGTCGCG	B	cgreGFP	4.81	13.07	0.0	0.0	0.0	0.0	0.0	0.0	17.88	A256G:A556G:T592C:A695G	K87R:N188S:L203P	1362.5756507231606
AAAACACCAAAATCAACTCA	GTTGGTGATG	B	cgreGFP	11.99	5.97	0.0	0.0	0.0	4.76	0.0	0.0	22.72	A256G:A556G:T592C:A695G	K87R:N188S:L203P	590.0
AAAACACCAAAATCAACTCA	TCTGGCACGG	B	cgreGFP	2.36	0.0	0.0	0.0	0.0	0.0	0.0	0.0	2.36	A256G:A556G:T592C:A695G	K87R:N188S:L203P	590.0
AAAACACCAAAATTATAACC	ACTACCGTGG	B	cgreGFP	2.89	0.0	0.0	0.0	0.0	0.0	0.0	0.0	2.89	A136G:A304G:A328G:A329G:C443T:T594C:T653C:A663G:T690A	K45R:D104G:K112R:Y204H:I227V:L236M	590.0
AAAACACCAAAATTATAACC	GTACTTTGTT	B	cgreGFP	0.0	0.0	0.0	0.0	0.0	2.64	0.0	0.0	2.64	A136G:A304G:A328G:A329G:C443T:T594C:T653C:A663G:T690A	K45R:D104G:K112R:Y204H:I227V:L236M	22960.42648482675
AAAACACCAAATAAAATACC	TATTGGTGTG	B	cgreGFP	7.09	0.0	0.0	0.0	0.0	0.0	0.0	0.0	7.09	T30C:A54T:T91A:A135G:T215A:C218T:A255G:C259T:G341A:T514C	F10L:T18S:I30N:K45E:F71L:K87E:S88F:V174A	590.0
AAAACACCAAATAAAATACC	TTTCGCGTAT	B	cgreGFP	2.19	0.0	0.0	0.0	0.0	0.0	0.0	0.0	2.19	T30C:A54T:T91A:A135G:T215A:C218T:A255G:C259T:G341A:T514C	F10L:T18S:I30N:K45E:F71L:K87E:S88F:V174A	590.0
AAAACACCAACCACCATCCA	GTTGGTTTCG	B	cgreGFP	17.59	0.0	5.12	0.0	0.74	0.0	7.11	0.0	30.56	A64G:T187C:C302T:G330A:T429A:C436T:T495A:G570A:C633A:T705G	E21G:I62T:A113T:Y146N:S148L:Y168N:A193T:P217T:*246G	590.0
AAAACACCAACTATCACCAC	GTGTATGATG	B	cgreGFP	0.09	0.0	7.32	5.67	0.0	0.0	0.0	0.0	13.08	T10C:A16G:G117C:G159A:G494C	L3P:E5G:A39P:G53S:E167D	5893.81426508675
AAAACACCAACTATCACCAC	TGATGCTGGT	B	cgreGFP	1.75	0.0	0.0	0.0	0.0	0.0	0.0	0.0	1.75	T10C:A16G:G117C:G159A:G494C	L3P:E5G:A39P:G53S:E167D	590.0
AAAACACCACAAAATACAGA	ACTAGATCTG	B	cgreGFP	4.11	0.0	0.0	0.0	0.0	1.32	2.67	1.49	9.59	G127A:T201A:G324A:T325A:T390A:G478A:T508A	G42D:S67T:V111K:F133I:G162D:F172Y	13553.03809626562
AAAACACCACAAAATACAGA	CGGCCTTACG	B	cgreGFP	2.89	0.0	0.0	0.0	0.0	0.0	0.0	0.0	2.89	G127A:T201A:G324A:T325A:T390A:G478A:T508A	G42D:S67T:V111K:F133I:G162D:F172Y	590.0
AAAACACCACAACAACCCCC	ATCCGTGCAG	B	cgreGFP	0.0	0.0	0.0	0.0	0.0	0.0	1.63	0.0	1.63	wt	wt	31783.594190557596
AAAACACCACAACAACCCCC	CTTATTGATG	B	cgreGFP	0.0	0.0	0.0	0.0	0.0	0.0	3.11	0.0	3.11	wt	wt	31783.594190557596
AAAACACCACAACAACCCCC	TATGATTGCG	B	cgreGFP	0.0	0.0	0.0	0.0	0.0	1.06	0.0	3.56	4.62	wt	wt	39890.545642580364
AAAACACCACACACAATCCC	AGCTCTCGGT	B	cgreGFP	9.36	0.0	0.0	0.0	0.0	5.68	1.19	0.0	16.229999999999997	A24G:T91A:T133A:G178A:C444T:.592C	K8E:I30N:I44N:W59*:H151Y:L203P:Y204V:H205P:H206P:L207P:T208D:V209S:W210V:T211D:S212*:F213L:G214R:K215Q:D216R:D218R:D219*:D220R:E221R:T222D:D223R:H224S:L225P:T226Y:I227D:V228R:E229R:V230G:I231H:K232*:A233G:V234R:D235R:E239G:T243N:Y244V:R245P:*246L	604.7406968945273
AAAACACCACACACAATCCC	CTCCGCGAAA	B	cgreGFP	0.35	0.0	0.0	0.0	0.0	2.38	0.89	0.0	3.62	A24G:T91A:T133A:G178A:C444T:.592C	K8E:I30N:I44N:W59*:H151Y:L203P:Y204V:H205P:H206P:L207P:T208D:V209S:W210V:T211D:S212*:F213L:G214R:K215Q:D216R:D218R:D219*:D220R:E221R:T222D:D223R:H224S:L225P:T226Y:I227D:V228R:E229R:V230G:I231H:K232*:A233G:V234R:D235R:E239G:T243N:Y244V:R245P:*246L	24137.099583002106
AAAACACCACACACAATCCC	TTGTGCGAGG	B	cgreGFP	5.34	0.56	0.0	0.0	0.0	0.0	0.0	0.0	5.9	A24G:T91A:T133A:G178A:C444T:.592C	K8E:I30N:I44N:W59*:H151Y:L203P:Y204V:H205P:H206P:L207P:T208D:V209S:W210V:T211D:S212*:F213L:G214R:K215Q:D216R:D218R:D219*:D220R:E221R:T222D:D223R:H224S:L225P:T226Y:I227D:V228R:E229R:V230G:I231H:K232*:A233G:V234R:D235R:E239G:T243N:Y244V:R245P:*246L	590.0
AAAACACCACACACCACCTA	GTTCAGGCAT	B	cgreGFP	8.4	0.0	0.0	0.0	2.44	2.51	0.0	0.0	13.35	C600G:G613C	H206D:W210S	590.0
AAAACACCACACACCACCTA	TTTGGCGTGG	B	cgreGFP	2.45	0.0	0.0	0.0	0.0	0.0	0.0	0.0	2.45	C600G:G613C	H206D:W210S	590.0
AAAACACCACAGACCAACAC	CCGTCGATTG	B	cgreGFP	0.0	0.0	0.0	0.0	3.5	5.68	7.85	0.0	17.03	C538T	A182V	25599.33936564685
AAAACACCACAGACCAACAC	CTGCTCCGTG	B	cgreGFP	2.45	0.0	0.0	0.0	0.0	5.81	32.0	0.0	40.26000000000001	C538T	A182V	29107.16616032968
AAAACACCACAGACCAACAC	TATTGCTTGC	B	cgreGFP	0.0	0.0	0.0	0.0	0.0	1.32	2.07	0.46	3.85	C538T	A182V	29452.635441060043
AAAACACCACCAAACAAAAC	TGCACGAAGA	B	cgreGFP	0.0	0.0	0.0	0.0	18.96	28.53	40.74	0.11	88.34	A38G:G75A	E25K	25554.11329719665
AAAACACCACTATCCAACCC	GCCAGTTGAG	B	cgreGFP	0.0	0.0	0.0	0.0	0.0	0.0	4.89	0.0	4.89	T325C:G341A:C468A:T604C:T667C	V111A:R159S:L207P:V228A	31783.594190557596
AAAACACCACTATCCAACCC	TTACGCTACT	B	cgreGFP	1.49	0.0	0.0	3.22	0.0	0.0	0.0	0.57	5.28	T325C:G341A:C468A:T604C:T667C	V111A:R159S:L207P:V228A	7111.162909792477
AAAACACCAGACCAATACAA	ATTTTGGATT	B	cgreGFP	0.0	0.0	0.0	0.0	0.0	2.64	4.44	0.0	7.08	A108G:A499T:A694G	T36A:N169I:E239G	27481.27351248516
AAAACACCAGACCAATACAA	CGATTCCGTT	B	cgreGFP	0.0	0.0	0.0	0.0	0.0	3.96	9.19	0.0	13.15	A108G:A499T:A694G	T36A:N169I:E239G	27924.25181557075
AAAACACCAGACCAATACAA	CGGTCGTCCG	B	cgreGFP	0.0	0.0	0.0	0.0	2.86	3.7	4.15	0.46	11.170000000000002	A108G:A499T:A694G	T36A:N169I:E239G	24815.513299990933
AAAACACCAGACCAATACAA	GCTATGGTTA	B	cgreGFP	0.0	0.0	0.0	0.0	0.0	5.42	0.0	0.0	5.42	A108G:A499T:A694G	T36A:N169I:E239G	22960.42648482675
AAAACACCAGCCACCTTCAC	AGAGCGTCAT	B	cgreGFP	3.5	10.59	0.0	0.0	0.0	0.0	0.0	0.0	14.09	T52A:G77.:G117C:C260T:A286G:T308.	I17N:G26A:M27*:K28S:F29S:I30S:I31L:K32R:G33A:E34R:G35A:T36L:G37A:D38I:A39P:T40P:T41R:G42A:T43P:I44S:K45R:A46R:K47S:Y48T:I49S:C50A:T51P:T52P:G53A:D54T:L55C:V57C:W59G:A60L:T61P:I62S:L63C:S64H:S65P:L66C:S67R:Y68T:G69A:V70C:C72A:F73S:A74L:K75N:Y76T:R78A:H79T:I80L:A81R:D84T:F85S:F86S:K87S:S88L:T89P:Q90N:D93M:G94A:Y95T:S96V:Q97R:D98A:R99A:I100S:I101S:S102R:F103S:D104T:N105R:D106R:G107P:Q108V:Y109R:D110…	1379.427914720807
AAAACACCAGCCACCTTCAC	CGGTTACTAC	B	cgreGFP	7.0	0.0	0.0	0.0	0.0	0.0	0.0	0.0	7.0	T52A:G77.:G117C:C260T:A286G:T308.	I17N:G26A:M27*:K28S:F29S:I30S:I31L:K32R:G33A:E34R:G35A:T36L:G37A:D38I:A39P:T40P:T41R:G42A:T43P:I44S:K45R:A46R:K47S:Y48T:I49S:C50A:T51P:T52P:G53A:D54T:L55C:V57C:W59G:A60L:T61P:I62S:L63C:S64H:S65P:L66C:S67R:Y68T:G69A:V70C:C72A:F73S:A74L:K75N:Y76T:R78A:H79T:I80L:A81R:D84T:F85S:F86S:K87S:S88L:T89P:Q90N:D93M:G94A:Y95T:S96V:Q97R:D98A:R99A:I100S:I101S:S102R:F103S:D104T:N105R:D106R:G107P:Q108V:Y109R:D110…	590.0
AAAACACCATGAACATAAAA	TGGGCATCCT	B	cgreGFP	2.19	0.0	0.0	0.0	0.0	0.0	0.0	0.0	2.19	T31C:T116C:T166C:A294G:C540T:A627T:A650G	F10S:L55P:I101V:R183C:K215*	590.0
AAAACACCCAGCCAAAAAAC	ACCGGATCGC	B	cgreGFP	3.06	0.0	0.0	9.99	51.69	7.0	6.67	0.0	78.41	A294G:C366T	I101V:R125C	15634.09906780481
AAAACACCCAGCCAAAAAAC	CCACAAGAAT	B	cgreGFP	0.0	0.0	0.0	0.0	4.77	10.17	0.0	0.0	14.94	A294G:C366T	I101V:R125C	19848.830387286253
AAAACACCCAGCCAAAAAAC	CCTGGGCCGG	B	cgreGFP	0.0	0.0	5.12	3.22	4.87	2.51	0.0	0.0	15.72	A294G:C366T	I101V:R125C	11469.23641908366
AAAACACCCCATCAATCTCT	AGAGGTTCGA	B	cgreGFP	0.0	0.0	0.0	0.93	0.0	1.85	0.0	0.0	2.78	A58T:A90G:A277G:G289A:T360C:G415T:G520A	E19V:I30V:Y95C:R99H:Y123H:G141V:G176D	18961.86488854136
AAAACACCCCATCAATCTCT	GCCGGGCGGG	B	cgreGFP	4.37	0.62	0.0	0.0	0.0	0.0	0.15	0.0	5.1400000000000015	A58T:A90G:A277G:G289A:T360C:G415T:G520A	E19V:I30V:Y95C:R99H:Y123H:G141V:G176D	590.0
AAAACACCCCATCAATCTCT	TAGTCGCCAG	B	cgreGFP	7.09	0.0	0.0	0.0	0.0	0.0	0.0	0.0	7.09	A58T:A90G:A277G:G289A:T360C:G415T:G520A	E19V:I30V:Y95C:R99H:Y123H:G141V:G176D	590.0
AAAACACCCCTCCAGCGCCT	CACGTATTCG	B	cgreGFP	7.61	0.0	0.0	0.0	0.64	0.0	0.0	0.0	8.25	T241A:G345A:C366A:T514C:T622A	I80N:E118K:R125S:V174A:F213Y	590.0
AAAACACCCCTCCAGCGCCT	TAGTTCTTAA	B	cgreGFP	1.75	0.0	0.0	0.0	0.0	0.0	0.0	0.0	1.75	T241A:G345A:C366A:T514C:T622A	I80N:E118K:R125S:V174A:F213Y	590.0
AAAACACCCGCCAGATCCCA	CCCTGTGCGG	B	cgreGFP	104.81	0.0	0.0	0.0	0.0	0.13	0.0	0.0	104.94	A40T:G125T:A186G:T242C:A550T:A556T	E13V:I62V:Q186L:N188I	590.0
AAAACACCCGCCAGATCCCA	CGTCCTCTTA	B	cgreGFP	2.54	0.0	0.0	0.08	0.0	0.0	0.0	0.0	2.62	A40T:G125T:A186G:T242C:A550T:A556T	E13V:I62V:Q186L:N188I	590.0
AAAACACCCGCCAGATCCCA	TCATTAGTAA	B	cgreGFP	86.79	0.0	0.0	0.0	0.0	3.43	0.0	0.0	90.22	A40T:G125T:A186G:T242C:A550T:A556T	E13V:I62V:Q186L:N188I	590.0
AAAACACCCGCCAGATCCCA	TCCTACATAA	B	cgreGFP	38.67	0.0	0.0	0.0	0.0	3.17	0.0	0.0	41.84	A40T:G125T:A186G:T242C:A550T:A556T	E13V:I62V:Q186L:N188I	590.0
AAAACACCCGCCAGATCCCA	TGTCGATATG	B	cgreGFP	14.79	0.0	0.0	0.0	0.0	0.0	0.0	0.0	14.79	A40T:G125T:A186G:T242C:A550T:A556T	E13V:I62V:Q186L:N188I	590.0
AAAACACCCTACGGGCACCT	AAAGGTGTCA	B	cgreGFP	0.7	0.0	0.0	0.0	0.0	0.0	0.0	0.0	0.7	T214C:T281A:T610C	F71S:S96R:V209A	590.0
AAAACACCCTACGGGCACCT	CGTACGCCCG	B	cgreGFP	1.31	0.0	0.0	0.0	0.0	0.0	0.0	0.0	1.31	T214C:T281A:T610C	F71S:S96R:V209A	590.0
AAAACACCGAAATAACACAA	GGTGTGTCCA	B	cgreGFP	9.01	0.0	0.0	1.02	0.0	0.0	0.0	0.0	10.03	G62C:A108T:T252C:G341T:A363G:A398G	T36S:F86L:N124D	590.0
AAAACACCGAAATAACACAA	TGTTCGTAGT	B	cgreGFP	0.0	0.0	0.0	0.0	0.0	3.57	0.0	0.0	3.57	G62C:A108T:T252C:G341T:A363G:A398G	T36S:F86L:N124D	22960.42648482675
AAAACACCGAATCAAAACTC	AACCGTAATC	B	cgreGFP	0.79	0.0	0.0	0.0	0.0	0.0	0.0	0.0	0.79	G72A:A238T:A255C:A319T:G526A:C540A:C548A:C661T	V24I:H79L:K87Q:Y109F:G178D:R183S:T226M	590.0
AAAACACCGAATCAAAACTC	CCGTGGAGGT	B	cgreGFP	10.76	0.0	0.73	0.0	0.0	0.0	0.0	0.0	11.49	G72A:A238T:A255C:A319T:G526A:C540A:C548A:C661T	V24I:H79L:K87Q:Y109F:G178D:R183S:T226M	590.0
AAAACACCGACACTACGACA	TCGGAGGCCG	B	cgreGFP	4.46	0.0	0.0	0.0	0.0	0.0	0.3	0.0	4.76	A153G:A466G:G567A:A640T:A660G:A695T	T51A:D158G:G192S:D219V:T226A:E239D	590.0
AAAACACCGTGCATCAAGCC	ATGTTAGCAT	B	cgreGFP	0.44	5.13	11.09	1.19	0.0	0.0	3.85	0.0	21.700000000000006	G574C	W194S	4410.702532249835
AAAACACCGTGCATCAAGCC	CTGGATAGAT	B	cgreGFP	7.52	0.28	19.02	4.06	4.03	0.0	0.0	0.0	34.91	G574C	W194S	4265.767683231087
AAAACACCTCCCCTAAACAT	AGTGTTGCAG	B	cgreGFP	0.0	0.0	0.0	0.0	0.0	0.0	8.44	0.0	8.44	G492T:A515G	E167*	31783.594190557596
AAAACACCTCCCCTAAACAT	AGTTTGGCGT	B	cgreGFP	7.0	0.0	0.0	0.0	0.0	16.78	0.0	0.11	23.89	G492T:A515G	E167*	15911.629415628855
AAAACACCTCCCCTAAACAT	GGGCAGAGCG	B	cgreGFP	0.0	0.0	0.0	0.0	1.91	0.0	0.0	0.0	1.91	G492T:A515G	E167*	15583.440508480951
AAAACACCTCCCCTAAACAT	TGATCAAGGA	B	cgreGFP	10.59	0.0	0.0	0.0	0.0	4.76	0.0	0.0	15.35	G492T:A515G	E167*	590.0
AAAACACCTGACAAAAGACA	GTAACATTAG	B	cgreGFP	45.76	0.0	0.06	0.0	0.11	0.0	0.0	0.0	45.93	C181A:A615G:A629G	A60D:T211A	590.0
AAAACACCTGACATTGATCG	AGGTTTTTCC	B	cgreGFP	0.0	0.0	0.0	2.54	10.06	0.0	0.0	0.0	12.6	A17T:T87A:C654A	E5D:F29I:H224N	13237.778897618597
AAAACACCTGAGCCCCTTGC	CAGTACGCTG	B	cgreGFP	0.0	1.13	0.0	0.0	0.0	0.0	7.41	0.0	8.54	A266T:T337C:G351A:T460A	Q90H:V115A:G120S:L156*	29386.54326386448
AAAACACGAAACACACAATC	TTCGCGGGGT	B	cgreGFP	0.0	0.0	0.0	0.0	77.65	0.13	1.33	0.0	79.11	A129T:G171A:C236.:T460C:T495C:T566C	T43S:V57M:H79T:I80L:A81R:D84T:F85S:F86S:K87S:S88P:T89P:Q90N:D93M:G94A:Y95T:S96V:Q97R:D98T:R99A:I100S:I101S:S102R:F103S:D104T:N105M:D106T:G107A:Q108S:Y109T:D110T:V111*:A113P:V115*:T116R:Y117M:E118R:N119T:G120V:T121H:L122Y:Y123T:N124T:R125A:V126L:T127P:V128*:K129R:G130A:T131L:G132V:F133S:K134S:S135Q:N136T:G137A:N138T:I139S:L140W:M142C:R143A:V144F:L145C:Y146T:H147T:S148R:P149H:H151T:A152Q:V153S:Y154…	16828.74355153419
AAAACACGAATAACAACACC	ATCACTCTAC	B	cgreGFP	3.76	0.0	0.0	0.0	0.0	0.0	0.0	0.0	3.76	A406T:A550T	N138I:Q186L	590.0
AAAACACGAATAACAACACC	ATGACGGGCT	B	cgreGFP	21.52	0.17	0.0	0.08	0.0	0.0	1.19	0.0	22.96	A406T:A550T	N138I:Q186L	590.0
AAAACACGAATAACAACACC	CTCCTGAGCG	B	cgreGFP	2.19	0.0	0.0	14.06	0.0	0.0	0.0	0.0	16.25	A406T:A550T	N138I:Q186L	8055.686628861238
AAAACACGAATAACAACACC	TTGCGAATTA	B	cgreGFP	0.35	0.0	0.0	0.0	0.0	0.66	4.89	0.0	5.9	A406T:A550T	N138I:Q186L	29180.969832893647
AAAACACGACTAAAGAACAC	GTTCTGGAGC	B	cgreGFP	11.72	0.0	0.0	0.0	0.0	0.0	0.0	0.0	11.72	G162T:C169A:A319T:G380A:A433G:C528T:A534G:T594C	D54Y:P56H:Y109F:H147R:H179Y:M181V:Y204H	590.0
AAAACACGACTAAAGAACAC	TCCTTAACTA	B	cgreGFP	6.74	0.0	0.0	0.0	0.0	0.0	0.0	0.0	6.74	G162T:C169A:A319T:G380A:A433G:C528T:A534G:T594C	D54Y:P56H:Y109F:H147R:H179Y:M181V:Y204H	590.0
AAAACACGCACATGACAATA	AGCGATCCTT	B	cgreGFP	7.17	0.0	0.0	0.0	0.0	0.0	0.0	0.0	7.17	A136T:T150C:A558G:T573C	K45M:C50R:K189E:W194R	590.0
AAAACACGCAGTACAAACAA	GGGCTGTTAG	B	cgreGFP	10.76	0.0	0.0	0.0	2.44	3.3	0.0	0.0	16.5	A16G:G72A:C152A:A183T:C230.:C290T:T508A:T509C	E5G:V24I:C50*:T61S:R78A:H79T:I80L:A81R:D84T:F85S:F86S:K87S:S88P:T89P:Q90N:D93M:G94A:Y95T:S96V:Q97R:D98T:R99V:I100S:I101S:S102R:F103S:D104T:N105M:D106T:G107A:Q108S:Y109T:D110T:V111*:A113P:V115*:T116R:Y117M:E118R:N119T:G120V:T121H:L122Y:Y123T:N124T:R125A:V126L:T127P:V128*:K129R:G130A:T131L:G132V:F133S:K134S:S135Q:N136T:G137A:N138T:I139S:L140W:M142C:R143A:V144F:L145C:Y146T:H147T:S148R:P149H:H151T:A1…	590.0
AAAACACGCAGTACAAACAA	TGGACTTACT	B	cgreGFP	2.54	0.0	0.0	0.0	0.0	0.0	0.89	0.0	3.43	A16G:G72A:C152A:A183T:C230.:C290T:T508A:T509C	E5G:V24I:C50*:T61S:R78A:H79T:I80L:A81R:D84T:F85S:F86S:K87S:S88P:T89P:Q90N:D93M:G94A:Y95T:S96V:Q97R:D98T:R99V:I100S:I101S:S102R:F103S:D104T:N105M:D106T:G107A:Q108S:Y109T:D110T:V111*:A113P:V115*:T116R:Y117M:E118R:N119T:G120V:T121H:L122Y:Y123T:N124T:R125A:V126L:T127P:V128*:K129R:G130A:T131L:G132V:F133S:K134S:S135Q:N136T:G137A:N138T:I139S:L140W:M142C:R143A:V144F:L145C:Y146T:H147T:S148R:P149H:H151T:A1…	590.0
AAAACACGCCAGAACTAATA	TATGGCTCTG	B	cgreGFP	0.0	0.0	0.0	0.0	0.0	0.0	1.63	0.0	1.63	A142T:C528T:G680T	K47M:H179Y:K232N	31783.594190557596
AAAACACGCCAGAACTAATA	TGTTTGCCCG	B	cgreGFP	0.87	0.11	0.0	0.0	0.0	0.0	0.0	0.0	0.98	A142T:C528T:G680T	K47M:H179Y:K232N	590.5652753009738
AAAACACGCGCTTCCTTCCG	CTATATCGTG	B	cgreGFP	0.96	0.0	0.0	0.0	0.0	0.0	0.0	0.0	0.96	A17G:A132G:A408T:G692.	I44V:I139F:E239K:T243R:Y244T:R245A	590.0
AAAACACGCGCTTCCTTCCG	GTACATTAGG	B	cgreGFP	5.51	0.0	0.0	0.0	0.0	0.0	0.0	0.0	5.51	A17G:A132G:A408T:G692.	I44V:I139F:E239K:T243R:Y244T:R245A	590.0
AAAACACGTCAAAAATAACA	CGGCGCCACG	B	cgreGFP	17.85	0.0	0.0	0.0	0.0	0.0	0.0	0.0	17.85	A36G:G67A:A97G:A229G:A256G:A286C:T424A:C528T:C600A:G624A	K12E:G22D:K32R:Y76C:K87R:D98A:V144D:H179Y:H206N:G214S	590.0
AAAACACGTCAAAAATAACA	GTTTGGCTCT	B	cgreGFP	0.35	5.63	0.0	0.0	2.12	0.0	0.0	0.0	8.1	A36G:G67A:A97G:A229G:A256G:A286C:T424A:C528T:C600A:G624A	K12E:G22D:K32R:Y76C:K87R:D98A:V144D:H179Y:H206N:G214S	2286.7108080037233
AAAACACGTCACCCAAACCC	CGGAGTCTTT	B	cgreGFP	0.0	0.0	0.0	0.0	1.59	29.59	65.63	9.98	106.79	T91A:A97G:A183T:G684A	I30N:K32R:T61S:V234I	29748.399205150254
AAAACACTAAAAGACTACAC	CTCTCTGGGA	B	cgreGFP	13.56	3.38	0.0	2.79	1.8	0.0	0.0	0.0	21.53	G200A:G541T	R183L	590.0
AAAACACTAACCTTAGCTCC	TTTCCGGCTG	B	cgreGFP	2.19	0.0	0.0	0.0	0.0	0.0	0.0	0.0	2.19	A225.:T297C:T370A:A440G:C704G	K75N:Y76T:R78A:H79T:I80L:A81R:D84T:F85S:F86S:K87S:S88P:T89P:Q90N:D93M:G94A:Y95T:S96V:Q97R:D98T:R99A:I100S:I101S:S102R:F103S:D104T:N105M:D106T:G107A:Q108S:Y109T:D110T:V111*:A113P:V115*:T116R:Y117M:E118R:N119T:G120V:T121H:L122Y:Y123T:N124T:R125A:V126I:T127P:V128*:K129R:G130A:T131L:G132V:F133S:K134S:S135Q:N136T:G137A:N138T:I139S:L140W:M142C:R143A:V144F:L145C:Y146T:H147T:S148R:P149R:H151T:A152Q:V153S…	590.0
AAAACACTAAGTAACTATGT	ATGGACTGTA	B	cgreGFP	2.62	0.0	0.0	0.0	1.59	0.0	0.0	0.0	4.21	wt	wt	590.0
AAAACACTAAGTAACTATGT	CAACTGGGGC	B	cgreGFP	0.61	0.0	0.0	0.0	0.0	0.0	0.0	0.0	0.61	wt	wt	590.0
AAAACACTAAGTAACTATGT	CCGTCGATTT	B	cgreGFP	0.61	0.0	0.0	0.0	0.0	0.0	0.0	0.0	0.61	wt	wt	590.0
AAAACACTAAGTAACTATGT	CGGCTTCCGT	B	cgreGFP	1.57	0.0	0.0	0.0	0.0	0.0	0.0	0.0	1.57	wt	wt	590.0
AAAACACTAAGTAACTATGT	GGATACCGAC	B	cgreGFP	1.66	0.0	0.0	0.0	0.0	0.0	0.0	0.0	1.66	wt	wt	590.0
AAAACACTAAGTAACTATGT	TAAAGCACTG	B	cgreGFP	9.19	0.0	0.17	0.0	0.32	0.0	0.0	0.0	9.68	wt	wt	590.0
AAAACACTAAGTAACTATGT	TCGATACGTG	B	cgreGFP	3.24	0.0	0.0	0.0	0.0	0.0	0.0	0.0	3.24	wt	wt	590.0
AAAACACTAAGTAACTATGT	TTCACGGGCG	B	cgreGFP	1.84	0.11	0.0	0.0	0.0	1.06	0.0	0.0	3.01	wt	wt	590.0
AAAACACTAAGTAACTATGT	TTGCCGTTTG	B	cgreGFP	1.14	0.0	0.0	0.0	0.0	0.0	0.0	0.0	1.14	wt	wt	590.0
AAAACACTACAATAATAGTC	TCCGCACGTG	B	cgreGFP	0.79	0.0	0.0	0.0	0.0	0.0	0.0	0.0	0.79	T88A:C184G:A329T:G330C:A637G:T691A	F29Y:T61S:K112N:A113P:D218G:L236*	590.0
AAAACACTACTATGCGCACT	TAACTCCTTA	B	cgreGFP	1.84	10.93	4.5	0.0	0.0	0.0	0.0	0.0	17.27	C657T:G703A	L225F:R245H	2181.0089436690528
AAAACACTACTTTAACATCA	ACTCCAATCC	B	cgreGFP	0.0	0.0	0.0	0.0	0.42	21.14	39.85	4.47	65.88	A12C:T386A	T4P	29124.715842507565
AAAACACTACTTTAACATCA	CATGATTATA	B	cgreGFP	0.0	0.0	0.0	0.0	0.0	2.38	10.81	3.44	16.63	A12C:T386A	T4P	32439.328419932757
AAAACACTACTTTAACATCA	GGGCGGGATT	B	cgreGFP	0.0	0.0	0.0	0.0	0.0	10.57	30.96	1.95	43.48	A12C:T386A	T4P	29718.563107796603
AAAACACTACTTTAACATCA	GGGTCAGCAG	B	cgreGFP	0.0	0.0	0.0	0.0	0.0	4.1	0.0	5.5	9.6	A12C:T386A	T4P	34518.881207213744
AAAACACTACTTTAACATCA	TGTATTTCAA	B	cgreGFP	0.0	0.0	0.0	3.22	5.83	43.99	90.67	10.09	153.8	A12C:T386A	T4P	28898.787206052715
AAAACACTATAAACTTGTCA	CCGCTTTTTT	B	cgreGFP	5.16	0.0	0.0	0.0	0.0	1.98	0.0	3.21	10.35	A17G:C118T:G126T:C146G:G151A:G159T:A329G:A339G:T425C:T464A:A550G	A39V:G42C:Y48*:C50Y:G53C:T116A:Q186R	7546.023175651648
AAAACACTATAAACTTGTCA	TGCGGGGTTT	B	cgreGFP	6.82	0.0	0.0	0.0	0.53	0.0	0.0	3.1	10.45	A17G:C118T:G126T:C146G:G151A:G159T:A329G:A339G:T425C:T464A:A550G	A39V:G42C:Y48*:C50Y:G53C:T116A:Q186R	590.0
AAAACACTATAGTAATGTCC	TAGATTGTGT	B	cgreGFP	1.75	0.0	0.0	0.0	0.0	15.46	38.07	7.11	62.39	C422T:T426C:A650G	wt	30105.621478733658
AAAACACTCATCAAACACAC	ATGGGCTTTT	B	cgreGFP	0.35	0.56	7.15	3.64	0.0	0.13	1.04	0.0	12.87	A163G:T187C:T353C:A629T	D54G:I62T:K215N	5490.121132366107
AAAACACTCATCAAACACAC	ATGTAGGCTG	B	cgreGFP	0.0	0.0	6.3	3.73	0.0	0.0	0.0	0.0	10.03	A163G:T187C:T353C:A629T	D54G:I62T:K215N	5889.7926167958585
AAAACACTGAACTAAACCCA	CGTCGGGATT	B	cgreGFP	1.84	0.0	0.0	0.0	0.21	0.0	0.0	0.0	2.0500000000000003	C119T:A304G:G395A:C500A:G684A	D104G:N169K:V234I	590.0
AAAACACTGAACTAAACCCA	TGGGAGAGTG	B	cgreGFP	0.0	2.08	0.0	0.0	0.0	0.0	0.0	0.0	2.08	C119T:A304G:G395A:C500A:G684A	D104G:N169K:V234I	1935.495331578453
AAAACACTTAAGAAATGCTA	AATTGCGGTT	B	cgreGFP	0.0	0.0	0.0	0.0	1.8	13.08	10.22	15.25	40.35	A440G	wt	32164.831488935743
AAAACACTTACAAACCTACG	CGTTTGGTAG	B	cgreGFP	10.5	0.0	0.0	0.0	2.44	2.64	11.85	0.0	27.43	A58T:T110A:T389C:T604A:A694T	E19V:L207Q:E239V	14351.923764312982
AAAACACTTACAAACCTACG	GTTGGCTCTA	B	cgreGFP	0.17	0.0	0.0	0.0	1.27	0.0	0.44	0.0	1.88	A58T:T110A:T389C:T604A:A694T	E19V:L207Q:E239V	17119.309466088805
AAAACACTTCACAAGCAACC	GATACCTTTG	B	cgreGFP	4.9	0.0	0.0	5.25	0.0	0.0	0.0	0.0	10.15	A25T:T252A:A359T:C411T:T464C:A532T	K8M:F86I:Q180L	3154.007423295241
AAAACACTTTCCCAACAACG	AGGGAACTTT	B	cgreGFP	5.42	0.0	0.0	0.0	0.0	0.0	0.0	0.0	5.42	T30C:G160T:G326C:A472G:T535C:G698A	F10L:G53V:K160R:M181T	590.0
AAAACACTTTCCCAACAACG	GGAGGTGGTA	B	cgreGFP	10.67	0.0	0.0	0.0	0.0	0.0	0.0	0.0	10.67	T30C:G160T:G326C:A472G:T535C:G698A	F10L:G53V:K160R:M181T	590.0
[truncated: 375,736 more rows]
