# Supplementary material for: Heterogeneity of the GFP fitness landscape and data-driven protein design
Source: eLife. 2022 May 5;11:e75842. doi: 10.7554/eLife.75842 (PMC9119679; doi:10.7554/eLife.75842)
Supplement: Source data 2. — Data are not filtered according to cell count, number of replicates, etc. One dataframe per gene and machine. [file elife-75842-data2.zip › ppluGFP2__unfiltered_barcodes_to_brightness_machine_A.csv]

primary_bc	secondary_bc	machine	gene	P3	P4	P5	P6	P7	P8	P9	P10	clone_cell_count	nt_genotype	aa_genotype_pseudo	clone_cdf_fitness
AAAAAAAAAATTACAAAAAA	AAATCGACCA	A	ppluGFP	0.0	0.0	0.0	0.0	8.13	0.0	0.64	0.0	8.770000000000001	A665G	wt	13237.59394635572
AAAAAAAAAATTACAAAAAA	AATGCTCTCG	A	ppluGFP	0.0	0.0	0.0	0.0	7.37	5.94	9.1	0.0	22.41	A665G	wt	17176.865887347936
AAAAAAAAAATTACAAAAAA	AGGATGTTGC	A	ppluGFP	0.0	0.0	0.0	1.65	10.62	9.82	10.02	6.23	38.34	A665G	wt	17876.321374500014
AAAAAAAAAATTACAAAAAA	ATAACGCATG	A	ppluGFP	0.0	0.0	0.0	0.0	9.86	3.82	0.64	0.0	14.32	A665G	wt	13727.2408917729
AAAAAAAAAATTACAAAAAA	GCTCTGGACT	A	ppluGFP	0.0	0.0	0.0	0.0	0.86	1.34	0.0	0.0	2.2	A665G	wt	14243.714869465422
AAAAAAAAAATTACAAAAAA	GTCAGTATGG	A	ppluGFP	0.0	0.0	0.0	0.0	1.91	1.13	3.95	0.0	6.99	A665G	wt	18544.674756227643
AAAAAAAAAATTACAAAAAA	TTGAGTGGTT	A	ppluGFP	0.0	0.0	0.0	0.0	5.93	0.07	2.05	0.41	8.46	A665G	wt	14169.260834346567
AAAAAAAAACAGCAATAATA	CGGCCACCTA	A	ppluGFP	0.0	0.0	0.0	0.0	0.0	1.7	0.0	0.0	1.7	T151C	L61P	16460.019114610084
AAAAAAAAACAGCAATAATA	GTAACACGTA	A	ppluGFP	0.0	0.0	0.0	0.0	0.0	0.0	0.0	1.5	1.5	T151C	L61P	28704.426676440078
AAAAAAAAACAGCAATAATA	TCGGTTTTGG	A	ppluGFP	0.56	0.0	0.0	0.0	0.0	0.0	0.0	0.0	0.56	T151C	L61P	790.0521391817708
AAAAAAAAACGCAAAACATA	ACGTTGTTGA	A	ppluGFP	0.0	0.0	0.0	0.0	0.1	7.28	7.41	2.5	17.29	wt	wt	19960.341832804843
AAAAAAAAACGCAAAACATA	AGGGAATTGG	A	ppluGFP	0.0	0.0	0.0	2.16	0.0	12.16	2.19	0.0	16.509999999999998	wt	wt	16420.278878318568
AAAAAAAAACGCAAAACATA	ATTGTACGAC	A	ppluGFP	0.0	0.0	0.0	0.0	2.3	0.21	6.92	0.0	9.43	wt	wt	20296.236117520646
AAAAAAAAACGCAAAACATA	CTAGTGTAAT	A	ppluGFP	0.0	0.0	0.0	0.0	0.67	1.41	4.66	0.0	6.74	wt	wt	20005.85110373493
AAAAAAAAACGCAAAACATA	GGAGCCTGAG	A	ppluGFP	0.0	0.0	0.0	0.0	7.66	21.84	16.23	2.18	47.91	wt	wt	17827.557102157556
AAAAAAAAACGCAAAACATA	GGGAAATACA	A	ppluGFP	0.0	0.0	0.0	0.0	0.0	0.0	5.5	0.0	5.5	wt	wt	21788.014728208138
AAAAAAAAACGCAAAACATA	TTGCTATGTT	A	ppluGFP	0.0	0.0	0.0	0.0	0.0	7.63	2.12	0.73	10.48	wt	wt	18319.819800754405
AAAAAAAAAGGACAATACAC	ATGGGGTCAG	A	ppluGFP	0.0	0.0	0.0	0.0	4.31	0.0	0.0	0.0	4.31	C39A:A211G:A511G	L24M:E81G:D185G	12393.72449204588
AAAAAAAAAGGACAATACAC	GATTTGTATT	A	ppluGFP	0.0	0.0	0.0	7.71	3.25	0.0	0.21	0.0	11.17	C39A:A211G:A511G	L24M:E81G:D185G	9868.784314941071
AAAAAAAAAGGACAATACAC	GCACTCGTCA	A	ppluGFP	0.0	0.0	0.0	0.0	21.05	1.55	1.27	0.0	23.87	C39A:A211G:A511G	L24M:E81G:D185G	13382.834355743282
AAAAAAAAAGGACAATACAC	GCGGGTCATG	A	ppluGFP	0.0	0.0	0.0	0.0	3.73	1.63	0.0	0.0	5.3599999999999985	C39A:A211G:A511G	L24M:E81G:D185G	13745.277563242895
AAAAAAAAAGGACAATACAC	GGTGATTATA	A	ppluGFP	0.0	0.0	0.0	0.0	3.35	2.76	0.56	0.0	6.67	C39A:A211G:A511G	L24M:E81G:D185G	14023.81045722753
AAAAAAAAAGGACAATACAC	TTTAGGGGGA	A	ppluGFP	0.0	0.0	0.0	3.98	0.0	0.92	0.0	0.0	4.9	C39A:A211G:A511G	L24M:E81G:D185G	9147.869909933052
AAAAAAAAATATTCACAACA	GACTTGCTCG	A	ppluGFP	0.0	0.0	0.0	0.0	3.54	0.64	0.0	0.0	4.18	wt	wt	13500.628081184695
AAAAAAAAATATTCACAACA	TCGCAAGCAT	A	ppluGFP	0.0	0.0	0.0	0.0	6.12	7.49	0.64	0.0	14.25	wt	wt	14314.362850310305
AAAAAAAACAAAAAAAATCA	GGTCGCCAGG	A	ppluGFP	0.0	0.0	0.0	0.0	2.2	0.64	0.0	0.0	2.8400000000000003	G462C	A169P	13631.67461520694
AAAAAAAACAAAATAAACGC	GCCCCCTGCA	A	ppluGFP	0.0	0.0	0.0	0.0	5.17	1.55	0.85	1.14	8.709999999999999	A299G:G350T:A374T	wt	14542.40817325403
AAAAAAAACAAAATAAACGC	GGATTGCGCT	A	ppluGFP	0.0	0.0	0.0	0.0	6.99	1.84	0.64	0.0	9.47	A299G:G350T:A374T	wt	13629.990836451341
AAAAAAAACAAAATAAACGC	GGCAACTTCT	A	ppluGFP	0.0	0.0	0.0	0.0	3.44	3.67	2.4	0.0	9.51	A299G:G350T:A374T	wt	16001.684810285751
AAAAAAAACAAAATAAACGC	TGCATAGCGA	A	ppluGFP	0.0	0.0	0.0	0.0	5.84	13.0	0.0	0.09	18.93	A299G:G350T:A374T	wt	14753.548971291904
AAAAAAAACAAAATAAACGC	TTCGGATGCG	A	ppluGFP	0.0	0.0	0.0	0.0	4.78	20.71	3.53	0.0	29.020000000000003	A299G:G350T:A374T	wt	16245.37567144925
AAAAAAAACAACACCCAATA	TTCAAATATT	A	ppluGFP	0.0	0.0	0.0	0.0	0.0	0.0	1.27	0.0	1.27	A120G	T51A	21788.014728208138
AAAAAAAACAACATTGCATC	ATCCGGTTCA	A	ppluGFP	0.06	0.0	0.0	0.0	18.56	15.55	12.91	4.27	51.35	G25A	R19H	16713.506371520143
AAAAAAAACAACATTGCATC	GGTTAGCGTC	A	ppluGFP	0.0	0.0	0.0	0.0	0.19	0.85	0.35	0.0	1.39	G25A	R19H	17055.567527000818
AAAAAAAACACCAAATATTA	TATGCTAAGT	A	ppluGFP	4.28	0.0	0.0	0.0	0.0	0.0	0.0	0.0	4.28	A296T:A378C:A515G:T575A:A634T	I139L:F206L:Q231L	790.0521391817708
AAAAAAAACACCAACAAATC	GGTCACGAAT	A	ppluGFP	0.0	0.0	0.0	0.0	1.34	0.0	0.0	0.0	1.34	G71T:T242C:C465A:C491G	R170S	12393.72449204588
AAAAAAAACACCAACAAATC	TACGAACTCG	A	ppluGFP	0.0	0.0	0.0	13.77	5.45	1.91	0.0	0.0	21.13	G71T:T242C:C465A:C491G	R170S	9922.110558653972
AAAAAAAACCAAACAAGATT	AGCCGTCCTG	A	ppluGFP	0.0	0.0	0.0	0.0	0.0	0.78	0.0	0.0	0.78	T448A:C599.:T643C	L164Q:H215T:S221A:N222T:T223L:E224N:L225W:I227L:V228S:E229S:Y230I:Q231N:H232T:A233P:F234P:K235R:T236R:I238L:A239L:F240S:A241H	16460.019114610084
AAAAAAAACCAAACAAGATT	AGGTCCCAGG	A	ppluGFP	0.51	0.0	0.0	0.0	0.0	0.0	0.0	0.0	0.51	T448A:C599.:T643C	L164Q:H215T:S221A:N222T:T223L:E224N:L225W:I227L:V228S:E229S:Y230I:Q231N:H232T:A233P:F234P:K235R:T236R:I238L:A239L:F240S:A241H	790.0521391817708
AAAAAAAACCAAACAAGATT	GTATGTTGCT	A	ppluGFP	0.0	0.0	0.0	0.0	1.72	0.0	0.0	0.0	1.72	T448A:C599.:T643C	L164Q:H215T:S221A:N222T:T223L:E224N:L225W:I227L:V228S:E229S:Y230I:Q231N:H232T:A233P:F234P:K235R:T236R:I238L:A239L:F240S:A241H	12393.72449204588
AAAAAAAACGAAGAAACCCC	TGTGAGGCTG	A	ppluGFP	0.06	6.54	12.25	0.0	0.0	0.0	0.0	0.0	18.85	G79T:T494C	G37V	3140.612762702947
AAAAAAAAGCAGACAGAACC	ACCGGCTTAC	A	ppluGFP	0.0	0.0	10.13	7.62	0.29	0.0	0.0	0.41	18.45	T219A:C608T	F86I	5380.137811658372
AAAAAAAAGCAGACAGAACC	CCGTCGATTT	A	ppluGFP	0.0	0.0	1.85	3.81	0.0	0.0	0.0	0.0	5.66	T219A:C608T	F86I	5715.923620385881
AAAAAAAAGCAGACAGAACC	CGATTCCGCC	A	ppluGFP	0.0	0.0	4.57	22.6	0.0	0.0	0.0	0.0	27.17	T219A:C608T	F86I	6063.433810534994
AAAAAAAAGCAGACAGAACC	CGTCAAGTCG	A	ppluGFP	0.0	0.0	0.0	2.25	0.57	0.0	0.0	0.0	2.82	T219A:C608T	F86I	9921.43233070004
AAAAAAAAGCAGACAGAACC	CTTACCGGGT	A	ppluGFP	1.92	0.0	4.37	5.54	0.0	2.97	0.0	1.0	15.8	T219A:C608T	F86I	8072.222792482803
AAAAAAAAGCAGACAGAACC	GCCTATAAGG	A	ppluGFP	0.0	0.0	0.0	4.5	0.0	0.0	0.0	0.0	4.5	T219A:C608T	F86I	8103.226340878615
AAAAAAAAGCAGACAGAACC	TATTATCTTT	A	ppluGFP	0.0	0.0	0.0	8.57	2.3	0.57	0.0	0.0	11.44	T219A:C608T	F86I	9523.074910684467
AAAAAAAAGCAGACAGAACC	TCAGTCACTT	A	ppluGFP	0.0	0.0	0.07	15.84	0.0	0.0	1.48	0.0	17.39	T219A:C608T	F86I	8912.326219194896
AAAAAAAAGTAAAAAACAGT	AACCATATCG	A	ppluGFP	0.0	0.0	0.0	0.0	2.3	4.31	0.28	0.0	6.89	T23C	wt	14951.297079533391
AAAAAAAAGTAAAAAACAGT	GACCAATTGG	A	ppluGFP	0.0	0.0	0.0	0.0	1.91	7.99	0.28	0.0	10.18	T23C	wt	15563.92310285075
AAAAAAAAGTAAAAAACAGT	GCATCCTCAG	A	ppluGFP	0.0	0.0	0.0	0.0	0.0	1.48	0.0	0.0	1.48	T23C	wt	16460.019114610084
AAAAAAAAGTATTGAAAAGA	AGAGGTGACG	A	ppluGFP	0.0	0.0	0.0	0.09	9.95	1.13	0.0	0.0	11.169999999999998	A237C:T246C:G392T	N92H:Y95H:K143N	12896.089419935171
AAAAAAAAGTATTGAAAAGA	CTGCTCGAAC	A	ppluGFP	0.0	0.0	0.0	0.35	0.19	3.53	3.18	0.0	7.25	A237C:T246C:G392T	N92H:Y95H:K143N	18393.64646824829
AAAAAAAAGTATTGAAAAGA	CTGGGCCTGA	A	ppluGFP	0.0	0.0	0.0	0.0	6.32	0.14	0.0	0.0	6.46	A237C:T246C:G392T	N92H:Y95H:K143N	13030.535452463297
AAAAAAAAGTATTGAAAAGA	GCTGTCCGGG	A	ppluGFP	0.0	0.0	0.0	0.0	2.11	3.6	0.0	0.0	5.71	A237C:T246C:G392T	N92H:Y95H:K143N	14289.760943227464
AAAAAAAAGTTCGAAAAACA	TCATAGAGGC	A	ppluGFP	0.0	0.0	0.0	0.0	0.0	2.83	0.0	0.0	2.83	T232A:G285A:A354G:A431T:T472C:A590T	I90N:V108I:T131A:F172S	16460.019114610084
AAAAAAAATAAATAGGACAT	CGCCAGAGTT	A	ppluGFP	0.0	0.0	0.0	0.0	0.0	0.0	4.16	0.0	4.16	G77T:A406G:A431G:A441T:T611C	E36D:N149S:N162Y	21788.014728208138
AAAAAAAATAAATAGGACAT	GCCTGGTAGT	A	ppluGFP	0.0	0.0	0.0	0.0	1.24	0.0	0.0	0.0	1.24	G77T:A406G:A431G:A441T:T611C	E36D:N149S:N162Y	12393.72449204588
AAAAAAAATAAGAAAAGAAG	AATATGAAAG	A	ppluGFP	0.0	0.0	0.0	0.0	2.3	0.14	4.59	0.0	7.0299999999999985	wt	wt	18911.20379882453
AAAAAAAATAAGAAAAGAAG	AGGTTCACTC	A	ppluGFP	0.0	0.0	0.0	0.0	2.01	0.0	0.0	0.0	2.01	wt	wt	12393.72449204588
AAAAAAAATAAGAAAAGAAG	ATTGTGATGC	A	ppluGFP	0.0	0.0	0.0	0.0	2.58	7.77	4.52	0.0	14.87	wt	wt	17195.219169019692
AAAAAAAATAAGAAAAGAAG	GATTTGTATT	A	ppluGFP	0.0	0.0	0.0	0.0	5.26	2.9	5.5	10.14	23.8	wt	wt	22079.587857906557
AAAAAAAATAAGAAAAGAAG	TTTTATGGCG	A	ppluGFP	0.0	0.0	0.0	0.0	8.33	0.92	0.35	0.09	9.69	wt	wt	13423.924955042734
AAAAAAACAAAACAACAACT	TGTTGCGTAG	A	ppluGFP	0.45	0.0	0.0	0.0	0.0	0.0	0.0	0.0	0.45	T40A:A421.:T643C	L24Q:H154L:L155C:H156I:P157Q:M158W:G160A:D161T:N162T:V163C:L164W:V165*:G166A:S167R:F168S:A169L:R170A:T171P:S173P:L174C:R175A:D176T:G177A:G178A:Y179I:Y180T:S181H:F182L:V183W:V184*:D185T:S186H:H187T:M188C:H189T:F190S:S192A:A193R:I194S:H195T:P196R:S197V:I198F:L199C:Q200R:N201M:G202A:G203V:P204L:M205C:F206L:A207L:R209A:R210A:V211*:E212K:E213N:L214S:H215T:S221A:N222T:T223L:E224N:L225W:I227L:V228S:E229…	790.0521391817708
AAAAAAACAAAACAACAACT	TTTTGGTAGT	A	ppluGFP	0.9	0.0	0.0	0.0	0.0	0.0	0.0	9.68	10.58	T40A:A421.:T643C	L24Q:H154L:L155C:H156I:P157Q:M158W:G160A:D161T:N162T:V163C:L164W:V165*:G166A:S167R:F168S:A169L:R170A:T171P:S173P:L174C:R175A:D176T:G177A:G178A:Y179I:Y180T:S181H:F182L:V183W:V184*:D185T:S186H:H187T:M188C:H189T:F190S:S192A:A193R:I194S:H195T:P196R:S197V:I198F:L199C:Q200R:N201M:G202A:G203V:P204L:M205C:F206L:A207L:R209A:R210A:V211*:E212K:E213N:L214S:H215T:S221A:N222T:T223L:E224N:L225W:I227L:V228S:E229…	26922.326131059526
AAAAAAACAAACAACTACAA	AAGGACGGAT	A	ppluGFP	0.0	0.0	0.0	0.0	0.0	0.0	0.99	0.0	0.99	wt	wt	21788.014728208138
AAAAAAACAAACAACTACAA	CCTGTTTTTT	A	ppluGFP	0.0	0.0	0.0	0.0	0.48	5.02	0.0	0.0	5.5	wt	wt	15196.51003747388
AAAAAAACAAACAACTACAA	TGTGAGGCTG	A	ppluGFP	0.0	0.0	0.0	0.0	15.6	7.56	2.47	2.09	27.72	wt	wt	13917.498612986934
AAAAAAACAAACAGCAAAAC	ACGGTACCGT	A	ppluGFP	0.0	0.0	0.0	0.0	0.0	0.92	0.0	0.0	0.92	T262C:A265G:T503A:T525C:T548C	I100T:E101G:F182L:F190L	16460.019114610084
AAAAAAACAAAGTAAAAAAC	GATAGAGGAC	A	ppluGFP	0.0	0.0	0.0	0.0	0.0	0.0	0.85	0.0	0.85	wt	wt	21788.014728208138
AAAAAAACAAAGTAAAAAAC	GCTTTTGTTA	A	ppluGFP	0.0	0.0	0.0	0.0	3.92	5.51	0.78	1.27	11.48	wt	wt	15699.062670327354
AAAAAAACAAATATAAGCAA	ATGGTAATGA	A	ppluGFP	0.0	0.0	0.0	0.0	0.0	0.0	2.12	0.0	2.12	A313T:T383C:T574A:C610.:.612A	Y117F:F206Y:T223I	21788.014728208138
AAAAAAACAACGCAAACCAC	AGCCATGACT	A	ppluGFP	0.0	0.0	0.0	0.0	6.99	0.92	6.28	5.59	19.78	wt	wt	19967.245338585748
AAAAAAACAACGCAAACCAC	CCTAGCTGTG	A	ppluGFP	0.06	0.0	0.0	3.46	13.01	11.17	7.9	0.09	35.69000000000001	wt	wt	15084.669392349482
AAAAAAACAACGCAAACCAC	CTTGGCCCAC	A	ppluGFP	0.0	0.0	0.0	0.0	5.74	3.04	1.98	1.0	11.760000000000002	wt	wt	15429.988560867578
AAAAAAACAACGCAAACCAC	GTGTGCGTTT	A	ppluGFP	0.0	0.0	0.0	0.0	1.63	5.87	0.0	0.27	7.77	wt	wt	15522.451391732186
AAAAAAACAACGCAAACCAC	TTTACGTTTA	A	ppluGFP	0.0	0.0	2.12	0.0	3.83	3.96	5.65	0.5	16.060000000000002	wt	wt	16448.987328351464
AAAAAAACAAGCATAACCCA	AGCCCTGTTG	A	ppluGFP	0.0	0.0	0.0	0.0	0.0	0.0	0.0	2.82	2.82	C413A:G438A:A441G:A631T	D161N:N162D:Y230F	28704.426676440078
AAAAAAACAAGCATAACCCA	AGTCTATCTC	A	ppluGFP	0.0	0.0	0.0	0.0	0.57	9.82	4.59	17.68	32.66	C413A:G438A:A441G:A631T	D161N:N162D:Y230F	23883.93703146897
AAAAAAACAAGCATAACCCA	GATGGTTCAG	A	ppluGFP	0.0	0.0	0.0	0.0	6.99	1.13	1.41	0.0	9.53	C413A:G438A:A441G:A631T	D161N:N162D:Y230F	13623.361023789324
AAAAAAACAAGCATAACCCA	TCTTGGTGTA	A	ppluGFP	0.0	0.0	0.0	0.0	0.57	5.02	0.0	0.36	5.95	C413A:G438A:A441G:A631T	D161N:N162D:Y230F	16251.860209266655
AAAAAAACAATATAAACAAC	GACGTGCAGG	A	ppluGFP	2.76	0.0	0.0	0.0	0.0	0.0	0.0	0.0	2.76	C118T:C377A:A595G	S50F:E213G	790.0521391817708
AAAAAAACAATATAAACAAC	GCTACGGGGT	A	ppluGFP	4.56	0.0	0.0	0.0	0.0	0.0	0.0	0.0	4.56	C118T:C377A:A595G	S50F:E213G	790.0521391817708
AAAAAAACAATATAAACAAC	TGCAGAAGAT	A	ppluGFP	0.51	0.0	0.0	0.0	0.0	0.0	0.0	0.0	0.51	C118T:C377A:A595G	S50F:E213G	790.0521391817708
AAAAAAACAATATAAACAAC	TTTGCTCCAA	A	ppluGFP	3.32	0.0	0.0	0.0	2.3	2.9	0.0	0.0	8.52	C118T:C377A:A595G	S50F:E213G	7913.232134616666
AAAAAAACACAACAAACCTA	ACGTAGTTCT	A	ppluGFP	0.56	0.0	0.0	0.0	0.0	0.0	0.0	0.0	0.56	T178C:A292G:T303A:C324A:T422C:A431T:T625A	F70S:H110R:S114T:R121S:V228D	790.0521391817708
AAAAAAACACAACAAACCTA	ATAGGTGTAT	A	ppluGFP	0.39	0.0	0.0	0.0	0.0	0.0	0.0	0.0	0.39	T178C:A292G:T303A:C324A:T422C:A431T:T625A	F70S:H110R:S114T:R121S:V228D	790.0521391817708
AAAAAAACACAACAAACCTA	CGGCCCGGGC	A	ppluGFP	0.0	0.0	0.0	0.0	0.0	2.69	0.0	0.0	2.69	T178C:A292G:T303A:C324A:T422C:A431T:T625A	F70S:H110R:S114T:R121S:V228D	16460.019114610084
AAAAAAACACAACAAACCTA	CTTTCGCGAA	A	ppluGFP	0.0	0.0	0.0	0.0	0.0	0.42	0.0	0.0	0.42	T178C:A292G:T303A:C324A:T422C:A431T:T625A	F70S:H110R:S114T:R121S:V228D	16460.019114610084
AAAAAAACACAACAAACCTA	GCTACTATTA	A	ppluGFP	0.0	0.0	0.0	0.0	0.77	0.0	0.0	0.0	0.77	T178C:A292G:T303A:C324A:T422C:A431T:T625A	F70S:H110R:S114T:R121S:V228D	12393.72449204588
AAAAAAACACAACAAACCTA	GTCTGGGAAG	A	ppluGFP	0.34	0.0	0.0	0.0	0.0	0.07	0.0	0.0	0.41	T178C:A292G:T303A:C324A:T422C:A431T:T625A	F70S:H110R:S114T:R121S:V228D	590.0
AAAAAAACACAACAAACCTA	GTGGCTTGTC	A	ppluGFP	0.34	0.0	0.0	0.0	0.19	0.0	0.0	3.27	3.8	T178C:A292G:T303A:C324A:T422C:A431T:T625A	F70S:H110R:S114T:R121S:V228D	26938.540774973175
AAAAAAACACAACAAACCTA	GTTTAGGAGC	A	ppluGFP	0.06	0.0	0.0	0.0	0.0	2.26	0.0	0.0	2.32	T178C:A292G:T303A:C324A:T422C:A431T:T625A	F70S:H110R:S114T:R121S:V228D	15555.01059713242
AAAAAAACACAACAAACCTA	TTTTATGGCG	A	ppluGFP	4.0	0.0	0.0	0.0	0.0	0.0	0.0	0.0	4.0	T178C:A292G:T303A:C324A:T422C:A431T:T625A	F70S:H110R:S114T:R121S:V228D	790.0521391817708
AAAAAAACACACAAAGAACC	CGATTGTTAA	A	ppluGFP	0.0	0.0	0.0	0.0	0.0	0.99	0.0	0.0	0.99	C203T	wt	16460.019114610084
AAAAAAACACACAAAGAACC	GACTCGTCGG	A	ppluGFP	0.0	0.0	0.0	0.0	3.06	1.7	3.53	3.64	11.93	C203T	wt	20558.0666659265
AAAAAAACACACAAAGAACC	GTCGTGTTGC	A	ppluGFP	0.0	0.0	0.0	0.0	2.87	0.0	0.49	0.0	3.3600000000000003	C203T	wt	13401.692702622906
AAAAAAACACACAAAGAACC	TCTTTAGCTG	A	ppluGFP	0.0	0.0	0.0	4.85	0.0	0.0	0.0	0.0	4.85	C203T	wt	8103.226340878615
AAAAAAACATCCCCATAAAA	CGTTGGGTTA	A	ppluGFP	0.0	0.0	0.0	0.0	0.48	0.0	1.69	0.0	2.17	T230A:T433A	M158K	20320.3710105428
AAAAAAACATCCCCATAAAA	GCTCCCTCGA	A	ppluGFP	0.0	0.0	0.0	0.0	6.89	11.52	1.34	6.41	26.16	T230A:T433A	M158K	17586.530327344517
AAAAAAACATCCCCATAAAA	GTCCAGTCGT	A	ppluGFP	0.0	0.0	0.0	0.0	1.44	0.0	7.06	0.0	8.5	T230A:T433A	M158K	20292.729428354065
AAAAAAACCAGAACCAAAAA	ACCCGTGATG	A	ppluGFP	3.83	0.0	0.0	0.0	0.0	0.0	0.0	0.0	3.83	A106G:T286A:T579C:A606G:A621G	N46S:V108D:F208L:N222D:I227V	790.0521391817708
AAAAAAACCAGAACCAAAAA	GCCCTCAAGG	A	ppluGFP	1.13	0.0	0.0	0.0	0.0	0.0	0.64	0.0	1.77	A106G:T286A:T579C:A606G:A621G	N46S:V108D:F208L:N222D:I227V	590.0
AAAAAAACCCAACTACACAT	CCAGCAGTTG	A	ppluGFP	3.55	2.16	0.0	0.0	3.25	0.0	4.09	0.0	13.05	C136T:C149G:T538C	T56I:Y60*:I194T	8629.367186320858
AAAAAAACCCAACTACACAT	GCGTTCTGTT	A	ppluGFP	0.0	0.0	0.0	0.0	1.05	0.0	0.0	0.0	1.05	C136T:C149G:T538C	T56I:Y60*:I194T	12393.72449204588
AAAAAAACCCAACTACACAT	TGGACAGCCC	A	ppluGFP	0.0	0.0	0.0	0.0	0.0	0.0	3.39	0.0	3.39	C136T:C149G:T538C	T56I:Y60*:I194T	21788.014728208138
AAAAAAACCCAACTACACAT	TTTGGACTGT	A	ppluGFP	0.0	0.0	0.0	0.0	0.0	1.48	0.0	0.0	1.48	C136T:C149G:T538C	T56I:Y60*:I194T	16460.019114610084
AAAAAAACCCATAACAAATT	AAGCGTGATG	A	ppluGFP	0.0	0.0	0.0	0.0	1.72	0.0	0.0	0.0	1.72	C281A:T573A:T581A	F206I:F208L	12393.72449204588
AAAAAAACCCATAACAAATT	GTATAACAAC	A	ppluGFP	0.0	0.0	0.0	0.0	0.0	0.42	0.0	0.0	0.42	C281A:T573A:T581A	F206I:F208L	16460.019114610084
AAAAAAACCGAAATAATAAC	TAACGTGTGG	A	ppluGFP	0.0	0.0	0.0	0.0	4.02	0.0	0.0	0.0	4.02	A19G:C68A:C284A:C457A	E17G:S167*	12393.72449204588
AAAAAAACCTACAACTAAAC	CTTGCCTGGT	A	ppluGFP	0.0	8.62	9.6	0.0	0.0	0.0	0.0	0.0	18.22	A634T	Q231L	2957.0237342163514
AAAAAAACCTACAACTAAAC	GCCTCACTTG	A	ppluGFP	4.0	17.32	16.09	0.09	0.1	0.07	0.0	0.0	37.67	A634T	Q231L	2794.1467242082745
AAAAAAACCTACAACTAAAC	GGATCTCCTT	A	ppluGFP	5.3	48.33	35.23	0.0	0.0	0.07	0.0	0.0	88.92999999999998	A634T	Q231L	2761.9017876154576
AAAAAAACGATAAACTATTA	GGCGTACGTT	A	ppluGFP	0.0	0.0	0.0	0.0	0.0	0.0	2.05	0.0	2.05	G87T:T186A	E40*:F73I	21788.014728208138
AAAAAAACGATAAACTATTA	GTTCTTCACA	A	ppluGFP	3.04	0.0	0.0	0.0	2.87	0.0	2.96	0.0	8.870000000000003	G87T:T186A	E40*:F73I	10244.65576989376
AAAAAAACGATAAACTATTA	TGGATCACAG	A	ppluGFP	0.45	0.0	0.0	0.0	0.0	0.0	0.0	0.0	0.45	G87T:T186A	E40*:F73I	790.0521391817708
AAAAAAACGCCCACCAACCA	CGCGTCCAGG	A	ppluGFP	5.97	0.0	0.0	0.0	0.0	0.0	0.0	0.0	5.97	C26T:A181T:A252G:A274G	Y71F:N97D:E104G	790.0521391817708
AAAAAAACGCCCACCAACCA	CTCTCGTAGG	A	ppluGFP	61.63	0.0	0.0	0.0	0.0	0.07	0.0	0.0	61.7	C26T:A181T:A252G:A274G	Y71F:N97D:E104G	590.0
AAAAAAACGCCCACCAACCA	GCGAAGGCGG	A	ppluGFP	48.0	0.0	0.0	0.0	0.0	0.07	0.0	0.0	48.07	C26T:A181T:A252G:A274G	Y71F:N97D:E104G	590.0
AAAAAAACGCCCACCAACCA	GCGGAAGATT	A	ppluGFP	20.9	0.0	0.0	0.0	0.0	0.0	0.0	0.0	20.9	C26T:A181T:A252G:A274G	Y71F:N97D:E104G	790.0521391817708
AAAAAAACGCCCACCAACCA	TTCCGACGGA	A	ppluGFP	12.68	0.0	0.0	0.0	2.39	0.0	0.0	0.0	15.07	C26T:A181T:A252G:A274G	Y71F:N97D:E104G	590.0
AAAAAAACTAAACCTGACTC	ATTGTGGGGG	A	ppluGFP	0.0	0.0	0.0	0.0	0.0	2.76	0.14	0.05	2.95	G462A	A169T	17653.27607855242
AAAAAAACTAAACCTGACTC	TTTTTTGGAT	A	ppluGFP	0.0	0.0	0.0	0.0	0.29	5.02	0.28	3.95	9.54	G462A	A169T	21108.310925794267
AAAAAAACTTAAAAAAAAGT	TGGCCTGAAT	A	ppluGFP	0.0	0.0	0.0	0.0	0.0	1.91	0.0	0.0	1.91	C56T:T164A:A266G:T328C:A330T	V122A:I123F	16460.019114610084
AAAAAAAGAAACATCACTAC	ACGATTGTTC	A	ppluGFP	0.06	0.0	0.0	17.58	0.0	0.0	0.07	0.0	17.709999999999994	C236A:A406C	N91K:N149T	8128.8959110636515
AAAAAAAGAAACATCACTAC	TCGCATACGA	A	ppluGFP	0.0	0.0	0.07	0.69	0.0	1.34	2.12	0.0	4.22	C236A:A406C	N91K:N149T	18154.61729033144
AAAAAAAGAAACCGAACACA	AAATCATGTA	A	ppluGFP	0.0	0.0	0.0	0.0	5.36	5.02	6.0	1.14	17.52	C359T	wt	17470.62414207934
AAAAAAAGAAACCGAACACA	ACATGTCTTG	A	ppluGFP	0.0	0.0	0.0	0.0	0.67	16.89	4.16	0.23	21.950000000000006	C359T	wt	17384.13625994778
AAAAAAAGAAACCGAACACA	AGATGGCAGG	A	ppluGFP	0.0	0.0	0.0	0.0	3.25	6.57	6.42	2.41	18.65	C359T	wt	18746.149785846133
AAAAAAAGAAAGACAACACA	AGCCCGGGCG	A	ppluGFP	0.0	0.0	0.0	7.62	0.0	0.0	0.0	0.0	7.62	A356G:A496G:G627C	Y180C:E229Q	8103.226340878615
AAAAAAAGACAAAAACTTAA	AGATTACGGT	A	ppluGFP	0.0	0.0	0.0	5.89	0.0	2.61	0.0	0.0	8.5	G547A:T611C	S197N	10262.42707734088
AAAAAAAGACAAAAACTTAA	ATTGCACTTG	A	ppluGFP	0.0	0.0	0.0	0.0	4.11	0.14	0.92	0.05	5.22	G547A:T611C	S197N	13540.236496374951
AAAAAAAGACAAAAACTTAA	CCAAACACAG	A	ppluGFP	0.0	0.0	0.0	0.0	1.53	5.8	0.0	0.0	7.33	G547A:T611C	S197N	14792.644682219276
AAAAAAAGACAAAAACTTAA	GAGCGTTGTC	A	ppluGFP	0.0	0.0	0.0	0.0	2.58	1.98	0.92	0.0	5.48	G547A:T611C	S197N	14868.409929397498
AAAAAAAGACAAAAACTTAA	GGTCGCTGTT	A	ppluGFP	0.0	0.0	0.0	0.0	1.34	0.85	0.21	0.0	2.4	G547A:T611C	S197N	13923.83686686082
AAAAAAAGACAAAAACTTAA	GTGCCATGTT	A	ppluGFP	0.0	0.0	0.0	0.0	0.0	0.85	0.0	0.0	0.85	G547A:T611C	S197N	16460.019114610084
AAAAAAAGACACAACTAAAC	TGCGCTGGTA	A	ppluGFP	0.0	0.0	17.09	0.0	0.0	0.07	0.0	0.0	17.16	G189A:T263A:T372C:T402C	G74S:S137P:S148P	4520.392014228709
AAAAAAAGACCTAAAAAATA	GACGATCTGG	A	ppluGFP	0.0	0.0	0.07	0.0	0.0	2.05	1.55	2.36	6.03	wt	wt	22338.952309355438
AAAAAAAGACCTAAAAAATA	GACGGTATCA	A	ppluGFP	0.0	0.0	0.0	0.0	9.95	25.65	1.55	0.91	38.06	wt	wt	15466.457008315734
AAAAAAAGACCTAAAAAATA	GGGGTCATAT	A	ppluGFP	0.0	0.0	0.0	7.1	9.57	3.46	16.02	0.18	36.33	wt	wt	16146.739292334776
AAAAAAAGACCTAAAAAATA	GGTTACGCCT	A	ppluGFP	0.0	0.0	0.0	0.0	10.72	23.82	20.32	1.64	56.5	wt	wt	17723.081439814294
AAAAAAAGACCTAAAAAATA	GTCGGACGGA	A	ppluGFP	0.0	0.0	0.0	0.0	17.13	6.29	0.0	0.0	23.42	wt	wt	13691.839009378291
AAAAAAAGACCTAAAAAATA	TAATTGATTG	A	ppluGFP	0.0	0.0	0.0	0.0	15.22	1.2	0.0	4.36	20.78	wt	wt	13615.86707643519
AAAAAAAGACCTAAAAAATA	TACCCGCAGG	A	ppluGFP	0.0	0.0	0.0	0.0	4.11	8.41	3.32	0.95	16.79	wt	wt	16612.00224236012
AAAAAAAGACCTAAAAAATA	TGTCGTGTAT	A	ppluGFP	0.0	0.0	0.0	0.0	12.63	6.29	7.2	0.0	26.12	wt	wt	15504.40442716465
AAAAAAAGACCTAAAAAATA	TGTTGTTACG	A	ppluGFP	0.0	0.0	0.0	0.09	3.16	0.57	6.07	0.36	10.25	wt	wt	18874.697899386647
AAAAAAAGACCTAAAAAATA	TTTAAGTTTT	A	ppluGFP	0.0	0.0	0.0	0.0	1.72	7.42	3.67	0.0	12.81	wt	wt	17258.976804600596
AAAAAAAGATATCAAAATCT	CGGACTGGTT	A	ppluGFP	0.0	0.0	0.0	0.0	4.69	14.56	3.67	0.0	22.92	T242A:A431G:A606G	N222D	16248.708330417661
AAAAAAAGATATCAAAATCT	GTATAGAGCT	A	ppluGFP	0.0	0.0	1.59	0.0	13.68	10.39	2.26	1.86	29.78	T242A:A431G:A606G	N222D	14390.62801654374
AAAAAAAGGCACAAAACAAT	GGGTTTGTTT	A	ppluGFP	0.79	0.0	0.0	0.0	0.0	0.0	0.0	0.0	0.79	A43G:C221A:A265.:T402A:G438T:T553A:T574A:A601T:A607T	N25S:F86L:K102S:Y103T:E104R:D105T:G106A:G107A:V108S:L109F:H110T:V111Y:S112H:F113S:S114H:Y115I:R116V:Y117M:E118R:A119R:G120V:R121A:V122*:I123S:G124A:D125T:F126S:K127R:V128*:V129W:G130A:T131Q:G132A:F133S:P134L:E135R:D136T:S137Q:V138S:I139S:F140L:T141R:D142T:K143R:I144S:I145F:R147V:S148R:N149T:A150Q:T151P:V152L:E153S:H154I:L155C:H156I:P157Q:M158W:G160A:D161T:N162T:V163C:L164W:V165*:G166A:S167R:F168S…	790.0521391817708
AAAAAAAGGCACAAAACAAT	TTTATGCTGC	A	ppluGFP	1.52	0.0	0.0	0.0	0.0	0.0	0.0	0.0	1.52	A43G:C221A:A265.:T402A:G438T:T553A:T574A:A601T:A607T	N25S:F86L:K102S:Y103T:E104R:D105T:G106A:G107A:V108S:L109F:H110T:V111Y:S112H:F113S:S114H:Y115I:R116V:Y117M:E118R:A119R:G120V:R121A:V122*:I123S:G124A:D125T:F126S:K127R:V128*:V129W:G130A:T131Q:G132A:F133S:P134L:E135R:D136T:S137Q:V138S:I139S:F140L:T141R:D142T:K143R:I144S:I145F:R147V:S148R:N149T:A150Q:T151P:V152L:E153S:H154I:L155C:H156I:P157Q:M158W:G160A:D161T:N162T:V163C:L164W:V165*:G166A:S167R:F168S…	790.0521391817708
AAAAAAAGTAAGACAAGACA	ACATTCTACG	A	ppluGFP	0.0	0.0	0.0	0.0	0.0	0.0	4.02	0.0	4.02	G33T	G22C	21788.014728208138
AAAAAAAGTAAGACAAGACA	GCTATGGTTA	A	ppluGFP	0.0	0.0	0.0	0.0	2.39	0.0	0.28	0.0	2.67	G33T	G22C	13317.283604015804
AAAAAAAGTAAGACAAGACA	TATCCTTGGA	A	ppluGFP	5.18	0.0	0.0	0.0	0.0	0.0	0.0	0.0	5.18	G33T	G22C	790.0521391817708
AAAAAAAGTATTCCTCCCTC	TAGCCGCCGT	A	ppluGFP	10.03	0.0	2.91	0.0	0.86	0.07	0.0	0.0	13.87	G72A:T163C:G168T:G243A:G366T:T428G	G35S:V65A:G67C:G94S:E135*:H156Q	590.0
AAAAAAAGTCCGAGAAAACC	GTGCTACTGC	A	ppluGFP	0.45	0.0	0.0	0.0	0.0	0.0	1.76	0.0	2.21	G46A:G50.:A374T	G26D:E28S:F29S:E30S:L31S:V32*:G33A:G35A:E36R:G37A:T38P:P39R:E40N:Q41R:G42A:R43A:M44*:T45P:N46T:K47R:M48*:K49S:S50P:T51P:G53A:A54H:L55*:T56P:S58L:P59R:Y60T:L61C:L62S:S63A:H64T:V65L:M66W:G67V:Y68T:G69A:F70S:Y71I:H72T:F73S:G74A:T75R:Y76T:S78P:G79V:Y80T:E81R:N84I:P85R:F86S:L87S:H88T:A89L:I90S:N91T:N92T:G93V:G94A:Y95T:T96Q:N97I:T98R:R99A:I100L:E101K:K102S:Y103T:E104R:D105T:G106A:G107A:V108S:L109F:H110…	20310.55749729561
AAAAAAATAAAAAATAAACC	AGCCGTATCG	A	ppluGFP	0.0	0.0	0.0	0.0	3.06	0.21	3.53	0.0	6.8	G32T:A468G	T171A	17334.577675956883
AAAAAAATAAAAAATAAACC	AGTGGTATAC	A	ppluGFP	0.0	0.0	0.0	0.0	0.29	0.0	0.85	0.0	1.14	G32T:A468G	T171A	20332.714988464777
AAAAAAATAAAAATCAACCC	GTGGACGAAT	A	ppluGFP	0.0	0.07	0.0	14.37	17.61	16.18	0.71	0.0	48.94	A99T:C202T:A292G:G329C	M44L:S78F:H110R	12625.435753323176
AAAAAAATAAAAATCAACCC	TTTCCCGGGT	A	ppluGFP	0.0	0.0	0.0	6.93	0.19	7.99	0.0	0.0	15.11	A99T:C202T:A292G:G329C	M44L:S78F:H110R	12742.529863288191
AAAAAAATAAAACAAGATTC	GCTCCCATAT	A	ppluGFP	1.35	0.0	0.0	0.0	0.0	0.0	0.0	0.0	1.35	A109T:A265.:G333A:A559T	K47M:K102S:Y103T:E104R:D105T:G106A:G107A:V108S:L109F:H110T:V111Y:S112H:F113S:S114H:Y115I:R116V:Y117M:E118R:A119R:G120V:R121A:V122*:I123S:G124A:D125T:F126S:K127R:V128*:V129W:G130A:T131Q:G132A:F133S:P134L:E135R:D136T:S137Q:V138S:I139S:F140L:T141R:D142T:K143R:I144S:I145F:R147V:S148R:N149T:A150Q:T151P:V152L:E153S:H154I:L155C:H156I:P157Q:M158W:G160A:D161T:N162T:V163C:L164W:V165*:G166A:S167R:F168S:A169…	790.0521391817708
AAAAAAATAAAACAAGATTC	GCTCCTGCGT	A	ppluGFP	0.0	0.0	1.85	0.0	0.0	0.0	0.0	0.0	1.85	A109T:A265.:G333A:A559T	K47M:K102S:Y103T:E104R:D105T:G106A:G107A:V108S:L109F:H110T:V111Y:S112H:F113S:S114H:Y115I:R116V:Y117M:E118R:A119R:G120V:R121A:V122*:I123S:G124A:D125T:F126S:K127R:V128*:V129W:G130A:T131Q:G132A:F133S:P134L:E135R:D136T:S137Q:V138S:I139S:F140L:T141R:D142T:K143R:I144S:I145F:R147V:S148R:N149T:A150Q:T151P:V152L:E153S:H154I:L155C:H156I:P157Q:M158W:G160A:D161T:N162T:V163C:L164W:V165*:G166A:S167R:F168S:A169…	4192.820327914221
AAAAAAATAAAGCAATAACA	AAAGGCAACT	A	ppluGFP	0.0	0.0	0.0	0.0	2.68	0.0	0.0	0.0	2.68	A99C:A427G:C644A	M44L:H156R:F234L	12393.72449204588
AAAAAAATAAAGCAATAACA	ACACGAGAAG	A	ppluGFP	0.0	0.0	0.0	0.0	2.01	0.92	5.15	0.0	8.08	A99C:A427G:C644A	M44L:H156R:F234L	19203.321079257938
AAAAAAATAAAGCAATAACA	ATGTCTTAGA	A	ppluGFP	0.0	0.0	0.0	0.0	16.94	25.3	5.43	2.09	49.76000000000001	A99C:A427G:C644A	M44L:H156R:F234L	15524.882656364593
AAAAAAATAAAGCAATAACA	GCTTTGTATC	A	ppluGFP	0.0	0.0	0.0	0.0	5.07	0.07	0.0	0.0	5.1400000000000015	A99C:A427G:C644A	M44L:H156R:F234L	12966.924015841232
AAAAAAATAAATTCAAAATC	TGGGGTTTGT	A	ppluGFP	0.0	0.0	0.0	0.0	3.16	0.0	0.0	0.0	3.16	T28C:G228T:A268G:G285A:G294A:C440T:C522T:T538A:C600T	I20T:A89S:K102R:V108I:V111I:H189Y:I194N:H215Y	12393.72449204588
AAAAAAATAACACAAAAACA	ACGGTGGTCA	A	ppluGFP	0.17	0.0	0.0	23.9	13.3	3.96	1.76	0.0	43.09	T23C:T339A:A405G:G458A:T508C:T569C	F126I:N149D:V184A	10478.919712941557
AAAAAAATAACACAAAAACA	GGCAAGCGAT	A	ppluGFP	0.0	0.0	0.0	16.71	14.74	5.44	0.07	0.05	37.01000000000001	T23C:T339A:A405G:G458A:T508C:T569C	F126I:N149D:V184A	11131.034402497036
AAAAAAATAACCGCATCATG	TTTGGTCACT	A	ppluGFP	0.0	0.0	0.0	0.0	3.92	0.0	0.0	0.0	3.92	A125G:T423C:T456A	S167T	12393.72449204588
AAAAAAATACACAAAAAGAC	GAATTTACTC	A	ppluGFP	0.0	0.0	0.0	0.0	3.54	0.71	0.0	0.0	4.25	A114G:T140C:C193T:A213G:A343G:A370G:A593T	K49E:T75M:N84D:K127R:D136G:E212D	13531.310614571741
AAAAAAATACAGTCAAGAAG	GTCGGTAACT	A	ppluGFP	0.0	0.0	0.0	0.0	1.72	0.0	0.0	0.0	1.72	T471C:G547T	F172L:S197I	12393.72449204588
AAAAAAATACAGTCAAGAAG	TACTTTTTCA	A	ppluGFP	0.0	0.0	0.0	0.0	4.02	2.26	0.07	0.0	6.35	T471C:G547T	F172L:S197I	13797.66559977264
AAAAAAATCATCACAACACA	ATTGCGCTAA	A	ppluGFP	0.0	0.0	0.0	0.0	4.88	1.27	0.0	0.0	6.15	T170C:T262A:A356G:A390G:G620A:A637T	I100N:K143E:H232L	13594.25355933106
AAAAAAATGAATCACGCCGC	ATTACATTCG	A	ppluGFP	0.0	0.0	0.0	0.0	0.0	1.84	0.0	0.0	1.84	G387T	D142Y	16460.019114610084
AAAAAAATGCAAAGTACACA	GACTCGTTTA	A	ppluGFP	0.0	0.0	0.0	0.0	3.25	0.57	0.0	0.0	3.82	T573C	F206L	13493.167472377807
AAAAAAATGCAAAGTACACA	GAGTATTTTT	A	ppluGFP	0.0	0.0	0.0	0.0	2.68	7.99	0.0	0.0	10.67	T573C	F206L	14586.239293496134
AAAAAAATGGACAAATCAAC	TGCTCCTTCA	A	ppluGFP	0.0	0.0	0.0	0.0	17.99	22.26	33.38	18.59	92.22	wt	wt	19767.939708653477
AAAAAAATTAAAACCAAAAA	AGGTGTTTTG	A	ppluGFP	0.0	0.07	0.0	0.0	7.56	4.88	12.14	0.0	24.65	G617A	wt	17855.063913399114
AAAAAAATTAAAACCAAAAA	CAGGCCTCTT	A	ppluGFP	0.0	0.0	0.0	0.0	13.21	9.68	1.62	1.14	25.65	G617A	wt	13999.828976963629
AAAAAAATTAAACAAAATCT	ATTGCGCTAA	A	ppluGFP	0.0	0.0	0.0	0.0	0.0	0.0	0.0	1.5	1.5	G116A:T195C:C225A:A266G:T323C	Y76H:H88N	28704.426676440078
AAAAAAATTAAACAAAATCT	CTTGTTTGGT	A	ppluGFP	0.0	0.0	0.0	0.0	0.1	3.39	0.0	0.0	3.49	G116A:T195C:C225A:A266G:T323C	Y76H:H88N	15525.251742217062
AAAAAAATTAAACAAAATCT	GTGATTGTAG	A	ppluGFP	0.0	0.0	0.0	2.86	3.16	1.2	1.83	0.0	9.05	G116A:T195C:C225A:A266G:T323C	Y76H:H88N	12928.631015995672
AAAAAAATTAAACAAAATCT	TCCGGAAACG	A	ppluGFP	0.0	0.0	0.0	0.0	0.57	4.73	0.0	0.0	5.300000000000002	G116A:T195C:C225A:A266G:T323C	Y76H:H88N	15117.245976607011
AAAAAAATTCAATAAATAAT	ACGCTCGTCG	A	ppluGFP	0.0	0.0	0.0	1.82	9.19	0.71	0.0	0.0	11.72	T460A:A496T	F168Y:Y180F	12052.184461172032
AAAAAAATTCAATAAATAAT	ACTCTCCAGG	A	ppluGFP	0.0	0.0	0.0	0.0	5.36	2.9	0.49	0.0	8.75	T460A:A496T	F168Y:Y180F	13835.855188543257
AAAAAAATTCAATAAATAAT	ATTAGGTTTA	A	ppluGFP	0.0	0.0	0.0	0.0	8.61	2.61	0.85	0.0	12.07	T460A:A496T	F168Y:Y180F	13670.871544096035
AAAAAAATTCAATAAATAAT	GTGTGTTAGT	A	ppluGFP	0.0	0.0	0.0	0.0	1.63	0.0	0.0	0.0	1.63	T460A:A496T	F168Y:Y180F	12393.72449204588
AAAAAAATTCAATAAATAAT	TCATTGATGG	A	ppluGFP	0.0	0.0	0.0	4.24	5.36	4.73	0.0	0.0	14.33	T460A:A496T	F168Y:Y180F	12540.798655498398
AAAAAAATTCAATAAATAAT	TTCCATGCTA	A	ppluGFP	0.0	0.0	0.0	0.0	8.13	0.0	0.0	0.0	8.13	T460A:A496T	F168Y:Y180F	12393.72449204588
AAAAAAATTCAATAAATAAT	TTTCTGCGGG	A	ppluGFP	0.0	0.0	0.0	5.02	3.64	0.0	0.07	0.0	8.73	T460A:A496T	F168Y:Y180F	10480.90023637974
AAAAAAATTTAATAAAACTT	ACAGCGCGAG	A	ppluGFP	0.39	0.0	0.0	0.0	0.0	0.0	0.0	0.0	0.39	T133A:G240.:A252G:G269A:T448A:G650A	L55Q:G93V:G94A:Y95T:T96Q:N97I:T98R:R99A:I100L:E101K:K102N:Y103T:E104R:D105T:G106A:G107A:V108S:L109F:H110T:V111Y:S112H:F113S:S114H:Y115I:R116V:Y117M:E118R:A119R:G120V:R121A:V122*:I123S:G124A:D125T:F126S:K127R:V128*:V129W:G130A:T131Q:G132A:F133S:P134L:E135R:D136T:S137Q:V138S:I139S:F140L:T141R:D142T:K143R:I144S:I145F:R147V:S148R:N149T:A150Q:T151P:V152L:E153S:H154I:L155C:H156I:P157Q:M158W:G160A:D161T…	790.0521391817708
AAAAAAATTTAATAAAACTT	GTGGCGTAAA	A	ppluGFP	1.3	0.0	2.45	0.0	0.0	1.34	0.0	2.05	7.14	T133A:G240.:A252G:G269A:T448A:G650A	L55Q:G93V:G94A:Y95T:T96Q:N97I:T98R:R99A:I100L:E101K:K102N:Y103T:E104R:D105T:G106A:G107A:V108S:L109F:H110T:V111Y:S112H:F113S:S114H:Y115I:R116V:Y117M:E118R:A119R:G120V:R121A:V122*:I123S:G124A:D125T:F126S:K127R:V128*:V129W:G130A:T131Q:G132A:F133S:P134L:E135R:D136T:S137Q:V138S:I139S:F140L:T141R:D142T:K143R:I144S:I145F:R147V:S148R:N149T:A150Q:T151P:V152L:E153S:H154I:L155C:H156I:P157Q:M158W:G160A:D161T…	11442.5257896128
AAAAAACAAAAAAAAACACC	CGGTATCATG	A	ppluGFP	17.63	2.68	0.0	0.0	0.1	0.0	0.0	2.55	22.96	A172T:G275T:T553C:A628G	Y68F:E104D:L199P:E229G	590.0
AAAAAACAAAAAAAAACACC	CTGTGCGCTG	A	ppluGFP	9.63	0.0	0.0	0.0	0.0	0.0	0.0	0.0	9.63	A172T:G275T:T553C:A628G	Y68F:E104D:L199P:E229G	790.0521391817708
AAAAAACAAAAAAAAACACC	GGGGGTGCTA	A	ppluGFP	5.69	0.0	0.0	0.0	0.0	0.0	0.0	0.0	5.69	A172T:G275T:T553C:A628G	Y68F:E104D:L199P:E229G	790.0521391817708
AAAAAACAAAAAAAAACACC	TTTTTCATGA	A	ppluGFP	2.31	0.0	0.0	0.43	0.0	0.0	0.0	0.0	2.74	A172T:G275T:T553C:A628G	Y68F:E104D:L199P:E229G	590.0
AAAAAACAAAAAAAACAAAA	AAGGTTAACA	A	ppluGFP	2.99	0.0	0.0	0.0	0.0	0.0	0.0	0.0	2.99	A5G:T170C:T215C:T473C:A621T:A637G	I227F:H232R	790.0521391817708
AAAAAACAAAAAAAACAAAA	ACTTCGTGTC	A	ppluGFP	4.34	0.0	0.0	0.0	0.0	0.0	0.0	0.0	4.34	A5G:T170C:T215C:T473C:A621T:A637G	I227F:H232R	790.0521391817708
AAAAAACAAAAAAAACAAAA	CCGATTTTGA	A	ppluGFP	7.55	0.0	0.0	0.0	0.0	0.0	0.0	0.0	7.55	A5G:T170C:T215C:T473C:A621T:A637G	I227F:H232R	790.0521391817708
AAAAAACAAAAAAAACAAAA	GACGATCTGG	A	ppluGFP	4.62	0.0	0.0	0.0	0.0	0.0	0.0	0.0	4.62	A5G:T170C:T215C:T473C:A621T:A637G	I227F:H232R	790.0521391817708
AAAAAACAAAAAAAACACTA	GCGTTGACCG	A	ppluGFP	2.25	0.0	0.0	0.0	0.0	0.21	0.0	0.0	2.46	G79A:A384.:G604A	G37D:T141R:D142T:K143R:I144S:I145F:R147V:S148R:N149T:A150Q:T151P:V152L:E153S:H154I:L155C:H156I:P157Q:M158W:G160A:D161T:N162T:V163C:L164W:V165*:G166A:S167R:F168S:A169L:R170A:T171P:S173P:L174C:R175A:D176T:G177A:G178A:Y179I:Y180T:S181H:F182L:V183W:V184*:D185T:S186H:H187T:M188C:H189T:F190S:S192A:A193R:I194S:H195T:P196R:S197V:I198F:L199C:Q200R:N201M:G202A:G203V:P204L:M205C:F206L:A207L:R209A:R210A:V211…	590.0
AAAAAACAAAAAAAACACTA	TCGTGAATGG	A	ppluGFP	0.0	0.0	0.0	0.0	0.0	0.0	3.74	0.0	3.74	G79A:A384.:G604A	G37D:T141R:D142T:K143R:I144S:I145F:R147V:S148R:N149T:A150Q:T151P:V152L:E153S:H154I:L155C:H156I:P157Q:M158W:G160A:D161T:N162T:V163C:L164W:V165*:G166A:S167R:F168S:A169L:R170A:T171P:S173P:L174C:R175A:D176T:G177A:G178A:Y179I:Y180T:S181H:F182L:V183W:V184*:D185T:S186H:H187T:M188C:H189T:F190S:S192A:A193R:I194S:H195T:P196R:S197V:I198F:L199C:Q200R:N201M:G202A:G203V:P204L:M205C:F206L:A207L:R209A:R210A:V211…	21788.014728208138
AAAAAACAAAAAAAACACTA	TGATTGGAGG	A	ppluGFP	0.79	0.0	0.0	0.0	0.0	0.0	0.0	0.0	0.79	G79A:A384.:G604A	G37D:T141R:D142T:K143R:I144S:I145F:R147V:S148R:N149T:A150Q:T151P:V152L:E153S:H154I:L155C:H156I:P157Q:M158W:G160A:D161T:N162T:V163C:L164W:V165*:G166A:S167R:F168S:A169L:R170A:T171P:S173P:L174C:R175A:D176T:G177A:G178A:Y179I:Y180T:S181H:F182L:V183W:V184*:D185T:S186H:H187T:M188C:H189T:F190S:S192A:A193R:I194S:H195T:P196R:S197V:I198F:L199C:Q200R:N201M:G202A:G203V:P204L:M205C:F206L:A207L:R209A:R210A:V211…	790.0521391817708
AAAAAACAAAAAACAAAAAC	GAATGTGGAC	A	ppluGFP	0.0	0.0	0.0	0.0	0.0	2.61	0.0	0.0	2.61	T147C:G240A:C443T:G561A	Y60H:G93S:G202S	16460.019114610084
AAAAAACAAAAACAGAAACA	CCAATTTCAA	A	ppluGFP	0.0	0.0	0.0	0.0	17.13	3.6	2.4	0.0	23.13	G70A:G438A	G34E:D161N	13620.54578266662
AAAAAACAAAAACAGAAACA	GCGAACGTCT	A	ppluGFP	1.52	0.07	0.0	6.93	5.07	0.92	5.22	0.0	19.73	G70A:G438A	G34E:D161N	12226.547556886253
AAAAAACAAAAATAATTTAC	ACTTGGGGTC	A	ppluGFP	6.76	0.0	0.0	0.0	0.0	0.0	2.68	0.0	9.44	T170A:T376G:A613T	V138G:E224V	590.0
AAAAAACAAAAATAATTTAC	CATTATCGCA	A	ppluGFP	0.0	3.79	0.0	0.0	2.87	0.0	0.0	0.0	6.66	T170A:T376G:A613T	V138G:E224V	5894.094762260352
AAAAAACAAAAATAATTTAC	GTCTACCTTC	A	ppluGFP	0.96	0.0	0.0	0.0	0.0	0.64	0.0	0.0	1.6	T170A:T376G:A613T	V138G:E224V	590.0
AAAAAACAAAACAAAAAACT	AACGTTTCTG	A	ppluGFP	0.0	0.0	0.0	0.0	0.48	0.49	0.0	0.0	0.97	T215C	wt	14037.790639109073
AAAAAACAAAACAAAAAACT	GTTACAGCTG	A	ppluGFP	0.0	0.0	0.0	0.0	4.21	0.49	0.56	0.0	5.26	T215C	wt	13515.134235834397
AAAAAACAAAACAAAAAACT	TACCCTGGGG	A	ppluGFP	0.0	0.0	0.0	0.0	1.91	12.37	0.07	0.0	14.35	T215C	wt	15491.160613513523
AAAAAACAAAACACAGAAAT	AACGTAAGTG	A	ppluGFP	0.0	0.0	0.0	0.0	0.0	2.9	0.0	0.0	2.9	G97A:T494C	R43H	16460.019114610084
AAAAAACAAAACACAGAAAT	CGCAAGAGTG	A	ppluGFP	0.0	0.0	0.0	2.25	0.0	0.0	1.55	1.68	5.48	G97A:T494C	R43H	18266.467634448883
AAAAAACAAAACACAGAAAT	GGCGGGTGGT	A	ppluGFP	0.0	0.0	0.0	0.0	0.57	0.0	9.24	4.23	14.04	G97A:T494C	R43H	23349.362130294525
AAAAAACAAAACAGAAATTA	ACGTGGCGTT	A	ppluGFP	0.0	0.0	0.0	0.0	3.54	9.75	1.41	0.32	15.02	wt	wt	15864.281073848912
AAAAAACAAAACAGAAATTA	GGTACCCCCG	A	ppluGFP	0.0	0.0	0.0	0.0	6.03	8.55	7.06	7.05	28.69	wt	wt	19475.78055394203
AAAAAACAAAACATAAACCC	AATTTCGTGG	A	ppluGFP	0.0	0.0	0.0	0.0	4.88	1.27	0.0	0.0	6.15	A91G:T331C:A390G:A590G:T659A	Q41R:I123T:K143E	13594.25355933106
AAAAAACAAAACTAATAGCC	TGACTTCAAT	A	ppluGFP	0.0	0.0	0.0	0.95	0.38	0.0	0.0	0.0	1.33	T100A:A226T:T312A:T328C:G329A:C443T	M44K:H88L:Y117N:V122A	10243.721727249917
AAAAAACAAAAGAACAATCG	ATTGGCAATC	A	ppluGFP	0.0	0.59	0.0	0.0	0.0	0.0	1.13	0.0	1.7199999999999998	A12G:A268T:C284T:T312C:G489T	K15E:K102M:Y117H:G178C	15687.782393093445
AAAAAACAAAAGAACAATCG	GTGCTCAGGG	A	ppluGFP	0.0	2.83	0.0	0.0	0.0	0.0	0.0	4.0	6.83	A12G:A268T:C284T:T312C:G489T	K15E:K102M:Y117H:G178C	17838.82890479339
AAAAAACAAAAGAACAATCG	GTGTCTTCTA	A	ppluGFP	0.0	1.34	0.0	0.0	0.0	0.0	0.78	0.0	2.12	A12G:A268T:C284T:T312C:G489T	K15E:K102M:Y117H:G178C	7033.610882511431
AAAAAACAAACAATCCACCT	GAATGGGGGT	A	ppluGFP	0.0	0.0	0.0	0.0	1.05	6.71	0.0	0.0	7.76	C119A:A367T	E135V	15020.69372515518
AAAAAACAAACAATCCACCT	GCAGGAAGTG	A	ppluGFP	0.0	0.0	0.0	0.0	3.73	1.55	6.99	0.0	12.27	C119A:A367T	E135V	18428.01059197765
AAAAAACAAACAATCCACCT	GGGATGGTAG	A	ppluGFP	0.0	0.0	0.0	0.0	0.38	0.0	0.14	0.0	0.52	C119A:A367T	E135V	13623.680591712351
AAAAAACAAACATCAAAAAC	GAGTTTGTTA	A	ppluGFP	5.07	25.06	0.0	0.09	0.1	0.0	0.0	0.0	30.32	A208T:A274T:G435A:G449A:G466A:A468G	Y80F:E104V:G160S:R170H:T171A	2051.4271108908765
AAAAAACAAACATCAAAAAC	GGGTATAATG	A	ppluGFP	35.1	33.98	0.0	1.3	0.0	0.07	0.0	0.0	70.44999999999997	A208T:A274T:G435A:G449A:G466A:A468G	Y80F:E104V:G160S:R170H:T171A	1711.1216006606753
AAAAAACAAACATCAAAAAC	GTCACGGTTA	A	ppluGFP	1.75	7.88	0.0	0.0	0.0	0.0	0.0	0.0	9.63	A208T:A274T:G435A:G449A:G466A:A468G	Y80F:E104V:G160S:R170H:T171A	1923.7524591623367
AAAAAACAAACATCAAAAAC	GTGAGTCGTC	A	ppluGFP	4.51	8.48	0.0	0.0	0.0	0.0	0.0	0.0	12.99	A208T:A274T:G435A:G449A:G466A:A468G	Y80F:E104V:G160S:R170H:T171A	1813.873395473638
AAAAAACAAACATCAAAAAC	TACCGACCGT	A	ppluGFP	3.44	5.87	0.0	0.0	0.0	0.07	0.0	0.0	9.38	A208T:A274T:G435A:G449A:G466A:A468G	Y80F:E104V:G160S:R170H:T171A	1859.4297568447641
AAAAAACAAACATCAAAAAC	TAGGGTGCGG	A	ppluGFP	11.21	4.61	0.07	0.0	0.0	0.0	0.0	0.0	15.89	A208T:A274T:G435A:G449A:G466A:A468G	Y80F:E104V:G160S:R170H:T171A	1388.8704937903146
AAAAAACAAACCTAAAAATA	ATAGACGACG	A	ppluGFP	0.0	0.0	0.0	0.0	0.0	31.8	3.32	0.0	35.12	G45A:A529G:G618T	G26S:K191R:G226W	17911.570451007843
AAAAAACAAACCTAAAAATA	GAGAGAACCC	A	ppluGFP	0.0	0.0	0.0	0.0	0.0	1.2	0.85	0.0	2.05	G45A:A529G:G618T	G26S:K191R:G226W	18664.384934277838
AAAAAACAAAGAACAAAACA	CGGGGTCAGC	A	ppluGFP	0.0	0.37	0.0	0.0	0.0	0.99	0.0	0.0	1.36	A316G:G320C:C355T:T574C	E118G:T131I:F206S	13582.87421446668
AAAAAACAAAGAACAAAACA	GCTCTTGATG	A	ppluGFP	0.0	0.0	0.0	0.0	0.57	0.0	0.0	0.0	0.57	A316G:G320C:C355T:T574C	E118G:T131I:F206S	12393.72449204588
AAAAAACAAAGCACAACAGA	CTTATTGGAA	A	ppluGFP	0.0	0.0	0.0	0.69	3.54	1.91	3.53	0.05	9.72	A88G:A267G:T513A	E40G:K102E:S186T	16215.481844654243
AAAAAACAAAGCACAACAGA	GGCAGTGTTG	A	ppluGFP	0.0	0.0	0.0	0.0	0.1	0.35	0.0	0.0	0.45	A88G:A267G:T513A	E40G:K102E:S186T	14749.471159193296
AAAAAACAAAGCACAACAGA	GGGTGCTTCT	A	ppluGFP	0.0	0.0	0.0	1.21	2.39	1.2	0.0	0.0	4.8	A88G:A267G:T513A	E40G:K102E:S186T	12385.518852676067
AAAAAACAAATGAAACAAAT	GGCCCGTGTA	A	ppluGFP	0.0	0.0	0.0	0.0	0.0	0.71	0.0	0.0	0.71	G93T:T163C:C480T:T623A	G42C:V65A:R175C	16460.019114610084
AAAAAACAAATGAAACAAAT	TTCCTGGGTC	A	ppluGFP	0.0	0.0	0.0	0.0	2.01	0.0	0.0	0.0	2.01	G93T:T163C:C480T:T623A	G42C:V65A:R175C	12393.72449204588
AAAAAACAAATGAAACAAAT	TTTGCTTGTG	A	ppluGFP	3.21	0.0	0.0	0.0	0.0	0.0	0.0	0.0	3.21	G93T:T163C:C480T:T623A	G42C:V65A:R175C	790.0521391817708
AAAAAACAACAACCCACCCT	CTCTTCCAGG	A	ppluGFP	5.86	0.0	0.0	0.0	0.0	0.0	0.0	0.0	5.86	G87T:T448C	E40*:L164P	790.0521391817708
AAAAAACAACAATCACAACC	AGCTTATTTA	A	ppluGFP	0.0	0.0	0.0	0.0	0.0	0.0	1.98	0.0	1.98	T40C:C199A	L24P:P77H	21788.014728208138
AAAAAACAACACAAAAATAA	CCAGTTCGCG	A	ppluGFP	0.0	0.0	0.0	0.0	1.63	0.0	0.92	0.0	2.55	G33T:G72T:C128A:G243A:T308C:T424C:G481A:A515C:A529G	G22C:G35C:G94S:L155S:R175H:K191R	15186.094813576421
AAAAAACAACACCGAAAACA	AGCGTGAAAG	A	ppluGFP	0.39	0.0	0.0	0.0	0.0	0.0	0.0	0.0	0.39	A120C:T242A:T340C:G357T:T416A	T51P:F126S:G132C	790.0521391817708
AAAAAACAACACCGAAAACA	CAGCTAATTG	A	ppluGFP	0.68	0.0	0.0	0.0	0.0	0.0	0.0	0.0	0.68	A120C:T242A:T340C:G357T:T416A	T51P:F126S:G132C	790.0521391817708
AAAAAACAACACCGAAAACA	GGTATTCACG	A	ppluGFP	1.13	0.0	0.0	0.0	0.0	0.0	0.0	0.0	1.13	A120C:T242A:T340C:G357T:T416A	T51P:F126S:G132C	790.0521391817708
AAAAAACAACACTGTATACT	CAGGACTCCT	A	ppluGFP	0.0	0.0	0.0	0.0	13.88	16.4	2.82	4.36	37.46	G129A:C407T	A54T	15638.772571014426
AAAAAACAACACTGTATACT	TGGCCTTGTA	A	ppluGFP	0.0	0.0	0.0	2.86	6.41	8.83	0.14	0.09	18.33	G129A:C407T	A54T	13875.849884409012
AAAAAACAACATACAAACCA	ATGGGTCGGA	A	ppluGFP	9.52	0.0	0.0	0.0	2.87	7.77	0.0	0.0	20.16	G75A:T289C:T394C:T520C:G562A:C567A	E36K:L109P:I144T:M188T:G202D:P204T	5713.148526160953
AAAAAACAACATCGAAAGAC	AAAGGGGTAG	A	ppluGFP	0.0	5.5	20.86	0.0	0.0	0.0	0.0	0.0	26.36	G157T:A431T:A484G:T508C:T566A	S63I:D176G:V184A	3183.19213109522
AAAAAACAACATCGAAAGAC	AGTTCATTCC	A	ppluGFP	3.32	10.71	10.73	0.0	0.0	0.0	0.0	0.0	24.76	G157T:A431T:A484G:T508C:T566A	S63I:D176G:V184A	2776.38261630997
AAAAAACAACATCGAAAGAC	CCGTCAATTC	A	ppluGFP	0.0	16.58	4.11	0.0	0.0	0.0	0.0	0.0	20.69	G157T:A431T:A484G:T508C:T566A	S63I:D176G:V184A	2777.79596003738
AAAAAACAACATCGAAAGAC	CGCTTTCTTG	A	ppluGFP	0.0	47.21	8.08	0.0	0.0	0.0	0.0	0.0	55.29	G157T:A431T:A484G:T508C:T566A	S63I:D176G:V184A	2744.381550098798
AAAAAACAACATCGAAAGAC	TGCGTAGCTC	A	ppluGFP	0.0	4.09	0.93	0.0	0.0	0.0	0.0	0.0	5.02	G157T:A431T:A484G:T508C:T566A	S63I:D176G:V184A	2765.980113122317
AAAAAACAACCAACAAACCA	AGGACATGGT	A	ppluGFP	0.0	0.0	0.0	0.0	0.0	8.34	7.34	2.05	17.73	A102G:C103G:C362T:T416C	T45G	19458.63002895281
AAAAAACAACCAACAAACCA	AGGTGTGTAG	A	ppluGFP	0.0	0.0	0.0	0.0	2.39	0.0	0.0	0.91	3.3000000000000003	A102G:C103G:C362T:T416C	T45G	14684.658438011209
AAAAAACAACCAACAAACCA	GGATCACTGG	A	ppluGFP	0.0	0.0	0.0	0.0	0.0	0.0	2.75	1.95	4.7	A102G:C103G:C362T:T416C	T45G	24410.829282906147
AAAAAACAACCAACAAACCA	TCCTTTCTTG	A	ppluGFP	0.0	0.0	0.0	0.0	0.0	3.75	0.0	0.0	3.75	A102G:C103G:C362T:T416C	T45G	16460.019114610084
AAAAAACAAGAAGAAAATCA	ACGCCGATGG	A	ppluGFP	0.0	0.0	0.0	1.99	0.86	0.85	0.0	0.0	3.7	G94A:C293T	G42D	10864.911328912896
AAAAAACAAGAAGAAAATCA	GGTGTTATTC	A	ppluGFP	0.0	0.0	0.07	11.08	8.52	0.14	0.0	0.0	19.81	G94A:C293T	G42D	10533.17635225913
AAAAAACAAGCAGAAACACC	GTGCGTACGG	A	ppluGFP	0.0	0.0	0.0	0.0	13.11	0.0	0.0	1.09	14.2	G97A:T397C	R43H:I145T	13235.753552202676
AAAAAACAAGCTAAAAAAAC	ATGCCCGCGC	A	ppluGFP	0.0	0.0	7.35	0.0	0.0	0.0	0.0	0.0	7.35	T219A	F86I	4192.820327914221
AAAAAACAAGTCACAACAAA	GAAGTATCGA	A	ppluGFP	0.0	0.07	0.0	0.0	3.54	0.0	0.0	0.0	3.61	A405T:C443T:T560C	N149Y	11824.411942609231
AAAAAACAAGTCACAACAAA	TGGAGGATTT	A	ppluGFP	0.0	0.0	0.0	0.0	2.39	1.34	0.0	0.0	3.73	A405T:C443T:T560C	N149Y	13787.53673361396
AAAAAACAATAAAAAAGCGT	CGTGTCGGTT	A	ppluGFP	0.0	0.0	19.74	20.09	0.0	0.0	0.0	0.0	39.83	G146C:G506T:C582T:A634G	R209C:Q231R	5453.436689570072
AAAAAACAATAAAAAAGCGT	GATAATTGGA	A	ppluGFP	0.0	0.0	4.97	0.0	0.0	0.0	0.0	0.0	4.97	G146C:G506T:C582T:A634G	R209C:Q231R	4192.820327914221
AAAAAACAATAAACAATAAT	ATAGTGCAGA	A	ppluGFP	0.0	0.0	0.0	0.0	5.45	0.85	2.33	0.0	8.629999999999999	wt	wt	14533.490557633782
AAAAAACAATAAACAATAAT	TGTGTTCACA	A	ppluGFP	0.0	0.0	0.0	1.56	0.0	3.25	5.29	0.0	10.1	wt	wt	18524.97994348813
AAAAAACAATAAATATAATG	ACTGCTTTAG	A	ppluGFP	0.0	0.0	0.0	0.0	2.87	0.0	0.0	0.0	2.87	G168A:A261G:T492C:T520A:A603G:T623A	G67S:I100V:Y179H:M188K:S221G	12393.72449204588
AAAAAACAATAGAAACAAAC	GATTTTGGGT	A	ppluGFP	0.51	0.0	0.0	0.0	0.0	0.0	0.0	0.0	0.51	C144T:C158A:T195C:C217T:C332T:T520C	P59S:S63R:Y76H:P85L:M188T	790.0521391817708
AAAAAACAATAGAAACAAAC	TGTAAGTTGC	A	ppluGFP	0.0	0.0	0.0	0.0	0.0	0.0	0.0	3.91	3.91	C144T:C158A:T195C:C217T:C332T:T520C	P59S:S63R:Y76H:P85L:M188T	28704.426676440078
AAAAAACAATATAAAAAATA	TGGTAGTTGC	A	ppluGFP	2.03	0.0	0.0	0.0	0.0	0.0	0.0	0.0	2.03	A9G:T29A:G167.:T323A:G449A:T451A	M14V:G67V:Y68T:G69A:F70S:Y71I:H72T:F73S:G74A:T75R:Y76T:S78P:G79V:Y80T:E81R:N84I:P85R:F86S:L87S:H88T:A89L:I90S:N91T:N92T:G93V:G94A:Y95T:T96Q:N97I:T98R:R99A:I100L:E101K:K102S:Y103T:E104R:D105T:G106A:G107A:V108S:L109F:H110T:V111Y:S112H:F113S:S114H:Y115I:R116V:Y117M:E118R:A119R:G120D:R121A:V122*:I123S:G124A:D125T:F126S:K127R:V128*:V129W:G130A:T131Q:G132A:F133S:P134L:E135R:D136T:S137Q:V138S:I139S:F140…	790.0521391817708
AAAAAACAATTCACACCCCT	ACTGGCAGTA	A	ppluGFP	0.0	0.0	0.0	0.0	10.53	7.63	0.21	0.05	18.42	A36G:C248T:T472A:T569C	T23A:F172Y	13899.084594829843
AAAAAACAATTCACACCCCT	ATCTGCGGGT	A	ppluGFP	0.0	0.0	0.0	0.0	0.0	2.4	1.98	2.09	6.4700000000000015	A36G:C248T:T472A:T569C	T23A:F172Y	21656.446839506323
AAAAAACAATTCACACCCCT	CCGGTACTGC	A	ppluGFP	0.0	0.0	0.0	0.09	14.55	11.31	1.2	0.0	27.15	A36G:C248T:T472A:T569C	T23A:F172Y	13912.589896596342
AAAAAACAATTCACACCCCT	CTCCTCCACG	A	ppluGFP	0.0	0.0	0.0	2.86	9.67	2.33	0.0	0.0	14.86	A36G:C248T:T472A:T569C	T23A:F172Y	12272.868044250612
AAAAAACAATTCACACCCCT	GAATGAGGCG	A	ppluGFP	0.0	0.0	0.0	0.09	28.42	8.98	7.55	0.0	45.040000000000006	A36G:C248T:T472A:T569C	T23A:F172Y	13682.510422230762
AAAAAACAATTCACACCCCT	TACGGTGTTG	A	ppluGFP	0.0	0.0	0.0	10.48	5.84	3.25	0.85	0.0	20.42	A36G:C248T:T472A:T569C	T23A:F172Y	10917.831677692253
AAAAAACAATTCAGAACTTA	GATCCACGTA	A	ppluGFP	3.49	0.0	0.0	0.0	0.0	0.0	2.82	0.0	6.3100000000000005	A160T:T365C:T495A	H64L:Y180N	3249.3895117468355
AAAAAACACAAAAAAAAAGA	AGCAATCAGG	A	ppluGFP	0.0	0.0	0.0	0.09	3.35	1.27	1.06	0.64	6.41	G146C:C288A:C482T:A559G:C599A	L109I:N201S	15245.549820249087
AAAAAACACAAAAAAAAAGA	AGTAGGCTCC	A	ppluGFP	0.0	0.0	0.0	2.51	6.03	4.1	2.54	0.0	15.179999999999998	G146C:C288A:C482T:A559G:C599A	L109I:N201S	14008.835276671709
AAAAAACACAAAAAAAAAGA	GTATCCTATG	A	ppluGFP	0.0	0.0	0.0	0.0	6.12	6.36	12.77	0.64	25.89	G146C:C288A:C482T:A559G:C599A	L109I:N201S	18445.568329691767
AAAAAACACAAAAAAAAAGA	TGCGGAAACG	A	ppluGFP	0.0	0.0	0.0	2.68	5.74	0.0	1.2	0.0	9.62	G146C:C288A:C482T:A559G:C599A	L109I:N201S	11864.085902249184
AAAAAACACAAAAAAAAAGA	TTTTAAACGA	A	ppluGFP	0.0	0.0	0.0	0.0	8.42	6.86	10.44	0.0	25.72	G146C:C288A:C482T:A559G:C599A	L109I:N201S	17182.992515755814
AAAAAACACAACAAACCATA	ATTCCATAGT	A	ppluGFP	0.0	2.68	0.0	0.0	0.0	0.0	0.0	0.0	2.68	G94T:C644T	G42V	2323.5056563808153
AAAAAACACAACAAACCATA	ATTTTCGTGT	A	ppluGFP	0.0	0.0	0.0	0.0	3.16	0.0	0.0	0.0	3.16	G94T:C644T	G42V	12393.72449204588
AAAAAACACAACAAACCATA	GGTTAGTGTC	A	ppluGFP	0.62	0.0	0.0	0.0	0.0	0.0	0.0	0.0	0.62	G94T:C644T	G42V	790.0521391817708
AAAAAACACAACAAACCATA	TATTCACCCC	A	ppluGFP	0.0	2.38	0.0	0.0	0.0	0.0	0.0	0.0	2.38	G94T:C644T	G42V	2323.5056563808153
AAAAAACACAACAGAAAAAA	CTGCTCGAAC	A	ppluGFP	0.0	0.0	0.0	3.38	4.4	0.78	1.34	0.0	9.9	A208C:T642C	Y80S:F234L	11900.824148464026
AAAAAACACAACAGAAAAAA	GCCCTCCACG	A	ppluGFP	0.0	0.0	0.0	5.37	0.0	1.7	0.0	0.0	7.07	A208C:T642C	Y80S:F234L	9519.601686407359
AAAAAACACAACAGAAAAAA	GGTGATGGAC	A	ppluGFP	0.0	0.0	0.0	0.0	0.0	2.76	0.0	0.0	2.76	A208C:T642C	Y80S:F234L	16460.019114610084
AAAAAACACAACAGAAAAAA	TGCCCTTCGG	A	ppluGFP	0.0	0.0	0.0	0.0	3.35	2.9	0.42	0.09	6.76	A208C:T642C	Y80S:F234L	14036.571548609794
AAAAAACACACAGAACATTC	GACTTCCTAG	A	ppluGFP	0.0	0.0	0.0	5.71	1.24	5.09	1.34	0.0	13.38	wt	wt	12912.923299036223
AAAAAACACATCAACCAATG	CGAATAGCAT	A	ppluGFP	0.0	0.0	0.0	0.0	0.57	1.27	0.0	0.41	2.25	A277G	D105G	16167.716471920603
AAAAAACACATTAAAACAAC	CTCATGTTAG	A	ppluGFP	0.0	0.0	0.0	2.25	2.97	7.42	0.49	0.0	13.13	wt	wt	14495.756865208774
AAAAAACACATTAAAACAAC	GCTTGTCATC	A	ppluGFP	0.0	0.0	0.0	0.0	13.68	14.63	8.68	0.0	36.99	wt	wt	15850.370169960774
AAAAAACACATTAAAACAAC	GTGCGCAGTT	A	ppluGFP	0.0	0.0	0.0	0.09	1.53	6.29	0.0	0.0	7.91	wt	wt	15107.6864945351
AAAAAACACATTAAAACAAC	TATATTATAG	A	ppluGFP	0.0	0.0	0.0	0.0	0.0	0.49	0.85	0.55	1.89	wt	wt	22078.439836972597
AAAAAACACATTAAAACAAC	TCACAATGTG	A	ppluGFP	0.0	0.0	0.0	0.0	0.0	0.0	1.69	0.0	1.69	wt	wt	21788.014728208138
AAAAAACACATTAAAACAAC	TGCCTCCCTG	A	ppluGFP	0.0	0.0	0.0	0.0	0.0	2.54	6.92	0.0	9.46	wt	wt	19626.643722511253
AAAAAACACCGAAAAACCCG	ACATCGTGTT	A	ppluGFP	0.0	2.97	0.0	0.0	0.1	0.49	0.0	0.0	3.56	A52C:C185A:A432T:G486C:A519G	E28A:H72Q:M158L:G177R:M188V	2715.824265461552
AAAAAACACCGAAAAACCCG	AGTTCCCGCT	A	ppluGFP	0.0	0.0	0.0	0.0	2.68	0.0	0.0	0.0	2.68	A52C:C185A:A432T:G486C:A519G	E28A:H72Q:M158L:G177R:M188V	12393.72449204588
AAAAAACACCGAAAAACCCG	CGGGTGTCAG	A	ppluGFP	0.0	0.0	0.0	3.98	0.1	0.0	0.0	0.0	4.08	A52C:C185A:A432T:G486C:A519G	E28A:H72Q:M158L:G177R:M188V	9146.392416049131
AAAAAACACCGAAAAACCCG	GATCCCGCCA	A	ppluGFP	0.0	0.0	0.0	0.0	0.0	0.0	1.76	0.0	1.76	A52C:C185A:A432T:G486C:A519G	E28A:H72Q:M158L:G177R:M188V	21788.014728208138
AAAAAACACCGAAAAACCCG	TAGGATGATG	A	ppluGFP	0.0	0.0	2.32	0.35	0.0	0.0	3.03	0.0	5.699999999999998	A52C:C185A:A432T:G486C:A519G	E28A:H72Q:M158L:G177R:M188V	14196.384937618444
AAAAAACACCGCCCCCACCC	ACCAACTCGC	A	ppluGFP	0.0	0.0	0.0	0.0	0.0	1.06	0.0	0.0	1.06	C39A:T424C	L24M:L155S	16460.019114610084
AAAAAACACTAAACAAATCA	CAGGCCAGCG	A	ppluGFP	11.1	0.0	0.0	0.0	0.0	0.0	0.0	0.0	11.1	A211T:A307G:A432G:C615A	E81V:Y115C:M158V:L225M	790.0521391817708
AAAAAACACTAAACAAATCA	GTCCGTATCA	A	ppluGFP	3.89	0.0	0.0	0.0	0.0	0.0	0.0	0.0	3.89	A211T:A307G:A432G:C615A	E81V:Y115C:M158V:L225M	790.0521391817708
AAAAAACACTACAAAGTTAT	ATAAGCGTTG	A	ppluGFP	0.0	0.0	0.0	0.0	4.5	0.49	1.48	0.0	6.4700000000000015	G486T	G177C	13690.941241192959
AAAAAACACTCAACGAGCAC	GTTCGCGTTT	A	ppluGFP	0.0	0.0	0.0	0.0	0.0	0.0	4.16	0.0	4.16	A43G:T525C	N25S:F190L	21788.014728208138
AAAAAACAGAACACCAATAT	CTGTCTTATC	A	ppluGFP	0.0	0.0	0.0	6.23	36.27	20.99	11.71	2.05	77.25000000000001	G617T:T656C	wt	14340.53488121164
AAAAAACAGAACACCAATAT	GCGGGCCTCA	A	ppluGFP	0.0	0.0	0.0	0.0	0.19	4.03	0.99	0.0	5.210000000000001	G617T:T656C	wt	17293.643106274812
AAAAAACAGAACACCAATAT	GGCATCTCGG	A	ppluGFP	0.0	0.0	0.0	0.0	4.02	2.4	8.33	0.0	14.75	G617T:T656C	wt	18545.56647374278
AAAAAACAGTCCAATAAATA	CCCCAAGCGG	A	ppluGFP	4.11	0.0	0.0	0.0	0.0	0.0	1.83	0.0	5.94	T23A:G152A:A231G:A234G:C577T:A606G	C18*:I90V:N91D:A207V:N222D	590.0
AAAAAACAGTCCAATAAATA	TTAGAATGTC	A	ppluGFP	1.07	0.0	0.0	0.0	0.0	0.0	5.36	0.0	6.4300000000000015	T23A:G152A:A231G:A234G:C577T:A606G	C18*:I90V:N91D:A207V:N222D	20291.31329439606
AAAAAACAGTGCAACTAACC	ACCTTCTCGA	A	ppluGFP	0.23	0.0	0.0	0.0	4.21	3.04	0.0	0.0	7.48	G279A:C355A:A390T	G106S:T131K:K143*	13660.801421531216
AAAAAACAGTGCAACTAACC	ATCTTAGTCC	A	ppluGFP	0.0	0.0	0.0	0.0	0.0	2.05	0.0	0.0	2.05	G279A:C355A:A390T	G106S:T131K:K143*	16460.019114610084
AAAAAACAGTGCAACTAACC	ATTCTTGGGG	A	ppluGFP	0.0	0.0	0.0	0.0	0.0	0.0	1.83	0.0	1.83	G279A:C355A:A390T	G106S:T131K:K143*	21788.014728208138
AAAAAACAGTGCAACTAACC	CCGGTACTGC	A	ppluGFP	0.0	0.0	0.0	0.0	0.0	2.05	0.0	0.0	2.05	G279A:C355A:A390T	G106S:T131K:K143*	16460.019114610084
AAAAAACAGTGCAACTAACC	GATTAGAATG	A	ppluGFP	3.66	0.0	0.0	0.0	0.0	0.0	0.0	0.0	3.66	G279A:C355A:A390T	G106S:T131K:K143*	790.0521391817708
AAAAAACAGTGCAACTAACC	GTAGGCTTTG	A	ppluGFP	2.48	0.0	0.0	0.0	0.0	0.0	0.0	0.0	2.48	G279A:C355A:A390T	G106S:T131K:K143*	790.0521391817708
AAAAAACAGTGCAACTAACC	TGCTCCGAGA	A	ppluGFP	0.0	0.0	0.0	1.47	2.3	0.07	0.0	0.0	3.84	G279A:C355A:A390T	G106S:T131K:K143*	11167.165235490933
AAAAAACATAACAGCAAATC	CATCGTGTGG	A	ppluGFP	1.3	5.43	3.25	0.09	0.0	0.0	0.0	0.0	10.07	T64C:C159A:G205A:T498A	V32A:H64N:G79D:S181T	2596.638535481006
AAAAAACATAACAGCAAATC	TGCGCTGGTA	A	ppluGFP	0.0	1.04	0.0	0.0	0.0	0.0	0.0	0.0	1.04	T64C:C159A:G205A:T498A	V32A:H64N:G79D:S181T	2323.5056563808153
AAAAAACATACTACAAAACC	TTGGAGTTGC	A	ppluGFP	1.63	0.0	0.0	0.0	2.39	2.05	5.79	0.0	11.86	T323C:T445C:G618T	V163A:G226W	16961.558635728605
AAAAAACATACTACAAAACC	TTTTTCCGGC	A	ppluGFP	0.0	0.0	0.0	0.0	1.53	13.36	2.05	0.27	17.209999999999994	T323C:T445C:G618T	V163A:G226W	16702.082387704795
AAAAAACATCAACAACAATC	TGCGACTGGC	A	ppluGFP	0.0	0.0	0.0	0.0	4.78	4.66	0.0	0.0	9.44	C355T	T131I	14016.346067032322
AAAAAACATCACATAAATTT	AGCTTATTTG	A	ppluGFP	0.0	0.0	0.0	8.74	0.0	1.27	2.05	0.0	12.06	T38C:A613G	E224G	10014.633214835714
AAAAAACATCACATAAATTT	CTCTCGGTTC	A	ppluGFP	0.0	0.0	0.0	0.0	4.4	0.0	0.0	0.0	4.4	T38C:A613G	E224G	12393.72449204588
AAAAAACATCACATAAATTT	GTTACTTTTA	A	ppluGFP	0.0	0.0	0.0	3.29	6.89	0.0	0.0	0.0	10.18	T38C:A613G	E224G	11080.056633306882
AAAAAACATCACATAAATTT	TCCATGTGAC	A	ppluGFP	0.0	0.0	0.0	0.0	2.2	0.28	0.0	0.0	2.4800000000000004	T38C:A613G	E224G	13427.078509309187
AAAAAACATTAAGGAGTAAA	GGCATGATAG	A	ppluGFP	1.8	0.0	0.0	0.0	0.0	0.0	0.0	0.0	1.8	T100A:T166A:T508C:C543G	M44K:M66K:V184A:P196A	790.0521391817708
AAAAAACATTAAGGAGTAAA	GTGTGTTGTC	A	ppluGFP	1.52	0.0	0.0	0.0	0.0	0.0	0.0	0.0	1.52	T100A:T166A:T508C:C543G	M44K:M66K:V184A:P196A	790.0521391817708
AAAAAACATTTTTAACACCT	ATGGATCTCC	A	ppluGFP	0.0	0.0	0.0	3.81	8.8	6.22	3.25	2.45	24.53	C56T:A106G:T201C	N46S:S78P	14814.61636015002
AAAAAACATTTTTAACACCT	CAATCACATA	A	ppluGFP	0.0	0.0	0.0	0.0	12.92	8.13	3.03	0.0	24.08	C56T:A106G:T201C	N46S:S78P	13956.551965314267
AAAAAACATTTTTAACACCT	CGATAACAGG	A	ppluGFP	0.0	0.0	0.0	0.0	6.79	0.28	3.11	0.0	10.18	C56T:A106G:T201C	N46S:S78P	14581.431526288965
AAAAAACATTTTTAACACCT	GACCTCCTCG	A	ppluGFP	0.0	0.0	0.0	2.34	3.16	9.89	0.0	0.05	15.44	C56T:A106G:T201C	N46S:S78P	14699.021349816887
AAAAAACATTTTTAACACCT	GATTGGGATT	A	ppluGFP	0.0	0.0	0.0	0.95	9.28	12.65	20.11	0.55	43.540000000000006	C56T:A106G:T201C	N46S:S78P	18075.18553760965
AAAAAACATTTTTAACACCT	GCTACGTTCC	A	ppluGFP	0.0	0.0	0.0	4.76	6.51	13.43	0.0	0.0	24.7	C56T:A106G:T201C	N46S:S78P	14027.887600200704
AAAAAACATTTTTAACACCT	TAAGAGTGCA	A	ppluGFP	0.0	0.0	0.0	0.0	7.85	4.66	0.14	0.0	12.65	C56T:A106G:T201C	N46S:S78P	13818.67229784429
AAAAAACATTTTTAACACCT	TCTGATCCAC	A	ppluGFP	0.0	0.0	0.0	0.0	6.32	3.67	0.0	0.0	9.99	C56T:A106G:T201C	N46S:S78P	13801.19133159563
AAAAAACATTTTTAACACCT	TGCGCACCCC	A	ppluGFP	0.0	0.0	0.0	0.69	0.0	3.96	4.09	0.0	8.74	C56T:A106G:T201C	N46S:S78P	18564.706009034693
AAAAAACCAAAACAAAAACA	ATAAGTGCGG	A	ppluGFP	0.0	0.0	0.0	1.56	0.0	0.0	0.0	0.0	1.56	A211G:T242A:G368A:A370G:A646T	E81G:D136G:K235M	8103.226340878615
AAAAAACCAAACCAAATAAA	GGGCATCGGT	A	ppluGFP	0.0	0.0	1.99	0.0	0.0	0.0	0.0	0.0	1.99	C224G:G486A:G586C:C653A	G177S:R210P	4192.820327914221
AAAAAACCAAACGAACATTT	CCGTTTGGAC	A	ppluGFP	1.18	0.0	0.0	0.0	0.0	0.0	0.0	0.0	1.18	G333T:T376A:A523G:C563A	G124C:V138D:H189R	790.0521391817708
AAAAAACCAAAGAGCAAAGA	ACTGGGTCCT	A	ppluGFP	0.0	0.0	0.0	0.0	0.0	3.82	0.0	0.0	3.82	C95A:C260A:A374G:C563T:C653T	wt	16460.019114610084
AAAAAACCAAAGAGCAAAGA	GCCGGTTATC	A	ppluGFP	0.0	0.0	0.0	0.0	11.48	15.48	0.14	0.0	27.1	C95A:C260A:A374G:C563T:C653T	wt	14180.015158696253
AAAAAACCAAGAAAAAAAAC	ATAACTCGTC	A	ppluGFP	4.11	0.0	0.0	0.0	4.11	0.14	0.0	0.0	8.36	G66C:G69.:T143A:A234G:T339A:A396G:T416A:T474C:T513C:A593G	G33R:G35A:E36R:G37A:T38P:P39R:E40N:Q41R:G42A:R43A:M44*:T45P:N46T:K47R:M48*:K49S:S50P:T51P:G53A:A54H:L55*:T56P:S58H:P59R:Y60T:L61C:L62S:S63A:H64T:V65L:M66W:G67V:Y68T:G69A:F70S:Y71I:H72T:F73S:G74A:T75R:Y76T:S78P:G79V:Y80T:E81R:N84I:P85R:F86S:L87S:H88T:A89L:I90S:N91T:N92T:G93V:G94A:Y95T:T96Q:N97I:T98R:R99A:I100L:E101K:K102S:Y103T:E104R:D105T:G106A:G107A:V108S:L109F:H110T:V111Y:S112H:F113S:S114H:Y115…	4112.289277716056
AAAAAACCAAGAAAAAAAAC	CATCAGGTTT	A	ppluGFP	4.51	0.0	0.0	0.0	0.0	0.0	0.0	0.0	4.51	G66C:G69.:T143A:A234G:T339A:A396G:T416A:T474C:T513C:A593G	G33R:G35A:E36R:G37A:T38P:P39R:E40N:Q41R:G42A:R43A:M44*:T45P:N46T:K47R:M48*:K49S:S50P:T51P:G53A:A54H:L55*:T56P:S58H:P59R:Y60T:L61C:L62S:S63A:H64T:V65L:M66W:G67V:Y68T:G69A:F70S:Y71I:H72T:F73S:G74A:T75R:Y76T:S78P:G79V:Y80T:E81R:N84I:P85R:F86S:L87S:H88T:A89L:I90S:N91T:N92T:G93V:G94A:Y95T:T96Q:N97I:T98R:R99A:I100L:E101K:K102S:Y103T:E104R:D105T:G106A:G107A:V108S:L109F:H110T:V111Y:S112H:F113S:S114H:Y115…	790.0521391817708
AAAAAACCAAGAAAAAAAAC	CGATGCTTTG	A	ppluGFP	3.44	0.0	0.0	0.0	0.0	0.0	0.0	0.0	3.44	G66C:G69.:T143A:A234G:T339A:A396G:T416A:T474C:T513C:A593G	G33R:G35A:E36R:G37A:T38P:P39R:E40N:Q41R:G42A:R43A:M44*:T45P:N46T:K47R:M48*:K49S:S50P:T51P:G53A:A54H:L55*:T56P:S58H:P59R:Y60T:L61C:L62S:S63A:H64T:V65L:M66W:G67V:Y68T:G69A:F70S:Y71I:H72T:F73S:G74A:T75R:Y76T:S78P:G79V:Y80T:E81R:N84I:P85R:F86S:L87S:H88T:A89L:I90S:N91T:N92T:G93V:G94A:Y95T:T96Q:N97I:T98R:R99A:I100L:E101K:K102S:Y103T:E104R:D105T:G106A:G107A:V108S:L109F:H110T:V111Y:S112H:F113S:S114H:Y115…	790.0521391817708
AAAAAACCAAGAAAAAAAAC	GGGTGGCGCG	A	ppluGFP	0.45	0.0	0.0	0.0	0.0	0.0	0.0	0.0	0.45	G66C:G69.:T143A:A234G:T339A:A396G:T416A:T474C:T513C:A593G	G33R:G35A:E36R:G37A:T38P:P39R:E40N:Q41R:G42A:R43A:M44*:T45P:N46T:K47R:M48*:K49S:S50P:T51P:G53A:A54H:L55*:T56P:S58H:P59R:Y60T:L61C:L62S:S63A:H64T:V65L:M66W:G67V:Y68T:G69A:F70S:Y71I:H72T:F73S:G74A:T75R:Y76T:S78P:G79V:Y80T:E81R:N84I:P85R:F86S:L87S:H88T:A89L:I90S:N91T:N92T:G93V:G94A:Y95T:T96Q:N97I:T98R:R99A:I100L:E101K:K102S:Y103T:E104R:D105T:G106A:G107A:V108S:L109F:H110T:V111Y:S112H:F113S:S114H:Y115…	790.0521391817708
AAAAAACCAATAAAGAAACC	CAAATGGCAT	A	ppluGFP	0.45	0.0	0.0	0.0	0.0	0.0	0.0	0.0	0.45	C24T:G70T:C145T:G285A:T360A:T428A:C475T:C585A	R19C:G34V:P59L:V108I:F133I:H156Q:S173F:R210S	790.0521391817708
AAAAAACCAATAAAGAAACC	GGTTATTCCC	A	ppluGFP	1.58	0.0	0.0	0.0	0.0	1.27	0.0	0.0	2.85	C24T:G70T:C145T:G285A:T360A:T428A:C475T:C585A	R19C:G34V:P59L:V108I:F133I:H156Q:S173F:R210S	2755.1082464343226
AAAAAACCAATCACAAAAAA	AGTATTTATG	A	ppluGFP	0.0	0.0	0.0	0.0	0.0	2.33	1.2	0.0	3.53	G32T:T300C:A316T:G368T	F113L:E118V:E135D	18488.397512061354
AAAAAACCAATCACAAAAAA	GATGGCGCAG	A	ppluGFP	0.0	0.0	0.0	0.0	0.96	8.2	0.07	0.77	10.0	G32T:T300C:A316T:G368T	F113L:E118V:E135D	16393.23447286935
AAAAAACCAATCACAAAAAA	TCCATTCGTG	A	ppluGFP	0.0	0.0	0.0	0.0	6.79	7.84	5.01	0.0	19.64	G32T:T300C:A316T:G368T	F113L:E118V:E135D	16099.226241974837
AAAAAACCACAAATACAAAA	CCGTGATCTT	A	ppluGFP	2.14	0.0	0.0	0.0	0.0	0.0	0.0	0.0	2.14	G94A:A160G:C258T:C319T:A511G:A613G:G629T:A631G:A635T	G42D:H64R:R99C:A119V:D185G:E224G:E229D:Y230C:Q231H	790.0521391817708
AAAAAACCACAAATCACCCA	ATGCCAAGCG	A	ppluGFP	0.0	0.0	0.0	0.0	0.96	0.78	0.0	0.0	1.74	A131T:T242A:C302A:C440T:C476G	F113L	13938.003674343076
AAAAAACCACAAATCACCCA	GTACCGCGGG	A	ppluGFP	0.0	0.0	0.0	0.0	6.79	4.73	11.08	0.0	22.6	A131T:T242A:C302A:C440T:C476G	F113L	17889.75081193266
AAAAAACCACAAATCACCCA	GTACTACCAA	A	ppluGFP	0.0	0.0	0.0	0.0	4.21	7.7	0.0	0.0	11.91	A131T:T242A:C302A:C440T:C476G	F113L	14325.418091452364
AAAAAACCACACCACGAACC	CTGGCGATGG	A	ppluGFP	1.8	0.0	0.0	0.0	0.0	0.0	0.0	0.0	1.8	T49C:T61A:A292G:C371T:G450A:G479A:T643C	V27A:L31H:H110R:V165I:F234S	790.0521391817708
AAAAAACCACACCACGAACC	GGCTGTGCCT	A	ppluGFP	0.28	0.0	0.0	0.0	0.0	0.0	0.0	0.0	0.28	T49C:T61A:A292G:C371T:G450A:G479A:T643C	V27A:L31H:H110R:V165I:F234S	790.0521391817708
AAAAAACCAGAAGAAACACA	TGTGGGAAGG	A	ppluGFP	0.9	5.13	0.0	0.0	0.0	0.0	0.0	0.0	6.03	T381C:T451C	F140L:V165A	1948.3568721784327
AAAAAACCAGACGACACACA	GTTGCGTGTA	A	ppluGFP	0.0	0.0	0.0	0.0	0.0	3.89	0.07	0.0	3.96	G70T:C145A:A172G:T301C:G417A	G34V:P59Q:Y68C:F113S:E153K	17316.586311951258
AAAAAACCAGATAAAAACCA	GGATTCCAGT	A	ppluGFP	0.0	0.0	5.3	6.15	0.0	0.0	0.0	0.0	11.45	T54C:A99G:A637G	F29L:M44V:H232R	5500.018063657112
AAAAAACCATAAACAAAACC	CCGGCGGACT	A	ppluGFP	0.0	0.0	0.0	0.0	1.82	5.23	3.67	0.0	10.72	wt	wt	17451.473759948633
AAAAAACCATAAACAAAACC	CTGCTCATCT	A	ppluGFP	0.0	0.0	0.0	0.0	0.86	2.33	1.48	0.0	4.67	wt	wt	17230.690882722338
AAAAAACCATAAACAAAACC	GCGGGTTTTA	A	ppluGFP	0.0	0.0	0.0	1.21	4.5	0.85	2.75	0.77	10.079999999999998	wt	wt	15372.230374834873
AAAAAACCATAAACAAAACC	TCGCGGCAAA	A	ppluGFP	0.0	0.0	0.0	0.0	0.29	1.63	0.85	0.0	2.77	wt	wt	17500.974817049242
AAAAAACCATACACGCATGC	CACTACTGTG	A	ppluGFP	0.0	0.0	0.0	0.0	0.0	1.27	0.0	0.0	1.27	G57T:G69T:T656A	E30*:G34W	16460.019114610084
AAAAAACCATACACGCATGC	GAAAGCGCGG	A	ppluGFP	0.06	0.0	0.0	0.0	0.0	0.0	2.82	0.0	2.88	G57T:G69T:T656A	E30*:G34W	20763.312742396683
AAAAAACCATACACGCATGC	GGACTTTGCC	A	ppluGFP	0.0	0.0	0.0	2.6	0.0	0.0	0.0	2.05	4.65	G57T:G69T:T656A	E30*:G34W	16437.095903604728
AAAAAACCATACACGCATGC	TCTTCTGAAG	A	ppluGFP	8.23	0.0	0.0	0.0	0.0	1.7	0.0	0.0	9.93	G57T:G69T:T656A	E30*:G34W	590.0
AAAAAACCATAGAAACATCA	CTGTATCAGA	A	ppluGFP	1.01	0.0	0.0	0.0	0.0	0.0	0.0	0.0	1.01	G279T:G453.	G106C:G166A:S167R:F168S:A169L:R170A:T171P:S173P:L174C:R175A:D176T:G177A:G178A:Y179I:Y180T:S181H:F182L:V183W:V184*:D185T:S186H:H187T:M188C:H189T:F190S:S192A:A193R:I194S:H195T:P196R:S197V:I198F:L199C:Q200R:N201M:G202A:G203V:P204L:M205C:F206L:A207L:R209A:R210A:V211*:E212K:E213N:L214S:H215T:S221A:N222T:T223L:E224N:L225W:I227L:V228S:E229S:Y230I:Q231N:H232T:A233P:F234S:K235R:T236R:I238L:A239L:F240S:A24…	790.0521391817708
AAAAAACCATAGAAACATCA	TGATAGGCTC	A	ppluGFP	0.0	0.0	2.72	0.0	0.0	0.0	0.0	0.0	2.72	G279T:G453.	G106C:G166A:S167R:F168S:A169L:R170A:T171P:S173P:L174C:R175A:D176T:G177A:G178A:Y179I:Y180T:S181H:F182L:V183W:V184*:D185T:S186H:H187T:M188C:H189T:F190S:S192A:A193R:I194S:H195T:P196R:S197V:I198F:L199C:Q200R:N201M:G202A:G203V:P204L:M205C:F206L:A207L:R209A:R210A:V211*:E212K:E213N:L214S:H215T:S221A:N222T:T223L:E224N:L225W:I227L:V228S:E229S:Y230I:Q231N:H232T:A233P:F234S:K235R:T236R:I238L:A239L:F240S:A24…	4192.820327914221
AAAAAACCATAGAAACATCA	TTAACGCGGA	A	ppluGFP	0.0	0.0	0.0	0.0	0.0	0.21	0.0	2.32	2.53	G279T:G453.	G106C:G166A:S167R:F168S:A169L:R170A:T171P:S173P:L174C:R175A:D176T:G177A:G178A:Y179I:Y180T:S181H:F182L:V183W:V184*:D185T:S186H:H187T:M188C:H189T:F190S:S192A:A193R:I194S:H195T:P196R:S197V:I198F:L199C:Q200R:N201M:G202A:G203V:P204L:M205C:F206L:A207L:R209A:R210A:V211*:E212K:E213N:L214S:H215T:S221A:N222T:T223L:E224N:L225W:I227L:V228S:E229S:Y230I:Q231N:H232T:A233P:F234S:K235R:T236R:I238L:A239L:F240S:A24…	26921.71356655603
AAAAAACCCAACATAACTAG	GGTATCTGTG	A	ppluGFP	0.0	0.0	0.0	0.0	3.54	5.8	1.41	0.0	10.75	wt	wt	15469.370263041177
AAAAAACCCCACACACTGCA	CGGTGCGTTA	A	ppluGFP	2.03	0.0	0.0	0.0	0.0	0.0	0.0	0.0	2.03	G73A:A556G	G35D:Q200R	790.0521391817708
AAAAAACCCCACACACTGCA	TGGGGGGTGC	A	ppluGFP	1.24	0.0	0.0	0.0	3.54	0.0	0.0	0.0	4.78	G73A:A556G	G35D:Q200R	11190.147541303842
AAAAAACCTATGAAAAAAAT	GCCTGGTTAT	A	ppluGFP	0.0	0.0	0.0	0.0	5.65	4.66	0.49	0.0	10.8	A411G	T151A	13985.121664106535
AAAAAACCTATGAAAAAAAT	GGGAGGCCGG	A	ppluGFP	0.0	0.0	0.0	0.09	15.6	8.06	9.32	0.0	33.07000000000001	A411G	T151A	15590.823284471246
AAAAAACCTATGAAAAAAAT	GTGGCGTAAA	A	ppluGFP	0.0	0.0	0.0	0.0	8.52	12.01	13.34	0.0	33.870000000000005	A411G	T151A	17451.467678535024
AAAAAACCTATGAAAAAAAT	TCGTCTGGTC	A	ppluGFP	0.06	0.0	0.0	0.0	4.78	4.88	0.0	0.0	9.72	A411G	T151A	14034.911899230048
AAAAAACCTATGAAAAAAAT	TGCCTAGGCT	A	ppluGFP	0.0	0.0	0.0	0.0	5.36	5.8	0.49	0.0	11.65	A411G	T151A	14105.885238120525
AAAAAACCTATGAAAAAAAT	TGCGCCGTCT	A	ppluGFP	0.0	0.0	0.0	6.41	0.1	1.55	0.0	0.0	8.06	A411G	T151A	9203.133789011532
AAAAAACCTCCGAAAAACTA	GGTTGAGATT	A	ppluGFP	2.03	0.0	0.0	0.0	0.0	0.0	0.0	0.0	2.03	A13G:C217A:T623A	K15R:P85Q	790.0521391817708
AAAAAACCTGACCGCACAAC	GATACATTAC	A	ppluGFP	0.0	0.0	0.0	0.0	7.94	4.95	9.03	0.09	22.01	A427T	H156L	17087.71293110483
AAAAAACCTGACCGCACAAC	GATCGGGACT	A	ppluGFP	0.0	0.0	0.0	0.0	3.73	10.18	7.69	0.0	21.6	A427T	H156L	17528.491512555036
AAAAAACCTGACCGCACAAC	GTTGATATTC	A	ppluGFP	0.0	0.0	0.0	0.0	0.0	5.51	0.07	0.0	5.58	A427T	H156L	17248.38631253798
AAAAAACCTGACCGCACAAC	TTACCTGAGT	A	ppluGFP	0.0	0.0	0.0	4.59	12.06	8.69	0.92	1.82	28.08	A427T	H156L	13538.714111728064
AAAAAACGAAAAAACAAACA	AAAGTCACTG	A	ppluGFP	4.23	3.12	0.0	0.17	0.0	0.0	0.0	0.0	7.52	A108T:T139A:T525C:A531G	K47*:F57Y:F190L:S192G	1603.6197754323016
AAAAAACGAAAAAACAAACA	GAGCTACAGC	A	ppluGFP	5.92	0.0	0.0	0.0	0.1	0.0	0.0	0.0	6.02	A108T:T139A:T525C:A531G	K47*:F57Y:F190L:S192G	590.0
AAAAAACGAAACTCAATACC	AGGTCGTCTT	A	ppluGFP	0.9	14.94	25.56	0.43	0.1	0.0	0.0	0.0	41.93	G101A:G400A:T503A	M44I:R147H:F182L	3166.0579981115498
AAAAAACGAAACTCAATACC	ATCCCTCCCC	A	ppluGFP	0.0	10.04	0.0	0.0	0.0	0.0	0.0	0.0	10.04	G101A:G400A:T503A	M44I:R147H:F182L	2323.5056563808153
AAAAAACGAAACTCAATACC	CGTGTGAGCA	A	ppluGFP	0.0	6.32	0.79	0.87	0.0	0.0	0.0	0.0	7.98	G101A:G400A:T503A	M44I:R147H:F182L	2754.0216511490275
AAAAAACGAAACTCAATACC	CTGGACGTCG	A	ppluGFP	2.7	31.67	44.3	3.29	2.97	0.28	0.0	0.0	85.21000000000002	G101A:G400A:T503A	M44I:R147H:F182L	3257.2253644416387
AAAAAACGAAACTCAATACC	CTTTACTGTG	A	ppluGFP	0.0	9.74	10.4	0.0	0.0	0.0	0.0	0.0	20.14	G101A:G400A:T503A	M44I:R147H:F182L	2949.742140227623
AAAAAACGAACCTCCAAACA	TCGGGGCCGC	A	ppluGFP	0.0	0.0	0.0	0.0	0.0	0.0	0.0	5.14	5.14	A20G:C31T:T170A:G486A:T630C:C664T	T21M:G177S:Y230H:A241V	28704.426676440078
AAAAAACGACACAGAATCCC	CAGGCGGCTG	A	ppluGFP	2.31	0.0	0.0	0.0	0.0	0.0	0.0	0.0	2.31	G48T:A131G:A529G:C587T:A628T	V27L:K191R:E229V	790.0521391817708
AAAAAACGACACAGAATCCC	GATACACACC	A	ppluGFP	30.65	0.0	0.0	0.0	0.0	0.0	0.0	0.0	30.65	G48T:A131G:A529G:C587T:A628T	V27L:K191R:E229V	790.0521391817708
AAAAAACGACACAGAATCCC	GTGTTGCTGG	A	ppluGFP	4.28	0.0	0.0	0.0	0.0	0.0	0.0	0.0	4.28	G48T:A131G:A529G:C587T:A628T	V27L:K191R:E229V	790.0521391817708
AAAAAACGACACAGAATCCC	GTTGGCGCCG	A	ppluGFP	26.31	0.0	0.0	0.0	0.0	1.06	0.0	0.0	27.37	G48T:A131G:A529G:C587T:A628T	V27L:K191R:E229V	590.0
AAAAAACGACACATATCACC	CAAGTGTCGA	A	ppluGFP	0.0	0.0	0.0	0.95	1.72	0.0	0.64	0.0	3.31	A9T:A81G:A391T:T503A:A646G	M14L:T38A:K143M:F182L:K235R	12060.586496063528
AAAAAACGCACACAAACACA	TCATCAAACG	A	ppluGFP	0.0	0.0	0.0	0.0	0.0	0.0	2.05	0.0	2.05	T40A:T478C:T566A	L24Q:L174P	21788.014728208138
AAAAAACGTTAAAAGAACAC	CAGGTACCGT	A	ppluGFP	0.0	0.0	0.0	0.09	3.16	3.46	0.0	0.0	6.71	T117C	S50P	14087.03519215729
AAAAAACTAAAACAACGCAA	CCCCCGGACT	A	ppluGFP	0.0	0.0	0.0	0.0	5.26	0.85	7.97	0.0	14.079999999999998	wt	wt	18053.459871574385
AAAAAACTAAAACAACGCAA	CGGCGCGCAT	A	ppluGFP	0.0	0.0	0.0	0.0	5.45	3.32	0.42	0.18	9.37	wt	wt	13881.21940557306
AAAAAACTAAAACAACGCAA	TATTGAGATC	A	ppluGFP	0.0	0.0	0.0	0.0	7.56	0.0	8.68	0.0	16.24	wt	wt	17357.432551471986
AAAAAACTAAAACAACGCAA	TCGCTCTGTA	A	ppluGFP	0.0	0.0	0.0	0.0	3.06	3.89	0.0	0.0	6.95	wt	wt	14142.713795984831
AAAAAACTACCATAATATGT	AATGATATTT	A	ppluGFP	0.0	0.0	0.0	0.0	4.5	5.3	0.14	0.0	9.94	A559G	N201S	14122.990955438225
AAAAAACTACCATAATATGT	ACACAAGGGA	A	ppluGFP	0.0	0.0	0.0	3.03	2.97	22.76	6.28	3.95	38.99	A559G	N201S	17003.753283424052
AAAAAACTACCATAATATGT	CTTACCGGGT	A	ppluGFP	0.0	0.0	0.0	0.0	15.5	15.48	4.66	3.32	38.96	A559G	N201S	15566.966769459556
AAAAAACTACCATAATATGT	CTTATGGCCA	A	ppluGFP	0.0	0.0	0.0	4.24	7.56	9.75	5.65	0.0	27.200000000000006	A559G	N201S	15005.651362714174
AAAAAACTACCATAATATGT	GGCGGTGGCG	A	ppluGFP	0.0	0.0	0.0	0.0	5.93	14.91	2.19	0.09	23.12	A559G	N201S	15673.929059193379
AAAAAACTACCATAATATGT	TAGGTTGTCG	A	ppluGFP	0.0	0.0	0.0	0.0	0.0	9.33	1.13	0.0	10.46	A559G	N201S	17970.181471014617
AAAAAACTACCATAATATGT	TTACTCTTCG	A	ppluGFP	0.0	0.0	0.0	0.0	0.86	7.49	4.23	0.14	12.72	A559G	N201S	17859.85268916037
AAAAAACTATAAAAAACCCC	GATAGAGGTG	A	ppluGFP	0.0	0.0	0.0	3.12	0.0	0.0	0.0	0.0	3.12	T402A	S148T	8103.226340878615
AAAAAACTCAACATAAAACA	ACGTCTCAGA	A	ppluGFP	0.0	0.0	0.0	0.0	0.0	0.0	1.06	0.0	1.06	T10C:G532A:T538C	M14T:S192N:I194T	21788.014728208138
AAAAAACTCAACATAAAACA	CCGTTGTGTA	A	ppluGFP	0.0	0.0	0.0	0.0	0.0	6.64	1.06	0.0	7.699999999999998	T10C:G532A:T538C	M14T:S192N:I194T	18050.550730878764
AAAAAACTCAACATAAAACA	CGAGATTTGC	A	ppluGFP	0.0	0.0	0.0	6.67	0.57	0.92	1.62	2.05	11.83	T10C:G532A:T538C	M14T:S192N:I194T	13064.077496845659
AAAAAACTCAACATAAAACA	GCTACTATTA	A	ppluGFP	0.0	0.0	0.0	0.0	0.1	1.06	0.0	0.0	1.16	T10C:G532A:T538C	M14T:S192N:I194T	15200.967005166996
AAAAAACTCAACATAAAACA	TTATCGTGGG	A	ppluGFP	0.0	0.0	0.0	0.0	0.0	4.31	0.0	0.0	4.31	T10C:G532A:T538C	M14T:S192N:I194T	16460.019114610084
AAAAAACTCCTATTTACATC	AGCTACGTCT	A	ppluGFP	0.0	0.0	0.0	1.04	10.14	0.49	0.0	0.0	11.670000000000002	A106G:G243T:C389T:C413A	N46S:G94C	12190.796060150833
AAAAAACTCCTATTTACATC	GTCAGGGAAG	A	ppluGFP	0.0	0.0	0.0	3.72	2.11	4.1	0.0	0.0	9.93	A106G:G243T:C389T:C413A	N46S:G94C	12565.116682932648
AAAAAACTCCTATTTACATC	GTTCAGCCCT	A	ppluGFP	0.0	0.0	0.0	3.64	14.55	2.61	0.0	0.0	20.8	A106G:G243T:C389T:C413A	N46S:G94C	12226.310013970295
AAAAAAGAAAAAAAAATCCC	AAAAGCAGGT	A	ppluGFP	11.66	0.0	0.0	0.0	0.0	0.07	0.0	0.0	11.73	G18T:C85A:C159T:T372C:T494C:A511T:C605A	E17*:P39Q:H64Y:S137P:D185V:S221R	590.0
AAAAAAGAAAAAAAAATCCC	GTGACGCTTA	A	ppluGFP	6.08	0.0	0.0	0.0	0.0	0.0	0.0	0.0	6.08	G18T:C85A:C159T:T372C:T494C:A511T:C605A	E17*:P39Q:H64Y:S137P:D185V:S221R	790.0521391817708
AAAAAAGAAAACTCGAATAC	AGTGCCAGCT	A	ppluGFP	0.0	0.0	0.0	0.0	19.62	12.79	4.45	5.14	42.0	G18A:T401A	E17K	15397.452548803647
AAAAAAGAAAACTCGAATAC	GTGGAATTGC	A	ppluGFP	0.0	0.0	0.0	0.0	0.38	4.73	1.13	0.0	6.24	G18A:T401A	E17K	17089.478565567675
AAAAAAGAACTAAACAACCA	ACGTACGTCT	A	ppluGFP	0.0	0.0	0.0	0.0	6.32	12.44	2.47	1.32	22.55	A81G:A88G	T38A:E40G	15928.883652376147
AAAAAAGAACTAAACAACCA	AGATCTTGTT	A	ppluGFP	0.0	0.0	0.0	1.47	0.0	1.13	2.89	0.0	5.489999999999998	A81G:A88G	T38A:E40G	17491.43679230463
AAAAAAGAACTAAACAACCA	CTTTTTTTTC	A	ppluGFP	0.0	0.0	0.0	0.0	17.13	4.73	7.41	0.73	30.0	A81G:A88G	T38A:E40G	14986.75950188401
AAAAAAGAACTAAACAACCA	GTAATAAGCC	A	ppluGFP	0.0	0.0	0.0	0.0	4.21	6.43	4.02	0.0	14.66	A81G:A88G	T38A:E40G	16502.9479343429
AAAAAAGAACTAAACAACCA	GTGTTTACTG	A	ppluGFP	0.0	0.0	0.0	2.42	0.0	0.0	5.5	0.23	8.15	A81G:A88G	T38A:E40G	18519.093801851755
AAAAAAGAACTAAACAACCA	TGAGCGAAGG	A	ppluGFP	0.0	0.0	0.0	0.0	0.0	1.98	4.02	0.0	6.0	A81G:A88G	T38A:E40G	19438.17277426952
AAAAAAGAATACTACAAATT	GTTGCGGACG	A	ppluGFP	0.0	0.0	0.0	0.0	0.48	1.2	0.0	2.14	3.82	A441T:C476A:T526A	N162Y:F190Y	22911.522811055987
AAAAAAGACACCAATCTACC	GGACTGGATT	A	ppluGFP	0.0	0.0	0.0	0.0	0.96	0.0	2.75	4.0	7.71	C37T:A238G:C284T:T300C:T503C	T23I:N92S:F113L	24612.624496831475
AAAAAAGACACCAATCTACC	TGTCCGTTAG	A	ppluGFP	0.0	0.0	0.0	0.0	0.0	7.63	0.0	0.05	7.68	C37T:A238G:C284T:T300C:T503C	T23I:N92S:F113L	17144.73708372266
AAAAAAGACTACAAACCACT	GTAGGTGGTG	A	ppluGFP	0.0	0.07	0.07	0.17	12.15	25.16	11.93	2.73	52.28	T147C:C443G	Y60H:N162K	16802.476203548096
AAAAAAGACTGAAACAATGC	ATTATTGTTG	A	ppluGFP	0.0	0.0	0.0	0.35	1.05	2.4	0.0	0.0	3.8	G70A:T505C	G34E:V183A	14697.232815030551
AAAAAAGACTGAAACAATGC	CGGGTTTATG	A	ppluGFP	0.0	0.0	0.0	3.03	3.73	3.04	0.0	0.0	9.8	G70A:T505C	G34E:V183A	12392.789974032488
AAAAAAGACTGAAACAATGC	GAATCGCCAG	A	ppluGFP	0.0	0.0	0.0	0.0	16.84	5.72	0.64	0.0	23.2	G70A:T505C	G34E:V183A	13669.624529478897
AAAAAAGACTGAAACAATGC	GTGCTTTGAT	A	ppluGFP	0.0	0.0	0.0	0.0	2.11	0.0	6.42	0.64	9.17	G70A:T505C	G34E:V183A	20749.03830044417
AAAAAAGACTGAAACAATGC	TATCTAGGCT	A	ppluGFP	0.0	0.0	0.0	0.0	9.09	0.0	0.0	0.0	9.09	G70A:T505C	G34E:V183A	12393.72449204588
AAAAAAGACTGAAACAATGC	TGCGCGTCGA	A	ppluGFP	0.0	0.0	0.0	1.9	8.9	0.35	3.11	0.0	14.26	G70A:T505C	G34E:V183A	12769.123529323753
AAAAAAGAGCGAAATGACAA	GGCTGCCTGG	A	ppluGFP	2.42	0.0	0.0	0.0	2.97	8.98	0.0	0.0	14.37	C118.:T201.:T314C:G627A	T51P:G53A:A54H:L55*:T56P:S58L:P59R:Y60T:L61C:L62S:S63A:H64T:V65L:M66W:G67V:Y68T:G69A:F70S:Y71I:H72T:F73S:G74A:T75R:Y76T:S78R:G79L:Y80R:N84S:P85V:F86P:L87P:H88R:A89Y:I90Q:N91Q:N92R:G93W:G94L:Y95H:T96K:N97Y:T98A:R99H:I100*:E101K:K102V:Y103R:E104G:D105R:G106R:G107R:V108P:L109S:H110R:V111I:S112I:F113L:S114I:Y115S:R116L:Y117R:E118G:A119G:G120S:V122D:I123R:G124R:D125L:F126Q:K127G:V128S:V129G:G130H:T131…	14540.33543139624
AAAAAAGATAAAAAACGACA	GCATTGGTGG	A	ppluGFP	0.0	0.0	0.0	0.0	1.24	0.0	0.0	0.0	1.24	G70T:T151A:G368T:A393T:T433A	G34V:L61Q:E135D:I144F:M158K	12393.72449204588
AAAAAAGATAAAAAACGACA	GGTGCGGTTA	A	ppluGFP	0.0	0.0	0.0	0.0	0.0	0.0	1.91	0.0	1.91	G70T:T151A:G368T:A393T:T433A	G34V:L61Q:E135D:I144F:M158K	21788.014728208138
AAAAAAGCAAACAAAAAAAT	TCCCCAACGT	A	ppluGFP	0.0	0.0	0.0	0.0	0.0	2.76	0.0	0.0	2.76	C121T:C239G:T394C:T433C:T445A	T51I:N92K:I144T:M158T:V163E	16460.019114610084
AAAAAAGCAAACACAACCCC	CGAATACATA	A	ppluGFP	0.0	0.0	0.0	0.0	15.41	5.58	0.07	0.0	21.06	A292T:T382A:C443G:T560C:A570G	H110L:F140Y:N162K:M205V	13685.17451030236
AAAAAAGCAAAGACAAACCA	CGTCAGGAGC	A	ppluGFP	0.0	1.04	0.0	0.0	0.0	0.0	0.0	0.0	1.04	A5T:G152T:T402C:A517T	S148P:H187L	2323.5056563808153
AAAAAAGCAATTACAAATCT	CGTACGGTCA	A	ppluGFP	0.0	0.0	0.0	0.0	1.63	0.0	0.0	0.0	1.63	T16G:G32T:A115G:T195A:C221A:G436A:T464G:T471C	I16S:K49R:Y76N:F86L:G160D:F172L	12393.72449204588
AAAAAAGCAATTACAAATCT	GGGGGCTCTC	A	ppluGFP	1.07	0.0	0.0	0.0	0.0	0.0	0.0	0.0	1.07	T16G:G32T:A115G:T195A:C221A:G436A:T464G:T471C	I16S:K49R:Y76N:F86L:G160D:F172L	790.0521391817708
AAAAAAGCACAAACAAAAAT	GTTGATGCTA	A	ppluGFP	0.0	0.0	0.0	0.0	0.96	0.0	1.34	0.0	2.3	T303C:A374G:A607G	S114P:N222S	17941.639136888345
AAAAAAGCACAAACAAAAAT	TTGTCTCCAC	A	ppluGFP	0.0	0.0	0.0	0.0	0.67	0.0	0.0	0.0	0.67	T303C:A374G:A607G	S114P:N222S	12393.72449204588
AAAAAAGCGCGGCGATGCCC	TTGAGTTGGA	A	ppluGFP	0.0	0.0	0.0	0.0	12.54	1.34	0.0	0.0	13.88	A396G:T397C:C430G	I145A:P157R	13383.515851029017
AAAAAAGCTCATAACAACCG	AGGGTACCAC	A	ppluGFP	1.75	0.0	0.0	0.0	0.0	0.49	0.0	0.0	2.24	G366A:C403A:C429T:C540A	E135K:S148*:P157S:H195N	590.0
AAAAAAGCTCATAACAACCG	TGCCGCGGAG	A	ppluGFP	0.0	0.0	0.0	0.0	0.0	0.99	0.0	0.0	0.99	G366A:C403A:C429T:C540A	E135K:S148*:P157S:H195N	16460.019114610084
AAAAAAGGAAAAAAAAGACA	ATAATGGGAT	A	ppluGFP	4.85	0.0	0.0	0.0	0.0	0.0	0.0	0.0	4.85	T64C:A123T:A431T	V32A:K52*	790.0521391817708
AAAAAAGGAAAAAAAAGACA	CCTCATTCGG	A	ppluGFP	1.35	0.0	0.0	0.0	1.34	0.0	0.0	0.0	2.6900000000000004	T64C:A123T:A431T	V32A:K52*	3795.3662971560657
AAAAAAGGAAAAAAAAGACA	GGAACCATGA	A	ppluGFP	6.37	0.0	0.0	0.0	0.0	0.0	0.07	0.91	7.35	T64C:A123T:A431T	V32A:K52*	590.0
AAAAAAGGAACCAAAATCAG	CCTCGAGGTT	A	ppluGFP	0.0	0.0	0.0	0.0	0.0	0.0	0.56	0.0	0.56	T187C:T230C:G294A:G333C:T397C:T520A:T579C	F73S:V111I:G124R:I145T:M188K:F208L	21788.014728208138
AAAAAAGGAACCAAAATCAG	GGGTGATTGG	A	ppluGFP	0.0	0.0	0.0	0.0	0.0	2.69	0.0	0.0	2.69	T187C:T230C:G294A:G333C:T397C:T520A:T579C	F73S:V111I:G124R:I145T:M188K:F208L	16460.019114610084
AAAAAAGGAACCAAAATCAG	GTGCCCTCTA	A	ppluGFP	0.0	0.0	0.0	2.42	0.0	0.0	0.0	0.0	2.42	T187C:T230C:G294A:G333C:T397C:T520A:T579C	F73S:V111I:G124R:I145T:M188K:F208L	8103.226340878615
AAAAAAGGAACCAAAATCAG	TTCGAATAGC	A	ppluGFP	0.0	0.0	0.0	0.0	1.24	0.0	0.0	0.0	1.24	T187C:T230C:G294A:G333C:T397C:T520A:T579C	F73S:V111I:G124R:I145T:M188K:F208L	12393.72449204588
AAAAAAGGATCTTAAATATC	CATCGGCCTT	A	ppluGFP	2.37	0.0	0.0	0.0	1.15	2.26	0.0	0.0	5.7799999999999985	T23A:T372A:A515G:A556C	C18*:S137T:Q200P	7600.19347217634
AAAAAAGGATCTTAAATATC	GCGCATGGGT	A	ppluGFP	2.87	3.2	0.0	0.0	0.0	1.34	0.0	0.0	7.41	T23A:T372A:A515G:A556C	C18*:S137T:Q200P	590.0
AAAAAAGGATCTTAAATATC	GCTACGAGGC	A	ppluGFP	8.73	0.0	0.0	0.78	0.0	0.35	0.0	0.0	9.86	T23A:T372A:A515G:A556C	C18*:S137T:Q200P	590.0
AAAAAAGGCATAGCCGACAA	AAGACTGGTT	A	ppluGFP	0.0	0.0	0.0	0.0	0.0	1.91	4.94	2.55	9.4	G18C:T164C:G414A:C610T:C636T	E17Q:V152I:T223I:H232Y	22251.18396593856
AAAAAAGGCATAGCCGACAA	ATCCATAGAA	A	ppluGFP	0.0	0.0	0.0	0.0	3.54	0.0	20.75	0.0	24.29	G18C:T164C:G414A:C610T:C636T	E17Q:V152I:T223I:H232Y	20282.325515186687
AAAAAAGGCATAGCCGACAA	GACGTCGTCG	A	ppluGFP	0.06	0.0	0.0	0.0	0.0	6.71	25.76	0.68	33.21	G18C:T164C:G414A:C610T:C636T	E17Q:V152I:T223I:H232Y	20562.238233667893
AAAAAAGGCATAGCCGACAA	GCAAGTAAAT	A	ppluGFP	0.0	0.0	0.0	1.56	5.84	0.0	5.5	0.23	13.13	G18C:T164C:G414A:C610T:C636T	E17Q:V152I:T223I:H232Y	15802.835420197142
AAAAAAGGCATAGCCGACAA	TAAGCTGGCA	A	ppluGFP	0.06	0.0	0.0	0.0	1.82	13.71	13.41	1.27	30.27	G18C:T164C:G414A:C610T:C636T	E17Q:V152I:T223I:H232Y	18800.76959207965
AAAAAAGGCATTAACGTAAC	AGCACTTTTT	A	ppluGFP	0.0	0.0	0.0	0.0	0.0	1.77	1.76	0.0	3.53	T49C:G92A:C122T:A123G:A125G:A148T:C236T:T428C	V27A:K52E:Y60F	18888.072923586522
AAAAAAGTAAACACAGCCCA	GCCGTACTTG	A	ppluGFP	1.46	0.0	0.0	0.0	0.0	0.0	0.0	0.0	1.46	A99T:G129A:T402C:A592G	M44L:A54T:S148P:E212G	790.0521391817708
AAAAAAGTAAATCAAAAACA	CAATAGGGGT	A	ppluGFP	0.0	0.0	0.0	0.61	9.38	10.6	2.19	0.0	22.78	G194A:A509T	wt	14640.854483852796
AAAAAAGTAAATCAAAAACA	CCGTATGGTC	A	ppluGFP	0.0	0.0	0.0	1.04	15.5	9.68	1.27	2.55	30.04	G194A:A509T	wt	13830.253146814863
AAAAAAGTACACAAAAACCC	ATGTAGGCTG	A	ppluGFP	0.73	0.0	0.0	0.0	0.0	0.0	0.0	0.0	0.73	A19G:G321T:G506.:G604A	E17G:G120C:V184*:D185T:S186H:H187T:M188C:H189T:F190S:S192A:A193R:I194S:H195T:P196R:S197V:I198F:L199C:Q200R:N201M:G202A:G203V:P204L:M205C:F206L:A207L:R209A:R210A:V211*:E212K:E213N:L214S:H215T:S221T:N222T:T223L:E224N:L225W:I227L:V228S:E229S:Y230I:Q231N:H232T:A233P:F234S:K235R:T236R:I238L:A239L:F240S:A241H	790.0521391817708
AAAAAAGTACACAAAAACCC	GATGGTGCTT	A	ppluGFP	0.0	0.0	0.0	0.0	0.0	1.13	0.0	0.0	1.13	A19G:G321T:G506.:G604A	E17G:G120C:V184*:D185T:S186H:H187T:M188C:H189T:F190S:S192A:A193R:I194S:H195T:P196R:S197V:I198F:L199C:Q200R:N201M:G202A:G203V:P204L:M205C:F206L:A207L:R209A:R210A:V211*:E212K:E213N:L214S:H215T:S221T:N222T:T223L:E224N:L225W:I227L:V228S:E229S:Y230I:Q231N:H232T:A233P:F234S:K235R:T236R:I238L:A239L:F240S:A241H	16460.019114610084
AAAAAATAAAAAACAATAGA	CGAGGCGTAC	A	ppluGFP	3.89	25.87	0.93	0.09	0.29	2.83	0.0	0.0	33.9	T100C:A468G	M44T:T171A	2333.182993923183
AAAAAATAAAAAACAATAGA	GTAGGTGGGA	A	ppluGFP	0.0	2.9	0.0	0.0	0.0	0.0	0.0	0.0	2.9	T100C:A468G	M44T:T171A	2323.5056563808153
AAAAAATAAAAAACAATAGA	TAAGCTGGCA	A	ppluGFP	1.07	7.29	0.0	0.0	0.0	0.0	0.0	0.0	8.36	T100C:A468G	M44T:T171A	1965.8098537092105
AAAAAATAAAAAATCAAAAC	ATCAGCGGGT	A	ppluGFP	0.0	0.0	0.0	0.0	0.0	0.92	0.0	0.0	0.92	C256T:A316G:C407T	T98M:E118G	16460.019114610084
AAAAAATAAAAAATCAAAAC	CGCTGATATG	A	ppluGFP	0.0	0.0	0.0	2.42	0.0	0.0	0.0	0.0	2.42	C256T:A316G:C407T	T98M:E118G	8103.226340878615
AAAAAATAAAAAATCAAAAC	GCCTATAAGG	A	ppluGFP	0.0	0.0	0.0	5.8	0.57	0.0	0.0	0.0	6.37	C256T:A316G:C407T	T98M:E118G	9548.895227958696
AAAAAATAAAAACATACAAC	ATAGTTCCGG	A	ppluGFP	3.21	0.0	0.0	0.0	0.0	0.0	0.0	0.0	3.21	A5T:T138C:A184G:A213G:A307G:C355T:T361C:A523T:C649T	F57L:H72R:N84D:Y115C:T131I:F133S:H189L:T236M	790.0521391817708
AAAAAATAAAAACCACAACC	CGGTTTTCCT	A	ppluGFP	0.0	0.0	0.0	1.3	4.21	0.0	0.49	0.0	6.0	T170A:G333A:G564T	G124S:G203C	11935.638132697903
AAAAAATAAAAACCACAACC	GCAACGCGGT	A	ppluGFP	0.0	0.0	0.0	3.29	0.29	2.69	0.0	0.0	6.27	T170A:G333A:G564T	G124S:G203C	11852.2567608048
AAAAAATAAAAACCACAACC	GGCGCACATG	A	ppluGFP	0.06	0.0	0.0	0.0	0.96	4.03	0.0	0.0	5.05	T170A:G333A:G564T	G124S:G203C	15117.216978812075
AAAAAATAAAACCAAAAAGA	ACCAACTCGC	A	ppluGFP	0.0	0.0	0.0	0.0	0.0	0.0	4.38	0.0	4.38	A43G:A184T:G280A:T424C:T471C:G627A	N25S:H72L:G106D:L155S:F172L:E229K	21788.014728208138
AAAAAATAAAACCAAAAAGA	GATTAAGCAC	A	ppluGFP	0.0	0.0	0.0	0.0	0.96	0.0	0.0	0.0	0.96	A43G:A184T:G280A:T424C:T471C:G627A	N25S:H72L:G106D:L155S:F172L:E229K	12393.72449204588
AAAAAATAAAACCAAAAAGA	GCCAGTCAGT	A	ppluGFP	0.0	1.78	0.0	0.0	0.0	0.07	0.0	0.0	1.85	A43G:A184T:G280A:T424C:T471C:G627A	N25S:H72L:G106D:L155S:F172L:E229K	2595.093069407081
AAAAAATAAAACCAAAAAGA	GTCGTCTTTG	A	ppluGFP	0.0	0.0	0.99	0.0	1.24	0.0	0.0	0.0	2.23	A43G:A184T:G280A:T424C:T471C:G627A	N25S:H72L:G106D:L155S:F172L:E229K	10865.342676415805
AAAAAATAAAACCAAATATA	TCGTGGCAGG	A	ppluGFP	0.0	0.0	0.0	0.0	7.75	1.2	3.32	0.09	12.36	A515T:A646G:T660C	K235R:F240L	14626.828290380294
AAAAAATAAAATAAACACCA	CCGGCCCCGT	A	ppluGFP	4.96	0.0	0.0	0.0	0.0	0.0	0.0	0.0	4.96	A634G	Q231R	790.0521391817708
AAAAAATAAAATAAACACCA	CGTTCCGTGG	A	ppluGFP	47.27	1.41	0.0	2.42	0.1	0.0	0.0	0.0	51.2	A634G	Q231R	590.0
AAAAAATAAAATAAACACCA	GTACTACGCT	A	ppluGFP	8.17	0.0	0.0	0.0	0.0	0.0	0.07	0.0	8.24	A634G	Q231R	590.0
AAAAAATAAAATAAACACCA	TTATCGTTGC	A	ppluGFP	9.41	0.0	0.0	0.0	0.0	0.0	0.0	0.0	9.41	A634G	Q231R	790.0521391817708
AAAAAATAAAATTCCAACTA	AATCCTTAGT	A	ppluGFP	60.45	0.0	0.0	0.0	0.0	0.0	0.0	0.0	60.45	T494C:C582T	R209C	790.0521391817708
AAAAAATAAAATTCCAACTA	GTAGCGCTTC	A	ppluGFP	33.18	0.0	0.0	0.09	5.74	0.07	0.0	0.0	39.08000000000001	T494C:C582T	R209C	590.0
AAAAAATAAAATTCCAACTA	TCGGGCTGGC	A	ppluGFP	18.54	0.0	0.0	0.0	0.0	0.0	0.0	0.0	18.54	T494C:C582T	R209C	790.0521391817708
AAAAAATAAACGGCACAATC	AAATCAGAGC	A	ppluGFP	0.0	0.0	0.0	0.0	5.65	1.41	0.0	0.0	7.0600000000000005	A36G:A251G:T505A:T611C	T23A:V183E	13586.9485264616
AAAAAATAAACGGCACAATC	CGCAGTGGGT	A	ppluGFP	0.0	0.0	0.0	0.0	1.63	3.11	2.4	0.0	7.1400000000000015	A36G:A251G:T505A:T611C	T23A:V183E	17166.486628890343
AAAAAATAAACGGCACAATC	CGTTCCCTGC	A	ppluGFP	0.0	0.07	0.0	0.0	16.27	0.07	1.55	0.0	17.96	A36G:A251G:T505A:T611C	T23A:V183E	12933.623867103328
AAAAAATAAACGGCACAATC	GAGCTCTACA	A	ppluGFP	0.0	0.0	0.0	0.0	5.84	1.06	0.0	0.0	6.9	A36G:A251G:T505A:T611C	T23A:V183E	13511.208516527695
AAAAAATAAACGGCACAATC	GATGACCTTT	A	ppluGFP	0.0	0.0	0.0	0.0	11.96	13.29	1.83	0.0	27.08	A36G:A251G:T505A:T611C	T23A:V183E	14356.32199960225
AAAAAATAAACGGCACAATC	GGTTCACATC	A	ppluGFP	0.0	0.0	0.0	0.09	5.93	8.98	3.6	0.0	18.6	A36G:A251G:T505A:T611C	T23A:V183E	15836.509637678206
AAAAAATAAACGGCACAATC	TGAAGATCCA	A	ppluGFP	0.0	0.0	0.0	0.0	5.84	18.73	12.07	0.77	37.41	A36G:A251G:T505A:T611C	T23A:V183E	17526.765378656786
AAAAAATAAACGTCCACATG	GAGTTGTCTT	A	ppluGFP	0.0	0.0	0.0	0.0	0.0	1.27	0.0	0.0	1.27	C96A:G490A:C527T:A654G:T661G	R43S:G178D:I238V:F240C	16460.019114610084
AAAAAATAAACGTCCACATG	GTTAGAGACT	A	ppluGFP	0.0	0.0	0.07	0.0	0.0	0.64	0.0	7.55	8.26	C96A:G490A:C527T:A654G:T661G	R43S:G178D:I238V:F240C	26922.586717801976
AAAAAATAAACGTCCACATG	TACCCTGGGG	A	ppluGFP	0.0	0.0	0.0	0.0	0.0	2.05	0.0	0.0	2.05	C96A:G490A:C527T:A654G:T661G	R43S:G178D:I238V:F240C	16460.019114610084
AAAAAATAAACGTCCACATG	TTTTATTGTG	A	ppluGFP	0.06	0.0	0.0	0.0	0.0	0.92	0.0	0.0	0.98	C96A:G490A:C527T:A654G:T661G	R43S:G178D:I238V:F240C	15456.794413079166
AAAAAATAAAGAAGAACCAC	ACTCGCTTGC	A	ppluGFP	0.06	0.0	0.0	0.0	0.19	4.95	4.73	1.73	11.660000000000002	C326T:A411T:T423G:G504A	T151S:L155V:V183M	19822.37533848572
AAAAAATAAAGAAGAACCAC	AGCGGGTATC	A	ppluGFP	0.0	0.0	0.0	0.0	1.24	10.39	4.59	2.45	18.67	C326T:A411T:T423G:G504A	T151S:L155V:V183M	18143.148514717752
AAAAAATAAAGAAGAACCAC	CTTCGGTCAA	A	ppluGFP	0.06	0.0	0.0	0.0	0.0	0.0	0.0	4.32	4.38	C326T:A411T:T423G:G504A	T151S:L155V:V183M	27427.122176999615
AAAAAATAAAGAAGAACCAC	GGCTTGGTGT	A	ppluGFP	0.0	0.0	0.0	0.0	0.1	5.72	3.95	0.0	9.77	C326T:A411T:T423G:G504A	T151S:L155V:V183M	18432.107685711708
AAAAAATAAAGAAGAACCAC	TCATATTAGC	A	ppluGFP	0.0	0.0	0.0	0.0	2.97	11.45	8.68	4.09	27.19	C326T:A411T:T423G:G504A	T151S:L155V:V183M	19014.464912344905
AAAAAATAAAGAAGAACCAC	TCTCGTGTGG	A	ppluGFP	0.0	0.0	0.0	0.0	3.35	16.47	5.65	2.59	28.06	C326T:A411T:T423G:G504A	T151S:L155V:V183M	17382.065729035763
AAAAAATAAAGAAGAACCAC	TGGCATATGT	A	ppluGFP	0.0	0.0	0.0	0.0	1.34	2.47	1.27	0.32	5.4	C326T:A411T:T423G:G504A	T151S:L155V:V183M	16871.847274185133
AAAAAATAACAATAAACAAA	CGTACGCCCG	A	ppluGFP	1.35	0.0	0.0	0.0	1.82	5.58	1.98	0.0	10.73	A268G:C437T	K102R	15722.180474832548
AAAAAATAACAATAAACAAA	GCCAGATAGG	A	ppluGFP	0.0	0.0	0.0	0.0	0.0	1.13	0.0	0.0	1.13	A268G:C437T	K102R	16460.019114610084
AAAAAATAACAATAATAACC	CTTGCAAGGT	A	ppluGFP	0.0	0.0	0.0	0.0	2.68	1.41	5.65	3.59	13.33	A76T:C96G:C461T	E36V:R43G	21155.382527072194
AAAAAATAACAATAATAACC	GGTTGGGCTA	A	ppluGFP	0.0	0.0	0.0	0.0	7.46	12.08	10.16	0.0	29.7	A76T:C96G:C461T	E36V:R43G	17105.266579444982
AAAAAATAAGTAAATAACTA	ATTTTCGTGT	A	ppluGFP	0.51	0.0	0.0	0.0	0.38	2.05	0.0	0.0	2.9399999999999995	G71T:T331C:C582T:T598C	I123T:R209C:L214P	14958.334975292457
AAAAAATAAGTAAATAACTA	CATTCGGCCG	A	ppluGFP	0.96	0.0	0.0	0.0	1.24	0.0	0.0	0.0	2.2	G71T:T331C:C582T:T598C	I123T:R209C:L214P	10880.411512905943
AAAAAATAAGTAAATAACTA	GAAGTTTGCG	A	ppluGFP	0.0	0.0	0.0	0.0	1.91	0.0	0.0	0.0	1.91	G71T:T331C:C582T:T598C	I123T:R209C:L214P	12393.72449204588
AAAAAATAATAGACACAATC	AGAGGTTGCG	A	ppluGFP	0.34	0.0	0.0	0.0	3.44	0.0	0.0	0.0	3.78	T55A:T154C:G294T:A343G:C477T:G536A	F29Y:L62P:V111L:K127R	11536.71716133348
AAAAAATAATAGACACAATC	CCGTAGAATG	A	ppluGFP	3.89	0.0	0.0	0.0	0.0	0.0	0.07	0.0	3.96	T55A:T154C:G294T:A343G:C477T:G536A	F29Y:L62P:V111L:K127R	590.0
AAAAAATAATTTTACAATTA	GTGATGTGAC	A	ppluGFP	0.0	0.0	0.0	0.0	7.08	11.59	0.0	0.0	18.67	C377A:A570G:A637G	M205V:H232R	14268.693567458133
AAAAAATAATTTTACAATTA	TGGCCAAGAC	A	ppluGFP	0.0	0.0	0.0	0.0	1.15	1.98	2.19	0.0	5.32	C377A:A570G:A637G	M205V:H232R	17725.813154625455
AAAAAATACAAAAAAAACAC	ACATGGGTGT	A	ppluGFP	0.0	0.0	0.0	0.0	0.67	0.0	0.0	0.0	0.67	G57A:G269A:T349A:G357T:T448C:T659C	E30K:V129E:G132C:L164P	12393.72449204588
AAAAAATACAAAAAAAACAC	CGGATTCCAT	A	ppluGFP	0.0	0.0	0.0	0.0	0.0	1.48	0.0	0.0	1.48	G57A:G269A:T349A:G357T:T448C:T659C	E30K:V129E:G132C:L164P	16460.019114610084
AAAAAATACAACAAAATCAA	ATGCGTTTCG	A	ppluGFP	0.0	0.0	0.0	0.0	2.58	5.51	0.49	0.0	8.58	T661A	F240Y	15225.032939049956
AAAAAATACAACAAAATCAA	CAATGCCGGC	A	ppluGFP	0.0	0.0	0.0	0.0	0.0	6.29	0.07	0.0	6.36	T661A	F240Y	17223.913815671858
AAAAAATACAACAAAATCAA	TATGCTATCC	A	ppluGFP	0.0	0.0	0.0	2.77	1.05	9.54	0.0	0.0	13.36	T661A	F240Y	14983.455114594717
AAAAAATACAACAAAATCAA	TCCGGACACG	A	ppluGFP	0.0	0.0	0.0	1.04	17.51	19.51	19.2	11.05	68.31000000000002	T661A	F240Y	18289.219672019506
AAAAAATACAACAAAATCAA	TGCCGGGGTT	A	ppluGFP	0.0	0.0	0.0	0.0	2.2	3.82	4.3	0.45	10.77	T661A	F240Y	18071.683740070734
AAAAAATACAACACACAACA	CTCTGCCAGT	A	ppluGFP	1.3	0.0	0.0	0.0	1.91	0.0	0.0	0.0	3.21	T381C:A418T	F140L:E153V	10936.030593843152
AAAAAATACAAGTAGACACC	TTAGGGGGGC	A	ppluGFP	0.0	0.0	0.0	0.0	3.54	0.07	0.0	0.82	4.43	G210A	E81K	13494.076630507076
AAAAAATACACGCTCAAACA	CGCTATGTGT	A	ppluGFP	2.14	0.0	0.0	0.0	3.92	0.0	1.48	0.0	7.540000000000001	G57T:T502A	E30*:F182Y	10215.651555974404
AAAAAATACACGCTCAAACA	GTACTACCAA	A	ppluGFP	3.77	0.0	0.0	0.87	8.61	0.0	10.37	0.0	23.62	G57T:T502A	E30*:F182Y	14704.322126943402
AAAAAATACGATAACAAAAC	CAGGCGGGGC	A	ppluGFP	0.0	0.0	0.0	4.94	0.0	0.0	0.0	0.0	4.94	A267G:T448C	K102E:L164P	8103.226340878615
AAAAAATAGAAAACAACAAT	ACCAGCTTCA	A	ppluGFP	0.0	0.0	0.0	0.0	6.51	1.27	0.0	0.0	7.7799999999999985	T49C:G129A:C293G	V27A:A54T:H110Q	13524.786371257305
AAAAAATAGAAAACAACAAT	GGGCTGTTAG	A	ppluGFP	0.0	0.0	0.0	0.0	2.78	0.78	5.58	0.0	9.14	T49C:G129A:C293G	V27A:A54T:H110Q	18719.656989655457
AAAAAATAGAAAACAACAAT	GTCAAGAATA	A	ppluGFP	0.0	0.0	0.0	0.0	2.97	1.41	2.54	0.0	6.92	T49C:G129A:C293G	V27A:A54T:H110Q	16410.395087558958
AAAAAATAGAAAACAACAAT	GTTGTTTTTT	A	ppluGFP	0.0	0.0	0.0	0.0	0.0	1.27	0.0	0.0	1.27	T49C:G129A:C293G	V27A:A54T:H110Q	16460.019114610084
AAAAAATAGAATACAAAAAA	AGTTCATTCC	A	ppluGFP	0.0	0.0	0.0	0.0	9.0	12.51	2.19	0.0	23.7	C326T:T416A	wt	14977.845408590862
AAAAAATAGAATACAAAAAA	CGTGTATCCG	A	ppluGFP	0.0	0.0	0.0	2.42	0.1	5.58	2.12	0.0	10.22	C326T:T416A	wt	15821.557982666785
AAAAAATAGAATACAAAAAA	CGTTGGGTGG	A	ppluGFP	0.0	0.0	0.0	0.0	3.73	0.0	0.0	0.0	3.73	C326T:T416A	wt	12393.72449204588
AAAAAATAGAATACAAAAAA	TGGAACTCTC	A	ppluGFP	0.0	0.0	0.0	0.0	0.0	0.0	1.48	0.0	1.48	C326T:T416A	wt	21788.014728208138
AAAAAATAGAATACAAAAAA	TTCCTAGGAG	A	ppluGFP	0.0	0.0	0.0	0.0	4.59	3.04	0.0	0.18	7.81	C326T:T416A	wt	13869.577602263591
AAAAAATATAAGCCCTGGTC	AGGGAATGTG	A	ppluGFP	0.0	0.0	0.0	0.0	0.0	2.12	0.0	0.0	2.12	A14C:G45A:T49C:A114T:C293T:G572A	K15N:G26S:V27A:K49*:M205I	16460.019114610084
AAAAAATATAAGCCCTGGTC	TTCTTTGCAG	A	ppluGFP	0.0	0.0	0.0	0.0	0.0	0.0	0.35	0.0	0.35	A14C:G45A:T49C:A114T:C293T:G572A	K15N:G26S:V27A:K49*:M205I	21788.014728208138
AAAAAATATCATACACCTTT	TAAACTTCTG	A	ppluGFP	1.24	0.0	0.0	0.0	0.0	0.0	0.0	0.0	1.24	G73T:A519T	G35V:M188L	790.0521391817708
AAAAAATATTAAAACACACA	AGTGCTTTTT	A	ppluGFP	0.56	0.0	0.0	0.0	0.0	1.98	0.0	0.0	2.54	C200A:C284T:G285A:C555T	V108I:Q200*	15395.850812389212
AAAAAATATTAAAACACACA	GGGATCTGTC	A	ppluGFP	0.0	0.0	3.31	0.0	0.0	0.0	0.0	0.0	3.31	C200A:C284T:G285A:C555T	V108I:Q200*	4192.820327914221
AAAAAATATTAAAACACACA	GGTCAAGGAG	A	ppluGFP	0.56	0.0	0.0	0.0	1.34	0.0	0.0	0.0	1.9	C200A:C284T:G285A:C555T	V108I:Q200*	11129.451067591264
AAAAAATCAAAAAAACACTA	GGCCCCGTGA	A	ppluGFP	1.86	0.0	0.0	0.0	0.0	0.0	0.0	0.0	1.86	A88G:T262C:G283T:G317A:A559C:C662T	E40G:I100T:G107V:N201T	790.0521391817708
AAAAAATCAAAACAAAAACA	CGTTTTGTAG	A	ppluGFP	0.0	0.0	0.0	9.78	2.01	0.0	0.0	0.0	11.79	C465A:G618T	R170S:G226W	9887.174085570285
AAAAAATCAAAACAAAAACA	GCCACAAGGG	A	ppluGFP	0.0	0.0	0.0	0.09	1.24	0.0	0.0	0.0	1.33	C465A:G618T	R170S:G226W	11602.737460866449
AAAAAATCAAAACAAAAACA	GGCTCAGATG	A	ppluGFP	0.0	0.0	0.0	13.16	4.31	2.05	0.0	2.05	21.57	C465A:G618T	R170S:G226W	10336.38493820353
AAAAAATCAAAACAAAAACA	TAGGCTGCCT	A	ppluGFP	0.0	0.0	0.0	9.09	13.01	1.98	0.0	0.0	24.08	C465A:G618T	R170S:G226W	11358.68372048784
AAAAAATCAACCAAACAATG	ATTCCATAGT	A	ppluGFP	0.0	0.0	0.0	0.09	3.44	6.64	24.84	2.91	37.92	T263A:A517G:A559G:G650T	H187R:N201S	20630.318659939938
AAAAAATCAACCAAACAATG	CTTCTGCCCT	A	ppluGFP	0.0	0.0	0.0	0.0	0.0	5.16	0.0	0.0	5.16	T263A:A517G:A559G:G650T	H187R:N201S	16460.019114610084
AAAAAATCAACCAAACAATG	GTTCGTGTTT	A	ppluGFP	0.0	0.07	0.0	0.0	7.75	11.17	7.27	2.82	29.08	T263A:A517G:A559G:G650T	H187R:N201S	17264.9796810241
AAAAAATCAACTTTAAAATC	GGATCTGATT	A	ppluGFP	0.0	0.0	0.0	38.79	11.96	0.0	0.0	0.0	50.75	A30G:C420T	T21A:H154Y	10063.556175181036
AAAAAATCACACATCCACAC	AAGTGTTGCC	A	ppluGFP	0.0	0.0	0.0	0.0	0.0	10.88	0.0	0.0	10.88	T346C	V128A	16460.019114610084
AAAAAATCACACATCCACAC	GAAGTATCGA	A	ppluGFP	0.0	0.0	0.0	3.9	8.52	5.94	1.62	0.23	20.21	T346C	V128A	13319.341070002612
AAAAAATCACACATCCACAC	GTTCTTCACA	A	ppluGFP	0.0	0.0	0.0	0.0	0.0	2.69	0.0	0.0	2.69	T346C	V128A	16460.019114610084
AAAAAATCACACATCCACAC	TGATAGAGCC	A	ppluGFP	0.0	0.0	0.0	0.0	1.34	12.3	4.52	0.05	18.21	T346C	V128A	17352.961719630817
AAAAAATCAGACAAAAACCC	AACGTGAGTC	A	ppluGFP	0.0	0.0	0.0	0.0	2.11	0.0	2.05	0.0	4.16	A519T	M188L	16849.130313464055
AAAAAATCAGACAAAAACCC	AAGGGAGGTC	A	ppluGFP	0.0	0.0	0.0	0.0	2.3	1.91	0.0	0.0	4.21	A519T	M188L	13943.339475455788
AAAAAATCAGACAAAAACCC	AATTCTTGGT	A	ppluGFP	0.0	0.0	0.0	0.0	3.64	1.27	0.0	0.0	4.91	A519T	M188L	13677.05520404042
AAAAAATCAGACAAAAACCC	AGGCACATGG	A	ppluGFP	0.0	0.0	0.0	0.0	5.55	6.15	0.56	0.0	12.26	A519T	M188L	14123.700847508964
AAAAAATCAGACAAAAACCC	CCGGGGGAAG	A	ppluGFP	0.0	0.0	0.0	1.65	1.24	1.91	1.69	0.0	6.49	A519T	M188L	14863.29904816255
AAAAAATCAGACAAAAACCC	GCGGGCTAAT	A	ppluGFP	0.0	0.0	0.0	0.0	6.41	6.36	0.0	0.0	12.77	A519T	M188L	14024.515461294091
AAAAAATCAGACAAAAACCC	GTAGTGGGCG	A	ppluGFP	0.0	0.0	0.0	0.0	7.56	12.37	1.76	0.0	21.69	A519T	M188L	15097.004603164352
AAAAAATCAGTCACATACCT	ACGCTCGTCG	A	ppluGFP	0.0	0.0	0.0	0.09	0.0	3.39	5.01	0.0	8.49	T422C	wt	19359.427240050718
AAAAAATCAGTCACATACCT	CAAAGTGGCA	A	ppluGFP	0.0	0.0	0.0	0.35	17.22	23.6	19.41	3.23	63.81	T422C	wt	17169.49209927836
AAAAAATCAGTCACATACCT	TGTTAGTGTA	A	ppluGFP	0.0	0.0	0.0	0.0	11.58	6.64	7.06	0.0	25.28	T422C	wt	15669.026591760847
AAAAAATCCAATACCACACC	AGCTACTTCG	A	ppluGFP	0.0	0.0	0.0	0.0	4.11	0.57	0.0	0.0	4.6800000000000015	C467G:G521C:G639T	M188I:A233S	13446.161880308418
AAAAAATCCAATACCACACC	CAGCCAGAGG	A	ppluGFP	0.0	0.0	0.0	0.0	2.01	0.0	0.64	0.0	2.65	C467G:G521C:G639T	M188I:A233S	13582.683327333783
AAAAAATCCAATACCACACC	GAGACAGTGA	A	ppluGFP	3.72	0.0	0.0	0.0	4.5	3.75	0.0	0.0	11.97	C467G:G521C:G639T	M188I:A233S	9604.246548153496
AAAAAATCCAATACCACACC	GTGCGACTTG	A	ppluGFP	0.0	0.0	0.0	0.0	3.35	10.32	0.21	0.0	13.88	C467G:G521C:G639T	M188I:A233S	15209.442928144435
AAAAAATCCAATACCACACC	TCCGTGCCAG	A	ppluGFP	0.0	0.0	0.0	0.0	5.17	1.2	0.0	0.0	6.37	C467G:G521C:G639T	M188I:A233S	13567.841229368156
AAAAAATCCAGGTTACACAA	ATTGTCGAGC	A	ppluGFP	0.0	0.0	0.0	0.0	6.89	1.41	0.07	0.0	8.37	G25T:C80A:C653T	R19L	13522.468747625637
AAAAAATCCAGGTTACACAA	TTCGCTGTTA	A	ppluGFP	0.0	0.0	0.0	0.0	0.0	2.9	0.28	0.0	3.18	G25T:C80A:C653T	R19L	17888.228910136248
AAAAAATCCGAAATAAAATC	TCCGCAGAAG	A	ppluGFP	0.0	0.0	0.0	4.94	12.44	7.77	0.0	0.0	25.15	T166C:C585A	M66T:R210S	12822.040452117702
AAAAAATCCTATTAACAATT	GCTTGAAGTC	A	ppluGFP	0.0	0.0	0.0	0.0	0.0	2.26	0.0	0.0	2.26	T138.:A374G:G619T	S58L:P59R:Y60T:L61C:L62S:S63A:H64T:V65L:M66W:G67V:Y68T:G69A:F70S:Y71I:H72T:F73S:G74A:T75R:Y76T:S78P:G79V:Y80T:E81R:N84I:P85R:F86S:L87S:H88T:A89L:I90S:N91T:N92T:G93V:G94A:Y95T:T96Q:N97I:T98R:R99A:I100L:E101K:K102S:Y103T:E104R:D105T:G106A:G107A:V108S:L109F:H110T:V111Y:S112H:F113S:S114H:Y115I:R116V:Y117M:E118R:A119R:G120V:R121A:V122*:I123S:G124A:D125T:F126S:K127R:V128*:V129W:G130A:T131Q:G132A:F133S:…	16460.019114610084
AAAAAATCCTTTAAACCATC	TGAATATGTG	A	ppluGFP	0.0	0.0	0.0	0.0	5.93	2.26	0.0	0.09	8.28	A211T	E81V	13693.675081070704
AAAAAATCCTTTAAACCATC	TGGGTAGGTT	A	ppluGFP	0.0	0.0	0.0	0.0	3.64	0.0	0.42	0.0	4.0600000000000005	A211T	E81V	13314.078906585251
AAAAAATCTCCCCAACCCAA	ACGGTGTCCT	A	ppluGFP	0.11	0.0	0.0	0.0	0.0	3.32	0.0	0.0	3.43	T365C:T456C	S167P	15473.291332786963
AAAAAATCTCGAACTCCCAC	GACCTATGCC	A	ppluGFP	0.0	0.0	0.0	0.0	13.59	2.83	11.29	0.5	28.21	A396G:A607G	I145V:N222S	16526.93179985451
AAAAAATCTCGAACTCCCAC	GGGATTGGAT	A	ppluGFP	0.0	0.0	0.0	0.0	0.0	0.0	1.27	0.0	1.27	A396G:A607G	I145V:N222S	21788.014728208138
AAAAAATCTCGAACTCCCAC	TTTAAGGCTG	A	ppluGFP	0.0	0.0	0.0	0.0	1.15	0.0	0.0	0.0	1.15	A396G:A607G	I145V:N222S	12393.72449204588
AAAAAATCTCGAACTCCCAC	TTTTCGGACG	A	ppluGFP	0.0	0.0	0.0	0.0	1.34	1.41	0.0	0.0	2.75	A396G:A607G	I145V:N222S	14052.016587156853
AAAAAATGAAACAACAATCA	TGCTTGGCAA	A	ppluGFP	0.0	0.0	0.0	2.25	0.0	0.0	1.27	0.0	3.52	G45A:C499T:G576A:A637G	G26S:S181L:A207T:H232R	12219.965406208788
AAAAAATGAAGAAAACAATC	GCTGTAATTG	A	ppluGFP	0.06	0.15	0.0	4.76	17.03	19.08	3.67	3.32	48.07	C437A:G588A	V211I	14713.702220716106
AAAAAATGATAAACAACACC	GTCCGTATCA	A	ppluGFP	0.0	0.0	0.0	1.9	6.41	2.47	0.0	0.0	10.78	T460A:G486A	F168Y:G177S	12577.635058510416
AAAAAATGCAAAACAGAACC	ACCTTGATTA	A	ppluGFP	0.0	0.0	0.0	0.0	0.0	0.0	1.2	0.0	1.2	G57A:A156G:T182C:T451C:T525A	E30K:S63G:V165A:F190I	21788.014728208138
AAAAAATGCAAAACAGAACC	GATGTGGTGG	A	ppluGFP	0.0	0.0	0.0	0.0	0.0	2.47	0.0	0.0	2.47	G57A:A156G:T182C:T451C:T525A	E30K:S63G:V165A:F190I	16460.019114610084
AAAAAATGCAAAACAGAACC	GCAATCTGGG	A	ppluGFP	0.0	0.0	0.33	0.0	0.0	0.0	0.0	0.0	0.33	G57A:A156G:T182C:T451C:T525A	E30K:S63G:V165A:F190I	4192.820327914221
AAAAAATGCAAAACAGAACC	GGCGCCTCTG	A	ppluGFP	2.48	0.0	0.0	0.0	0.0	0.0	0.0	0.0	2.48	G57A:A156G:T182C:T451C:T525A	E30K:S63G:V165A:F190I	790.0521391817708
AAAAAATGCCCAAATCCACA	CGCGCAGTGC	A	ppluGFP	0.0	0.0	0.0	0.0	3.64	4.59	0.0	0.0	8.23	A111T:C488T	M48L	14138.76533529682
AAAAAATGCCCAAATCCACA	GGACGCAGGA	A	ppluGFP	0.0	0.0	0.0	0.0	5.55	0.0	0.0	0.0	5.55	A111T:C488T	M48L	12393.72449204588
AAAAAATGCCCAAATCCACA	GTCATGTTGA	A	ppluGFP	0.0	0.0	0.0	0.0	1.15	0.0	0.0	0.0	1.15	A111T:C488T	M48L	12393.72449204588
AAAAAATGTCCAAAGAAACC	AGGCCTTTCC	A	ppluGFP	0.0	0.0	0.0	7.27	4.78	0.42	0.0	0.0	12.47	C17T:A305G:A313G	Y117C	10350.42571230095
AAAAAATGTCCAAAGAAACC	AGTCCTAGAA	A	ppluGFP	0.0	0.0	0.0	0.0	0.57	4.95	1.76	0.14	7.42	C17T:A305G:A313G	Y117C	17361.36283012711
AAAAAATTAAACATAAACCC	AAGCAATGTC	A	ppluGFP	0.0	0.0	0.0	0.0	0.0	1.13	0.0	0.0	1.13	G69.:A614T:A665G	G35A:E36R:G37A:T38P:P39R:E40N:Q41R:G42A:R43A:M44*:T45P:N46T:K47R:M48*:K49S:S50P:T51P:G53A:A54H:L55*:T56P:S58L:P59R:Y60T:L61C:L62S:S63A:H64T:V65L:M66W:G67V:Y68T:G69A:F70S:Y71I:H72T:F73S:G74A:T75R:Y76T:S78P:G79V:Y80T:E81R:N84I:P85R:F86S:L87S:H88T:A89L:I90S:N91T:N92T:G93V:G94A:Y95T:T96Q:N97I:T98R:R99A:I100L:E101K:K102S:Y103T:E104R:D105T:G106A:G107A:V108S:L109F:H110T:V111Y:S112H:F113S:S114H:Y115I:R11…	16460.019114610084
AAAAAATTAAACATAAACCC	GTTAGAGTCT	A	ppluGFP	0.0	0.0	0.0	0.0	0.57	0.0	0.0	0.0	0.57	G69.:A614T:A665G	G35A:E36R:G37A:T38P:P39R:E40N:Q41R:G42A:R43A:M44*:T45P:N46T:K47R:M48*:K49S:S50P:T51P:G53A:A54H:L55*:T56P:S58L:P59R:Y60T:L61C:L62S:S63A:H64T:V65L:M66W:G67V:Y68T:G69A:F70S:Y71I:H72T:F73S:G74A:T75R:Y76T:S78P:G79V:Y80T:E81R:N84I:P85R:F86S:L87S:H88T:A89L:I90S:N91T:N92T:G93V:G94A:Y95T:T96Q:N97I:T98R:R99A:I100L:E101K:K102S:Y103T:E104R:D105T:G106A:G107A:V108S:L109F:H110T:V111Y:S112H:F113S:S114H:Y115I:R11…	12393.72449204588
AAAAAATTAAACATAAACCC	GTTGATCAGT	A	ppluGFP	0.0	0.0	0.0	0.0	0.0	2.69	0.0	0.0	2.69	G69.:A614T:A665G	G35A:E36R:G37A:T38P:P39R:E40N:Q41R:G42A:R43A:M44*:T45P:N46T:K47R:M48*:K49S:S50P:T51P:G53A:A54H:L55*:T56P:S58L:P59R:Y60T:L61C:L62S:S63A:H64T:V65L:M66W:G67V:Y68T:G69A:F70S:Y71I:H72T:F73S:G74A:T75R:Y76T:S78P:G79V:Y80T:E81R:N84I:P85R:F86S:L87S:H88T:A89L:I90S:N91T:N92T:G93V:G94A:Y95T:T96Q:N97I:T98R:R99A:I100L:E101K:K102S:Y103T:E104R:D105T:G106A:G107A:V108S:L109F:H110T:V111Y:S112H:F113S:S114H:Y115I:R11…	16460.019114610084
AAAAAATTAAACGAAAAACA	CTTACCGGGT	A	ppluGFP	0.0	0.0	0.0	0.0	0.0	2.26	0.0	0.0	2.26	C103T:G210A:C216T:T220C:C281A:A421G:G483T:C563G	T45I:E81K:P85S:F86S:H154R:D176Y	16460.019114610084
AAAAAATTAAACGAAAAACA	GTTAGGCAGT	A	ppluGFP	0.0	0.0	0.0	0.0	0.0	0.0	1.83	0.0	1.83	C103T:G210A:C216T:T220C:C281A:A421G:G483T:C563G	T45I:E81K:P85S:F86S:H154R:D176Y	21788.014728208138
AAAAAATTACACCATCCATT	AGGGGGAACG	A	ppluGFP	0.68	6.62	3.51	0.0	0.0	0.0	0.0	0.0	10.81	G190A:T560A	G74D:N201K	2656.897202275055
AAAAAATTACACCATCCATT	ATCTGGCAGT	A	ppluGFP	0.0	17.7	0.46	0.26	0.0	0.0	0.0	0.0	18.42	G190A:T560A	G74D:N201K	2621.562379239127
AAAAAATTACACCATCCATT	TCTGGGAGGC	A	ppluGFP	0.0	5.65	13.71	0.0	0.0	0.0	0.0	0.0	19.36	G190A:T560A	G74D:N201K	3088.8730012507617
AAAAAATTACATAAAAAACC	ACCCCAGCTA	A	ppluGFP	0.0	0.0	0.0	0.0	0.0	1.84	0.0	0.0	1.84	A19G:G86T:A391T:T424A:A441G:C524A	E17G:K143M:L155*:N162D:H189Q	16460.019114610084
AAAAAATTCGTAACTACAAA	TTAGCCGACC	A	ppluGFP	0.0	0.0	0.0	0.0	0.0	3.96	0.0	0.0	3.96	A390G:G486T:T578C:G617A	K143E:G177C	16460.019114610084
AAAAAATTCGTGTGCAACAA	GGTTAGCCGT	A	ppluGFP	0.0	0.0	0.0	1.13	0.0	0.0	0.0	0.0	1.13	T10C:T54G:T166C:T262C:G317A:T502A:G650A	M14T:F29V:M66T:I100T:F182Y	8103.226340878615
AAAAAATTCGTGTGCAACAA	TCCAGTGACT	A	ppluGFP	1.58	0.0	0.0	0.0	0.0	0.0	0.0	0.0	1.58	T10C:T54G:T166C:T262C:G317A:T502A:G650A	M14T:F29V:M66T:I100T:F182Y	790.0521391817708
AAAAAATTCTATAAAAACTA	ACTATAGGAC	A	ppluGFP	0.06	0.0	0.0	2.77	22.11	39.93	9.1	0.27	74.24	G134A	wt	15378.261992920148
AAAAAATTCTATAAAAACTA	CGCAATTAAA	A	ppluGFP	0.0	0.0	0.0	0.0	9.19	18.73	0.78	0.0	28.700000000000006	G134A	wt	14936.808786697806
AAAAAATTCTATAAAAACTA	TCTGGAGTCG	A	ppluGFP	0.0	0.07	0.0	0.17	10.14	21.63	12.7	0.82	45.53	G134A	wt	16924.746818632048
AAAAAATTCTATAAAAACTA	TTTCAGAAGT	A	ppluGFP	0.0	0.0	0.0	4.24	4.69	2.76	1.06	7.55	20.3	G134A	wt	18145.240528663715
AAAAAATTGAGATCAATCAT	ACAGTCGTTG	A	ppluGFP	0.0	0.0	0.0	0.0	0.0	0.0	3.81	0.0	3.81	T331A:T398C:G618T	I123N:G226W	21788.014728208138
AAAAAATTGAGATCAATCAT	ACCCGATGTA	A	ppluGFP	0.0	0.0	0.0	0.0	3.54	0.0	4.87	0.0	8.41	T331A:T398C:G618T	I123N:G226W	17898.692523998092
AAAAAATTGAGATCAATCAT	AGCGAAGACT	A	ppluGFP	0.0	0.0	0.0	0.26	2.87	8.55	6.63	0.18	18.49	T331A:T398C:G618T	I123N:G226W	17619.793130523794
AAAAAATTGAGATCAATCAT	CCCTCCCGGG	A	ppluGFP	0.0	0.0	0.13	0.0	2.2	15.48	4.8	1.86	24.47	T331A:T398C:G618T	I123N:G226W	17353.84245913763
AAAAAATTTACAAAAGCATA	ACGTCGAGTG	A	ppluGFP	0.0	0.0	0.0	0.0	5.65	15.34	2.54	0.0	23.53	A606T	N222Y	15804.089493098447
AAAAAATTTACAAAAGCATA	ACTTTGGTAG	A	ppluGFP	0.0	0.0	0.2	0.0	1.72	0.0	0.0	0.0	1.92	A606T	N222Y	11499.434154393091
AAAAAATTTACAAAAGCATA	TCATATTAGC	A	ppluGFP	0.0	0.0	0.0	5.63	0.0	4.24	0.21	0.0	10.08	A606T	N222Y	11775.25331720286
AAAAAATTTACAAAAGCATA	TCTGCGATAG	A	ppluGFP	0.0	0.0	0.0	0.09	1.44	0.0	0.0	0.0	1.53	A606T	N222Y	11632.60138380904
AAAAAATTTCTAAACAAAAC	AAGGGGTCGT	A	ppluGFP	17.13	0.0	0.0	0.0	0.0	0.0	0.0	0.0	17.13	G259T:G404A:T464A	R99L	790.0521391817708
AAAAAATTTCTAAACAAAAC	GACAGGCATG	A	ppluGFP	57.86	0.0	0.0	0.0	0.0	0.0	0.14	0.0	58.0	G259T:G404A:T464A	R99L	590.0
AAAAAATTTCTAAACAAAAC	GAGGCAGTGT	A	ppluGFP	4.51	0.0	0.0	0.0	0.0	0.0	0.0	0.0	4.51	G259T:G404A:T464A	R99L	790.0521391817708
AAAAAATTTCTAAACAAAAC	TAAAGCCTGG	A	ppluGFP	7.04	0.0	0.26	0.0	0.0	0.0	0.0	0.0	7.3	G259T:G404A:T464A	R99L	590.0
AAAAACAAAAAAAATAACGA	AGGTGGGATT	A	ppluGFP	0.0	0.0	0.0	0.0	0.96	0.0	0.0	0.0	0.96	T40C:A271G:C309T:A367T:G414C:T550C	L24P:Y103C:R116C:E135V:V152L:I198T	12393.72449204588
AAAAACAAAAAAATAACCAC	CCAGTAGCAG	A	ppluGFP	0.0	0.0	0.0	3.98	5.26	6.5	0.92	0.0	16.66	wt	wt	13441.047982948416
AAAAACAAAAACAAACACCG	CGGCCCGGGC	A	ppluGFP	0.0	0.0	0.0	0.0	0.0	4.1	0.42	0.0	4.52	G78A	G37S	17905.218904978305
AAAAACAAAAACAAACACCG	CGGTAGGTCG	A	ppluGFP	0.06	0.0	0.0	4.07	9.57	5.02	9.32	0.0	28.04	G78A	G37S	15425.457372283503
AAAAACAAAAACAAACACCG	CTGACGGTGT	A	ppluGFP	0.0	0.0	0.0	0.0	12.25	0.42	0.0	0.0	12.67	G78A	G37S	13096.559184065005
AAAAACAAAAACAAACACCG	GACTGTTAGT	A	ppluGFP	0.0	0.0	0.0	0.0	3.44	0.0	0.0	1.36	4.8	G78A	G37S	15052.632382491354
AAAAACAAAAACAAACACCG	GAGTGTCGTA	A	ppluGFP	0.0	0.0	0.0	5.89	3.35	0.21	0.0	0.0	9.45	G78A	G37S	10178.118690876528
AAAAACAAAAACAAACACCG	GGTGAGATTT	A	ppluGFP	0.0	0.0	0.0	0.0	2.3	0.42	0.0	0.0	2.72	G78A	G37S	13508.638863697097
AAAAACAAAAACAAACACCG	GTGGCTCTGG	A	ppluGFP	0.0	0.0	0.0	0.0	3.83	0.49	3.74	0.0	8.06	G78A	G37S	16825.610385715292
AAAAACAAAAACACATCCTG	ACTCGGTTGT	A	ppluGFP	0.0	0.0	0.0	0.0	2.11	0.0	0.0	0.0	2.11	G78A:T376A:G435T:T459A:A559G	G37S:V138D:G160C:F168I:N201S	12393.72449204588
AAAAACAAAAACACATCCTG	CAGGTTCTTA	A	ppluGFP	0.0	0.0	0.0	2.77	0.0	1.13	0.0	0.0	3.9	G78A:T376A:G435T:T459A:A559G	G37S:V138D:G160C:F168I:N201S	10070.901905092038
AAAAACAAAAACACATCCTG	GCTGCACGTT	A	ppluGFP	0.34	0.0	0.0	0.0	0.0	0.0	0.0	0.0	0.34	G78A:T376A:G435T:T459A:A559G	G37S:V138D:G160C:F168I:N201S	790.0521391817708
AAAAACAAAAACACATCCTG	GTCAGGGGGT	A	ppluGFP	0.0	0.0	0.0	0.0	0.96	2.47	0.0	0.0	3.43	G78A:T376A:G435T:T459A:A559G	G37S:V138D:G160C:F168I:N201S	14505.43309995086
AAAAACAAAAACACATCCTG	TTGTGTACGA	A	ppluGFP	0.0	0.0	0.0	0.43	0.0	0.0	0.0	0.0	0.43	G78A:T376A:G435T:T459A:A559G	G37S:V138D:G160C:F168I:N201S	8103.226340878615
AAAAACAAAAACAGAAAACG	AGTAGATCTG	A	ppluGFP	0.0	0.0	1.26	0.0	5.26	5.02	0.35	0.0	11.89	T560A	N201K	13752.338604299855
AAAAACAAAAACAGAAAACG	CACAGCGTCG	A	ppluGFP	0.0	0.07	0.0	0.09	6.89	12.72	1.27	0.0	21.04	T560A	N201K	15064.622507528044
AAAAACAAAAACAGAAAACG	TGATCTGTTT	A	ppluGFP	0.0	0.0	0.0	6.41	22.87	0.0	4.16	0.0	33.44	T560A	N201K	12166.742626755671
AAAAACAAAAAGAAATACTA	CATCCCATGG	A	ppluGFP	1.07	0.0	0.0	0.0	1.63	0.0	4.23	0.0	6.9300000000000015	A124G:G369A:G400A:A637G	K52R:D136N:R147H:H232R	17145.000826893
AAAAACAAAAAGAAATACTA	GCCTCCTTAA	A	ppluGFP	0.0	0.0	0.0	1.39	14.45	4.03	1.34	0.0	21.21	A124G:G369A:G400A:A637G	K52R:D136N:R147H:H232R	13029.015051014592
AAAAACAAAAAGACACAGCG	GGTTTTATGT	A	ppluGFP	0.0	0.0	0.0	4.42	4.4	1.06	0.0	0.0	9.88	T331C:G408A:A517T	I123T:A150T:H187L	11079.186667404807
AAAAACAAAAATCAAAACTC	CTTGGCGCTT	A	ppluGFP	9.35	35.76	6.49	0.0	0.0	0.0	0.0	2.14	53.74	A106T:T503G:A596G	N46I:F182L	2306.461585105539
AAAAACAAAAATCAAAACTC	GGCTGACTCT	A	ppluGFP	18.59	21.56	7.02	0.0	0.0	2.61	0.07	0.0	49.85	A106T:T503G:A596G	N46I:F182L	2044.9243501239762
AAAAACAAAAATCAAAACTC	TCTAATGTGG	A	ppluGFP	0.0	5.35	0.0	0.0	0.0	0.0	0.0	0.0	5.35	A106T:T503G:A596G	N46I:F182L	2323.5056563808153
AAAAACAAAAATCAAAACTC	TCTTGAGAAT	A	ppluGFP	11.21	44.91	0.0	0.69	1.05	0.07	0.0	0.0	57.92999999999999	A106T:T503G:A596G	N46I:F182L	2098.5474723799366
AAAAACAAAACAATCAAAAA	ATGACGGGGT	A	ppluGFP	0.0	0.0	0.0	13.85	0.0	0.0	0.0	0.0	13.85	T314C	wt	8103.226340878615
AAAAACAAAACAATCAAAAA	GCCTAGATTA	A	ppluGFP	0.0	0.0	0.0	0.0	2.3	0.92	10.44	5.73	19.39	T314C	wt	22511.543326691026
AAAAACAAAAGGAAAAACTC	GGCCATCGTG	A	ppluGFP	0.0	0.0	0.0	0.0	4.31	0.0	0.0	0.0	4.31	G174A:A390T:T460C	G69S:K143*:F168S	12393.72449204588
AAAAACAAAAGTAAACGACC	AATCATAGTG	A	ppluGFP	77.52	0.0	0.0	0.0	0.29	0.0	0.0	0.0	77.81	A628G:C636T	E229G:H232Y	590.0
AAAAACAAAAGTAAACGACC	ACGGCTAGTT	A	ppluGFP	4.9	0.0	0.0	0.0	0.0	0.0	0.0	0.0	4.9	A628G:C636T	E229G:H232Y	790.0521391817708
AAAAACAAAAGTAAACGACC	CTCGTACTGT	A	ppluGFP	48.17	0.0	0.0	0.0	0.1	0.0	0.0	0.0	48.27	A628G:C636T	E229G:H232Y	590.0
AAAAACAAAAGTAAACGACC	GAACGGCGCG	A	ppluGFP	9.13	0.0	0.0	0.0	0.0	0.0	0.0	0.0	9.13	A628G:C636T	E229G:H232Y	790.0521391817708
AAAAACAAAAGTAAACGACC	GACCGATAGA	A	ppluGFP	12.28	0.0	0.0	0.0	0.0	0.0	0.0	0.05	12.33	A628G:C636T	E229G:H232Y	590.0
AAAAACAAAAGTAAACGACC	TGTCTTGGGG	A	ppluGFP	13.86	0.0	0.0	0.0	0.0	0.0	0.0	0.0	13.86	A628G:C636T	E229G:H232Y	790.0521391817708
AAAAACAAACAAAACAAACT	ACAAATAAGG	A	ppluGFP	1.35	0.0	0.0	0.0	0.1	0.0	0.0	0.0	1.4500000000000002	A20G:A124G:C145A:T306C:T339C:A601G	K52R:P59Q:Y115H:F126L:H215R	590.0
AAAAACAAACAACAAAAGCT	CGTCGAGTCA	A	ppluGFP	2.08	0.0	0.0	0.0	0.0	1.13	0.0	0.0	3.21	G59A:A213G:T289C:T416C:C461T:A541T:T581C:T643C	N84D:L109P:H195L:F234S	590.0
AAAAACAAACAACAAAAGCT	GTGGGAAGCT	A	ppluGFP	0.0	0.0	0.0	0.0	0.0	0.0	1.2	2.41	3.61	G59A:A213G:T289C:T416C:C461T:A541T:T581C:T643C	N84D:L109P:H195L:F234S	25326.414010008382
AAAAACAAACAACAAAAGCT	TGTCTAGGGG	A	ppluGFP	0.0	0.0	0.0	0.0	10.05	1.48	0.0	0.0	11.53	G59A:A213G:T289C:T416C:C461T:A541T:T581C:T643C	N84D:L109P:H195L:F234S	13452.413733824016
AAAAACAAACTTACACACTA	TTCAAATGCG	A	ppluGFP	0.0	0.0	0.0	0.0	0.0	0.0	4.16	0.0	4.16	T303C:T311C:A406T:A528T	S114P:N149I:K191*	21788.014728208138
AAAAACAAAGCAACTAAATA	AGCGATCCAG	A	ppluGFP	0.06	0.0	0.07	0.0	9.95	4.38	14.33	7.45	36.24	C293T:C399A:T473C	R147S	19745.28530585537
AAAAACAAAGCAACTAAATA	CCATTTTGCT	A	ppluGFP	0.0	0.0	0.0	0.09	9.86	14.2	1.62	0.45	26.22	C293T:C399A:T473C	R147S	14906.748268143325
AAAAACAAATACAGCAAAAA	AGCTTATTTA	A	ppluGFP	0.79	0.0	0.0	0.0	0.0	0.0	0.0	0.0	0.79	A123G:G322C:T415A:A441T:G576A:T623C	K52E:G120A:V152D:N162Y:A207T	790.0521391817708
AAAAACAAATACAGCAAAAA	CGCGTCCAGG	A	ppluGFP	0.0	2.38	0.0	1.13	0.0	0.0	0.0	0.0	3.51	A123G:G322C:T415A:A441T:G576A:T623C	K52E:G120A:V152D:N162Y:A207T	3462.313193336995
AAAAACAAATACAGCAAAAA	GGTTGCTGGG	A	ppluGFP	6.08	0.0	0.0	0.0	4.21	1.98	2.54	0.0	14.81	A123G:G322C:T415A:A441T:G576A:T623C	K52E:G120A:V152D:N162Y:A207T	7658.401533435951
AAAAACAAATACAGCAAAAA	TTGCAGGGAT	A	ppluGFP	0.0	0.0	0.0	1.21	0.0	0.0	0.0	0.0	1.21	A123G:G322C:T415A:A441T:G576A:T623C	K52E:G120A:V152D:N162Y:A207T	8103.226340878615
AAAAACAAATGAAAAAAATA	AGAGTTTGTT	A	ppluGFP	0.0	0.0	0.0	0.0	1.44	8.27	2.82	1.0	13.53	wt	wt	17363.529866836525
AAAAACAAATGAAAAAAATA	CGGGTTCTTG	A	ppluGFP	0.0	0.0	0.0	0.09	4.31	7.99	0.56	0.0	12.95	wt	wt	14945.564671280366
AAAAACAAATGAAAAAAATA	GATCTCTTAG	A	ppluGFP	0.0	0.0	0.0	0.0	0.57	0.42	2.12	0.55	3.66	wt	wt	20824.235602246445
AAAAACAAATGAAAAAAATA	GCTGTGTGTA	A	ppluGFP	0.0	0.0	0.0	0.0	2.97	8.83	0.35	1.27	13.420000000000002	wt	wt	15966.124273140298
AAAAACAAATGAAAAAAATA	GGTCGCCCTT	A	ppluGFP	0.0	0.0	0.0	0.0	2.78	0.0	0.28	3.82	6.879999999999999	wt	wt	21923.710743007727
AAAAACAAATGAAAAAAATA	GTTTCCACGG	A	ppluGFP	0.0	0.0	0.0	0.0	0.0	3.32	2.47	0.0	5.79	wt	wt	18695.791790155345
AAAAACAAATGAAAAAAATA	TATATTTGTA	A	ppluGFP	0.0	0.3	0.0	2.16	0.38	1.13	0.0	0.0	3.97	wt	wt	10348.166034424494
AAAAACAAATGAAAAAAATA	TATTCTGCTG	A	ppluGFP	0.0	0.0	0.0	0.0	3.92	4.95	0.71	0.0	9.580000000000002	wt	wt	14682.042819433547
AAAAACAACAAAACACATAA	AGATACGGTG	A	ppluGFP	0.0	0.07	0.0	0.0	21.53	24.73	16.8	0.05	63.18000000000001	wt	wt	16190.171552997763
AAAAACAACAAAACACATAA	AGATCATTCA	A	ppluGFP	0.0	0.0	0.0	0.0	18.47	3.18	15.74	2.23	39.62	wt	wt	16990.599270887822
AAAAACAACAAAACACATAA	CTAAGTTAAG	A	ppluGFP	0.0	0.0	0.0	0.0	1.82	2.97	0.28	0.95	6.02	wt	wt	16085.941578328824
AAAAACAACAAAACACATAA	GATACGTTCT	A	ppluGFP	0.0	0.0	0.0	0.0	0.0	5.02	0.0	0.0	5.02	wt	wt	16460.019114610084
AAAAACAACAAAACACATAA	GCAGCATTGG	A	ppluGFP	0.0	0.0	0.0	0.0	19.62	20.64	2.54	3.27	46.07000000000001	wt	wt	14895.466062484187
AAAAACAACAACACAACAAA	CGTTTCCTGC	A	ppluGFP	0.0	0.0	11.32	3.38	9.57	0.0	4.45	2.41	31.13	T177C	F70L	10718.104916396796
AAAAACAACAACACAACAAA	TTAGCTCTTG	A	ppluGFP	0.0	0.0	2.19	0.61	0.0	0.0	0.0	0.0	2.8	T177C	F70L	5128.627483536712
AAAAACAACCAAGAGTAAAA	CTATTATGCT	A	ppluGFP	0.0	2.38	0.0	0.0	0.0	0.0	0.0	0.0	2.38	T270C:A388G	Y103H:D142G	2323.5056563808153
AAAAACAACCAGCAAACACA	AATCAGGTTG	A	ppluGFP	0.0	0.0	0.0	0.0	0.0	4.81	1.91	4.36	11.08	C380T	wt	21859.013520548284
AAAAACAACCAGCAAACACA	CTTCGACGGA	A	ppluGFP	0.0	0.0	0.0	0.0	0.38	0.0	0.0	0.09	0.47	C380T	wt	13473.570180335792
AAAAACAACTACCACCCAAT	AAAAAAGTTT	A	ppluGFP	2.87	0.45	0.0	0.0	1.53	0.21	0.0	0.0	5.0600000000000005	G273A:A405G:T445A	E104K:N149D:V163E	590.0
AAAAACAACTCGACTATTTT	ACAGTGGCGC	A	ppluGFP	4.51	0.0	0.0	0.0	4.88	16.47	12.56	8.32	46.74	A316T:T428A:A517G:C563G	E118V:H156Q:H187R	18515.592806090917
AAAAACAACTCGACTATTTT	AGTAAATGTT	A	ppluGFP	0.0	0.0	0.0	0.0	8.52	5.44	0.28	0.0	14.24	A316T:T428A:A517G:C563G	E118V:H156Q:H187R	13862.83417130724
AAAAACAACTCGACTATTTT	ATTACGCATA	A	ppluGFP	0.0	0.0	0.0	0.0	2.49	0.0	0.78	0.09	3.3600000000000003	A316T:T428A:A517G:C563G	E118V:H156Q:H187R	13607.973425644435
AAAAACAACTCGACTATTTT	CCGATATGGC	A	ppluGFP	0.0	0.0	0.0	0.0	0.0	0.0	4.38	0.0	4.38	A316T:T428A:A517G:C563G	E118V:H156Q:H187R	21788.014728208138
AAAAACAACTCGACTATTTT	TGGGGCCCGA	A	ppluGFP	0.0	0.0	0.0	0.0	0.0	6.15	2.19	0.0	8.34	A316T:T428A:A517G:C563G	E118V:H156Q:H187R	18292.080159716483
AAAAACAACTCGACTATTTT	TGGTGGGATG	A	ppluGFP	0.0	0.0	0.0	0.0	3.73	6.29	1.69	2.36	14.07	A316T:T428A:A517G:C563G	E118V:H156Q:H187R	17007.976381900262
AAAAACAAGAAGAACCATAA	CTCGTTAGGA	A	ppluGFP	0.0	0.0	0.0	0.0	0.0	0.99	0.0	0.73	1.72	G25T:A208G:T246C:T401A:T495C:T569A	R19L:Y80C:Y95H:Y180H	21155.639591269282
AAAAACAAGAAGAACCATAA	TGCTAAGCCT	A	ppluGFP	0.0	0.0	0.0	0.0	1.82	0.0	0.0	0.0	1.82	G25T:A208G:T246C:T401A:T495C:T569A	R19L:Y80C:Y95H:Y180H	12393.72449204588
AAAAACAAGGAACTCACACA	ACGCGATGGA	A	ppluGFP	0.0	0.0	0.0	0.0	0.96	1.27	0.0	0.0	2.23	wt	wt	14162.225369831353
AAAAACAAGGAACTCACACA	CGGACTCATA	A	ppluGFP	0.0	0.0	0.0	0.0	7.46	6.86	1.48	0.0	15.8	wt	wt	14084.047177527751
AAAAACAAGGAACTCACACA	GCTTGCGTCT	A	ppluGFP	0.06	0.0	0.0	0.0	7.85	31.17	15.6	2.18	56.86000000000001	wt	wt	17405.32690588593
AAAAACAATAGTAAACAAAA	GGTTTTTCTT	A	ppluGFP	13.3	0.0	0.0	0.0	0.48	4.03	0.0	0.0	17.810000000000006	G45A:A105G:G190A:A208T:C224T:T232A:T314G:T372C:A519T:A531G	G26S:N46D:G74D:Y80F:I90N:Y117*:S137P:M188L:S192G	590.0
AAAAACAATCAAAAAAACCC	GACGAGCTAC	A	ppluGFP	8.28	0.0	0.0	1.82	6.32	2.83	7.27	0.0	26.520000000000003	G126.:A131G:A261G:T372A:G490A:C626T	G53A:A54R:L55*:T56P:S58L:P59R:Y60T:L61C:L62S:S63A:H64T:V65L:M66W:G67V:Y68T:G69A:F70S:Y71I:H72T:F73S:G74A:T75R:Y76T:S78P:G79V:Y80T:E81R:N84I:P85R:F86S:L87S:H88T:A89L:I90S:N91T:N92T:G93V:G94A:Y95T:T96Q:N97I:T98R:R99A:I100L:E101K:K102S:Y103T:E104R:D105T:G106A:G107A:V108S:L109F:H110T:V111Y:S112H:F113S:S114H:Y115I:R116V:Y117M:E118R:A119R:G120V:R121A:V122*:I123S:G124A:D125T:F126S:K127R:V128*:V129W:G130…	10540.724397140117
AAAAACAATCAAAAAAACCC	TTGTTTAATG	A	ppluGFP	1.07	0.0	0.0	0.0	0.0	1.48	1.55	0.0	4.1000000000000005	G126.:A131G:A261G:T372A:G490A:C626T	G53A:A54R:L55*:T56P:S58L:P59R:Y60T:L61C:L62S:S63A:H64T:V65L:M66W:G67V:Y68T:G69A:F70S:Y71I:H72T:F73S:G74A:T75R:Y76T:S78P:G79V:Y80T:E81R:N84I:P85R:F86S:L87S:H88T:A89L:I90S:N91T:N92T:G93V:G94A:Y95T:T96Q:N97I:T98R:R99A:I100L:E101K:K102S:Y103T:E104R:D105T:G106A:G107A:V108S:L109F:H110T:V111Y:S112H:F113S:S114H:Y115I:R116V:Y117M:E118R:A119R:G120V:R121A:V122*:I123S:G124A:D125T:F126S:K127R:V128*:V129W:G130…	14796.664052634611
AAAAACACAAAAACTAAACC	AAGTTCGACC	A	ppluGFP	0.0	0.0	3.31	0.0	0.0	0.0	0.0	0.0	3.31	A89C:A354T:T471C:T643A	E40D:T131S:F172L:F234Y	4192.820327914221
AAAAACACAAAAACTAAACC	ATTAATTCGG	A	ppluGFP	0.0	3.72	3.05	1.99	5.17	0.0	0.0	0.0	13.93	A89C:A354T:T471C:T643A	E40D:T131S:F172L:F234Y	7120.714537758645
AAAAACACAAAAACTAAACC	GGTGCTTAGG	A	ppluGFP	0.0	0.0	1.99	0.0	0.0	0.0	0.0	0.0	1.99	A89C:A354T:T471C:T643A	E40D:T131S:F172L:F234Y	4192.820327914221
AAAAACACAAAAGAATAATA	TGCGACAGAT	A	ppluGFP	0.0	0.0	0.0	0.0	1.44	0.0	0.0	0.0	1.44	A184G:G486T	H72R:G177C	12393.72449204588
AAAAACACAAAATCGCAACA	CCGTGCCTAG	A	ppluGFP	0.0	0.0	0.0	0.0	1.34	0.0	1.34	0.0	2.68	C399T	R147C	16937.319850111217
AAAAACACAAAATCGCAACA	TTGCCTACCT	A	ppluGFP	0.0	0.0	0.07	0.0	16.84	17.6	3.81	14.82	53.13999999999999	C399T	R147C	18121.491939001742
AAAAACACAAAGAAAAAAAC	CCCTTAATTA	A	ppluGFP	0.0	0.0	0.0	0.0	2.58	2.69	1.55	0.0	6.8199999999999985	T10C:C149T:T262A:T623C	M14T:I100N	15761.164069232194
AAAAACACAAAGTTAATCAG	AGGGCCTTAA	A	ppluGFP	0.0	0.0	0.0	0.0	3.83	0.0	0.0	0.0	3.83	G294A:T464C:C480G:A517G:T642C	V111I:R175G:H187R:F234L	12393.72449204588
AAAAACACAACAAAAACCAC	GCACCCGGAA	A	ppluGFP	1.69	0.0	0.0	0.0	0.0	0.0	0.0	0.0	1.69	G6T:G67T:C455T	A2S:G33V	790.0521391817708
AAAAACACACAAAAACAAAC	CAGACATGGC	A	ppluGFP	0.0	0.0	0.0	0.0	4.4	0.0	0.0	0.0	4.4	G189T:T201A:C202T:A388G:A411G:C430G:C552A:T553A:A570G:A606T	G74C:S78I:D142G:T151A:P157R:L199K:M205V:N222Y	12393.72449204588
AAAAACACACAAAAACAAAC	GGGGTCCCTG	A	ppluGFP	0.0	0.0	0.0	0.09	2.87	0.0	0.0	0.0	2.96	G189T:T201A:C202T:A388G:A411G:C430G:C552A:T553A:A570G:A606T	G74C:S78I:D142G:T151A:P157R:L199K:M205V:N222Y	11754.788689447107
AAAAACACACACAAGCAACC	GCTGCCTGTG	A	ppluGFP	0.34	0.0	0.0	0.0	2.01	0.0	0.0	0.0	2.35	G33T:A192T:G554A	G22C:T75S	11406.165340157617
AAAAACACACACAAGCAACC	TTCATCGATA	A	ppluGFP	0.0	0.0	0.0	0.0	0.0	0.0	1.2	0.0	1.2	G33T:A192T:G554A	G22C:T75S	21788.014728208138
AAAAACACACACACAAAACC	CAGGCGGCTG	A	ppluGFP	0.0	0.0	0.0	0.0	18.85	11.17	1.2	0.05	31.270000000000003	A316G:A509T:A558G:T566C	E118G:N201D	13850.944969593147
AAAAACACACACACAAAACC	CATGGAGCTT	A	ppluGFP	0.0	0.0	0.0	0.0	0.0	9.12	0.0	0.0	9.12	A316G:A509T:A558G:T566C	E118G:N201D	16460.019114610084
AAAAACACACACACAAAACC	GCGCTTTGAA	A	ppluGFP	0.0	0.0	0.0	0.0	1.82	0.0	1.98	0.0	3.8	A316G:A509T:A558G:T566C	E118G:N201D	17194.072883965964
AAAAACACACACACAAAACC	TTTTATGCAG	A	ppluGFP	0.0	0.0	0.0	0.0	0.96	4.88	4.8	1.05	11.69	A316G:A509T:A558G:T566C	E118G:N201D	19029.459431798947
AAAAACACACACACAAATAC	CGGTAGGTCG	A	ppluGFP	0.0	0.0	0.0	0.0	15.69	3.89	5.65	0.0	25.23	G521A	M188I	13815.358344645456
AAAAACACACACACAGCACC	CTTGAAGGAC	A	ppluGFP	0.0	0.0	0.0	2.16	0.1	4.17	0.0	1.45	7.88	G189A:A606G	G74S:N222D	15701.356164938778
AAAAACACACACACAGCACC	GCTACGTTCC	A	ppluGFP	0.0	0.0	0.0	0.61	0.0	2.69	0.0	0.0	3.3	G189A:A606G	G74S:N222D	15457.482892053753
AAAAACACACACACAGCACC	GTCGTGGTGT	A	ppluGFP	0.0	0.0	0.0	2.34	1.05	11.31	2.68	0.0	17.380000000000006	G189A:A606G	G74S:N222D	16138.458355229826
AAAAACACAGAACTAAACCA	AGGTTACTCG	A	ppluGFP	0.0	0.0	0.0	0.0	0.67	2.76	6.92	0.0	10.35	G458T:C476G:G562A	G202D	19863.113814461332
AAAAACACAGAACTAAACCA	GCCGGTTCCT	A	ppluGFP	0.0	0.0	0.0	0.0	5.07	21.98	2.05	5.09	34.19	G458T:C476G:G562A	G202D	16783.782994634363
AAAAACACAGAACTAAACCA	GTTGGTTTAA	A	ppluGFP	0.0	0.0	0.0	0.87	5.36	26.29	8.05	0.0	40.57	G458T:C476G:G562A	G202D	16679.880191637996
AAAAACACATTTACAAAACA	AGGGACTCCT	A	ppluGFP	0.96	0.0	0.0	0.78	0.0	0.35	0.0	0.0	2.09	T49C:G127C:A135G:T611A	V27A:G53A:T56A	4014.191878231946
AAAAACACATTTACAAAACA	CCACCGCGTG	A	ppluGFP	0.0	0.0	0.0	0.0	0.0	12.3	0.0	0.0	12.3	T49C:G127C:A135G:T611A	V27A:G53A:T56A	16460.019114610084
AAAAACACATTTACAAAACA	CGAAGTTTCG	A	ppluGFP	0.9	0.0	0.0	0.0	0.0	0.0	0.0	0.0	0.9	T49C:G127C:A135G:T611A	V27A:G53A:T56A	790.0521391817708
AAAAACACATTTACAAAACA	TCACAATGTG	A	ppluGFP	0.0	0.0	0.0	3.2	10.05	2.33	0.21	0.0	15.790000000000004	T49C:G127C:A135G:T611A	V27A:G53A:T56A	12251.558454995551
AAAAACACGAATAAAGTCAA	AAGGAGCGCC	A	ppluGFP	0.0	0.89	0.0	0.0	5.26	0.0	0.0	0.0	6.15	A12G:T300A:C540A	K15E:F113I:H195N	11406.091882946277
AAAAACACGAATAAAGTCAA	ATAGTGTAAA	A	ppluGFP	0.0	7.14	0.2	0.0	0.0	0.0	0.0	0.0	7.34	A12G:T300A:C540A	K15E:F113I:H195N	2598.0183247550613
AAAAACACGAATAAAGTCAA	GGTGTTTGTT	A	ppluGFP	0.0	3.12	0.0	1.82	0.0	0.0	0.0	0.0	4.94	A12G:T300A:C540A	K15E:F113I:H195N	3799.478668560772
AAAAACACGACAACAACAAA	ACTTCGTACT	A	ppluGFP	0.0	0.0	0.0	1.47	26.79	8.83	8.4	0.0	45.49	A208G:T314C	Y80C	13553.70442030392
AAAAACACGACAACAACAAA	CGTCCGTTCG	A	ppluGFP	0.0	0.0	0.0	0.0	8.8	7.07	0.28	0.0	16.150000000000002	A208G:T314C	Y80C	13947.079613926555
AAAAACACGACAACAACAAA	GACCGATAGA	A	ppluGFP	0.0	0.0	0.0	3.72	9.09	2.12	6.63	2.64	24.2	A208G:T314C	Y80C	15843.935319513235
AAAAACACGACAACAACAAA	GCGTATCGAG	A	ppluGFP	0.06	0.0	0.0	0.0	1.44	12.86	6.77	5.86	26.99	A208G:T314C	Y80C	19551.77579593294
AAAAACACGACAACAACAAA	GGTTTGGGAT	A	ppluGFP	0.0	0.0	0.0	0.0	2.97	5.58	2.05	1.45	12.05	A208G:T314C	Y80C	16951.433645258126
AAAAACACGACAACAACAAA	GTCCAGCTCA	A	ppluGFP	0.0	0.0	0.0	0.0	11.1	4.17	1.98	0.27	17.52	A208G:T314C	Y80C	13796.3121431083
AAAAACACGACAACAACAAA	TACCCGCAGG	A	ppluGFP	0.06	0.0	0.0	0.09	11.67	7.07	6.63	7.32	32.84	A208G:T314C	Y80C	18145.49786770424
AAAAACACGACAACAACAAA	TAGTGCGTAT	A	ppluGFP	0.0	0.0	0.0	0.0	10.24	5.09	4.38	0.0	19.71	A208G:T314C	Y80C	14929.992316431732
AAAAACACGACAACAACAAA	TCCGGCGGGG	A	ppluGFP	0.0	0.0	0.0	0.09	4.11	0.0	2.26	0.0	6.46	A208G:T314C	Y80C	15000.651292768034
AAAAACACGACAACAACAAA	TGTAGGGTGG	A	ppluGFP	0.0	0.0	0.0	1.82	14.74	10.81	9.39	3.32	40.08000000000001	A208G:T314C	Y80C	16244.976521966235
AAAAACACGACAACAACAAA	TGTCCGAGAG	A	ppluGFP	0.0	0.0	0.0	0.0	1.05	7.77	3.88	0.0	12.7	A208G:T314C	Y80C	17589.042514592293
AAAAACACGACAACAACAAA	TGTTGTCTCG	A	ppluGFP	0.0	0.0	0.0	0.0	4.98	4.1	3.88	0.0	12.96	A208G:T314C	Y80C	16189.414422380438
AAAAACAGAAAACAAACACA	GACTCGCAAT	A	ppluGFP	0.0	0.0	0.0	0.0	3.44	1.55	1.27	0.0	6.26	wt	wt	14574.21087796683
AAAAACAGAAAACAAACACA	GCAATGGAGG	A	ppluGFP	0.0	0.07	0.0	6.84	11.39	20.71	6.99	2.77	48.77	wt	wt	15390.87401230356
AAAAACAGAAAACAAACACA	GCCTCTTAGA	A	ppluGFP	0.0	0.0	0.0	0.0	3.06	2.47	0.21	0.0	5.74	wt	wt	13968.881364730738
AAAAACAGAACCAACCAACA	AGGGGGCACG	A	ppluGFP	0.0	0.0	2.52	0.0	0.1	0.0	4.52	0.0	7.139999999999999	C145T:G375A:G657A	P59L:V138I:A239T	16318.933912263588
AAAAACAGAACCAACCAACA	GGCACGGCCA	A	ppluGFP	0.0	0.07	0.0	0.0	7.94	1.84	0.0	0.0	9.85	C145T:G375A:G657A	P59L:V138I:A239T	13157.816506886875
AAAAACAGAACCAACCAACA	GTGTTTTGGG	A	ppluGFP	0.0	3.2	0.0	0.0	0.0	0.0	0.0	0.0	3.2	C145T:G375A:G657A	P59L:V138I:A239T	2323.5056563808153
AAAAACAGAACCAACCAACA	TCCGGACCCT	A	ppluGFP	0.0	0.89	0.0	0.0	0.0	0.0	0.14	0.0	1.03	C145T:G375A:G657A	P59L:V138I:A239T	2693.432075704102
AAAAACAGACACACATCCCC	ACGTCGCCTC	A	ppluGFP	0.0	0.0	0.0	0.0	1.72	0.0	0.0	0.0	1.72	A14G:A558T	N201Y	12393.72449204588
AAAAACAGACACACATCCCC	CTCCGCTTTA	A	ppluGFP	0.0	0.0	0.0	3.12	8.13	0.14	0.0	4.59	15.98	A14G:A558T	N201Y	14603.615778182686
AAAAACAGACACACATCCCC	GAAAACAGGA	A	ppluGFP	0.0	0.0	0.0	0.0	4.5	0.0	0.0	0.0	4.5	A14G:A558T	N201Y	12393.72449204588
AAAAACAGACACACATCCCC	TCCGGTGAAA	A	ppluGFP	0.0	0.0	0.0	0.0	1.63	3.6	0.0	0.0	5.23	A14G:A558T	N201Y	14423.877397391985
AAAAACAGACACACATCCCC	TCGGCAGGCC	A	ppluGFP	0.0	0.0	0.0	3.29	13.49	10.67	0.42	0.0	27.87	A14G:A558T	N201Y	13444.70135055512
AAAAACAGATGCAAAAAGAA	AACTACCAGG	A	ppluGFP	0.0	0.0	0.0	0.0	3.54	4.24	0.14	0.0	7.92	C467T	wt	14133.38699657126
AAAAACAGATGCAAAAAGAA	TAGTTTCGGG	A	ppluGFP	0.0	0.07	0.0	0.0	4.21	3.89	0.0	0.0	8.17	C467T	wt	13948.088821190551
AAAAACAGATGCAAAAAGAA	TCTCCTGTGG	A	ppluGFP	0.11	0.0	0.0	0.0	14.16	15.69	16.65	0.0	46.61	C467T	wt	16950.470338990308
AAAAACAGCTCAACAAATAC	ATTTTGGATT	A	ppluGFP	0.0	0.0	0.0	0.09	5.26	9.75	6.49	0.0	21.59	T312A	Y117N	16845.50406645882
AAAAACAGGTAACCAAAAGC	ATGTAGTGTA	A	ppluGFP	0.0	0.0	0.0	0.0	6.89	9.26	0.56	0.0	16.709999999999994	A261G:T303A:G400A:C544T	I100V:S114T:R147H:P196L	14386.810281275006
AAAAACAGTTAAAAGGGCAC	GTTTGCTAGC	A	ppluGFP	0.0	0.0	0.0	0.0	10.53	17.6	9.67	2.77	40.57	A9G:A234G:C399G	M14V:N91D:R147G	16925.636962450633
AAAAACATAAACAAAAAACA	AGTGAGGTTG	A	ppluGFP	0.0	0.0	0.0	0.0	2.2	1.63	0.0	0.23	4.0600000000000005	wt	wt	13953.028416251844
AAAAACATAAACAAAAAACA	GCCAAGCCTT	A	ppluGFP	0.0	0.0	0.0	0.0	18.18	27.92	9.24	1.5	56.84	wt	wt	15843.272697986296
AAAAACATAAACAAAAAACA	GTTTCCACGG	A	ppluGFP	0.0	0.0	0.0	0.0	6.99	2.69	1.41	0.0	11.09	wt	wt	13805.105881373456
AAAAACATAAACAAAAAACA	TGTCTTAACG	A	ppluGFP	0.0	0.0	0.0	0.0	7.27	4.66	0.0	5.32	17.25	wt	wt	17467.055629022503
AAAAACATAAACAAATTATA	CAAGTTTGGT	A	ppluGFP	0.0	0.0	0.0	0.0	0.38	2.9	0.07	1.86	5.21	G315A:A441G	E118K:N162D	19894.79531742876
AAAAACATAACAATAACAAA	AAGTTTGTCG	A	ppluGFP	0.0	0.0	0.0	0.0	2.58	0.0	0.0	0.0	2.58	T246C:A316G:A354G:T459C:T478A	Y95H:E118G:T131A:F168L:L174Q	12393.72449204588
AAAAACATACAAACAAAGAC	CGGGCTGGTT	A	ppluGFP	0.0	0.0	0.0	0.0	13.49	6.5	3.11	0.0	23.1	G32C:C233T:C437T	wt	13878.56480932632
AAAAACATACCCCATAACAT	CATGTTGGGT	A	ppluGFP	0.0	0.0	0.0	0.0	7.46	9.12	0.0	0.0	16.58	T10A:A115T:T501A	M14K:K49M:F182I	14123.706237067969
AAAAACATATAAATAAGACC	ATCTGTGGGG	A	ppluGFP	0.0	0.0	0.0	0.0	2.01	1.84	0.0	0.09	3.94	A500T	wt	14009.487739859875
AAAAACATATAAATAAGACC	CTCCCCGTTG	A	ppluGFP	0.0	0.0	0.0	0.0	5.65	5.37	9.67	0.09	20.78	A500T	wt	17891.543873660168
AAAAACATATAAATAAGACC	GCCTATAACG	A	ppluGFP	0.0	0.0	0.0	0.0	0.38	4.59	6.7	0.0	11.67	A500T	wt	19332.61630758912
AAAAACATATAAATAAGACC	GGACTCACGT	A	ppluGFP	0.0	0.0	0.0	0.0	0.0	1.34	1.76	0.0	3.1	A500T	wt	19092.995083972186
AAAAACATATAAATAAGACC	TATTCTGCTG	A	ppluGFP	0.0	0.0	0.0	0.0	8.23	0.35	0.0	0.0	8.58	A500T	wt	13223.18977003602
AAAAACATATAAATAAGACC	TGCTCAAATC	A	ppluGFP	0.0	0.0	0.0	0.0	7.08	3.39	5.29	1.18	16.94	A500T	wt	16762.025855182168
AAAAACATCAAACAAAGACA	AATGGGCGGT	A	ppluGFP	0.0	0.0	0.0	3.98	0.1	12.58	8.19	2.86	27.71	wt	wt	17991.47756464155
AAAAACATCAAACAAAGACA	GTTTCGTGCG	A	ppluGFP	0.0	0.0	0.0	0.0	6.41	0.0	6.99	0.18	13.58	wt	wt	17324.924796246443
AAAAACATTCCCAAAACAGC	AATCATAGTG	A	ppluGFP	1.46	0.0	0.0	0.0	0.0	2.33	0.0	0.0	3.79	A123.:G264T:T323C:A607G:C651T:T655C	G53A:A54H:L55*:T56P:S58L:P59R:Y60T:L61C:L62S:S63A:H64T:V65L:M66W:G67V:Y68T:G69A:F70S:Y71I:H72T:F73S:G74A:T75R:Y76T:S78P:G79V:Y80T:E81R:N84I:P85R:F86S:L87S:H88T:A89L:I90S:N91T:N92T:G93V:G94A:Y95T:T96Q:N97I:T98R:R99A:I100F:E101K:K102S:Y103T:E104R:D105T:G106A:G107A:V108S:L109F:H110T:V111Y:S112H:F113S:S114H:Y115I:R116V:Y117M:E118R:A119R:G120A:R121A:V122*:I123S:G124A:D125T:F126S:K127R:V128*:V129W:G130…	9366.756079726849
AAAAACATTCCCAAAACAGC	CCATGGGTCT	A	ppluGFP	0.0	0.0	0.0	0.0	0.0	2.05	0.0	0.0	2.05	A123.:G264T:T323C:A607G:C651T:T655C	G53A:A54H:L55*:T56P:S58L:P59R:Y60T:L61C:L62S:S63A:H64T:V65L:M66W:G67V:Y68T:G69A:F70S:Y71I:H72T:F73S:G74A:T75R:Y76T:S78P:G79V:Y80T:E81R:N84I:P85R:F86S:L87S:H88T:A89L:I90S:N91T:N92T:G93V:G94A:Y95T:T96Q:N97I:T98R:R99A:I100F:E101K:K102S:Y103T:E104R:D105T:G106A:G107A:V108S:L109F:H110T:V111Y:S112H:F113S:S114H:Y115I:R116V:Y117M:E118R:A119R:G120A:R121A:V122*:I123S:G124A:D125T:F126S:K127R:V128*:V129W:G130…	16460.019114610084
AAAAACCAAAAAAAGAACAC	GTCCGTGAAA	A	ppluGFP	0.0	0.0	0.0	0.0	7.08	10.39	0.0	0.0	17.47	T230C:A556T:T643A	Q200L:F234Y	14213.633221888053
AAAAACCAAAAAACAAACAG	GATCTAGTGG	A	ppluGFP	0.11	1.56	0.0	0.0	1.91	7.84	0.85	0.0	12.27	A76T:G348A:T394A	E36V:V129M:I144N	15262.104812888518
AAAAACCAAAACAACACTCA	ACTCGGGCGG	A	ppluGFP	0.0	0.0	0.0	0.0	0.0	0.99	0.0	0.0	0.99	A27G:T616C:T643C	I20V:L225P:F234S	16460.019114610084
AAAAACCAAAACACACTACT	AAGCTCAGTG	A	ppluGFP	1.24	0.0	0.0	0.0	12.25	11.59	0.07	0.0	25.15	A20G:C281T	wt	13856.768056156001
AAAAACCAAAACACACTACT	ATCATTTTGG	A	ppluGFP	0.0	0.0	0.0	0.0	7.66	6.36	9.95	2.0	25.97	A20G:C281T	wt	17949.899552996223
AAAAACCAAAACTACACTCC	CCGTGACGGG	A	ppluGFP	0.0	0.0	0.0	0.0	0.0	10.95	2.68	6.5	20.13	G75A:T575C	E36K	20455.059720204048
AAAAACCAAAACTACACTCC	CGCGACCGAT	A	ppluGFP	0.0	0.0	0.0	0.0	3.44	4.1	8.12	0.45	16.11	G75A:T575C	E36K	18652.515838317257
AAAAACCAAAACTACACTCC	GGCTCCAGAA	A	ppluGFP	0.0	0.0	0.0	0.0	3.64	6.71	1.55	7.95	19.85	G75A:T575C	E36K	20716.446522602728
AAAAACCAAAACTACACTCC	TGATCGAGCA	A	ppluGFP	0.06	0.0	0.0	0.0	9.57	14.98	21.1	4.5	50.21000000000001	G75A:T575C	E36K	18783.73897648901
AAAAACCAAAATTAAAATCT	CACTCTCTTG	A	ppluGFP	0.0	0.0	0.0	0.0	1.44	0.0	0.0	0.0	1.44	A115T:G435T:G532A:A637G	K49M:G160C:S192N:H232R	12393.72449204588
AAAAACCAAAATTAAAATCT	CCCGTTAACT	A	ppluGFP	1.07	0.0	0.0	0.0	0.19	1.7	0.35	0.91	4.22	A115T:G435T:G532A:A637G	K49M:G160C:S192N:H232R	15218.504922533552
AAAAACCAAAATTAAAATCT	GCTCTGAATT	A	ppluGFP	0.0	0.0	0.0	0.0	0.0	0.0	0.0	3.05	3.05	A115T:G435T:G532A:A637G	K49M:G160C:S192N:H232R	28704.426676440078
AAAAACCAAAATTAAAATCT	GGGGCCAGCG	A	ppluGFP	0.0	0.0	0.0	0.0	0.0	2.9	0.35	0.0	3.25	A115T:G435T:G532A:A637G	K49M:G160C:S192N:H232R	17969.077114939948
AAAAACCAAAATTAAAATCT	GGTTTAACTC	A	ppluGFP	0.0	0.0	0.07	0.0	0.0	0.92	5.93	0.0	6.92	A115T:G435T:G532A:A637G	K49M:G160C:S192N:H232R	20077.41008738165
AAAAACCAAAATTAAAATCT	TGTCTTTGCC	A	ppluGFP	0.0	0.0	0.0	0.0	8.52	0.14	0.0	0.0	8.66	A115T:G435T:G532A:A637G	K49M:G160C:S192N:H232R	12989.486888204907
AAAAACCAAAATTAAAATCT	TTTGTACGCG	A	ppluGFP	0.0	0.0	0.0	1.13	0.0	3.67	0.0	0.0	4.8	A115T:G435T:G532A:A637G	K49M:G160C:S192N:H232R	15270.796783287275
AAAAACCAAACAATACGCCA	GGCCCGTTTT	A	ppluGFP	6.03	0.0	0.0	0.0	0.0	0.0	0.0	0.0	6.03	G50A:T112C:G279A:A442G	M48T:G106S:N162S	790.0521391817708
AAAAACCAAACCACAAAACA	CTTAGTTAGC	A	ppluGFP	0.0	0.0	0.0	0.0	1.24	3.18	1.34	0.0	5.76	C98T	wt	16589.340364018288
AAAAACCAAACCACAACAAA	CTTAGTTAGC	A	ppluGFP	0.0	0.0	0.0	0.0	23.35	32.58	9.6	4.86	70.39	wt	wt	15900.572052160178
AAAAACCAAACCACAACAAA	CTTCAAAAGT	A	ppluGFP	0.0	0.0	0.0	0.0	16.65	3.32	5.86	1.77	27.6	wt	wt	14873.297733103318
AAAAACCAAACCACAACAAA	GGCTGAGAAA	A	ppluGFP	0.0	0.0	0.0	0.0	2.49	9.68	0.0	3.64	15.81	wt	wt	16885.7522267634
AAAAACCAAACCACAACAAA	GGTGCCGGAG	A	ppluGFP	0.0	0.0	0.0	0.0	3.06	0.0	0.0	0.0	3.06	wt	wt	12393.72449204588
AAAAACCAACAAACAAACCC	GGAATTTAGT	A	ppluGFP	0.0	0.0	0.0	0.0	1.72	2.4	0.28	0.0	4.4	G45A:T300C:T376C:G667A	G26S:F113L:V138A	14742.879584133558
AAAAACCAACAAACCTCCCA	GACGTTTGTA	A	ppluGFP	2.87	0.0	0.0	0.0	0.0	0.0	0.0	0.0	2.87	G190A:A292G:A299G:G576T:A592G	G74D:H110R:A207S:E212G	790.0521391817708
AAAAACCAACAAACCTCCCA	GTTGATGCTA	A	ppluGFP	26.87	3.64	0.0	0.0	0.0	0.0	0.0	0.0	30.51	G190A:A292G:A299G:G576T:A592G	G74D:H110R:A207S:E212G	1238.0940274089526
AAAAACCAACAAACCTCCCA	TAGAAGCGTT	A	ppluGFP	8.85	0.0	0.0	0.0	0.0	0.0	0.0	0.0	8.85	G190A:A292G:A299G:G576T:A592G	G74D:H110R:A207S:E212G	790.0521391817708
AAAAACCAACAGCCCAGAAT	GTTCGTCTTA	A	ppluGFP	4.62	0.0	0.0	0.0	0.0	0.0	0.0	0.0	4.62	G25A:C121T:C364A:T372C	R19H:T51I:P134H:S137P	790.0521391817708
AAAAACCAACATACCAACAT	TAGCAGATCA	A	ppluGFP	0.06	29.0	1.26	0.0	2.87	0.0	0.0	0.0	33.19	A12G:A252G:G434A:A509T	K15E:N97D:M158I	2589.441703558436
AAAAACCAACATTTCACCTT	GGAGTCGCTA	A	ppluGFP	0.0	0.0	0.0	0.0	3.06	4.03	1.76	0.0	8.85	wt	wt	15759.954378022381
AAAAACCAACATTTCACCTT	GGGGACCGTG	A	ppluGFP	0.0	0.0	0.0	0.0	0.0	0.0	2.05	0.0	2.05	wt	wt	21788.014728208138
AAAAACCAAGAAAAAAACAC	AGCTGTATGG	A	ppluGFP	0.0	0.0	0.0	0.0	0.0	0.0	1.62	0.05	1.6700000000000002	T49C:A89G:C159T:A388G:A441T:T451C:G554A	V27A:H64Y:D142G:N162Y:V165A	22938.476803307618
AAAAACCAAGACAACTATGC	CAGTGATTAA	A	ppluGFP	14.37	0.0	0.0	0.0	0.0	0.0	0.0	0.0	14.37	C47T:C258T:C293T:A410T:T464C	R99C	790.0521391817708
AAAAACCAAGACAACTATGC	CTAAGTTAAG	A	ppluGFP	41.8	0.0	0.0	0.0	0.1	0.07	0.0	0.0	41.97	C47T:C258T:C293T:A410T:T464C	R99C	590.0
AAAAACCAAGACAACTATGC	GCCTTTAGTG	A	ppluGFP	7.55	3.12	0.0	0.0	0.1	0.0	0.07	0.0	10.84	C47T:C258T:C293T:A410T:T464C	R99C	1322.2435894324499
AAAAACCAAGATAAACAACC	CGAATTGCTA	A	ppluGFP	0.0	0.0	0.0	0.0	2.11	0.21	0.0	0.0	2.32	G41T:A123G:A590G	K52E	13369.632677860916
AAAAACCAAGATAAACAACC	TCTTCCTAGT	A	ppluGFP	0.0	0.0	0.0	0.0	0.0	1.41	0.99	0.0	2.4	G41T:A123G:A590G	K52E	18658.794436806507
AAAAACCAATGAGCAAAACA	GCGTATGACG	A	ppluGFP	0.0	1.34	0.0	0.26	0.0	0.0	0.0	0.0	1.6	G134A:A213G:C288T	N84D:L109F	2718.107807608139
AAAAACCAATTATAGAAAAT	AGGGTACATT	A	ppluGFP	1.86	0.0	0.0	0.0	0.0	0.0	0.0	0.0	1.86	A131G:T207C:T246A:T575C:A628G	Y80H:Y95N:E229G	790.0521391817708
AAAAACCAATTATAGAAAAT	ATGACGCTGG	A	ppluGFP	16.9	0.0	0.0	0.0	0.0	0.0	0.0	0.0	16.9	A131G:T207C:T246A:T575C:A628G	Y80H:Y95N:E229G	790.0521391817708
AAAAACCAATTATAGAAAAT	CTGGGCTACG	A	ppluGFP	1.86	0.0	0.0	0.0	0.0	0.0	0.0	0.0	1.86	A131G:T207C:T246A:T575C:A628G	Y80H:Y95N:E229G	790.0521391817708
AAAAACCAATTATAGAAAAT	GGCTGGACGG	A	ppluGFP	9.52	0.0	0.0	0.0	0.0	0.0	0.0	0.0	9.52	A131G:T207C:T246A:T575C:A628G	Y80H:Y95N:E229G	790.0521391817708
AAAAACCAATTATAGAAAAT	TATATATGCG	A	ppluGFP	4.62	6.77	0.0	0.0	0.0	0.0	0.0	0.0	11.39	A131G:T207C:T246A:T575C:A628G	Y80H:Y95N:E229G	1775.3046276434784
AAAAACCACAACCAAACCAA	TTGGCCTAAA	A	ppluGFP	0.85	0.0	0.0	0.0	0.0	0.0	0.0	0.0	0.85	G146A:T154A:T263A:T311C:T379A:G481A:A665G	L62H:I139N:R175H	790.0521391817708
AAAAACCACAATTTAAAAGT	TCGCGGCAAA	A	ppluGFP	0.0	0.0	0.0	0.0	4.5	1.84	0.0	0.0	6.34	T376.:.379A:G446A	V138A	13724.241510271553
AAAAACCACAATTTAAAAGT	TGGGGAGCGG	A	ppluGFP	0.0	0.0	0.0	0.0	1.82	0.49	1.2	0.0	3.51	T376.:.379A:G446A	V138A	15758.553075365005
AAAAACCACACCCCAAACCC	TATTTAGCCT	A	ppluGFP	0.0	0.0	0.0	0.0	0.0	2.12	0.0	0.0	2.12	T29A:A120G:T166C:C225A	T51A:M66T:H88N	16460.019114610084
AAAAACCACAGAAAAAAAAC	ATTGTTGTAC	A	ppluGFP	0.0	0.0	0.0	0.0	0.19	6.08	3.39	0.0	9.66	A337G	D125G	18130.252575864342
AAAAACCACAGAAAAAAAAC	GGTCTGGCGT	A	ppluGFP	0.0	0.0	0.0	0.0	0.0	2.4	0.0	0.0	2.4	A337G	D125G	16460.019114610084
AAAAACCACAGAAAAAAAAC	GTGGATTGCA	A	ppluGFP	0.0	0.0	0.0	0.0	8.8	6.57	1.83	0.0	17.200000000000006	A337G	D125G	14006.001003538806
AAAAACCACCCGACCACCTC	ACGATCCCTG	A	ppluGFP	0.0	0.0	0.0	0.0	0.0	0.42	0.0	0.0	0.42	T40C:T112C:A120C:A181T:T376A:G462T:A635G	L24P:M48T:T51P:Y71F:V138D:A169S	16460.019114610084
AAAAACCACCCGACCACCTC	GCGTCATAGT	A	ppluGFP	0.0	0.0	0.0	0.0	0.0	2.69	0.0	0.0	2.69	T40C:T112C:A120C:A181T:T376A:G462T:A635G	L24P:M48T:T51P:Y71F:V138D:A169S	16460.019114610084
AAAAACCACCGCCCCTCCCT	CAGTTTGTCC	A	ppluGFP	0.0	0.0	0.0	0.0	3.25	0.0	0.0	0.0	3.25	A52T:T195C:C477A:G486A:T498C	E28V:Y76H:L174M:G177S:S181P	12393.72449204588
AAAAACCACGTTCACAGCTC	ATGCTGGAAG	A	ppluGFP	0.0	0.0	0.0	0.0	0.0	0.0	1.69	0.0	1.69	A36T:A76T:T300A:T381A:G438A:T574A	T23S:E36V:F113I:F140I:D161N:F206Y	21788.014728208138
AAAAACCACTAACCCTCCCT	GCTTGCCGGA	A	ppluGFP	0.0	0.0	0.0	0.0	0.86	1.7	0.0	0.0	2.56	A374G:A441T:C482T	N162Y	14365.680234828773
AAAAACCACTAACCCTCCCT	GGGATCATCC	A	ppluGFP	0.0	0.0	0.0	0.0	1.34	14.98	11.93	0.0	28.25	A374G:A441T:C482T	N162Y	18381.827888047887
AAAAACCACTAACCCTCCCT	TCCTGAGTGC	A	ppluGFP	0.0	0.0	0.0	0.0	0.0	0.85	0.0	0.0	0.85	A374G:A441T:C482T	N162Y	16460.019114610084
AAAAACCAGAACAAAACACC	CGCGCAGTGC	A	ppluGFP	0.0	0.0	0.0	0.0	2.68	0.0	0.0	0.0	2.68	A52G:C256T:T379A:A396T	E28G:T98M:I139N:I145F	12393.72449204588
AAAAACCAGTGAACAAACCC	ACAGGCGTCC	A	ppluGFP	0.0	0.0	0.0	0.0	0.0	0.0	0.0	1.55	1.55	T223A:A267G:T424C:C461A	L87H:K102E:L155S:F168L	28704.426676440078
AAAAACCATAATAAACATCC	CAGCTCTTGC	A	ppluGFP	0.0	0.0	1.52	0.0	1.34	4.95	0.07	0.0	7.880000000000001	G294A	V111I	14548.601702630307
AAAAACCATAATAAACATCC	CGGCGTGATT	A	ppluGFP	0.0	0.0	0.0	0.0	2.97	2.4	1.69	0.77	7.83	G294A	V111I	16518.65192380633
AAAAACCATAATAAACATCC	CTGGCTTGTG	A	ppluGFP	0.0	0.0	0.0	0.0	7.27	6.36	5.15	0.0	18.78	G294A	V111I	16011.183398388577
AAAAACCATAATAAACATCC	GCAATTCGGA	A	ppluGFP	0.0	0.0	0.0	0.0	0.0	4.1	0.0	0.0	4.1	G294A	V111I	16460.019114610084
AAAAACCATAATAAACATCC	GTCCTGGTTG	A	ppluGFP	0.0	0.0	0.0	0.0	0.19	0.0	0.0	6.05	6.24	G294A	V111I	27141.18358029085
AAAAACCATAATAAACATCC	TCACCCGCCC	A	ppluGFP	0.0	0.0	0.0	0.0	1.91	0.0	0.0	0.0	1.91	G294A	V111I	12393.72449204588
AAAAACCCAAAACCAAGACC	ATTTCTTTGC	A	ppluGFP	0.0	0.0	0.0	5.11	0.0	0.0	0.0	0.0	5.11	G78T:G86T	G37C	8103.226340878615
AAAAACCCAAAACCAAGACC	CCCCTTTGGT	A	ppluGFP	0.0	0.0	3.71	1.73	0.0	0.0	0.0	0.0	5.44	G78T:G86T	G37C	5232.581413681466
AAAAACCCAAAACCAAGACC	CCGTTGTCTT	A	ppluGFP	0.0	0.67	6.82	0.0	0.0	0.0	0.0	0.0	7.49	G78T:G86T	G37C	3523.112698336805
AAAAACCCAAAACCAAGACC	GCAAGGTTCC	A	ppluGFP	0.0	0.0	8.74	8.14	0.0	0.0	0.0	0.0	16.880000000000006	G78T:G86T	G37C	5422.672370079138
AAAAACCCAAAACCAAGACC	GCTATCGTAT	A	ppluGFP	0.0	0.0	2.85	7.01	0.67	0.0	0.28	0.0	10.81	G78T:G86T	G37C	7178.425856202271
AAAAACCCAAAAGGCGTACA	TTGTCCTAGT	A	ppluGFP	5.69	0.0	0.0	0.0	0.0	0.0	0.0	0.0	5.69	T423A:T494A	L155M:Y179*	790.0521391817708
AAAAACCCAAAATAAAAACT	GCAATTCGGA	A	ppluGFP	0.0	0.0	0.0	0.0	22.3	2.47	6.35	0.32	31.44	G386T	wt	13669.402036964173
AAAAACCCAAACACACAAAC	AGTTGTCGAA	A	ppluGFP	4.85	0.0	0.0	0.0	0.0	0.0	0.0	0.0	4.85	A106G:A211T:A235T:C256T:C332A:T503A:T513A:A546G:C602T	N46S:E81V:N91I:T98M:F182L:S186T:S197G	790.0521391817708
AAAAACCCAAACACACAAAC	ATCAGGTCAC	A	ppluGFP	6.7	0.0	0.0	0.0	0.0	0.0	0.0	0.0	6.7	A106G:A211T:A235T:C256T:C332A:T503A:T513A:A546G:C602T	N46S:E81V:N91I:T98M:F182L:S186T:S197G	790.0521391817708
AAAAACCCAAACACACAAAC	GTCACCGTTA	A	ppluGFP	3.77	0.0	0.0	0.0	0.0	0.0	0.07	0.0	3.84	A106G:A211T:A235T:C256T:C332A:T503A:T513A:A546G:C602T	N46S:E81V:N91I:T98M:F182L:S186T:S197G	590.0
AAAAACCCAAGTAACGCCCC	AAGTGACTGT	A	ppluGFP	0.39	0.0	0.0	0.0	0.0	0.0	0.0	0.0	0.39	G94A:G113T:C209T:G273A:A354G:C600T	G42D:M48I:E104K:T131A:H215Y	790.0521391817708
AAAAACCCAAGTAACGCCCC	GTGCTACATG	A	ppluGFP	3.1	0.0	0.0	0.0	0.0	0.0	0.0	0.0	3.1	G94A:G113T:C209T:G273A:A354G:C600T	G42D:M48I:E104K:T131A:H215Y	790.0521391817708
AAAAACCCACACAACTGATA	ATTCCGGTTA	A	ppluGFP	0.0	0.0	0.0	0.0	6.22	2.19	4.3	0.0	12.71	C62T	wt	15895.211828663225
AAAAACCCACACAACTGATA	GACAGCGTTG	A	ppluGFP	0.0	0.0	0.0	0.0	0.0	0.07	11.01	0.0	11.08	C62T	wt	21031.13338261024
AAAAACCCACACAACTGATA	GGCCCAGGTG	A	ppluGFP	0.0	0.07	0.0	0.0	9.57	4.17	4.23	1.95	19.99	C62T	wt	15940.916321601024
AAAAACCCACACAACTGATA	GGGGCTGGGT	A	ppluGFP	0.0	0.0	0.0	0.0	7.37	6.43	1.55	0.0	15.35	C62T	wt	14066.286706626172
AAAAACCCACACACAACCGC	ATGTGTATCG	A	ppluGFP	0.0	0.0	0.0	0.0	7.66	0.0	0.28	0.55	8.49	T311C	wt	13291.95143775328
AAAAACCCACACACAACCGC	CAGTACGCTG	A	ppluGFP	0.0	0.0	0.0	0.0	3.73	1.48	0.99	0.0	6.2	T311C	wt	13851.901983546248
AAAAACCCACACACAACCGC	CGGCTTTAAG	A	ppluGFP	0.0	0.0	0.0	0.0	12.15	2.05	2.61	0.36	17.169999999999998	T311C	wt	13670.56833721753
AAAAACCCACACACAACCGC	CTTCCCCCTG	A	ppluGFP	0.0	0.0	0.0	0.0	0.0	2.26	0.0	0.0	2.26	T311C	wt	16460.019114610084
AAAAACCCACACACAACCGC	GACGACCAGG	A	ppluGFP	0.0	0.0	0.0	2.86	10.62	4.24	0.0	0.0	17.72	T311C	wt	12663.489454119646
AAAAACCCACACACAACCGC	GAGTCTGGGT	A	ppluGFP	0.06	0.0	0.0	0.0	8.42	15.27	7.55	1.59	32.89	T311C	wt	16701.997998542134
AAAAACCCACACACAACCGC	TCTGTGGCTG	A	ppluGFP	0.0	0.0	0.13	0.0	13.49	9.26	3.74	1.45	28.07	T311C	wt	14904.27885835025
AAAAACCCACACACAACCGC	TGGATGGGTT	A	ppluGFP	0.0	0.0	0.0	0.0	0.0	2.69	0.0	0.0	2.69	T311C	wt	16460.019114610084
AAAAACCCAGGTTTAAACTG	CGTCTACTGG	A	ppluGFP	0.0	0.0	0.0	0.0	2.01	2.47	0.0	0.0	4.48	C3T:A131G:A211G	P1S:E81G	14126.21241351906
AAAAACCCAGGTTTAAACTG	TAGATGTTCA	A	ppluGFP	0.0	0.0	0.0	14.2	3.92	0.49	0.28	0.0	18.89	C3T:A131G:A211G	P1S:E81G	9538.322370661908
AAAAACCCATGTGACTCCCC	AATTCATTAT	A	ppluGFP	0.79	0.0	0.0	0.0	0.0	1.91	0.0	0.0	2.7	T29C:T177C:T303C	F70L:S114P	12055.238620385851
AAAAACCCATGTGACTCCCC	CAGCTCCAAG	A	ppluGFP	1.63	0.0	0.0	0.0	0.0	0.0	0.0	0.0	1.63	T29C:T177C:T303C	F70L:S114P	790.0521391817708
AAAAACCCATTCTCAAACGT	TAGTAGGGAA	A	ppluGFP	0.0	0.0	0.0	0.0	1.34	0.0	2.89	0.0	4.23	T133C:T312C:A546G	L55P:Y117H:S197G	19196.941738895468
AAAAACCCCAACACAAAATC	AGTGATGGTG	A	ppluGFP	0.0	0.0	0.0	0.0	6.32	0.0	0.0	0.0	6.32	A237G:A393T:T513C	N92D:I144F:S186P	12393.72449204588
AAAAACCCCAACACAAAATC	TCCTGGGTTT	A	ppluGFP	0.11	0.0	0.0	0.0	0.0	0.0	0.0	1.36	1.4700000000000002	A237G:A393T:T513C	N92D:I144F:S186P	26919.672614080402
AAAAACCCCAAGTCAACAAC	CAATAGGGGT	A	ppluGFP	0.0	0.0	0.0	14.2	1.24	0.0	0.0	0.0	15.44	T246A:C395T:T445C:G650A	Y95N:V163A	9506.967696855734
AAAAACCCCAAGTCAACAAC	TGGTGGGATG	A	ppluGFP	0.0	0.0	0.0	6.06	0.0	0.0	0.0	0.0	6.06	T246A:C395T:T445C:G650A	Y95N:V163A	8103.226340878615
AAAAACCCTACCCCCCACCC	CGGTGCGATT	A	ppluGFP	0.0	0.0	3.05	0.0	0.0	0.0	0.0	0.0	3.05	C68T:C74T:C191A:T311A:C412A:C552A	T151N:L199M	4192.820327914221
AAAAACCCTACCCCCCACCC	GATCGGGTAG	A	ppluGFP	0.0	0.0	5.7	0.0	0.0	0.0	0.0	0.0	5.7	C68T:C74T:C191A:T311A:C412A:C552A	T151N:L199M	4192.820327914221
AAAAACCCTCACAAGCCACA	CCCCGCGTTT	A	ppluGFP	0.0	0.0	0.0	0.0	5.36	2.19	2.33	0.0	9.88	T423A	L155M	14880.839938285206
AAAAACCCTCACAAGCCACA	CCGTAGCCTA	A	ppluGFP	0.0	0.0	0.0	0.0	0.19	4.45	1.41	0.0	6.050000000000002	T423A	L155M	17523.118859209786
AAAAACCCTCACAAGCCACA	CTGCGTTCAG	A	ppluGFP	0.0	0.0	0.0	0.0	12.34	5.8	4.02	0.0	22.16	T423A	L155M	13924.0465357558
AAAAACCCTCACAAGCCACA	GTGTGTTGTC	A	ppluGFP	0.0	0.0	0.0	0.0	2.97	3.04	2.75	0.0	8.76	T423A	L155M	16509.881948787883
AAAAACCCTCACAAGCCACA	TAGTTCCTGT	A	ppluGFP	0.0	0.0	0.0	0.0	2.11	8.13	0.42	0.0	10.66	T423A	L155M	15610.555984958113
AAAAACCCTCACAAGCCACA	TTAATGGGGC	A	ppluGFP	0.0	0.0	0.0	0.0	4.21	3.11	1.2	0.95	9.47	T423A	L155M	15487.895640883491
AAAAACCCTCCGCTCATCGT	CGAATTCGAC	A	ppluGFP	1.18	0.0	0.0	0.0	0.0	0.0	0.0	0.0	1.18	T381A:G557A	F140I	790.0521391817708
AAAAACCCTCCGCTCATCGT	GTGTTTCTAG	A	ppluGFP	0.0	0.0	0.0	0.0	0.0	0.0	1.76	0.0	1.76	T381A:G557A	F140I	21788.014728208138
AAAAACCGAAAAAAACAGAA	GGTATCTTAA	A	ppluGFP	0.0	0.0	0.0	0.0	0.57	2.61	0.0	0.0	3.18	T223A:A330T:T365C:G404T:A519G:T560C	L87H:I123F:M188V	14883.388303722542
AAAAACCGAACTGACAACTA	CAGATGCTGG	A	ppluGFP	2.31	0.0	0.0	0.0	0.0	0.0	0.0	0.0	2.31	T415C:T513A:A607G	V152A:S186T:N222S	790.0521391817708
AAAAACCGAACTGACAACTA	CGCCTAGTGT	A	ppluGFP	0.34	0.0	0.0	0.0	0.0	0.0	0.92	0.0	1.26	T415C:T513A:A607G	V152A:S186T:N222S	16797.524578318466
AAAAACCGAACTGACAACTA	TCTCTCCTCG	A	ppluGFP	1.46	0.0	0.0	0.0	0.0	0.0	0.0	0.0	1.46	T415C:T513A:A607G	V152A:S186T:N222S	790.0521391817708
AAAAACCGCAAAGGAAAATT	TCCTTCTAGG	A	ppluGFP	0.0	0.0	0.0	1.9	0.0	0.0	0.0	0.0	1.9	A313G:C644A	Y117C:F234L	8103.226340878615
AAAAACCGTCACAAACAAAA	ATTGCGCATG	A	ppluGFP	0.0	0.0	0.0	0.0	3.64	7.07	3.18	0.32	14.21	C191A	wt	16489.862800785773
AAAAACCGTCACAACACAAC	CCATCGTATG	A	ppluGFP	0.0	0.0	1.26	0.0	3.35	3.96	9.95	0.0	18.52	T502A:C587T	F182Y	18303.889327721165
AAAAACCGTCACAACACAAC	CGGCTCTGTC	A	ppluGFP	0.0	0.0	0.0	0.0	2.11	0.0	0.0	1.68	3.79	T502A:C587T	F182Y	18992.915723493046
AAAAACCGTCACAACACAAC	CTAGGAATTT	A	ppluGFP	0.0	0.0	0.0	0.0	0.86	2.4	3.95	0.23	7.44	T502A:C587T	F182Y	19226.8585087987
AAAAACCGTCACAACACAAC	GGGCGGGATT	A	ppluGFP	0.0	0.0	0.0	0.0	0.0	1.41	0.28	2.05	3.74	T502A:C587T	F182Y	23620.700353374894
AAAAACCGTCACAACACAAC	GGGGCTGGGT	A	ppluGFP	0.0	0.0	0.0	0.0	1.34	0.64	1.34	0.0	3.3200000000000003	T502A:C587T	F182Y	16789.457097940496
AAAAACCGTCACAACACAAC	GTGCAGTTGT	A	ppluGFP	0.0	0.0	0.0	0.0	1.15	7.0	4.45	3.5	16.1	T502A:C587T	F182Y	19720.65106685999
AAAAACCGTGAAAACGGCCC	AGGTGCGCGG	A	ppluGFP	0.62	0.0	0.0	0.0	0.0	0.0	0.0	0.0	0.62	T10C:A342G:A528.	M14T:K127E:S192A:A193R:I194S:H195T:P196R:S197V:I198F:L199C:Q200R:N201M:G202A:G203V:P204L:M205C:F206L:A207L:R209A:R210A:V211*:E212K:E213N:L214S:H215T:S221A:N222T:T223L:E224N:L225W:I227L:V228S:E229S:Y230I:Q231N:H232T:A233P:F234S:K235R:T236R:I238L:A239L:F240S:A241H	790.0521391817708
AAAAACCGTGAAAACGGCCC	TCGTCTGGTC	A	ppluGFP	2.99	0.0	0.0	0.0	0.0	4.38	0.0	0.0	7.37	T10C:A342G:A528.	M14T:K127E:S192A:A193R:I194S:H195T:P196R:S197V:I198F:L199C:Q200R:N201M:G202A:G203V:P204L:M205C:F206L:A207L:R209A:R210A:V211*:E212K:E213N:L214S:H215T:S221A:N222T:T223L:E224N:L225W:I227L:V228S:E229S:Y230I:Q231N:H232T:A233P:F234S:K235R:T236R:I238L:A239L:F240S:A241H	8702.282485974512
AAAAACCTAAAAGCAACATA	TCCCTTTGCA	A	ppluGFP	0.45	0.0	0.0	0.0	0.0	0.0	0.0	0.0	0.45	G77T:A108T:T306C:C309A	E36D:K47*:Y115H:R116S	790.0521391817708
AAAAACCTAAAAGCAACATA	TTCTTTGCAG	A	ppluGFP	2.59	0.0	0.0	0.0	0.0	0.0	0.0	0.0	2.59	G77T:A108T:T306C:C309A	E36D:K47*:Y115H:R116S	790.0521391817708
AAAAACCTAAATGACAGTCT	ACCCGATGTA	A	ppluGFP	0.0	0.0	0.0	0.69	2.68	7.56	12.07	0.0	23.000000000000004	A523G:A528G	H189R:K191E	18769.19950037156
AAAAACCTAAATGACAGTCT	AGGCTTTTCG	A	ppluGFP	0.0	0.0	0.0	0.0	0.0	6.78	1.41	0.0	8.19	A523G:A528G	H189R:K191E	18146.9350731301
AAAAACCTAAATGACAGTCT	CGCGATGGAG	A	ppluGFP	0.0	0.0	0.0	1.47	2.01	8.83	0.0	0.0	12.31	A523G:A528G	H189R:K191E	15115.311707544939
AAAAACCTAAATGACAGTCT	GACCTAGAGG	A	ppluGFP	0.0	0.0	0.0	0.0	2.2	9.33	4.94	1.77	18.24	A523G:A528G	H189R:K191E	17914.211574947272
AAAAACCTAAATGACAGTCT	GGCCCGTACC	A	ppluGFP	0.0	0.0	0.0	0.09	18.18	13.71	10.02	0.18	42.18000000000001	A523G:A528G	H189R:K191E	15560.446086294038
AAAAACCTAAATGACAGTCT	TGCGCTTTTC	A	ppluGFP	0.0	0.0	0.0	0.0	1.44	3.18	0.0	0.0	4.62	A523G:A528G	H189R:K191E	14423.769459762418
AAAAACCTAAATGACAGTCT	TGTCTTATGG	A	ppluGFP	0.0	0.0	0.0	0.0	2.3	3.96	1.27	0.0	7.5299999999999985	A523G:A528G	H189R:K191E	15795.648767195597
AAAAACCTAAATGACAGTCT	TTGTTCCGGG	A	ppluGFP	0.0	0.0	0.0	0.0	6.79	3.82	5.72	0.0	16.33	A523G:A528G	H189R:K191E	16366.740591727948
AAAAACCTAACACGAACATA	AATGGATGTG	A	ppluGFP	0.0	0.0	0.0	0.0	6.32	17.24	3.81	0.0	27.37	wt	wt	16011.63827491026
AAAAACCTAACACGAACATA	ATTGGCGCAA	A	ppluGFP	0.0	0.0	0.0	0.0	6.03	20.0	7.69	0.0	33.72	wt	wt	16732.529785634055
AAAAACCTAACACGAACATA	CATGTCATTT	A	ppluGFP	0.0	0.0	0.0	0.0	3.16	0.0	0.0	2.27	5.43	wt	wt	18430.92386476773
AAAAACCTAACACGAACATA	CTGATTTACG	A	ppluGFP	0.0	0.0	0.0	3.29	9.0	7.21	0.07	0.0	19.57	wt	wt	13195.102875880364
AAAAACCTAACACGAACATA	GATACTTCGT	A	ppluGFP	0.0	0.0	0.0	0.0	5.84	15.41	3.11	2.59	26.95	wt	wt	16486.816340581754
AAAAACCTAACACGAACATA	GATGGCTGGA	A	ppluGFP	0.0	0.07	0.0	0.0	7.75	23.67	10.44	0.0	41.93	wt	wt	16812.55935645137
AAAAACCTAACACGAACATA	GGGGCCACGT	A	ppluGFP	0.0	0.0	0.0	3.03	2.97	2.69	1.83	3.18	13.7	wt	wt	16650.484419905653
AAAAACCTAACACGAACATA	GTCAGAGGGG	A	ppluGFP	0.0	0.0	0.0	4.5	4.31	5.72	5.72	5.23	25.48	wt	wt	17669.935117811056
AAAAACCTAACACGAACATA	TCTTGAAGCG	A	ppluGFP	0.0	0.0	0.0	0.0	1.63	2.83	1.13	0.0	5.59	wt	wt	16051.569883300546
AAAAACCTAACACGAACATA	TTGAGGGTCA	A	ppluGFP	0.0	0.0	0.0	0.0	0.86	7.63	2.19	0.0	10.68	wt	wt	17092.25306768531
AAAAACCTACGTAAAACCGC	ACCAATGCGG	A	ppluGFP	0.0	0.22	0.0	0.0	6.41	19.72	3.11	0.0	29.46	A135G:A299G:C488T:A530C:T581C	T56A:K191N	15863.508591539929
AAAAACCTACGTAAAACCGC	CATCCTTCAC	A	ppluGFP	0.0	0.0	0.0	0.0	7.37	5.94	0.92	0.0	14.23	A135G:A299G:C488T:A530C:T581C	T56A:K191N	13992.352751195582
AAAAACCTACGTAAAACCGC	CTTCGACACG	A	ppluGFP	0.0	0.0	0.0	0.0	4.59	13.0	0.78	0.0	18.37	A135G:A299G:C488T:A530C:T581C	T56A:K191N	15389.954172180771
AAAAACCTACGTAAAACCGC	CTTTGTCCGA	A	ppluGFP	0.0	0.0	0.0	4.76	1.53	8.06	1.76	1.14	17.25	A135G:A299G:C488T:A530C:T581C	T56A:K191N	14866.16045293509
AAAAACCTACGTAAAACCGC	GATGGCGAGG	A	ppluGFP	0.0	0.0	0.0	0.0	5.55	40.35	6.35	0.09	52.34	A135G:A299G:C488T:A530C:T581C	T56A:K191N	16549.43566832252
AAAAACCTACGTAAAACCGC	GGGCCTGTCT	A	ppluGFP	0.0	0.0	0.0	0.0	1.24	6.57	8.12	0.0	15.93	A135G:A299G:C488T:A530C:T581C	T56A:K191N	18883.76954156824
AAAAACCTATAGAAACACCA	CGGAGGGCGT	A	ppluGFP	0.0	0.0	0.0	3.64	0.0	0.0	0.0	0.0	3.64	G400A:T503C	R147H	8103.226340878615
AAAAACCTATAGAAACACCA	GAGCAACTTG	A	ppluGFP	0.0	0.0	0.0	0.0	6.22	0.28	0.0	0.14	6.64	G400A:T503C	R147H	13233.014711131053
AAAAACCTCAACGGACACCT	CGACATGAGC	A	ppluGFP	0.0	0.0	0.0	0.0	2.58	0.0	0.0	0.0	2.58	T61C:G101A:G449T:G483A:A509T	L31P:M44I:D176N	12393.72449204588
AAAAACCTCAAGTCAAACTA	GTCTATGTGG	A	ppluGFP	0.0	0.0	0.0	8.05	31.96	11.24	8.4	0.0	59.65000000000001	A266G:C288A:C516T	L109I:H187Y	13116.435661632131
AAAAACCTCCCCCCAACCCC	GTGCGTTATT	A	ppluGFP	0.06	0.0	0.0	2.51	9.76	20.14	0.28	1.45	34.2	T143C:C227T	wt	14893.130355494362
AAAAACCTCCCCCCAACCCC	TGAGGAAAGC	A	ppluGFP	0.0	0.0	0.0	0.0	3.25	0.0	0.0	0.0	3.25	T143C:C227T	wt	12393.72449204588
AAAAACCTTCAAAACGATAA	ATTGGCCACG	A	ppluGFP	1.41	0.0	0.0	0.0	0.0	0.0	0.0	0.0	1.41	T206C:T428A:T448C:T464A:A637T	H156Q:L164P:H232L	790.0521391817708
AAAAACCTTCAAAACGATAA	TCGGTTACGG	A	ppluGFP	0.73	0.0	0.0	0.0	0.0	0.0	0.0	0.0	0.73	T206C:T428A:T448C:T464A:A637T	H156Q:L164P:H232L	790.0521391817708
AAAAACCTTCAACCTAACTA	AGGGCGGTTT	A	ppluGFP	0.56	0.0	0.0	0.0	0.0	0.0	0.0	0.0	0.56	G167T:A249C:A316T:A342T:C485T:C540A:T575C	M66I:T96P:E118V:K127*:H195N	790.0521391817708
AAAAACCTTCAACCTAACTA	TCTGGACTGG	A	ppluGFP	3.66	0.0	0.0	0.0	0.0	0.0	0.0	0.0	3.66	G167T:A249C:A316T:A342T:C485T:C540A:T575C	M66I:T96P:E118V:K127*:H195N	790.0521391817708
AAAAACCTTCGCCCCAGCTT	GGGAGAGTGG	A	ppluGFP	1.92	0.0	0.0	0.0	0.0	0.0	0.0	0.0	1.92	A99T:T143A:A305G:T372C:C533T	M44L:S137P	790.0521391817708
AAAAACCTTGACAAAAACTT	AAGTTAGCTG	A	ppluGFP	0.0	0.0	0.0	0.0	0.0	5.72	0.0	0.0	5.72	T242A:A418T	E153V	16460.019114610084
AAAAACCTTGACAAAAACTT	GGATGATCCG	A	ppluGFP	0.0	0.0	0.26	0.0	1.05	0.0	0.0	0.0	1.31	T242A:A418T	E153V	11299.534782240087
AAAAACCTTGACAAAAACTT	TCTCCCGTGT	A	ppluGFP	0.0	0.0	0.0	0.0	0.0	1.06	0.0	0.0	1.06	T242A:A418T	E153V	16460.019114610084
AAAAACCTTGGAACACATTG	GCCCCGGTTG	A	ppluGFP	0.06	0.0	0.0	0.0	2.3	13.92	15.03	5.91	37.22	wt	wt	19876.25492974733
AAAAACCTTTCTCAAAACCT	GGGTCTTGTG	A	ppluGFP	1.86	0.0	0.0	0.0	0.0	0.0	0.0	0.0	1.86	T464C:T520A	M188K	790.0521391817708
AAAAACGAACGCAAAAACAT	GTATGGTCAA	A	ppluGFP	0.23	0.0	0.0	0.0	1.24	1.63	0.0	0.0	3.1	G50T:G275T:T376A:G425.:T472C:C482T:T508C:A519T:A528.:A590G	E104D:V138D:L155F:H156I:P157Q:M158W:G160A:D161T:N162T:V163C:L164W:V165*:G166A:S167R:F168S:A169L:R170A:T171P:F172L:S173P:L174C:R175V:D176T:G177A:G178A:Y179I:Y180T:S181H:F182L:V183W:V184Q:D185T:S186H:H187T:M188C:H189T:F190S:S192R:A193D:I194P:H195P:P196E:S197Y:I198S:L199A:Q200E:N201W:G202R:G203S:P204Y:M205V:F206C:A207F:F208S:R209P:V211G:E212R:E213T:L214P:H215Q:S221Q:N222H:T223*:E224T:L225G:G226D:I22…	14147.678853451402
AAAAACGAACGCAAAAACAT	GTTCACGGGC	A	ppluGFP	0.0	0.0	0.0	0.0	0.0	0.0	0.78	0.0	0.78	G50T:G275T:T376A:G425.:T472C:C482T:T508C:A519T:A528.:A590G	E104D:V138D:L155F:H156I:P157Q:M158W:G160A:D161T:N162T:V163C:L164W:V165*:G166A:S167R:F168S:A169L:R170A:T171P:F172L:S173P:L174C:R175V:D176T:G177A:G178A:Y179I:Y180T:S181H:F182L:V183W:V184Q:D185T:S186H:H187T:M188C:H189T:F190S:S192R:A193D:I194P:H195P:P196E:S197Y:I198S:L199A:Q200E:N201W:G202R:G203S:P204Y:M205V:F206C:A207F:F208S:R209P:V211G:E212R:E213T:L214P:H215Q:S221Q:N222H:T223*:E224T:L225G:G226D:I22…	21788.014728208138
AAAAACGACCCTTACCGTAC	CTGGCGATGG	A	ppluGFP	0.0	0.0	0.0	0.0	10.05	9.4	2.26	0.0	21.71	A36G:C39A:T416C:A441T:C455A	T23A:L24M:N162Y	14456.512697759725
AAAAACGATCACGAAAACCA	GTGTCGATGG	A	ppluGFP	0.0	0.0	1.32	0.0	0.0	1.2	0.0	0.0	2.52	G57A:A123G:C183A:T656A	E30K:K52E:H72N	10423.640046142384
AAAAACGCAACAAAAACCCA	GCTCCCAGTC	A	ppluGFP	0.0	6.17	0.0	0.0	0.0	0.0	0.07	0.0	6.24	T55C:A601G	F29S:H215R	2534.492908606338
AAAAACGCAAGCAAGCCACC	CGTTACTCTG	A	ppluGFP	0.0	0.0	0.0	0.0	8.71	1.98	0.21	0.0	10.900000000000002	T230C	wt	13548.094381965857
AAAAACGCAAGCAAGCCACC	GCCTCAGTAG	A	ppluGFP	0.0	0.0	0.0	0.52	17.32	25.51	5.15	0.0	48.5	T230C	wt	15120.923003842117
AAAAACGCAAGCAAGCCACC	GTCCCTCGAG	A	ppluGFP	0.0	0.0	0.0	0.0	0.1	8.76	0.14	0.0	9.0	T230C	wt	16531.818605899258
AAAAACGCAAGCAAGCCACC	TCTACGGCTG	A	ppluGFP	0.0	0.0	0.0	0.0	0.0	4.1	0.0	0.0	4.1	T230C	wt	16460.019114610084
AAAAACGCAAGCAAGCCACC	TGCCAGCTTT	A	ppluGFP	0.0	0.0	0.0	0.0	1.91	7.0	2.4	0.0	11.31	T230C	wt	16693.43051862915
AAAAACGCACAAGAAACCAA	TTTTGTGTGG	A	ppluGFP	0.0	0.0	0.0	0.0	0.0	1.27	1.48	0.0	2.75	A12C:G94A:T112C:A172T:G438T:T503A	K15Q:G42D:M48T:Y68F:D161Y:F182L	19003.774976882443
AAAAACGCTATCACAAACGA	ATCAGGTCAC	A	ppluGFP	0.0	0.0	10.93	1.3	0.0	0.0	0.07	0.0	12.3	G45T:C130T:G152T:A305T:A549G:A637T	G26C:A54V:I198V:H232L	4957.272372378079
AAAAACGCTATCACAAACGA	CTGAAGGTTA	A	ppluGFP	0.0	0.0	9.14	0.0	0.0	0.35	0.0	0.0	9.49	G45T:C130T:G152T:A305T:A549G:A637T	G26C:A54V:I198V:H232L	4756.864609943642
AAAAACGCTATCACAAACGA	GTAATTGCTA	A	ppluGFP	0.0	6.1	0.99	0.0	0.0	0.0	0.0	0.0	7.09	G45T:C130T:G152T:A305T:A549G:A637T	G26C:A54V:I198V:H232L	2742.018094983081
AAAAACGCTATCACAAACGA	GTCCGATTTG	A	ppluGFP	0.0	2.16	4.3	2.6	0.0	0.0	0.0	0.0	9.06	G45T:C130T:G152T:A305T:A549G:A637T	G26C:A54V:I198V:H232L	4410.729103994034
AAAAACGGAACATTAAAGTA	ATGCCCAGTA	A	ppluGFP	0.28	0.0	0.0	0.0	0.0	0.0	0.0	0.0	0.28	G53A:C56A:T365C:T379A	F29L:I139N	790.0521391817708
AAAAACGGAACATTAAAGTA	CTACGCGCCG	A	ppluGFP	1.75	0.0	0.0	0.0	0.0	0.0	0.0	0.0	1.75	G53A:C56A:T365C:T379A	F29L:I139N	790.0521391817708
AAAAACGGAACATTAAAGTA	GCGTTTCCTT	A	ppluGFP	0.0	6.91	0.0	0.0	0.0	0.0	0.0	0.0	6.91	G53A:C56A:T365C:T379A	F29L:I139N	2323.5056563808153
AAAAACGGACCCACGACAGC	AGGCGTCGCT	A	ppluGFP	0.0	0.0	0.0	0.0	0.0	2.47	0.0	0.0	2.47	G434T:T553C	M158I:L199P	16460.019114610084
AAAAACGGACCCACGACAGC	CGGTCCAAAC	A	ppluGFP	0.0	0.0	0.0	0.35	4.78	2.47	1.55	0.0	9.15	G434T:T553C	M158I:L199P	14189.335060234951
AAAAACGGACCCACGACAGC	TGCATATAGT	A	ppluGFP	0.0	0.0	0.0	0.0	11.0	42.19	11.93	2.73	67.85	G434T:T553C	M158I:L199P	16749.75396466239
AAAAACGTAGACCTAACAAC	ACTCCAATCC	A	ppluGFP	0.0	0.0	0.0	2.25	4.88	0.42	0.0	0.0	7.55	A124G:C217T	K52R:P85L	11575.776365107558
AAAAACGTAGACCTAACAAC	GATTTCATTA	A	ppluGFP	0.0	0.0	0.0	0.0	1.72	1.48	0.0	0.0	3.2	A124G:C217T	K52R:P85L	13959.279072401852
AAAAACGTAGTCCAAACGGT	GACGCGCACT	A	ppluGFP	0.0	0.0	0.0	4.94	4.4	3.75	1.55	0.0	14.64	C47T:C121T:T182C	T51I	12674.652514471609
AAAAACGTCTACCAGTACTC	TACCCGGCAG	A	ppluGFP	0.0	0.0	0.0	0.0	0.0	0.99	0.0	0.0	0.99	C544T	P196L	16460.019114610084
AAAAACGTGCCTGAACAGAT	AAGCTGCGGC	A	ppluGFP	0.0	0.0	0.0	0.0	4.88	2.12	5.22	3.82	16.04	G116A:A292G:G404A	H110R	19587.83910461681
AAAAACGTGCCTGAACAGAT	AGGGTTAGAA	A	ppluGFP	0.0	0.0	0.0	0.0	6.89	12.86	0.92	0.0	20.67	G116A:A292G:G404A	H110R	14977.382028813236
AAAAACGTGCCTGAACAGAT	AGTGTGACCT	A	ppluGFP	0.0	0.0	0.0	0.61	2.01	4.45	3.88	0.0	10.95	G116A:A292G:G404A	H110R	17154.460818363656
AAAAACGTGCCTGAACAGAT	CCCGGACGTT	A	ppluGFP	0.0	0.0	0.07	0.09	0.0	0.0	2.68	0.0	2.8400000000000003	G116A:A292G:G404A	H110R	20460.489377361188
AAAAACGTGCCTGAACAGAT	CGGTGGCGAG	A	ppluGFP	0.0	0.0	0.0	0.0	6.22	2.33	4.23	0.0	12.78	G116A:A292G:G404A	H110R	15860.143752076665
AAAAACGTGCCTGAACAGAT	GACCCATCCT	A	ppluGFP	0.0	0.0	0.0	0.0	0.0	11.17	10.94	0.45	22.56	G116A:A292G:G404A	H110R	18918.976169904083
AAAAACGTGCCTGAACAGAT	GATTGGAAAG	A	ppluGFP	0.0	0.0	0.0	0.0	0.1	4.66	7.55	1.36	13.67	G116A:A292G:G404A	H110R	20259.51902821609
AAAAACGTGCCTGAACAGAT	TCACGTCGTA	A	ppluGFP	0.0	0.0	0.0	0.0	7.37	2.76	3.32	0.0	13.45	G116A:A292G:G404A	H110R	14925.965905451685
AAAAACGTGCCTGAACAGAT	TGTCGCCTCT	A	ppluGFP	0.0	0.0	0.0	0.0	9.67	9.05	0.07	0.0	18.79	G116A:A292G:G404A	H110R	14001.685522909564
AAAAACTAAAACATACGCCC	AGGTGGCATG	A	ppluGFP	0.0	0.0	0.0	1.13	16.36	17.46	6.7	1.27	42.92	T242C:C602T:C651T	P237S	15331.066191907796
AAAAACTAAAACATACGCCC	GGCTCGGATT	A	ppluGFP	2.93	0.0	0.0	1.9	7.08	4.66	0.0	0.0	16.57	T242C:C602T:C651T	P237S	11305.757595388166
AAAAACTAAAACTAAAATCA	CTTCCAAGTT	A	ppluGFP	0.0	0.0	0.0	0.0	0.0	1.2	0.0	0.0	1.2	G41C:G92T:T295C:T415C:T611A:A637C	Q41H:V111A:V152A:H232P	16460.019114610084
AAAAACTAAACATTTGACAT	CGCGCAGTGC	A	ppluGFP	11.49	0.0	0.0	0.0	0.0	0.0	0.71	0.0	12.2	C96T:T163C:T242C:C440G:T520C	R43C:V65A:D161E:M188T	590.0
AAAAACTAAACATTTGACAT	CGGGCGCAGT	A	ppluGFP	21.86	0.0	0.0	0.0	0.0	0.0	0.0	0.0	21.86	C96T:T163C:T242C:C440G:T520C	R43C:V65A:D161E:M188T	790.0521391817708
AAAAACTAAACCTCAACGCT	ATAATCAATA	A	ppluGFP	0.0	0.0	0.0	0.0	3.92	3.39	0.07	0.0	7.380000000000001	T263C:G446A:T464C	wt	13971.897537555513
AAAAACTAACACAAAATACA	CAGATGGTTG	A	ppluGFP	0.0	0.0	0.0	0.0	0.0	0.0	0.0	2.91	2.91	G22A:T61C:A342T:T424C:A546G	C18Y:L31P:K127*:L155S:S197G	28704.426676440078
AAAAACTACAAAAAAAACAA	AGAGGTTGCG	A	ppluGFP	0.0	0.0	0.0	0.0	7.37	2.69	2.26	0.0	12.32	T569C	wt	13853.380281992473
AAAAACTACAAAAAAAACAA	AGGGTGTCCC	A	ppluGFP	0.0	0.0	0.0	0.0	1.63	2.97	0.64	0.0	5.239999999999998	T569C	wt	15517.444051714605
AAAAACTACAAAAAAAACAA	CGAGTCGCTC	A	ppluGFP	0.0	0.0	0.0	3.29	0.38	8.2	1.62	1.77	15.260000000000002	T569C	wt	16175.371651046304
AAAAACTACAAAAAAAACAA	GAATTGCAGA	A	ppluGFP	0.0	0.0	0.0	0.0	0.38	3.18	1.06	0.0	4.62	T569C	wt	17202.161940091886
AAAAACTACAAAAAAAACAA	GATTTGACCG	A	ppluGFP	0.0	0.0	0.0	0.0	3.73	1.98	0.0	0.0	5.71	T569C	wt	13766.543251362606
AAAAACTACAAAAAAAACAA	GCAGCTGAGT	A	ppluGFP	0.0	0.0	0.0	0.0	0.0	3.18	0.0	0.0	3.18	T569C	wt	16460.019114610084
AAAAACTACAAAAAAAACAA	GCTTGCGTCT	A	ppluGFP	0.0	0.0	0.0	0.0	4.4	0.0	0.07	0.0	4.4700000000000015	T569C	wt	12986.406286973508
AAAAACTACAAAAAAAACAA	TAGTAGGGAA	A	ppluGFP	0.0	0.0	0.0	0.0	12.15	7.14	2.54	0.0	21.83	T569C	wt	13923.610344292742
AAAAACTACAAAAAAAACAA	TGCTGGGCAG	A	ppluGFP	0.0	0.0	0.0	1.56	1.34	3.53	2.4	0.0	8.83	T569C	wt	15891.355352147226
AAAAACTACCTGAAACCCCA	CTAACCGTGA	A	ppluGFP	0.0	0.0	0.0	0.0	1.82	2.97	0.07	0.0	4.86	C377T:A493T:A530G:G557A:G564A	Y179F:G203S	14505.60620413453
AAAAACTACCTGAAACCCCA	TAGAGTGGGT	A	ppluGFP	0.0	0.0	0.0	0.0	0.0	3.39	0.0	0.0	3.39	C377T:A493T:A530G:G557A:G564A	Y179F:G203S	16460.019114610084
AAAAACTACCTTTAGTAGAT	CCCTCACTCT	A	ppluGFP	0.0	0.0	0.0	0.0	0.0	0.0	1.13	0.0	1.13	C512T:G521C:T569C:T580C	M188I:F208S	21788.014728208138
AAAAACTACCTTTAGTAGAT	GATCGGCGTT	A	ppluGFP	0.0	0.0	0.0	6.15	10.43	7.56	0.35	0.0	24.49	C512T:G521C:T569C:T580C	M188I:F208S	12699.750730860083
AAAAACTACTGTATAAATTT	GCTAGTTGTT	A	ppluGFP	0.73	0.0	0.0	0.0	0.0	0.0	0.0	0.0	0.73	A12G:A105G:A211G:C413T	K15E:N46D:E81G	790.0521391817708
AAAAACTACTGTATAAATTT	GGATTGCGTC	A	ppluGFP	0.68	0.0	0.0	0.0	0.0	0.0	0.0	0.0	0.68	A12G:A105G:A211G:C413T	K15E:N46D:E81G	790.0521391817708
AAAAACTACTTTATTGGTGC	GCACCTTGAG	A	ppluGFP	0.0	0.0	0.0	0.0	0.19	4.59	4.66	1.32	10.760000000000002	T656A	wt	19692.302394069768
AAAAACTACTTTATTGGTGC	GGCTTCCTTA	A	ppluGFP	0.0	0.0	0.0	0.0	0.1	6.36	1.69	0.0	8.15	T656A	wt	17597.47481300897
AAAAACTAGCCCAAAGTAAC	AGTTCTGGAT	A	ppluGFP	0.0	0.0	0.0	5.63	4.02	0.0	0.0	0.0	9.65	C173T:C293T:C465G	R170G	10591.44029328644
AAAAACTAGCCCAAAGTAAC	GGCGCCTCTG	A	ppluGFP	0.0	0.0	0.0	10.04	3.25	0.28	0.0	0.0	13.57	C173T:C293T:C465G	R170G	9657.107239663035
AAAAACTAGCCCAAAGTAAC	TTAATTGGAT	A	ppluGFP	0.0	0.0	0.0	6.75	4.5	0.0	0.0	0.0	11.25	C173T:C293T:C465G	R170G	10554.244706390871
AAAAACTATTTTTCAGATCA	AATAGGAATT	A	ppluGFP	0.0	0.0	8.08	1.99	0.0	0.0	0.0	0.0	10.07	T177C:A500G	F70L	5108.689270034398
AAAAACTATTTTTCAGATCA	ACTGGATTCT	A	ppluGFP	0.0	7.06	0.26	9.09	0.0	0.0	0.0	0.0	16.41	T177C:A500G	F70L	5246.032875284591
AAAAACTATTTTTCAGATCA	GAGTTGAATT	A	ppluGFP	0.0	2.16	13.38	19.39	0.0	0.0	0.0	0.0	34.93000000000001	T177C:A500G	F70L	5686.584438306898
AAAAACTATTTTTCAGATCA	GGCGGCTCGT	A	ppluGFP	0.0	8.92	26.03	6.84	5.17	0.0	0.0	0.05	47.01000000000001	T177C:A500G	F70L	4413.08923936084
AAAAACTATTTTTCAGATCA	GGTCGTGGTG	A	ppluGFP	0.0	0.0	1.26	5.63	1.72	0.0	0.0	0.0	8.61	T177C:A500G	F70L	8415.311772201776
AAAAACTATTTTTCAGATCA	TCGGGTGCCT	A	ppluGFP	0.0	2.75	2.72	0.26	0.29	0.0	0.0	0.0	6.0200000000000005	T177C:A500G	F70L	2969.040109447035
AAAAACTCAACATAAAAACC	ACGTACGTCT	A	ppluGFP	8.9	0.0	0.0	9.87	1.72	0.0	0.0	0.0	20.49	T207C:A252G:A432G:T495C:A559G:G618A	Y80H:N97D:M158V:Y180H:N201S:G226R	4160.759390999561
AAAAACTCAACATAAAAACC	ACTCGCATTG	A	ppluGFP	7.27	5.2	0.0	0.0	0.0	0.0	0.0	0.0	12.47	T207C:A252G:A432G:T495C:A559G:G618A	Y80H:N97D:M158V:Y180H:N201S:G226R	1645.24804997081
AAAAACTCAACATAAAAACC	CAGACGAGTT	A	ppluGFP	2.99	0.0	0.0	0.0	0.0	0.0	0.0	0.0	2.99	T207C:A252G:A432G:T495C:A559G:G618A	Y80H:N97D:M158V:Y180H:N201S:G226R	790.0521391817708
AAAAACTCAACATAAAAACC	CGGCACTGCA	A	ppluGFP	7.77	0.0	0.0	0.0	0.0	0.0	0.0	0.0	7.77	T207C:A252G:A432G:T495C:A559G:G618A	Y80H:N97D:M158V:Y180H:N201S:G226R	790.0521391817708
AAAAACTCAGCCAAAGTCCA	CCTGTATGAC	A	ppluGFP	0.0	0.0	0.0	3.81	0.77	0.0	0.0	0.0	4.58	G63C:G325A:A515G	V32L:R121H	10017.536267660726
AAAAACTCAGCCAAAGTCCA	CGACACGTCG	A	ppluGFP	0.0	0.0	0.0	0.0	0.0	3.39	0.07	0.0	3.46	G63C:G325A:A515G	V32L:R121H	17345.21524678512
AAAAACTCAGCCAAAGTCCA	GATCCCTAAC	A	ppluGFP	0.0	0.0	0.0	0.0	4.5	0.0	0.0	0.0	4.5	G63C:G325A:A515G	V32L:R121H	12393.72449204588
AAAAACTCAGCCAAAGTCCA	GCTGAGGAAA	A	ppluGFP	0.06	0.0	0.0	0.0	1.91	4.17	0.0	0.27	6.409999999999998	G63C:G325A:A515G	V32L:R121H	15113.921353270132
AAAAACTCAGCCAAAGTCCA	GGCCTATGGG	A	ppluGFP	0.0	0.0	0.0	0.0	0.0	13.14	11.29	0.0	24.43	G63C:G325A:A515G	V32L:R121H	18789.92249326736
AAAAACTCAGCCAAAGTCCA	GTACCGCGGG	A	ppluGFP	0.0	0.0	0.0	6.84	0.67	6.01	0.0	0.0	13.52	G63C:G325A:A515G	V32L:R121H	12036.12669327532
AAAAACTCCAACAGATGCCA	CTTGGTCGAG	A	ppluGFP	0.0	0.0	0.0	0.0	0.0	9.12	2.68	1.55	13.35	wt	wt	18393.58579753487
AAAAACTCCAACAGATGCCA	GATAGAGGAC	A	ppluGFP	0.0	0.0	0.0	0.0	9.19	4.45	4.38	0.0	18.02	wt	wt	15132.51981684051
AAAAACTCCAACAGATGCCA	GTGTGCCATG	A	ppluGFP	0.0	0.0	0.0	0.0	14.83	21.41	2.12	6.91	45.27	wt	wt	15929.463823873719
AAAAACTCCAACAGATGCCA	TAGGGCCAAT	A	ppluGFP	0.0	0.0	0.0	0.0	0.0	0.28	1.83	0.0	2.1100000000000003	wt	wt	20084.289144034537
AAAAACTCCTCGCGCAGCTT	GTAGCATGGA	A	ppluGFP	0.0	0.0	0.0	0.0	7.94	3.18	5.36	0.0	16.48	A299T:G438A	D161N	15848.01690016992
AAAAACTGAATTACGAGAAT	GGAGGCACCG	A	ppluGFP	0.0	0.0	0.0	1.21	0.0	0.0	0.0	0.0	1.21	T201A:T223C:C278T:C335T:T423C	S78T:L87P	8103.226340878615
AAAAACTTAAAAAACCAACA	CGATTACTTG	A	ppluGFP	0.56	0.0	0.0	0.0	0.0	0.0	0.0	0.0	0.56	A124T:A211T:A388T:A519G	K52I:E81V:D142V:M188V	790.0521391817708
AAAAACTTAAAAAACCAACA	GACAGAGCTT	A	ppluGFP	2.14	0.0	0.0	0.0	0.0	1.27	0.0	0.0	3.41	A124T:A211T:A388T:A519G	K52I:E81V:D142V:M188V	590.0
AAAAACTTAAAAAACCAACA	GCCTGTTTTC	A	ppluGFP	0.0	0.0	0.0	0.0	0.0	0.64	0.0	0.0	0.64	A124T:A211T:A388T:A519G	K52I:E81V:D142V:M188V	16460.019114610084
AAAAACTTAAAAATATTTCG	AGTGGGGTAG	A	ppluGFP	0.0	0.0	0.0	0.0	3.25	4.73	0.0	0.0	7.98	A52T:G325A:T445A	E28V:R121H:V163E	14209.486000770148
AAAAACTTAAAAATATTTCG	CGGTTTTTAT	A	ppluGFP	0.06	0.0	0.0	0.0	3.73	0.0	0.0	0.0	3.79	A52T:G325A:T445A	E28V:R121H:V163E	11852.973859518923
AAAAACTTAAAAATATTTCG	GATATCTGAA	A	ppluGFP	0.0	0.0	3.71	0.0	0.0	0.0	0.0	0.0	3.71	A52T:G325A:T445A	E28V:R121H:V163E	4192.820327914221
AAAAACTTAAAAATATTTCG	GTGCACTTGA	A	ppluGFP	0.0	0.0	0.0	0.0	1.53	0.0	0.0	0.0	1.53	A52T:G325A:T445A	E28V:R121H:V163E	12393.72449204588
AAAAACTTAAAAATATTTCG	GTTTTTTGAC	A	ppluGFP	0.0	0.0	0.0	0.0	1.82	0.0	0.0	0.0	1.82	A52T:G325A:T445A	E28V:R121H:V163E	12393.72449204588
AAAAACTTAAAAATATTTCG	TAATGTAAGA	A	ppluGFP	0.0	0.0	0.0	0.0	4.4	0.21	5.58	0.0	10.19	A52T:G325A:T445A	E28V:R121H:V163E	17625.16674991002
AAAAACTTAAAAATATTTCG	TTGAGAGTTG	A	ppluGFP	0.0	0.0	0.0	0.52	0.38	0.0	0.0	0.0	0.9	A52T:G325A:T445A	E28V:R121H:V163E	10603.753807483556
AAAAACTTTCAAAACACCTT	CCTTCTTCTG	A	ppluGFP	0.0	0.0	0.0	0.0	1.91	0.0	0.0	0.0	1.91	T151C:A211G:T346A:G352A:T416C:C552A	L61P:E81G:V128E:G130D:L199M	12393.72449204588
AAAAACTTTCAAAACACCTT	GGCTAGGCTT	A	ppluGFP	0.0	0.0	0.0	0.0	0.0	4.81	0.0	0.0	4.81	T151C:A211G:T346A:G352A:T416C:C552A	L61P:E81G:V128E:G130D:L199M	16460.019114610084
AAAAACTTTCAAAACACCTT	GGGGGTAAAG	A	ppluGFP	0.0	0.0	0.0	0.0	2.49	0.42	0.0	0.0	2.91	T151C:A211G:T346A:G352A:T416C:C552A	L61P:E81G:V128E:G130D:L199M	13489.937881640042
AAAAACTTTCAAAACACCTT	TTTTCTGTCT	A	ppluGFP	0.0	0.0	1.26	6.84	0.0	0.0	0.0	0.0	8.1	T151C:A211G:T346A:G352A:T416C:C552A	L61P:E81G:V128E:G130D:L199M	6106.114061248393
AAAAAGAAAAACAATAAGCC	TGATGCATAG	A	ppluGFP	0.0	0.0	0.0	5.8	5.26	1.06	0.0	2.14	14.260000000000002	G25A:A36G:A109T	R19H:T23A:K47M	11646.527232488
AAAAAGAAAAACTAAGAAAA	AGGTGTGTAG	A	ppluGFP	0.45	0.0	0.0	0.0	5.26	0.0	0.0	0.0	5.71	G333C:A393T:T501C:G564T	G124R:I144F:F182L:G203C	11568.34266265877
AAAAAGAAAAACTAAGAAAA	CTTGTGGGGA	A	ppluGFP	0.0	0.0	0.0	0.0	1.34	0.0	0.0	0.0	1.34	G333C:A393T:T501C:G564T	G124R:I144F:F182L:G203C	12393.72449204588
AAAAAGAAAAACTAAGAAAA	GCAATGGAGG	A	ppluGFP	0.0	0.0	0.0	0.0	0.0	0.42	0.0	0.0	0.42	G333C:A393T:T501C:G564T	G124R:I144F:F182L:G203C	16460.019114610084
AAAAAGAAAATTCTTAAACC	TAAACTTCTG	A	ppluGFP	0.0	0.0	0.0	0.0	0.0	0.0	0.42	0.0	0.42	T29C:C60G:C95T:C179A:A211G	L31V:F70L:E81G	21788.014728208138
AAAAAGAAAATTCTTAAACC	TATGCGAGGA	A	ppluGFP	0.17	0.0	0.0	0.0	0.0	3.39	0.0	0.0	3.56	T29C:C60G:C95T:C179A:A211G	L31V:F70L:E81G	15455.04006364599
AAAAAGAAAGAAACAACACC	AACGATGTCT	A	ppluGFP	0.0	0.0	0.0	0.0	2.11	4.03	0.0	0.0	6.1400000000000015	T143A	wt	14347.852960525439
AAAAAGAAAGAAACAACACC	GTTCCCCATG	A	ppluGFP	0.06	0.0	0.0	0.0	6.6	2.05	1.55	0.0	10.26	T143A	wt	13596.38247453497
AAAAAGAAAGAAACAACACC	TATTCCAGGG	A	ppluGFP	0.0	0.0	0.0	1.21	0.0	2.54	6.21	0.0	9.96	T143A	wt	19567.67154059468
AAAAAGAAAGAGCGCAACCA	AAGGCCGAGG	A	ppluGFP	0.0	0.0	0.0	0.0	0.77	10.25	0.0	0.05	11.07	C281T:A621G	I227V	15787.208985306062
AAAAAGAAAGAGCGCAACCA	AGTGTCGCGT	A	ppluGFP	0.0	0.0	0.0	0.0	0.0	0.0	5.36	0.14	5.5	C281T:A621G	I227V	22892.540405297692
AAAAAGAAAGAGCGCAACCA	ATCAACTGCG	A	ppluGFP	0.0	0.0	0.0	0.0	1.24	2.54	7.76	0.0	11.54	C281T:A621G	I227V	19938.59823546357
AAAAAGAAAGAGCGCAACCA	GGAGTTTGTG	A	ppluGFP	0.0	0.0	0.0	2.86	7.46	11.1	6.49	0.0	27.91	C281T:A621G	I227V	15643.975375320042
AAAAAGAAAGAGCGCAACCA	GTCCAGTCGT	A	ppluGFP	0.0	0.0	0.0	0.0	6.89	2.47	2.89	2.23	14.48	C281T:A621G	I227V	16580.33593582405
AAAAAGAAAGAGCGCAACCA	TAATCGATAA	A	ppluGFP	0.0	0.0	0.0	0.0	13.88	21.41	10.09	0.86	46.24	C281T:A621G	I227V	16222.22888632495
AAAAAGAAAGAGCGCAACCA	TGCGACTGGC	A	ppluGFP	0.0	0.0	0.0	0.0	0.0	2.97	0.28	0.0	3.25	C281T:A621G	I227V	17880.145659599137
AAAAAGAATCGAATAAAAAA	AAACCCATTG	A	ppluGFP	0.0	0.0	0.0	0.0	0.0	0.92	0.0	0.0	0.92	C203A:A261.:T415G:T459C	I100L:E101K:K102S:Y103T:E104R:D105T:G106A:G107A:V108S:L109F:H110T:V111Y:S112H:F113S:S114H:Y115I:R116V:Y117M:E118R:A119R:G120V:R121A:V122*:I123S:G124A:D125T:F126S:K127R:V128*:V129W:G130A:T131Q:G132A:F133S:P134L:E135R:D136T:S137Q:V138S:I139S:F140L:T141R:D142T:K143R:I144S:I145F:R147V:S148R:N149T:A150Q:T151P:E153S:H154I:L155C:H156I:P157Q:M158W:G160A:D161T:N162T:V163C:L164W:V165*:G166A:S167R:F168S:A16…	16460.019114610084
AAAAAGAATTCCGGACACTC	GATTTGCTGG	A	ppluGFP	0.0	0.0	0.0	0.0	2.11	0.0	2.68	5.23	10.02	T578C:T630C	Y230H	23873.33584828339
AAAAAGACAAGTAGATCAAA	ATGTTTGCTA	A	ppluGFP	0.0	0.0	0.0	0.26	38.09	14.56	0.49	0.0	53.40000000000001	A411G	T151A	13431.346573886709
AAAAAGACAAGTAGATCAAA	CATCCTTGTT	A	ppluGFP	0.0	0.0	0.0	0.0	10.81	4.24	0.28	0.0	15.33	A411G	T151A	13703.458777829785
AAAAAGACAAGTAGATCAAA	GCGCGTTATA	A	ppluGFP	0.0	0.0	0.0	0.0	0.0	1.84	0.0	0.0	1.84	A411G	T151A	16460.019114610084
AAAAAGACAAGTAGATCAAA	GGGTCTGCTT	A	ppluGFP	0.0	0.0	0.0	0.0	5.26	2.19	0.0	0.0	7.449999999999998	A411G	T151A	13724.95425245343
AAAAAGACAAGTAGATCAAA	GTAGCCGTAA	A	ppluGFP	0.0	0.0	0.0	0.0	9.95	1.77	4.02	0.0	15.739999999999998	A411G	T151A	14381.902616613057
AAAAAGACAATCAAAAGAGG	ATTCAGTTCG	A	ppluGFP	0.0	0.0	0.0	0.0	0.29	0.0	1.76	0.0	2.05	G244A:A517T	G94D:H187L	20279.99584926216
AAAAAGACCAAAAAGTAACC	ACGCCGATGG	A	ppluGFP	0.0	0.0	0.0	8.14	0.77	0.0	0.0	0.0	8.91	C62T:A247G:T416C:G444A	Y95C:V163M	9578.815330860358
AAAAAGACCAAAAAGTAACC	CCGTCTTTCC	A	ppluGFP	0.0	0.0	0.0	13.16	2.49	3.39	0.35	0.0	19.39	C62T:A247G:T416C:G444A	Y95C:V163M	9918.46300931578
AAAAAGACCAAAAAGTAACC	CTAAGTCTTT	A	ppluGFP	0.0	0.0	0.0	7.27	0.0	0.0	0.0	0.0	7.27	C62T:A247G:T416C:G444A	Y95C:V163M	8103.226340878615
AAAAAGACCAAAAAGTAACC	CTCTCGTAGG	A	ppluGFP	0.0	0.0	0.0	0.0	10.24	0.0	0.0	0.0	10.24	C62T:A247G:T416C:G444A	Y95C:V163M	12393.72449204588
AAAAAGACCAAAAAGTAACC	CTTTGCTGAT	A	ppluGFP	0.0	0.0	0.0	3.98	6.12	0.0	0.42	0.0	10.52	C62T:A247G:T416C:G444A	Y95C:V163M	11250.804087827337
AAAAAGACCAAAAAGTAACC	GCCTGGTAGT	A	ppluGFP	0.0	0.07	0.0	7.97	4.02	0.99	0.0	0.0	13.05	C62T:A247G:T416C:G444A	Y95C:V163M	10102.021260471547
AAAAAGACCAAAAAGTAACC	GCTTGTACGA	A	ppluGFP	0.0	0.07	0.0	5.28	5.17	0.14	0.0	0.0	10.66	C62T:A247G:T416C:G444A	Y95C:V163M	10752.391250045157
AAAAAGACCAAAAAGTAACC	TGCTTTTCAG	A	ppluGFP	0.0	0.0	0.0	0.87	0.86	0.78	3.67	0.0	6.1800000000000015	C62T:A247G:T416C:G444A	Y95C:V163M	18344.39404576453
AAAAAGACCTATAAAAACAT	CCGTTTGGAC	A	ppluGFP	0.0	2.3	0.0	0.0	0.0	0.0	0.0	0.0	2.3	G69.:G69.:G218T:C260T:A274T:A410G:G436A:A635G	G35R:E36G:G37H:T38P:P39G:E40T:Q41G:G42P:R43H:M44D:T45Q:N46Q:K47D:M48E:K49V:S50H:T51Q:K52R:G53R:A54T:L55D:T56L:P59V:Y60P:L61A:L62Q:S63P:H64R:V65Y:M66G:G67L:Y68R:G69L:F70L:Y71S:H72L:F73R:G74H:T75V:Y76P:P77L:S78R:G79L:Y80R:N84S:P85F:F86P:L87P:H88R:A89Y:I90Q:N91Q:N92R:G93W:G94L:Y95H:T96K:N97Y:T98A:R99Y:I100*:E101K:K102V:Y103R:E104G:D105R:G106R:G107R:V108P:L109S:H110R:V111I:S112I:F113L:S114I:Y115S:R11…	2323.5056563808153
AAAAAGAGATTCCCAATACA	AGGCAGATTT	A	ppluGFP	0.0	0.0	0.0	0.0	11.2	19.15	8.96	1.0	40.31	T49A:C278T:A432G	V27E:M158V	16395.388195863954
AAAAAGAGATTCCCAATACA	CGAATTCGAC	A	ppluGFP	0.0	0.0	0.0	4.68	4.78	4.17	3.88	0.0	17.509999999999998	T49A:C278T:A432G	V27E:M158V	14028.164227322493
AAAAAGAGATTCCCAATACA	CTTAGACGGC	A	ppluGFP	0.0	0.0	0.0	3.81	2.78	5.16	3.03	0.0	14.78	T49A:C278T:A432G	V27E:M158V	14559.155428752161
AAAAAGATCTTTTATACCTT	GACCTAGAGG	A	ppluGFP	0.0	0.0	0.0	0.0	0.67	0.0	7.83	0.14	8.64	A102G	T45A	21204.959257260838
AAAAAGATCTTTTATACCTT	GTCTTTCGGG	A	ppluGFP	0.06	0.0	0.0	0.0	0.0	2.54	0.92	1.05	4.5699999999999985	A102G	T45A	19423.740591062407
AAAAAGCAAAAAGCCGCTCC	TCGCTGTCAC	A	ppluGFP	0.0	0.0	0.0	0.0	1.15	0.0	0.0	0.0	1.15	C8T:T49A:G86A:A156G:T574C	V27E:S63G:F206S	12393.72449204588
AAAAAGCAAAACACAGTCCC	GGATATAATA	A	ppluGFP	0.0	0.0	0.0	0.0	0.0	2.12	0.0	0.0	2.12	A316G:T503C:G536A	E118G	16460.019114610084
AAAAAGCAAAACACAGTCCC	TGTTGCGTAG	A	ppluGFP	0.0	0.0	0.0	0.0	3.25	2.12	2.19	2.05	9.61	A316G:T503C:G536A	E118G	18325.054629317576
AAAAAGCAAAACACAGTCCC	TTGGCTCATA	A	ppluGFP	0.0	0.0	0.0	0.0	0.0	0.0	3.39	0.32	3.71	A316G:T503C:G536A	E118G	23362.019176205667
AAAAAGCAAAACCAAGAAAA	CATCTTAAGC	A	ppluGFP	0.0	0.0	0.0	0.0	0.0	2.19	0.0	0.0	2.19	T166G:T201C:A452G:T611A:T623A:T656C	M66R:S78P	16460.019114610084
AAAAAGCAAACAACAGCACC	GACCTGAATG	A	ppluGFP	0.0	0.0	0.0	0.17	0.67	0.49	1.98	0.0	3.31	G69A:G218A:T376C:A523G	G34R:V138A:H189R	18772.099942146302
AAAAAGCAAACAACAGCACC	TGAGCCAAGG	A	ppluGFP	0.0	0.0	0.0	0.0	0.0	0.64	0.0	0.0	0.64	G69A:G218A:T376C:A523G	G34R:V138A:H189R	16460.019114610084
AAAAAGCAATAAAAAACACA	ACTAACCTCG	A	ppluGFP	0.0	0.0	0.0	1.82	9.28	22.54	0.85	0.0	34.49	wt	wt	14996.93955201635
AAAAAGCAATAAAAAACACA	AGAGGTGACG	A	ppluGFP	0.0	0.0	0.0	0.0	3.73	11.38	3.95	0.0	19.06	wt	wt	16540.440730187638
AAAAAGCAATAAAAAACACA	GGGCTCCTCA	A	ppluGFP	0.0	0.0	0.0	0.78	8.23	0.42	1.91	2.64	13.98	wt	wt	15350.599359226797
AAAAAGCAATAAAAAACACA	GTGACTTAAC	A	ppluGFP	0.0	0.0	0.0	0.0	4.98	18.94	1.34	5.77	31.03	wt	wt	16854.559784426532
AAAAAGCAATAAAAAACACA	TCCTGCCGTA	A	ppluGFP	0.0	0.0	0.0	0.0	0.0	7.42	0.21	0.0	7.63	wt	wt	17414.828276621247
AAAAAGCACAAAATGACACA	CCCCTAGAGT	A	ppluGFP	0.0	0.0	0.0	1.39	29.28	11.66	0.42	0.0	42.75	A234G:C426A:A511T:C518T	N91D:H156N:D185V	13251.256628220264
AAAAAGCACAAAATGACACA	CCGTCTTTCC	A	ppluGFP	0.0	0.0	0.0	0.0	6.41	0.57	0.0	0.0	6.98	A234G:C426A:A511T:C518T	N91D:H156N:D185V	13355.986015545304
AAAAAGCACAAAATGACACA	GAGGTTGGAT	A	ppluGFP	0.0	0.0	0.0	0.0	0.0	2.76	0.0	0.0	2.76	A234G:C426A:A511T:C518T	N91D:H156N:D185V	16460.019114610084
AAAAAGCACAAAATGACACA	GGCCTTAGGT	A	ppluGFP	0.0	0.0	0.0	0.0	5.26	3.6	1.2	0.0	10.06	A234G:C426A:A511T:C518T	N91D:H156N:D185V	13983.700277158892
AAAAAGCACCTCATAACGTT	AGGATGCTTG	A	ppluGFP	0.0	0.0	0.0	0.0	9.38	11.59	6.21	0.14	27.32	G50T	wt	15974.801510613215
AAAAAGCACCTCATAACGTT	CAAGACACGT	A	ppluGFP	0.0	0.0	0.0	0.0	6.51	14.91	17.64	6.86	45.92	G50T	wt	19409.472568165118
AAAAAGCACCTCATAACGTT	CTGGGCCTGA	A	ppluGFP	0.0	0.0	0.0	0.0	11.0	4.81	12.21	0.18	28.2	G50T	wt	17118.363616311264
AAAAAGCACCTCATAACGTT	GTACTACCAA	A	ppluGFP	0.0	0.0	0.0	0.0	9.76	18.94	16.02	0.0	44.72	G50T	wt	17355.533146906484
AAAAAGCACCTCATAACGTT	TGCGTTTTCG	A	ppluGFP	0.0	0.0	0.0	0.0	2.97	15.27	9.1	0.0	27.34	G50T	wt	17634.562819513056
AAAAAGCAGATGGCACACCC	GTCATGTTGA	A	ppluGFP	5.75	0.0	0.0	0.0	0.0	0.21	0.0	0.0	5.96	G387A:T394A:C587T:C644A	D142N:I144N:F234L	590.0
AAAAAGCCAAACGCAATATC	TGGACTTGGC	A	ppluGFP	0.0	0.0	0.0	0.0	14.64	5.51	0.0	0.77	20.92	wt	wt	13703.964983622329
AAAAAGCCAAATAAACACAT	ACACACGCTT	A	ppluGFP	0.06	0.07	0.0	3.46	25.55	21.48	10.73	3.68	65.03	wt	wt	15302.442426863658
AAAAAGCCAAATAAACACAT	AGTGCTTTTT	A	ppluGFP	0.0	0.0	0.0	0.0	1.82	3.25	0.07	0.0	5.1400000000000015	wt	wt	14630.608760180383
AAAAAGCCAAATAAACACAT	CGTTTCCAAT	A	ppluGFP	0.0	0.0	0.0	0.0	0.19	0.21	3.18	0.0	3.58	wt	wt	20214.74329385682
AAAAAGCCAAATAAACACAT	CTGGTTGGCT	A	ppluGFP	0.0	0.0	0.0	0.0	0.0	8.48	3.6	0.0	12.08	wt	wt	18382.96916225474
AAAAAGCCAAATAAACACAT	GAGCTCGGTA	A	ppluGFP	0.0	0.0	0.0	0.0	7.85	15.55	4.38	0.0	27.78	wt	wt	15851.734958234156
AAAAAGCCAAATAAACACAT	GCGTGAGTCG	A	ppluGFP	0.0	0.0	0.0	0.0	2.11	3.82	1.69	0.0	7.619999999999999	wt	wt	16235.859722163452
AAAAAGCCAAATAAACACAT	GTGTGGGGTT	A	ppluGFP	0.0	0.07	0.0	0.0	3.92	6.36	1.55	0.0	11.900000000000002	wt	wt	15428.671707131403
AAAAAGCCAAATAAACACAT	GTTGGCGCCG	A	ppluGFP	0.06	0.0	0.0	0.0	2.68	14.2	1.48	2.77	21.19	wt	wt	16824.91389119303
AAAAAGCCAAATAAACACAT	TCCTGATTAG	A	ppluGFP	3.1	0.0	0.0	0.0	2.49	5.58	1.62	2.23	15.02	wt	wt	14924.441993730568
AAAAAGCCACACCAAGCACT	CAGTTCGATG	A	ppluGFP	0.0	0.0	0.0	0.0	0.0	2.76	0.0	0.0	2.76	T61A:T300C:T459A	L31H:F113L:F168I	16460.019114610084
AAAAAGCCACACCAAGCACT	GCGTCCAGGG	A	ppluGFP	0.0	0.0	0.0	0.0	3.44	0.0	0.0	0.0	3.44	T61A:T300C:T459A	L31H:F113L:F168I	12393.72449204588
AAAAAGCCCCGCCACTACAC	GCCGTCTTGT	A	ppluGFP	0.51	0.0	0.0	0.0	1.44	0.0	0.0	0.0	1.95	A58G:G75T:T100C:T643C	E30G:E36*:M44T:F234S	11186.463131580087
AAAAAGCCCCGCCACTACAC	TGGAACGTTT	A	ppluGFP	0.0	0.0	0.0	0.0	1.53	0.0	0.0	0.0	1.53	A58G:G75T:T100C:T643C	E30G:E36*:M44T:F234S	12393.72449204588
AAAAAGCCCCGCCACTACAC	TTGAATCTGA	A	ppluGFP	0.0	0.0	1.13	0.52	0.0	0.0	0.0	0.0	1.65	A58G:G75T:T100C:T643C	E30G:E36*:M44T:F234S	5220.918309575864
AAAAAGCCGAAAAAACCACA	ATGCCGGTAG	A	ppluGFP	8.51	0.0	0.0	0.0	0.0	0.0	0.0	0.0	8.51	A172G:C491T:T498A	Y68C:S181T	790.0521391817708
AAAAAGCCGAAAAAACCACA	CTCTTATGTG	A	ppluGFP	20.9	0.0	0.0	0.0	0.0	0.0	0.0	0.0	20.9	A172G:C491T:T498A	Y68C:S181T	790.0521391817708
AAAAAGCCGAAAAAACCACA	GGATCTCCTT	A	ppluGFP	13.24	0.0	0.0	0.0	0.0	0.0	0.0	0.0	13.24	A172G:C491T:T498A	Y68C:S181T	790.0521391817708
AAAAAGCCGAAAAAACCACA	GGCGCGGTTA	A	ppluGFP	26.03	0.0	1.26	0.0	2.58	0.0	0.0	0.0	29.870000000000005	A172G:C491T:T498A	Y68C:S181T	590.0
AAAAAGCCGAAAAAACCACA	TGAGACGCGT	A	ppluGFP	7.32	0.0	0.0	0.0	0.0	0.07	0.0	0.0	7.3900000000000015	A172G:C491T:T498A	Y68C:S181T	590.0
AAAAAGCCGTTCCTTGCCGA	TAGAGTGGGT	A	ppluGFP	4.9	0.0	0.0	0.0	0.0	0.0	2.96	0.0	7.86	G78T:C250T:C636T	G37C:T96I:H232Y	590.0
AAAAAGCGAAAACTTAACCC	TGAGACGCGT	A	ppluGFP	0.0	0.0	0.0	0.0	0.96	0.0	0.0	0.0	0.96	G48C:G71T:T401C:T448C:G481A:G557A	V27L:L164P:R175H	12393.72449204588
AAAAAGCTAAAATGAAAACC	ATCCGACATC	A	ppluGFP	0.11	0.0	3.91	0.0	0.0	0.0	0.0	0.0	4.0200000000000005	G18T:A52T:A211C:T246C	E17*:E28V:E81A:Y95H	3817.909653240254
AAAAAGCTAAAATGAAAACC	ATTTGCGCGC	A	ppluGFP	13.3	0.0	0.0	0.0	0.0	0.0	0.0	0.0	13.3	G18T:A52T:A211C:T246C	E17*:E28V:E81A:Y95H	790.0521391817708
AAAAAGCTGAACATAAAAAA	TTGCTGCCGT	A	ppluGFP	1.8	0.0	0.0	0.0	0.0	0.0	0.0	0.0	1.8	T54A:A106G:A251T:G279T:A410G:A531G	F29I:N46S:G106C:S192G	790.0521391817708
AAAAAGCTGATCATACGCGA	GCCCTCCACG	A	ppluGFP	0.0	0.0	0.0	0.0	0.1	0.07	7.69	1.23	9.09	A410C:A596G	wt	22679.360048806557
AAAAAGCTGATCATACGCGA	GTCTTGGAGG	A	ppluGFP	0.0	0.07	0.0	0.0	2.11	4.52	0.0	6.23	12.93	A410C:A596G	wt	21485.686595988653
AAAAAGCTGATCATACGCGA	TTACCCCTCC	A	ppluGFP	0.0	0.0	0.0	0.0	6.12	0.92	1.41	0.0	8.45	A410C:A596G	wt	13649.83780027683
AAAAAGGAAAAACGGTAGCA	CATTGGCAGT	A	ppluGFP	0.0	2.08	0.0	0.0	0.0	0.28	0.0	0.0	2.3600000000000003	C85T:G350A:T616A	P39L:L225Q	2681.67005104928
AAAAAGGAAAAACGGTAGCA	TGCCTCGCTT	A	ppluGFP	1.92	1.78	0.0	0.0	0.0	0.0	0.0	0.0	3.7	C85T:G350A:T616A	P39L:L225Q	1694.0668802996
AAAAAGGAAAAACGGTAGCA	TTCCATGTAC	A	ppluGFP	0.0	0.0	0.4	0.0	0.0	0.0	0.0	0.0	0.4	C85T:G350A:T616A	P39L:L225Q	4192.820327914221
AAAAAGGCACACAACACAAC	TATTCGTGCA	A	ppluGFP	4.28	0.0	0.0	0.0	0.0	0.0	0.0	0.0	4.28	G325A:C426T:G486T:A613T	R121H:H156Y:G177C:E224V	790.0521391817708
AAAAAGGTTACACCAAATAA	GACAGGCCAT	A	ppluGFP	0.9	0.0	0.0	0.0	0.0	0.0	0.0	0.0	0.9	G69.:T286C:T340A:G462A:G586T	G35A:E36R:G37A:T38P:P39R:E40N:Q41R:G42A:R43A:M44*:T45P:N46T:K47R:M48*:K49S:S50P:T51P:G53A:A54H:L55*:T56P:S58L:P59R:Y60T:L61C:L62S:S63A:H64T:V65L:M66W:G67V:Y68T:G69A:F70S:Y71I:H72T:F73S:G74A:T75R:Y76T:S78P:G79V:Y80T:E81R:N84I:P85R:F86S:L87S:H88T:A89L:I90S:N91T:N92T:G93V:G94A:Y95T:T96Q:N97I:T98R:R99A:I100L:E101K:K102S:Y103T:E104R:D105T:G106A:G107A:V108P:L109F:H110T:V111Y:S112H:F113S:S114H:Y115I:R11…	790.0521391817708
AAAAAGGTTACACCAAATAA	GACTCACTTA	A	ppluGFP	0.39	0.0	0.0	0.0	0.0	0.0	0.0	0.0	0.39	G69.:T286C:T340A:G462A:G586T	G35A:E36R:G37A:T38P:P39R:E40N:Q41R:G42A:R43A:M44*:T45P:N46T:K47R:M48*:K49S:S50P:T51P:G53A:A54H:L55*:T56P:S58L:P59R:Y60T:L61C:L62S:S63A:H64T:V65L:M66W:G67V:Y68T:G69A:F70S:Y71I:H72T:F73S:G74A:T75R:Y76T:S78P:G79V:Y80T:E81R:N84I:P85R:F86S:L87S:H88T:A89L:I90S:N91T:N92T:G93V:G94A:Y95T:T96Q:N97I:T98R:R99A:I100L:E101K:K102S:Y103T:E104R:D105T:G106A:G107A:V108P:L109F:H110T:V111Y:S112H:F113S:S114H:Y115I:R11…	790.0521391817708
AAAAAGTAAACAAAACATCC	AGGAAGCATT	A	ppluGFP	17.86	0.0	0.0	0.0	2.87	0.07	0.0	0.0	20.8	T306A:T382A	Y115N:F140Y	590.0
AAAAAGTAAACAAAACATCC	TCTCGCTGTA	A	ppluGFP	9.41	0.0	0.0	0.0	0.1	0.07	0.0	0.0	9.58	T306A:T382A	Y115N:F140Y	590.0
AAAAAGTAAACAAAACATCC	TGTACTTGTT	A	ppluGFP	8.73	3.42	0.0	0.0	3.16	3.67	0.0	0.0	18.98	T306A:T382A	Y115N:F140Y	1406.9814515474177
AAAAAGTAATCGCAAGTACA	CCAGTCGTGA	A	ppluGFP	0.0	0.0	0.0	0.0	11.48	9.19	9.46	0.0	30.130000000000006	A606T	N222Y	16301.944515884485
AAAAAGTAATCGCAAGTACA	CCTCGGAGAA	A	ppluGFP	0.0	0.0	0.0	0.09	6.51	9.05	10.09	2.77	28.51	A606T	N222Y	18221.842050695042
AAAAAGTAATCGCAAGTACA	CTCGGAAGCC	A	ppluGFP	0.0	0.0	0.0	0.0	0.0	0.0	8.54	0.0	8.54	A606T	N222Y	21788.014728208138
AAAAAGTAATCGCAAGTACA	GATTTTGGGT	A	ppluGFP	0.0	0.0	0.0	0.0	7.46	12.51	4.09	0.0	24.06	A606T	N222Y	15779.500003216664
AAAAAGTAATCGCAAGTACA	GTGAGCTCAG	A	ppluGFP	0.06	0.0	0.0	0.0	9.95	8.62	6.35	0.41	25.39	A606T	N222Y	15936.045159721396
AAAAAGTAATCGCAAGTACA	GTGGTTTTAG	A	ppluGFP	0.0	0.0	0.0	0.0	0.96	3.53	0.0	0.0	4.49	A606T	N222Y	14776.537355997287
AAAAAGTAATCGCAAGTACA	TGTAAGCCGG	A	ppluGFP	0.0	0.0	0.0	2.08	18.95	11.73	8.96	0.05	41.77	A606T	N222Y	14907.972235148474
AAAAAGTACCGAATACCCAC	AGGAGGCTAG	A	ppluGFP	1.8	0.0	0.0	0.0	0.0	0.0	0.0	0.0	1.8	C85T:A213G:C426T:A541T	P39L:N84D:H156Y:H195L	790.0521391817708
AAAAAGTACCGAATACCCAC	GGCGGGTGGT	A	ppluGFP	5.46	0.0	0.0	0.0	0.0	0.0	0.0	0.0	5.46	C85T:A213G:C426T:A541T	P39L:N84D:H156Y:H195L	790.0521391817708
AAAAAGTATTCTTACATCTT	AAAATTGCAG	A	ppluGFP	1.63	0.0	0.0	0.0	0.0	0.0	0.0	0.0	1.63	T178A:G273A:A342T:G481A:A607T	F70Y:E104K:K127*:R175H:N222I	790.0521391817708
AAAAAGTATTCTTACATCTT	GTCAACTCCT	A	ppluGFP	0.0	0.0	0.0	0.0	0.0	0.0	1.27	0.0	1.27	T178A:G273A:A342T:G481A:A607T	F70Y:E104K:K127*:R175H:N222I	21788.014728208138
AAAAAGTATTCTTACATCTT	TTACTCTTCG	A	ppluGFP	0.0	0.0	0.0	0.0	0.0	0.0	3.53	0.0	3.53	T178A:G273A:A342T:G481A:A607T	F70Y:E104K:K127*:R175H:N222I	21788.014728208138
AAAAAGTCCAATAAAACTAG	CCATCTCTCA	A	ppluGFP	1.18	0.0	0.0	0.0	0.0	0.0	0.0	0.0	1.18	T10A:A211G:T402C:C584G:C610T	M14K:E81G:S148P:T223I	790.0521391817708
AAAAAGTCCCACAGCCCCGC	TCTTCCTAGT	A	ppluGFP	0.0	0.0	0.0	0.0	9.67	3.6	1.98	0.27	15.52	wt	wt	13817.072136283059
AAAAAGTCCCACAGCCCCGC	TTTGTACGCG	A	ppluGFP	0.0	0.0	0.0	0.0	23.83	31.31	15.31	0.18	70.63	wt	wt	15924.127202704643
AAAAAGTCCCCCGGGCCCCC	GCTCGTTTCG	A	ppluGFP	0.0	0.0	0.0	0.0	0.0	9.96	5.79	0.0	15.75	C239T:A431T	wt	18541.697983836988
AAAAAGTCCCCCGGGCCCCC	GTCTTAACTC	A	ppluGFP	0.0	0.0	0.0	0.0	2.01	4.03	2.26	0.14	8.44	C239T:A431T	wt	16804.493765307336
AAAAAGTCGAACAACACATT	TAGCCTCGAC	A	ppluGFP	0.0	0.0	0.0	0.0	6.03	0.0	0.0	0.0	6.03	G194A:C200A:T394A:T538A:T548C:T550C	I144N:I194N:I198T	12393.72449204588
AAAAAGTCTTACCCCACATC	GTATGGTACG	A	ppluGFP	3.21	0.0	0.0	0.0	0.0	1.63	0.07	0.0	4.91	A124G:G352.:C352.:T372C:A441T:T498C:A613G:T642C	K52R:G130D:T131R:G132L:F133P:P134*:E135G:D136P:V138H:I139L:F140Y:T141G:D142Q:K143D:I144H:I145S:R147F:S148E:N149R:A150N:T151R:V152*:E153A:H154F:L155A:H156S:P157N:M158G:G160R:D161L:N162R:V163A:L164G:V165R:G166L:S167V:F168R:A169S:R170H:T171L:S173P:L174A:D176R:G177R:G178L:Y179L:Y180P:S181I:F182C:V183G:V184R:D185L:S186T:M188A:H189L:F190Q:S192R:A193D:I194P:H195P:P196E:S197Y:I198S:L199A:Q200E:N201W:G202…	590.0
AAAAAGTGACACATCCAACA	GCCGATGTCA	A	ppluGFP	0.0	0.0	0.0	0.0	0.0	1.2	0.0	0.0	1.2	T49C:A108G:T151C:G175A:G404A:G483C	V27A:K47E:L61P:G69D:D176H	16460.019114610084
AAAAAGTTCTACCTACACAA	GGCTTCCGTT	A	ppluGFP	1.07	0.0	0.0	0.0	0.0	0.0	0.0	0.0	1.07	A65G:A214T:T312A:T331C:G650A	N84I:Y117N:I123T	790.0521391817708
AAAAAGTTTTATAATACAGA	AACACCGGAG	A	ppluGFP	0.0	0.0	0.0	2.77	0.0	1.27	0.0	0.0	4.04	T16C:A30T:A114T:G545A:T598A	I16T:T21S:K49*:L214H	10342.827758792071
AAAAAGTTTTATAATACAGA	AATTATTTTA	A	ppluGFP	0.0	3.72	0.0	0.0	0.1	0.0	0.0	0.0	3.82	T16C:A30T:A114T:G545A:T598A	I16T:T21S:K49*:L214H	2581.693469313701
AAAAAGTTTTATAATACAGA	CCAGGGTTGA	A	ppluGFP	0.0	0.0	0.0	0.0	0.0	0.64	0.0	0.0	0.64	T16C:A30T:A114T:G545A:T598A	I16T:T21S:K49*:L214H	16460.019114610084
AAAAAGTTTTATAATACAGA	CCTCTGGTTC	A	ppluGFP	0.0	0.0	0.0	0.0	3.25	0.85	0.0	0.0	4.1	T16C:A30T:A114T:G545A:T598A	I16T:T21S:K49*:L214H	13599.389348402688
AAAAATAAAAAATAAGCAAA	GTAATGCTCA	A	ppluGFP	0.0	0.0	0.0	0.0	0.0	0.92	0.0	0.0	0.92	G41A:A109T:A211G:G243T:C482T:A606T:T625A	K47M:E81G:G94C:N222Y:V228D	16460.019114610084
AAAAATAAAAAATTACATCA	CGGAATGGGA	A	ppluGFP	0.0	0.0	0.0	0.0	1.72	0.0	0.0	0.0	1.72	C3T:A5G:A43G:T61A:A76C:G97A:C457T	P1S:N25S:L31H:E36A:R43H:S167L	12393.72449204588
AAAAATAAAAAATTACATCA	GTCCAACGAC	A	ppluGFP	0.0	0.0	0.0	0.0	0.0	0.0	2.54	0.0	2.54	C3T:A5G:A43G:T61A:A76C:G97A:C457T	P1S:N25S:L31H:E36A:R43H:S167L	21788.014728208138
AAAAATAAAAAATTACATCA	TTGATTCGGA	A	ppluGFP	4.17	0.0	0.0	0.0	0.0	0.0	0.0	0.0	4.17	C3T:A5G:A43G:T61A:A76C:G97A:C457T	P1S:N25S:L31H:E36A:R43H:S167L	790.0521391817708
AAAAATAAAAACAAAACAAA	GTCTACCTTC	A	ppluGFP	5.8	0.0	0.0	0.0	0.0	0.0	0.0	0.0	5.8	A231T:A393C:C527T:T574A:A596G	I90F:I144L:F206Y	790.0521391817708
AAAAATAAAAACAAATTACA	ATTTTTTGGC	A	ppluGFP	0.0	0.0	0.0	0.0	0.0	0.57	0.0	0.0	0.57	G46A:C118T:A268G:G434.:T505C:A517G	G26D:S50F:K102R:G160A:D161T:N162T:V163C:L164W:V165*:G166A:S167R:F168S:A169L:R170A:T171P:S173P:L174C:R175A:D176T:G177A:G178A:Y179I:Y180T:S181H:F182L:V183R:V184*:D185T:S186H:H187A:M188C:H189T:F190S:S192A:A193R:I194S:H195T:P196R:S197V:I198F:L199C:Q200R:N201M:G202A:G203V:P204L:M205C:F206L:A207L:R209A:R210A:V211*:E212K:E213N:L214S:H215T:S221A:N222T:T223L:E224N:L225W:I227L:V228S:E229S:Y230I:Q231N:H232T…	16460.019114610084
AAAAATAAAAACAAATTACA	TATGTTAGGG	A	ppluGFP	11.15	0.0	0.0	0.0	0.1	0.42	0.0	0.0	11.67	G46A:C118T:A268G:G434.:T505C:A517G	G26D:S50F:K102R:G160A:D161T:N162T:V163C:L164W:V165*:G166A:S167R:F168S:A169L:R170A:T171P:S173P:L174C:R175A:D176T:G177A:G178A:Y179I:Y180T:S181H:F182L:V183R:V184*:D185T:S186H:H187A:M188C:H189T:F190S:S192A:A193R:I194S:H195T:P196R:S197V:I198F:L199C:Q200R:N201M:G202A:G203V:P204L:M205C:F206L:A207L:R209A:R210A:V211*:E212K:E213N:L214S:H215T:S221A:N222T:T223L:E224N:L225W:I227L:V228S:E229S:Y230I:Q231N:H232T…	590.0
AAAAATAAAAACCAAAAAAC	ATTTACCGTG	A	ppluGFP	0.34	0.0	0.0	0.0	1.24	0.0	0.0	0.0	1.58	T40C:C74T	L24P	11268.705907585127
AAAAATAAAAACCAAAAAAC	GGCGTAGGAA	A	ppluGFP	0.0	0.0	0.0	0.0	0.0	1.2	1.27	0.0	2.47	T40C:C74T	L24P	18933.1564118149
AAAAATAAAAACCAAAAAAC	TTTCGGGTTC	A	ppluGFP	2.82	0.0	0.0	0.0	0.0	0.0	0.0	0.0	2.82	T40C:C74T	L24P	790.0521391817708
AAAAATAAAAACCTAAAAAA	GCGGGTTTGT	A	ppluGFP	4.68	0.0	0.0	0.0	0.0	0.78	0.0	0.0	5.46	A65G:T201A:G259A:A299T:G387T:G408T:A410T:C429T:G650A	S78T:R99H:D142Y:A150S:P157S	590.0
AAAAATAAAAACCTAAAAAA	GGATGTTGTG	A	ppluGFP	4.96	0.0	0.0	0.0	0.0	0.07	0.0	0.0	5.03	A65G:T201A:G259A:A299T:G387T:G408T:A410T:C429T:G650A	S78T:R99H:D142Y:A150S:P157S	590.0
AAAAATAAAAAGCGTCAAAT	AGCAGATAGG	A	ppluGFP	1.01	0.0	0.0	0.0	0.0	0.0	3.95	0.0	4.96	C82.:A131G	P39R:E40N:Q41R:G42A:R43A:M44*:T45P:N46T:K47R:M48*:K49S:S50P:T51P:G53A:A54R:L55*:T56P:S58L:P59R:Y60T:L61C:L62S:S63A:H64T:V65L:M66W:G67V:Y68T:G69A:F70S:Y71I:H72T:F73S:G74A:T75R:Y76T:S78P:G79V:Y80T:E81R:N84I:P85R:F86S:L87S:H88T:A89L:I90S:N91T:N92T:G93V:G94A:Y95T:T96Q:N97I:T98R:R99A:I100L:E101K:K102S:Y103T:E104R:D105T:G106A:G107A:V108S:L109F:H110T:V111Y:S112H:F113S:S114H:Y115I:R116V:Y117M:E118R:A119R…	20310.56238653627
AAAAATAAAAAGCGTCAAAT	GACGGGATGA	A	ppluGFP	0.0	0.0	0.0	0.0	3.16	0.0	0.0	0.0	3.16	C82.:A131G	P39R:E40N:Q41R:G42A:R43A:M44*:T45P:N46T:K47R:M48*:K49S:S50P:T51P:G53A:A54R:L55*:T56P:S58L:P59R:Y60T:L61C:L62S:S63A:H64T:V65L:M66W:G67V:Y68T:G69A:F70S:Y71I:H72T:F73S:G74A:T75R:Y76T:S78P:G79V:Y80T:E81R:N84I:P85R:F86S:L87S:H88T:A89L:I90S:N91T:N92T:G93V:G94A:Y95T:T96Q:N97I:T98R:R99A:I100L:E101K:K102S:Y103T:E104R:D105T:G106A:G107A:V108S:L109F:H110T:V111Y:S112H:F113S:S114H:Y115I:R116V:Y117M:E118R:A119R…	12393.72449204588
AAAAATAAAAAGCGTCAAAT	GATTGGCCCC	A	ppluGFP	3.04	0.0	0.0	0.0	0.0	0.07	0.0	0.0	3.11	C82.:A131G	P39R:E40N:Q41R:G42A:R43A:M44*:T45P:N46T:K47R:M48*:K49S:S50P:T51P:G53A:A54R:L55*:T56P:S58L:P59R:Y60T:L61C:L62S:S63A:H64T:V65L:M66W:G67V:Y68T:G69A:F70S:Y71I:H72T:F73S:G74A:T75R:Y76T:S78P:G79V:Y80T:E81R:N84I:P85R:F86S:L87S:H88T:A89L:I90S:N91T:N92T:G93V:G94A:Y95T:T96Q:N97I:T98R:R99A:I100L:E101K:K102S:Y103T:E104R:D105T:G106A:G107A:V108S:L109F:H110T:V111Y:S112H:F113S:S114H:Y115I:R116V:Y117M:E118R:A119R…	590.0
AAAAATAAAAAGCGTCAAAT	TCTTGTAGAT	A	ppluGFP	0.28	0.0	0.0	0.0	1.34	0.0	0.0	0.0	1.62	C82.:A131G	P39R:E40N:Q41R:G42A:R43A:M44*:T45P:N46T:K47R:M48*:K49S:S50P:T51P:G53A:A54R:L55*:T56P:S58L:P59R:Y60T:L61C:L62S:S63A:H64T:V65L:M66W:G67V:Y68T:G69A:F70S:Y71I:H72T:F73S:G74A:T75R:Y76T:S78P:G79V:Y80T:E81R:N84I:P85R:F86S:L87S:H88T:A89L:I90S:N91T:N92T:G93V:G94A:Y95T:T96Q:N97I:T98R:R99A:I100L:E101K:K102S:Y103T:E104R:D105T:G106A:G107A:V108S:L109F:H110T:V111Y:S112H:F113S:S114H:Y115I:R116V:Y117M:E118R:A119R…	11348.647465319993
AAAAATAAAAAGCGTCAAAT	TTTTCGGCGA	A	ppluGFP	2.14	0.0	0.0	0.0	0.0	3.53	0.0	0.0	5.67	C82.:A131G	P39R:E40N:Q41R:G42A:R43A:M44*:T45P:N46T:K47R:M48*:K49S:S50P:T51P:G53A:A54R:L55*:T56P:S58L:P59R:Y60T:L61C:L62S:S63A:H64T:V65L:M66W:G67V:Y68T:G69A:F70S:Y71I:H72T:F73S:G74A:T75R:Y76T:S78P:G79V:Y80T:E81R:N84I:P85R:F86S:L87S:H88T:A89L:I90S:N91T:N92T:G93V:G94A:Y95T:T96Q:N97I:T98R:R99A:I100L:E101K:K102S:Y103T:E104R:D105T:G106A:G107A:V108S:L109F:H110T:V111Y:S112H:F113S:S114H:Y115I:R116V:Y117M:E118R:A119R…	9612.20907390819
AAAAATAAAACCCAATACCC	TGCGGCGTTT	A	ppluGFP	0.0	0.0	0.0	5.8	30.24	18.37	0.56	0.0	54.97	A292T:A374T	H110L	13235.594075385965
AAAAATAAAAGATCGCTTCC	ATCTTTAGCA	A	ppluGFP	0.0	0.0	2.72	4.24	6.89	4.95	2.75	0.0	21.55	C173T:G419T	E153D	12602.083804719223
AAAAATAACACACACAATAC	GCGGATTATA	A	ppluGFP	0.0	0.0	0.0	0.0	15.79	9.26	0.0	0.0	25.05	A106G:T220A	N46S:F86Y	13805.041585478271
AAAAATAACCATACAAAACC	TCCGTTGATT	A	ppluGFP	0.73	0.0	0.0	0.0	0.0	0.0	0.0	0.0	0.73	T23C:A120G:G450A:T456C:A484G:A528G	T51A:V165I:S167P:D176G:K191E	790.0521391817708
AAAAATAACCATACAAAACC	TGATGCTGGT	A	ppluGFP	0.0	0.0	0.0	0.0	0.0	0.0	0.0	3.36	3.36	T23C:A120G:G450A:T456C:A484G:A528G	T51A:V165I:S167P:D176G:K191E	28704.426676440078
AAAAATAATCAAAGAACCTC	ATTGGCTACA	A	ppluGFP	0.0	0.0	0.0	0.0	4.88	0.0	0.0	0.0	4.88	C197T:T262C:C488.:C563G:T598A	I100T:G178A:Y179I:Y180T:S181H:F182L:V183W:V184*:D185T:S186H:H187T:M188C:H189T:F190S:S192A:A193R:I194S:H195T:P196R:S197V:I198F:L199C:Q200R:N201M:G203V:P204L:M205C:F206L:A207L:R209A:R210A:V211*:E212K:E213N:L214T:H215T:S221A:N222T:T223L:E224N:L225W:I227L:V228S:E229S:Y230I:Q231N:H232T:A233P:F234S:K235R:T236R:I238L:A239L:F240S:A241H	12393.72449204588
AAAAATAATCACACACAATA	GGTGTGGTCC	A	ppluGFP	0.0	0.0	0.0	6.15	9.86	12.58	1.06	0.0	29.65	G152A	wt	13588.677357058836
AAAAATACAAAAAAAAAATA	TACGCGGTCT	A	ppluGFP	0.0	0.0	0.0	0.09	3.35	0.0	1.13	0.0	4.57	C56A:T117C:G169A:T177A	F29L:S50P:G67D:F70I	13213.984842403688
AAAAATACAAAGTCGTAAGT	GCATTATTCA	A	ppluGFP	0.0	0.0	0.0	0.0	1.63	5.16	0.0	0.0	6.79	A519G:G618T	M188V:G226W	14619.882130023418
AAAAATACAAAGTCGTAAGT	GCTTGGTGCG	A	ppluGFP	0.0	0.0	0.0	0.0	0.0	4.81	6.14	0.0	10.95	A519G:G618T	M188V:G226W	19071.585074811304
AAAAATACAAAGTCGTAAGT	TAGCCTCCGC	A	ppluGFP	0.0	0.0	0.0	0.0	4.31	21.06	7.13	3.27	35.77	A519G:G618T	M188V:G226W	17359.973454114806
AAAAATACCAAATTACAAAA	TGTGCAAGGG	A	ppluGFP	7.55	0.0	0.07	0.0	0.0	0.0	0.0	0.0	7.62	A131T:A172G:G325A:C638T	Y68C:R121H	590.0
AAAAATACCAAATTACAAAA	TTGGAAACGT	A	ppluGFP	12.68	0.0	0.0	0.0	0.0	0.0	0.0	0.0	12.68	A131T:A172G:G325A:C638T	Y68C:R121H	790.0521391817708
AAAAATACCTATGATTCATA	CACTCCAGTG	A	ppluGFP	0.0	0.0	0.0	0.0	4.98	0.0	0.0	0.0	4.98	G129A:T147C:C173A:A374T:A411T:C455A	A54T:Y60H:Y68*:T151S	12393.72449204588
AAAAATACCTATGATTCATA	CCCTACTCCC	A	ppluGFP	0.0	0.0	0.53	0.0	0.0	0.85	0.0	0.0	1.38	G129A:T147C:C173A:A374T:A411T:C455A	A54T:Y60H:Y68*:T151S	12525.550285182317
AAAAATACCTATGATTCATA	GCCTGGTCGG	A	ppluGFP	0.0	0.0	0.0	0.0	1.91	0.0	0.0	0.0	1.91	G129A:T147C:C173A:A374T:A411T:C455A	A54T:Y60H:Y68*:T151S	12393.72449204588
AAAAATACCTATGATTCATA	GTTGCGGATT	A	ppluGFP	0.34	0.0	0.0	0.0	2.3	0.0	0.0	0.0	2.64	G129A:T147C:C173A:A374T:A411T:C455A	A54T:Y60H:Y68*:T151S	11440.932508472097
AAAAATACCTATGATTCATA	TTGTCGTCTG	A	ppluGFP	0.0	0.0	0.0	0.0	0.0	0.0	1.98	0.0	1.98	G129A:T147C:C173A:A374T:A411T:C455A	A54T:Y60H:Y68*:T151S	21788.014728208138
AAAAATACTTGCTCCAAATT	ACGTTATTGT	A	ppluGFP	3.94	0.0	0.0	0.0	0.0	0.0	0.0	0.0	3.94	A211T:T372A:G466T:C485T:G639T	E81V:S137T:R170L:A233S	790.0521391817708
AAAAATACTTGCTCCAAATT	TGAGACTTGT	A	ppluGFP	1.01	0.0	0.0	0.0	0.0	0.0	0.0	0.0	1.01	A211T:T372A:G466T:C485T:G639T	E81V:S137T:R170L:A233S	790.0521391817708
AAAAATAGAATACAATCACA	GTGCTACATG	A	ppluGFP	0.0	0.0	0.0	0.0	0.0	0.0	0.0	2.55	2.55	A235T:C258T:C413T:T598C	N91I:R99C:L214P	28704.426676440078
AAAAATAGAATACAATCACA	TGCGTTCGAA	A	ppluGFP	0.0	0.0	0.0	0.0	1.53	0.0	0.0	0.0	1.53	A235T:C258T:C413T:T598C	N91I:R99C:L214P	12393.72449204588
AAAAATAGAGAAGTCACAAA	AATCGCGCGG	A	ppluGFP	2.87	0.0	0.0	0.0	0.0	0.0	0.0	0.0	2.87	G174T	G69C	790.0521391817708
AAAAATAGAGAAGTCACAAA	CCCGGGGGCG	A	ppluGFP	20.34	0.0	0.0	0.0	0.0	0.0	0.0	0.0	20.34	G174T	G69C	790.0521391817708
AAAAATAGAGAAGTCACAAA	GTGTTTCTAG	A	ppluGFP	6.54	0.0	0.0	0.0	0.0	0.0	0.0	0.0	6.54	G174T	G69C	790.0521391817708
AAAAATAGAGAAGTCACAAA	TTGTAGGTGG	A	ppluGFP	31.44	0.0	0.0	0.0	0.0	0.0	0.0	0.0	31.44	G174T	G69C	790.0521391817708
AAAAATAGCAAGGAAACAAT	ACCGCTCAGT	A	ppluGFP	0.0	0.0	0.0	0.0	4.69	6.71	17.15	0.0	28.55	G321A	G120S	19301.977357057312
AAAAATAGCAAGGAAACAAT	GTTTCGATGG	A	ppluGFP	0.0	0.0	0.0	0.0	0.0	0.57	0.0	0.0	0.57	G321A	G120S	16460.019114610084
AAAAATAGCTTCTCCAAACA	ACTATATTCG	A	ppluGFP	0.0	0.0	0.0	0.0	16.17	9.82	1.91	0.0	27.9	wt	wt	13887.595094003445
AAAAATAGCTTCTCCAAACA	CGGTCGTCCG	A	ppluGFP	0.0	0.0	0.0	1.82	4.78	7.28	3.18	0.0	17.06	wt	wt	15290.305594777545
AAAAATAGCTTCTCCAAACA	CTGCTCGAAC	A	ppluGFP	0.0	0.0	0.0	0.0	0.0	8.13	2.4	0.0	10.53	wt	wt	18286.358790629383
AAAAATAGCTTCTCCAAACA	CTTCAGTGTT	A	ppluGFP	0.0	0.0	0.0	3.38	14.16	14.7	10.09	0.18	42.51	wt	wt	15519.633052941706
AAAAATAGCTTCTCCAAACA	GATGTGGCGG	A	ppluGFP	0.06	0.0	0.0	3.12	13.88	5.23	2.47	1.14	25.9	wt	wt	13199.629463339725
AAAAATAGCTTCTCCAAACA	GTGGCTTTTA	A	ppluGFP	0.0	0.0	0.0	0.0	3.92	7.63	5.29	0.0	16.84	wt	wt	17004.153306092132
AAAAATAGCTTCTCCAAACA	TTGTGTAGCT	A	ppluGFP	0.0	0.0	0.0	0.0	6.03	8.55	5.72	0.0	20.3	wt	wt	16503.838222741215
AAAAATAGCTTCTCCAAACA	TTTGCTGCGG	A	ppluGFP	0.0	0.0	0.0	0.0	2.68	14.84	0.0	0.36	17.88	wt	wt	15661.140412613348
AAAAATATAAAACCACCAAG	ATCTATCTCG	A	ppluGFP	2.31	0.0	0.0	0.0	0.19	3.18	0.0	0.0	5.68	T300A:G404T:T526C:T551C	F113I:F190S	8497.7412222483
AAAAATATAAATTCAGCATG	CATGTTTCGC	A	ppluGFP	0.0	0.0	0.0	0.0	0.0	1.98	0.0	0.0	1.98	A211T	E81V	16460.019114610084
AAAAATATAAATTCAGCATG	GCTCGCAATT	A	ppluGFP	0.0	0.0	0.0	0.0	0.67	3.18	0.0	1.41	5.26	A211T	E81V	17342.16241817546
AAAAATATAAATTCAGCATG	GTTTCTCGGT	A	ppluGFP	0.0	0.0	0.0	0.0	3.92	5.23	4.8	1.73	15.68	A211T	E81V	17942.071119596876
AAAAATATACAAACCGCACA	GTAAAGAAGT	A	ppluGFP	1.41	0.0	0.0	0.0	0.0	0.0	0.0	0.0	1.41	C258T:T575G	R99C:F206L	790.0521391817708
AAAAATATACAAACCGCACA	TTTGCTGGGT	A	ppluGFP	3.15	0.0	0.0	0.0	0.0	0.0	0.0	0.0	3.15	C258T:T575G	R99C:F206L	790.0521391817708
AAAAATATACCCACAACAAT	GACTCCATTT	A	ppluGFP	2.31	0.0	0.0	0.0	0.0	0.0	0.0	0.0	2.31	T29A:G110.:.112G:A226T:C278T:T471C:T553A	M48V:H88L:F172L:L199Q	790.0521391817708
AAAAATATACCCACAACAAT	TAAATCATAG	A	ppluGFP	0.0	0.0	0.0	0.0	0.0	2.05	0.0	0.0	2.05	T29A:G110.:.112G:A226T:C278T:T471C:T553A	M48V:H88L:F172L:L199Q	16460.019114610084
AAAAATATGCGGAGGCCATC	ACCCCGGGTG	A	ppluGFP	26.87	0.0	0.0	0.0	0.0	0.0	0.0	0.0	26.87	T117C:G545T:C582T	S50P:R209C	790.0521391817708
AAAAATATGCGGAGGCCATC	CGGGGTGACA	A	ppluGFP	4.9	0.0	0.0	0.0	0.0	0.0	0.0	0.0	4.9	T117C:G545T:C582T	S50P:R209C	790.0521391817708
AAAAATATGCGGAGGCCATC	TTGTTGGGAC	A	ppluGFP	38.7	0.0	0.0	0.09	0.0	0.0	0.14	0.0	38.93000000000001	T117C:G545T:C582T	S50P:R209C	590.0
AAAAATATTAAAAAGCAAAT	AAGGAGTATG	A	ppluGFP	0.11	0.0	3.38	0.0	0.0	0.0	0.0	0.0	3.49	A30T:G92.:A342G:C399T:C585A	T21S:G42A:R43A:M44*:T45P:N46T:K47R:M48*:K49S:S50P:T51P:G53A:A54H:L55*:T56P:S58L:P59R:Y60T:L61C:L62S:S63A:H64T:V65L:M66W:G67V:Y68T:G69A:F70S:Y71I:H72T:F73S:G74A:T75R:Y76T:S78P:G79V:Y80T:E81R:N84I:P85R:F86S:L87S:H88T:A89L:I90S:N91T:N92T:G93V:G94A:Y95T:T96Q:N97I:T98R:R99A:I100L:E101K:K102S:Y103T:E104R:D105T:G106A:G107A:V108S:L109F:H110T:V111Y:S112H:F113S:S114H:Y115I:R116V:Y117M:E118R:A119R:G120V:R12…	3817.2365786497817
AAAAATATTAAAAAGCAAAT	ACCTTGTTCG	A	ppluGFP	1.46	0.0	0.0	0.0	0.0	0.0	0.0	0.0	1.46	A30T:G92.:A342G:C399T:C585A	T21S:G42A:R43A:M44*:T45P:N46T:K47R:M48*:K49S:S50P:T51P:G53A:A54H:L55*:T56P:S58L:P59R:Y60T:L61C:L62S:S63A:H64T:V65L:M66W:G67V:Y68T:G69A:F70S:Y71I:H72T:F73S:G74A:T75R:Y76T:S78P:G79V:Y80T:E81R:N84I:P85R:F86S:L87S:H88T:A89L:I90S:N91T:N92T:G93V:G94A:Y95T:T96Q:N97I:T98R:R99A:I100L:E101K:K102S:Y103T:E104R:D105T:G106A:G107A:V108S:L109F:H110T:V111Y:S112H:F113S:S114H:Y115I:R116V:Y117M:E118R:A119R:G120V:R12…	790.0521391817708
AAAAATATTAAAAAGCAAAT	ATAGGTTTGA	A	ppluGFP	2.7	0.0	0.0	0.0	1.72	0.0	0.0	0.0	4.42	A30T:G92.:A342G:C399T:C585A	T21S:G42A:R43A:M44*:T45P:N46T:K47R:M48*:K49S:S50P:T51P:G53A:A54H:L55*:T56P:S58L:P59R:Y60T:L61C:L62S:S63A:H64T:V65L:M66W:G67V:Y68T:G69A:F70S:Y71I:H72T:F73S:G74A:T75R:Y76T:S78P:G79V:Y80T:E81R:N84I:P85R:F86S:L87S:H88T:A89L:I90S:N91T:N92T:G93V:G94A:Y95T:T96Q:N97I:T98R:R99A:I100L:E101K:K102S:Y103T:E104R:D105T:G106A:G107A:V108S:L109F:H110T:V111Y:S112H:F113S:S114H:Y115I:R116V:Y117M:E118R:A119R:G120V:R12…	590.0
AAAAATATTAAAAAGCAAAT	CGGACGTTTT	A	ppluGFP	4.45	0.0	0.0	0.0	1.63	0.0	0.0	0.0	6.08	A30T:G92.:A342G:C399T:C585A	T21S:G42A:R43A:M44*:T45P:N46T:K47R:M48*:K49S:S50P:T51P:G53A:A54H:L55*:T56P:S58L:P59R:Y60T:L61C:L62S:S63A:H64T:V65L:M66W:G67V:Y68T:G69A:F70S:Y71I:H72T:F73S:G74A:T75R:Y76T:S78P:G79V:Y80T:E81R:N84I:P85R:F86S:L87S:H88T:A89L:I90S:N91T:N92T:G93V:G94A:Y95T:T96Q:N97I:T98R:R99A:I100L:E101K:K102S:Y103T:E104R:D105T:G106A:G107A:V108S:L109F:H110T:V111Y:S112H:F113S:S114H:Y115I:R116V:Y117M:E118R:A119R:G120V:R12…	590.0
AAAAATATTAAAAAGCAAAT	GTGACATGTC	A	ppluGFP	0.0	0.89	0.0	0.0	0.0	0.0	0.0	0.0	0.89	A30T:G92.:A342G:C399T:C585A	T21S:G42A:R43A:M44*:T45P:N46T:K47R:M48*:K49S:S50P:T51P:G53A:A54H:L55*:T56P:S58L:P59R:Y60T:L61C:L62S:S63A:H64T:V65L:M66W:G67V:Y68T:G69A:F70S:Y71I:H72T:F73S:G74A:T75R:Y76T:S78P:G79V:Y80T:E81R:N84I:P85R:F86S:L87S:H88T:A89L:I90S:N91T:N92T:G93V:G94A:Y95T:T96Q:N97I:T98R:R99A:I100L:E101K:K102S:Y103T:E104R:D105T:G106A:G107A:V108S:L109F:H110T:V111Y:S112H:F113S:S114H:Y115I:R116V:Y117M:E118R:A119R:G120V:R12…	2323.5056563808153
AAAAATATTAAAAAGCAAAT	TCCTCTGGTG	A	ppluGFP	0.9	0.0	0.0	0.0	0.0	0.0	0.0	0.0	0.9	A30T:G92.:A342G:C399T:C585A	T21S:G42A:R43A:M44*:T45P:N46T:K47R:M48*:K49S:S50P:T51P:G53A:A54H:L55*:T56P:S58L:P59R:Y60T:L61C:L62S:S63A:H64T:V65L:M66W:G67V:Y68T:G69A:F70S:Y71I:H72T:F73S:G74A:T75R:Y76T:S78P:G79V:Y80T:E81R:N84I:P85R:F86S:L87S:H88T:A89L:I90S:N91T:N92T:G93V:G94A:Y95T:T96Q:N97I:T98R:R99A:I100L:E101K:K102S:Y103T:E104R:D105T:G106A:G107A:V108S:L109F:H110T:V111Y:S112H:F113S:S114H:Y115I:R116V:Y117M:E118R:A119R:G120V:R12…	790.0521391817708
AAAAATATTAAAAAGCAAAT	TCTTTGGTTG	A	ppluGFP	0.51	0.0	3.18	0.0	0.29	0.0	0.0	0.0	3.98	A30T:G92.:A342G:C399T:C585A	T21S:G42A:R43A:M44*:T45P:N46T:K47R:M48*:K49S:S50P:T51P:G53A:A54H:L55*:T56P:S58L:P59R:Y60T:L61C:L62S:S63A:H64T:V65L:M66W:G67V:Y68T:G69A:F70S:Y71I:H72T:F73S:G74A:T75R:Y76T:S78P:G79V:Y80T:E81R:N84I:P85R:F86S:L87S:H88T:A89L:I90S:N91T:N92T:G93V:G94A:Y95T:T96Q:N97I:T98R:R99A:I100L:E101K:K102S:Y103T:E104R:D105T:G106A:G107A:V108S:L109F:H110T:V111Y:S112H:F113S:S114H:Y115I:R116V:Y117M:E118R:A119R:G120V:R12…	4009.9040919817535
AAAAATCAAAAAATAAAGAA	ATAACGTGTA	A	ppluGFP	0.0	0.0	0.0	0.0	0.48	6.01	0.0	0.0	6.49	A81G:C150A:A292G:C535T:T560C	T38A:L61M:H110R:A193V	15254.481118236614
AAAAATCAAAAAATAAAGAA	CACCTTCTAG	A	ppluGFP	0.0	0.0	0.0	2.16	0.38	1.98	0.0	0.0	4.52	A81G:C150A:A292G:C535T:T560C	T38A:L61M:H110R:A193V	12153.449793293777
AAAAATCAAAAAATAAAGAA	TATTGGAGCG	A	ppluGFP	0.0	0.0	0.0	0.0	11.96	3.96	0.85	0.0	16.770000000000003	A81G:C150A:A292G:C535T:T560C	T38A:L61M:H110R:A193V	13673.602904143692
AAAAATCAAAAAATAAAGAA	TCCACGAGTC	A	ppluGFP	0.0	0.0	0.0	13.07	3.25	5.94	0.0	0.0	22.26	A81G:C150A:A292G:C535T:T560C	T38A:L61M:H110R:A193V	10723.714267986534
AAAAATCAAAAAATAAAGAA	TCGGAATGTA	A	ppluGFP	0.0	0.0	0.0	0.0	1.72	0.0	0.0	0.0	1.72	A81G:C150A:A292G:C535T:T560C	T38A:L61M:H110R:A193V	12393.72449204588
AAAAATCAAAACATCAATTA	CTGTCTTATC	A	ppluGFP	0.06	0.0	0.0	0.0	0.0	0.71	0.85	0.0	1.62	G168A:C480A:A528T:T598C:C658.	G67S:R175S:K191*:L214P:A239V:F240S:A241H	19033.474788424028
AAAAATCAAAACATCAATTA	GCTTGGATCA	A	ppluGFP	1.35	0.0	0.0	0.0	0.0	0.0	0.0	0.0	1.35	G168A:C480A:A528T:T598C:C658.	G67S:R175S:K191*:L214P:A239V:F240S:A241H	790.0521391817708
AAAAATCAACAATAAACAAC	GGGTGATTGG	A	ppluGFP	0.0	0.0	2.72	2.6	0.0	0.0	0.0	0.0	5.32	G87A:A99G:C158T:A271G:C326T:A367T:G369A:C470A:A590T	E40K:M44V:Y103C:E135V:D136N	5431.627123599618
AAAAATCAACAATAAACAAC	TCCGGCACTT	A	ppluGFP	0.0	0.0	1.46	0.0	0.0	0.0	0.0	0.0	1.46	G87A:A99G:C158T:A271G:C326T:A367T:G369A:C470A:A590T	E40K:M44V:Y103C:E135V:D136N	4192.820327914221
AAAAATCAACACAAAAAATC	ATAAGCTTAA	A	ppluGFP	0.06	0.0	0.93	0.0	2.11	4.88	0.71	0.0	8.69	G489T:C587T:A648G	G178C:T236A	14978.388993750703
AAAAATCAACACAAAAAATC	GGTTCGACCG	A	ppluGFP	0.0	0.0	0.0	5.19	0.0	0.0	0.0	0.0	5.19	G489T:C587T:A648G	G178C:T236A	8103.226340878615
AAAAATCAACACAAAAAATC	TTTGATGCCA	A	ppluGFP	0.0	0.0	0.0	5.89	16.08	14.49	4.45	0.05	40.96	G489T:C587T:A648G	G178C:T236A	13979.956855777375
AAAAATCACAACTAAGAACA	GGCTCTCTCA	A	ppluGFP	0.0	0.0	0.0	2.6	2.58	0.0	6.0	0.0	11.18	C47T:T49C:T143C:G241A:A609T	V27A:G93D:T223S	16540.968854602244
AAAAATCACAACTAAGAACA	TAAGGCTTTA	A	ppluGFP	0.0	0.0	0.0	0.0	0.67	0.14	0.21	0.0	1.02	C47T:T49C:T143C:G241A:A609T	V27A:G93D:T223S	13754.664311208107
AAAAATCACAACTAAGAACA	TTTGGTCACA	A	ppluGFP	0.0	0.0	0.0	0.0	2.3	5.37	0.0	0.0	7.67	C47T:T49C:T143C:G241A:A609T	V27A:G93D:T223S	14453.355499798745
AAAAATCACAAGGAGAACCT	CCGTAGCCTA	A	ppluGFP	0.0	0.0	0.0	0.0	0.0	1.2	0.0	0.0	1.2	wt	wt	16460.019114610084
AAAAATCACAAGGAGAACCT	CGCCCTGTAG	A	ppluGFP	0.0	0.0	0.0	2.08	3.16	4.03	6.28	0.0	15.55	wt	wt	16782.20896994475
AAAAATCACAAGGAGAACCT	CTAGGCGAAC	A	ppluGFP	0.0	0.0	0.0	1.56	3.92	2.12	0.71	0.0	8.31	wt	wt	13040.656901449056
AAAAATCACAAGGAGAACCT	TTGTGCGAGG	A	ppluGFP	0.0	0.0	0.0	0.0	0.19	0.28	0.21	0.0	0.68	wt	wt	16759.565032643113
AAAAATCACACCCAACACCT	ATCGTAAAAC	A	ppluGFP	0.0	0.0	0.0	0.0	0.0	0.0	1.76	0.0	1.76	G127A:G357T:A367G:A431G:G435T:C555T:A606G	G53D:G132C:E135G:G160C:Q200*:N222D	21788.014728208138
AAAAATCACACCCAACACCT	CGTGCCGTAA	A	ppluGFP	1.97	0.0	0.0	0.0	0.0	0.0	0.0	0.0	1.97	G127A:G357T:A367G:A431G:G435T:C555T:A606G	G53D:G132C:E135G:G160C:Q200*:N222D	790.0521391817708
AAAAATCACACCCAACACCT	GCCCAAGGAC	A	ppluGFP	0.0	0.0	0.0	0.0	0.1	0.0	2.89	0.0	2.99	G127A:G357T:A367G:A431G:G435T:C555T:A606G	G53D:G132C:E135G:G160C:Q200*:N222D	20630.45935987425
AAAAATCACACCCAACACCT	GTGTGCCATG	A	ppluGFP	1.07	0.0	0.0	0.0	0.0	0.0	0.0	0.0	1.07	G127A:G357T:A367G:A431G:G435T:C555T:A606G	G53D:G132C:E135G:G160C:Q200*:N222D	790.0521391817708
AAAAATCACGGCACAAAACA	ACGCTCGTCG	A	ppluGFP	0.0	0.0	0.0	0.0	6.32	1.41	0.14	1.05	8.92	wt	wt	13670.119712541404
AAAAATCACGGCACAAAACA	CACCTCAAGG	A	ppluGFP	0.0	0.0	0.0	0.0	5.17	8.9	6.63	0.0	20.7	wt	wt	16968.63947404568
AAAAATCACGGCACAAAACA	GCACCCGATT	A	ppluGFP	0.0	0.0	1.13	1.65	35.98	21.13	12.91	3.09	75.89	wt	wt	14883.520883243245
AAAAATCACGGCACAAAACA	GGAGTCGCCG	A	ppluGFP	0.06	0.0	0.0	0.0	6.41	11.52	10.8	0.0	28.79	wt	wt	17438.358457447142
AAAAATCACGGCACAAAACA	GTCGATCGCA	A	ppluGFP	0.0	0.0	0.0	0.0	0.0	0.0	0.0	2.64	2.64	wt	wt	28704.426676440078
AAAAATCACGGCACAAAACA	TCTCCGCACG	A	ppluGFP	0.0	0.0	0.0	0.0	1.24	6.22	3.18	0.0	10.64	wt	wt	17405.44951754044
AAAAATCACGGCACAAAACA	TGTTTCTTAT	A	ppluGFP	0.0	0.0	0.0	0.0	0.0	3.39	5.36	0.0	8.75	wt	wt	19252.494030942613
AAAAATCACTTTAAACACCT	CAATAGGGGT	A	ppluGFP	0.0	0.0	0.0	0.0	0.0	1.13	0.0	0.0	1.13	C199A:T394C:T473C	P77H:I144T	16460.019114610084
AAAAATCAGCAAACAAAAGA	AATTCATTAT	A	ppluGFP	0.0	0.0	0.07	0.0	21.34	4.95	6.42	0.0	32.78	A231G:T401C:G604C:A654G	I90V:S221T:I238V	13631.866935694912
AAAAATCAGCAAACAAAAGA	CGGTTTTCTT	A	ppluGFP	0.0	0.0	0.0	0.0	0.0	2.05	0.64	0.0	2.69	A231G:T401C:G604C:A654G	I90V:S221T:I238V	18253.99936899644
AAAAATCAGCAAACAAAAGA	TGTAACAGGT	A	ppluGFP	0.0	0.0	0.0	0.0	2.97	0.0	4.52	0.0	7.49	A231G:T401C:G604C:A654G	I90V:S221T:I238V	18195.52569091894
AAAAATCAGCAAACAAAAGA	TGTACGCAAT	A	ppluGFP	0.0	0.0	0.0	0.0	0.0	3.75	0.0	0.0	3.75	A231G:T401C:G604C:A654G	I90V:S221T:I238V	16460.019114610084
AAAAATCAGTAAAAAACACA	AGGGTTTTGT	A	ppluGFP	0.06	0.07	0.0	1.56	33.97	30.74	36.63	8.09	111.12	A406G:T502C	N149S:F182S	17363.581603288614
AAAAATCAGTAAAAAACACA	ATGGCTCAGG	A	ppluGFP	0.0	0.0	0.0	4.16	9.19	6.08	2.4	0.45	22.28	A406G:T502C	N149S:F182S	13552.20523240428
AAAAATCAGTAAAAAACACA	GCTCCCTCGA	A	ppluGFP	0.0	0.0	0.0	0.0	1.05	2.33	8.82	0.0	12.2	A406G:T502C	N149S:F182S	20069.32886077223
AAAAATCAGTAAAAAACACA	TAATCGGCAA	A	ppluGFP	0.0	0.0	0.0	0.09	13.68	3.82	10.94	5.41	33.940000000000005	A406G:T502C	N149S:F182S	17988.457716882902
AAAAATCATAACTCATTACT	TCGTTCTCGA	A	ppluGFP	0.0	0.0	0.0	0.0	1.44	0.0	0.0	0.0	1.44	A292T:T340C:C377T:A442G:C461T:A511C:C600A	H110L:F126S:N162S:D185A:H215N	12393.72449204588
AAAAATCATAACTCATTACT	TGGCACTTCT	A	ppluGFP	2.31	0.0	0.0	0.0	0.0	0.0	0.0	0.0	2.31	A292T:T340C:C377T:A442G:C461T:A511C:C600A	H110L:F126S:N162S:D185A:H215N	790.0521391817708
AAAAATCATACAAAACATGT	CGAGCTCCTG	A	ppluGFP	5.52	0.0	0.0	0.0	0.0	0.0	0.0	0.0	5.52	G57A:C229T:A411T:C437G:G449.	E30K:A89V:T151S:V165*:G166A:S167R:F168S:A169L:R170A:T171P:S173P:L174C:R175A:D176T:G177A:G178A:Y179I:Y180T:S181H:F182L:V183W:V184*:D185T:S186H:H187T:M188C:H189T:F190S:S192A:A193R:I194S:H195T:P196R:S197V:I198F:L199C:Q200R:N201M:G202A:G203V:P204L:M205C:F206L:A207L:R209A:R210A:V211*:E212K:E213N:L214S:H215T:S221A:N222T:T223L:E224N:L225W:I227L:V228S:E229S:Y230I:Q231N:H232T:A233P:F234S:K235R:T236R:I238L…	790.0521391817708
AAAAATCATACAAAACATGT	GTGGATTAGC	A	ppluGFP	0.62	0.0	0.0	0.0	0.0	0.0	0.0	0.0	0.62	G57A:C229T:A411T:C437G:G449.	E30K:A89V:T151S:V165*:G166A:S167R:F168S:A169L:R170A:T171P:S173P:L174C:R175A:D176T:G177A:G178A:Y179I:Y180T:S181H:F182L:V183W:V184*:D185T:S186H:H187T:M188C:H189T:F190S:S192A:A193R:I194S:H195T:P196R:S197V:I198F:L199C:Q200R:N201M:G202A:G203V:P204L:M205C:F206L:A207L:R209A:R210A:V211*:E212K:E213N:L214S:H215T:S221A:N222T:T223L:E224N:L225W:I227L:V228S:E229S:Y230I:Q231N:H232T:A233P:F234S:K235R:T236R:I238L…	790.0521391817708
AAAAATCATTAAACCATACT	CCATGTGGTA	A	ppluGFP	0.0	11.97	87.09	12.47	2.01	0.0	4.66	0.09	118.29	T100C:G435T	M44T:G160C	4357.830319085342
AAAAATCATTAAACCATACT	CGAAAGGCCT	A	ppluGFP	0.0	0.74	3.71	1.39	0.0	0.0	0.0	0.0	5.84	T100C:G435T	M44T:G160C	4494.717445363967
AAAAATCATTAAACCATACT	GGTGGTAACC	A	ppluGFP	0.06	7.73	25.36	6.15	0.0	0.0	0.0	0.0	39.3	T100C:G435T	M44T:G160C	4105.5358154240585
AAAAATCATTAAACCATACT	GTGGCTTGTC	A	ppluGFP	0.0	3.87	7.81	0.0	0.0	0.0	0.0	0.0	11.68	T100C:G435T	M44T:G160C	3055.5545741172473
AAAAATCCAAACAAAACCTC	ATGCCCTTTA	A	ppluGFP	0.0	0.0	0.0	0.0	9.47	0.0	0.0	0.0	9.47	C443T:T643C	F234S	12393.72449204588
AAAAATCCAAACAAAACCTC	CAGGTGACGC	A	ppluGFP	0.0	0.0	0.0	2.94	4.59	2.61	0.92	0.0	11.06	C443T:T643C	F234S	12688.906210224544
AAAAATCCAAACAAAACCTC	TCAGTATTCG	A	ppluGFP	0.0	0.0	0.07	0.0	0.1	4.95	0.0	0.0	5.12	C443T:T643C	F234S	15495.3251880278
AAAAATCCACAAAAAAACTA	ACATCAATGT	A	ppluGFP	0.0	0.0	0.93	0.0	0.0	0.0	7.2	0.0	8.13	C188A:C217T:A253T:T415C:T424A	F73L:P85L:N97I:V152A:L155*	20270.648611365457
AAAAATCCACAAAAAAACTA	GACCCCTGCG	A	ppluGFP	0.0	0.0	0.0	0.0	0.0	1.63	0.0	0.0	1.63	C188A:C217T:A253T:T415C:T424A	F73L:P85L:N97I:V152A:L155*	16460.019114610084
AAAAATCCATTCCTAACAAA	AAGGATCGCT	A	ppluGFP	0.96	0.0	0.0	0.0	0.0	0.0	0.0	0.0	0.96	G127T:T166C:T177A:A374G:A549T:A628T	G53V:M66T:F70I:I198F:E229V	790.0521391817708
AAAAATCCCAGAAACAAATT	ATGCCCGCAG	A	ppluGFP	0.0	0.0	0.0	0.0	0.0	1.98	0.21	0.0	2.19	T117C	S50P	17929.196247487922
AAAAATCCCAGAAACAAATT	GGCCCAGGTG	A	ppluGFP	0.0	0.0	0.0	0.0	2.68	0.0	0.0	0.0	2.68	T117C	S50P	12393.72449204588
AAAAATCCCTTACGACCCCA	TACCGACTGC	A	ppluGFP	0.0	0.0	0.0	0.0	0.0	1.06	0.0	0.0	1.06	T40C:G70A:A105T:T140A:A271T:G417A:A646T	L24P:G34E:N46Y:F57L:Y103F:E153K:K235M	16460.019114610084
AAAAATCCCTTACGACCCCA	TCCGGGTGGC	A	ppluGFP	1.18	0.0	0.0	0.0	0.0	0.0	0.0	0.0	1.18	T40C:G70A:A105T:T140A:A271T:G417A:A646T	L24P:G34E:N46Y:F57L:Y103F:E153K:K235M	790.0521391817708
AAAAATCCTACCAAAATTCC	CCGACTTTGG	A	ppluGFP	7.94	0.0	0.0	0.0	0.0	0.0	0.0	0.0	7.94	A27G:T170C:A172G:T492C:T513A:T520C	I20V:Y68C:Y179H:S186T:M188T	790.0521391817708
AAAAATCCTACCAAAATTCC	CGTTGGAACG	A	ppluGFP	7.15	0.0	0.0	0.0	0.0	0.0	0.0	0.0	7.15	A27G:T170C:A172G:T492C:T513A:T520C	I20V:Y68C:Y179H:S186T:M188T	790.0521391817708
AAAAATCCTACCAAAATTCC	CTTGCAAGGT	A	ppluGFP	23.89	0.0	0.0	0.0	0.0	0.0	0.0	0.0	23.89	A27G:T170C:A172G:T492C:T513A:T520C	I20V:Y68C:Y179H:S186T:M188T	790.0521391817708
AAAAATCCTACCAAAATTCC	GTCAGAACGC	A	ppluGFP	12.79	1.41	0.0	0.0	0.0	0.07	0.0	0.0	14.27	A27G:T170C:A172G:T492C:T513A:T520C	I20V:Y68C:Y179H:S186T:M188T	590.0
AAAAATCCTACCAAAATTCC	TCCGGGAGGT	A	ppluGFP	21.52	0.0	0.0	0.0	0.0	0.0	0.0	0.0	21.52	A27G:T170C:A172G:T492C:T513A:T520C	I20V:Y68C:Y179H:S186T:M188T	790.0521391817708
AAAAATCCTACCAAAATTCC	TTTTGTTCTC	A	ppluGFP	39.44	0.0	0.0	0.0	0.0	0.0	0.0	0.0	39.44	A27G:T170C:A172G:T492C:T513A:T520C	I20V:Y68C:Y179H:S186T:M188T	790.0521391817708
AAAAATCGAAGGAAATACAA	AAGGAGTATG	A	ppluGFP	0.0	2.9	0.0	0.0	0.0	0.0	0.0	0.0	2.9	A108C:T195C:T460C:A556G	K47Q:Y76H:F168S:Q200R	2323.5056563808153
AAAAATCGAAGGAAATACAA	TTATCGTGGG	A	ppluGFP	3.55	31.08	0.0	0.0	0.1	1.06	0.0	0.0	35.78999999999999	A108C:T195C:T460C:A556G	K47Q:Y76H:F168S:Q200R	2213.506785585296
AAAAATCGACTCAACACCCC	GCCTGCTCTG	A	ppluGFP	0.0	0.0	0.0	0.0	3.06	0.0	0.0	0.0	3.06	A374T	wt	12393.72449204588
AAAAATCGACTCAACACCCC	TGTGGCGCCT	A	ppluGFP	0.0	0.0	0.0	0.0	9.67	12.16	1.41	0.0	23.24	A374T	wt	14543.496689068392
AAAAATCTAAACCCAATAAC	ATCATATCCC	A	ppluGFP	0.0	0.0	0.0	0.0	0.77	4.31	0.14	0.0	5.22	G32A	wt	15738.848668039507
AAAAATCTAAACCCAATAAC	ATGTAGTGTA	A	ppluGFP	0.0	0.0	0.0	0.0	1.72	1.13	0.0	0.0	2.85	G32A	wt	13857.67261100817
AAAAATCTTTCGCACCACTC	ACTGTGTTGG	A	ppluGFP	4.68	0.0	0.0	0.0	0.0	0.0	0.0	0.0	4.68	A14G:A81T:C284T:T314C:A342T:A421.:T538A	T38S:K127*:H154L:L155C:H156I:P157Q:M158W:G160A:D161T:N162T:V163C:L164W:V165*:G166A:S167R:F168S:A169L:R170A:T171P:S173P:L174C:R175A:D176T:G177A:G178A:Y179I:Y180T:S181H:F182L:V183W:V184*:D185T:S186H:H187T:M188C:H189T:F190S:S192A:A193R:I194T:H195T:P196R:S197V:I198F:L199C:Q200R:N201M:G202A:G203V:P204L:M205C:F206L:A207L:R209A:R210A:V211*:E212K:E213N:L214S:H215T:S221A:N222T:T223L:E224N:L225W:I227L:V228…	790.0521391817708
AAAAATCTTTCGCACCACTC	GCCACCCGGT	A	ppluGFP	4.51	0.0	0.0	0.0	0.0	0.0	0.0	0.0	4.51	A14G:A81T:C284T:T314C:A342T:A421.:T538A	T38S:K127*:H154L:L155C:H156I:P157Q:M158W:G160A:D161T:N162T:V163C:L164W:V165*:G166A:S167R:F168S:A169L:R170A:T171P:S173P:L174C:R175A:D176T:G177A:G178A:Y179I:Y180T:S181H:F182L:V183W:V184*:D185T:S186H:H187T:M188C:H189T:F190S:S192A:A193R:I194T:H195T:P196R:S197V:I198F:L199C:Q200R:N201M:G202A:G203V:P204L:M205C:F206L:A207L:R209A:R210A:V211*:E212K:E213N:L214S:H215T:S221A:N222T:T223L:E224N:L225W:I227L:V228…	790.0521391817708
AAAAATCTTTCGCACCACTC	TTGAGGCTGC	A	ppluGFP	0.68	0.0	0.0	0.0	0.0	0.0	0.0	1.86	2.54	A14G:A81T:C284T:T314C:A342T:A421.:T538A	T38S:K127*:H154L:L155C:H156I:P157Q:M158W:G160A:D161T:N162T:V163C:L164W:V165*:G166A:S167R:F168S:A169L:R170A:T171P:S173P:L174C:R175A:D176T:G177A:G178A:Y179I:Y180T:S181H:F182L:V183W:V184*:D185T:S186H:H187T:M188C:H189T:F190S:S192A:A193R:I194T:H195T:P196R:S197V:I198F:L199C:Q200R:N201M:G202A:G203V:P204L:M205C:F206L:A207L:R209A:R210A:V211*:E212K:E213N:L214S:H215T:S221A:N222T:T223L:E224N:L225W:I227L:V228…	23170.83247840537
AAAAATGAACACAAAACCAC	AGGAACGGCA	A	ppluGFP	13.8	0.0	0.0	0.0	0.0	0.0	0.0	0.0	13.8	T177A:C281T:A596G	F70I	790.0521391817708
AAAAATGAACACAAAACCAC	ATGTTTGCTA	A	ppluGFP	23.32	0.0	0.0	2.86	0.0	0.0	0.0	0.0	26.18	T177A:C281T:A596G	F70I	590.0
AAAAATGAACACAAAACCAC	CTTCGATCGG	A	ppluGFP	5.41	0.0	0.0	0.0	0.0	0.0	0.0	0.0	5.41	T177A:C281T:A596G	F70I	790.0521391817708
AAAAATGAACACAAAACCAC	GGAAGATCTT	A	ppluGFP	6.25	0.0	0.0	0.0	0.0	0.0	0.0	0.0	6.25	T177A:C281T:A596G	F70I	790.0521391817708
AAAAATGAACACAAAACCAC	GTCGTAGACG	A	ppluGFP	7.49	0.0	0.0	0.0	0.0	0.0	0.0	0.0	7.49	T177A:C281T:A596G	F70I	790.0521391817708
AAAAATGACAATAAAAAGTC	ACGCTCACAG	A	ppluGFP	1.75	0.0	0.0	0.0	1.15	0.0	0.07	0.0	2.97	A108T:A267G:A343T:C395T	K47*:K102E:K127M	851.4461011374844
AAAAATGACAATAAAAAGTC	TGGATACCCA	A	ppluGFP	1.46	0.0	0.0	0.0	0.0	0.0	0.0	2.68	4.1400000000000015	A108T:A267G:A343T:C395T	K47*:K102E:K127M	19216.30862965375
AAAAATGCCATGAAAAAATA	ATGGATCTCC	A	ppluGFP	0.68	0.0	0.0	0.0	5.45	0.35	0.0	0.0	6.48	A12T:T16A:C227T:T394A	K15*:I16N:I144N	12192.01932252284
AAAAATGCCATGAAAAAATA	GACGATCTGG	A	ppluGFP	8.06	0.0	0.0	0.0	0.1	1.84	2.33	0.0	12.330000000000002	A12T:T16A:C227T:T394A	K15*:I16N:I144N	590.0
AAAAATGGACAAGAAACAAA	GTCAGGGTAG	A	ppluGFP	0.28	0.0	0.0	0.0	0.57	0.0	0.0	0.0	0.85	A114T:A135T:G327A	K49*:T56S:V122M	11070.885930499138
AAAAATGGACAAGAAACAAA	TTCGGTTTCG	A	ppluGFP	13.97	0.0	0.0	0.0	0.0	0.0	0.0	0.0	13.97	A114T:A135T:G327A	K49*:T56S:V122M	790.0521391817708
AAAAATGGCCTGTCCTCTGT	AATATCTTTG	A	ppluGFP	0.0	0.0	0.0	1.39	1.15	4.1	1.27	0.0	7.909999999999998	G369A:G435A:G576T	D136N:G160S:A207S	15359.668905482007
AAAAATGGCCTGTCCTCTGT	ATAGGCGGTA	A	ppluGFP	0.0	0.0	0.0	0.0	2.87	6.43	2.61	0.0	11.91	G369A:G435A:G576T	D136N:G160S:A207S	16392.45264665228
AAAAATTAAAACCACAACCT	GGAAGATCTT	A	ppluGFP	8.0	0.0	0.0	0.09	2.87	0.0	0.0	0.0	10.96	C256T:T459G:A528.	T98M:F168V:S192A:A193R:I194S:H195T:P196R:S197V:I198F:L199C:Q200R:N201M:G202A:G203V:P204L:M205C:F206L:A207L:R209A:R210A:V211*:E212K:E213N:L214S:H215T:S221A:N222T:T223L:E224N:L225W:I227L:V228S:E229S:Y230I:Q231N:H232T:A233P:F234S:K235R:T236R:I238L:A239L:F240S:A241H	590.0
AAAAATTAAACTGTCACTCA	AGGCGTCAAA	A	ppluGFP	0.0	0.07	6.16	15.06	24.78	10.88	0.14	0.0	57.09	G321C:T456A:C465A	G120R:S167T:R170S	11513.657346443677
AAAAATTAAACTGTCACTCA	AGTTAGTAAA	A	ppluGFP	0.0	0.0	0.0	3.29	10.24	0.0	0.0	0.0	13.53	G321C:T456A:C465A	G120R:S167T:R170S	11218.513344084453
AAAAATTAAACTGTCACTCA	TTGTCGGGAT	A	ppluGFP	0.0	0.0	0.0	3.9	28.23	0.0	0.0	0.0	32.13	G321C:T456A:C465A	G120R:S167T:R170S	11457.854049807658
AAAAATTAATATAAAACACA	GTGCCATGTT	A	ppluGFP	0.0	0.0	0.0	0.0	0.0	1.91	0.0	0.0	1.91	G45T:T177A:T220C:C403T	G26C:F70I:F86S:S148L	16460.019114610084
AAAAATTAATTAAAAAAAAT	AGGTGTGGTG	A	ppluGFP	0.0	0.0	0.0	0.0	0.0	0.0	1.13	0.0	1.13	C17T:C31A:A124G:A131T:A181T:A374T:T538C:C577A	T21K:K52R:Y71F:I194T:A207D	21788.014728208138
AAAAATTAATTAAAAAAAAT	CATCTCAGTT	A	ppluGFP	0.0	0.0	0.0	0.0	0.0	0.78	0.0	0.0	0.78	C17T:C31A:A124G:A131T:A181T:A374T:T538C:C577A	T21K:K52R:Y71F:I194T:A207D	16460.019114610084
AAAAATTAATTAAAAAAAAT	CTATGGAATC	A	ppluGFP	0.85	0.0	0.0	0.0	0.0	0.0	0.0	0.0	0.85	C17T:C31A:A124G:A131T:A181T:A374T:T538C:C577A	T21K:K52R:Y71F:I194T:A207D	790.0521391817708
AAAAATTACATCCAAACAAT	AGGTTATCGT	A	ppluGFP	0.0	0.0	0.0	8.66	0.1	0.64	0.0	0.0	9.4	G241A:A637T	G93D:H232L	9115.026170798903
AAAAATTACATCCAAACAAT	CTATGCCAAT	A	ppluGFP	0.0	0.0	0.0	9.78	0.0	0.0	0.0	0.0	9.78	G241A:A637T	G93D:H232L	8103.226340878615
AAAAATTACATCCAAACAAT	TGACCACAGG	A	ppluGFP	0.0	0.0	0.0	6.06	1.72	0.0	0.0	0.0	7.7799999999999985	G241A:A637T	G93D:H232L	10003.810449893328
AAAAATTACTATAAAAACTT	CTTAGACGGC	A	ppluGFP	0.0	0.0	0.0	0.0	1.44	0.0	0.0	0.0	1.44	T49A:A105T:A106G:C121A:G134T:C233T:G486T:A528T:G564A:C641A:G657A	V27E:N46C:T51N:G177C:K191*:G203S:A239T	12393.72449204588
AAAAATTACTATAAAAACTT	GGTTAAGCCG	A	ppluGFP	0.0	0.0	0.0	0.0	2.58	0.0	0.0	0.0	2.58	T49A:A105T:A106G:C121A:G134T:C233T:G486T:A528T:G564A:C641A:G657A	V27E:N46C:T51N:G177C:K191*:G203S:A239T	12393.72449204588
AAAAATTTCCATTCAAAATC	GAGGCGATTG	A	ppluGFP	0.0	0.0	0.0	2.34	0.0	0.0	0.0	0.0	2.34	A27G:C35T:G113A:C260T:A277G:C326T:A418G:C524T	I20V:M48I:D105G:E153G	8103.226340878615
AAAAATTTGATCACAGCAAC	ATCCAGTGTT	A	ppluGFP	0.0	0.0	0.0	0.0	2.3	16.18	5.15	0.0	23.630000000000006	wt	wt	17068.078285203326
AAAAATTTGATCACAGCAAC	GCTCATGGGA	A	ppluGFP	0.0	0.0	0.0	0.0	11.87	11.59	10.44	0.32	34.22	wt	wt	16488.629975508138
AAAAATTTGATCACAGCAAC	TGTCTGCGGG	A	ppluGFP	0.0	0.0	0.0	0.0	0.0	13.0	9.81	0.59	23.4	wt	wt	18672.470318145515
AAAAATTTGCAAACAAACGA	CCAAAGCAGT	A	ppluGFP	1.69	0.0	0.0	0.0	0.0	0.0	0.0	0.0	1.69	A211C:G212T:C250T:T297C:C437T:G588A:A637T	E81A:T96I:S112P:V211I:H232L	790.0521391817708
AAAAATTTTTATTACACTAA	GATTGCGTGC	A	ppluGFP	0.0	0.0	0.0	0.0	2.2	0.0	1.55	0.0	3.75	A427T:A509G:A515G:C543A:T660C	H156L:P196T:F240L	15864.224416261732
AAAAATTTTTATTACACTAA	TGGGTCTAGG	A	ppluGFP	0.0	0.0	0.0	0.0	13.49	9.75	1.62	0.0	24.860000000000007	A427T:A509G:A515G:C543A:T660C	H156L:P196T:F240L	13948.76152586181
AAAACAAAAAAAAACAAATC	CGCCAGAGTT	A	ppluGFP	0.0	0.0	0.0	0.0	6.7	8.83	0.49	0.0	16.02	C413T:T571C:G617T	M205T	14316.116808596986
AAAACAAAAAAAAACAAATC	TGTGGCGTAA	A	ppluGFP	0.0	0.0	0.0	0.0	4.21	0.07	0.0	0.0	4.28	C413T:T571C:G617T	M205T	12991.059593492431
AAAACAAAAAAAACCAAAGA	GTTCAGGGGT	A	ppluGFP	4.0	0.0	0.0	0.0	0.0	0.0	0.0	0.0	4.0	A42T:G285C:A529G	N25Y:V108L:K191R	790.0521391817708
AAAACAAAAAAAATAACCCC	CGAGTCGTAC	A	ppluGFP	0.0	0.0	0.0	0.0	5.65	4.38	2.82	8.5	21.35	wt	wt	20747.66492392404
AAAACAAAAAAAATAACCCC	GAATAGTAGT	A	ppluGFP	0.06	0.0	0.0	0.0	2.3	15.41	6.42	0.0	24.19	wt	wt	17307.370678029798
AAAACAAAAAAAATAACCCC	GTGTCGTGTT	A	ppluGFP	0.0	0.0	0.0	0.87	3.92	12.01	0.0	0.0	16.8	wt	wt	15034.049595656934
AAAACAAAAAAAATAACCCC	TGCTCTGCCT	A	ppluGFP	0.0	0.0	0.0	1.73	14.74	23.75	9.53	5.82	55.57	wt	wt	16575.250718622152
AAAACAAAAAAAATGTAAAC	ACATGCCATG	A	ppluGFP	28.34	0.0	0.0	0.0	0.0	0.0	0.0	0.0	28.34	T301C:T566C:G639A	F113S:A233T	790.0521391817708
AAAACAAAAAAAATGTAAAC	GGGAAATACA	A	ppluGFP	6.82	0.0	0.0	0.0	0.0	0.0	0.0	0.0	6.82	T301C:T566C:G639A	F113S:A233T	790.0521391817708
AAAACAAAAAAACCATTATC	GATGGACATA	A	ppluGFP	0.0	0.0	0.0	3.98	0.0	0.0	0.42	0.0	4.4	C96A:G97T:T141C:T195C:C480T:A523G:C542G	R43I:S58P:Y76H:R175C:H189R:H195Q	9102.050712823611
AAAACAAAAAAAGAGCTCCC	CGGGCCGTTT	A	ppluGFP	0.0	0.0	0.0	0.0	11.67	3.46	0.07	0.0	15.2	T177C:T182A:C245T:A393G:T401C:A593G	F70L:Y71*:I144V	13628.569529535764
AAAACAAAAAAATAAGAATT	AGCCCGGGCG	A	ppluGFP	0.0	0.0	0.0	2.94	0.0	0.0	0.0	0.0	2.94	T382C	F140S	8103.226340878615
AAAACAAAAAAATTAAAACC	GCGGGGGTGA	A	ppluGFP	0.0	3.05	0.0	0.0	2.39	2.47	0.0	0.0	7.91	T381A:T473C	F140I	9703.347159080178
AAAACAAAAAACAAAACCAA	GCCGAGAATA	A	ppluGFP	0.9	0.74	0.0	0.0	0.0	0.0	0.0	0.0	1.64	G87A:C188T:T219A:A427G:G479A:T571C	E40K:F86I:H156R:M205T	1670.3520825915232
AAAACAAAAAACACAAAAGA	ACAGCGCGAG	A	ppluGFP	27.1	0.0	0.0	0.0	0.0	0.0	0.0	0.0	27.1	A15T:C341T:C385G:C403T:C512G:A515T	I16F:T141R:S148L:D185E	790.0521391817708
AAAACAAAAAACACAAAAGA	CGGTTAGGTC	A	ppluGFP	26.48	0.0	0.07	0.0	0.0	0.0	0.0	0.0	26.55	A15T:C341T:C385G:C403T:C512G:A515T	I16F:T141R:S148L:D185E	601.6706719417873
AAAACAAAAAACACAAAAGA	TGCAATGCGT	A	ppluGFP	40.17	0.0	0.79	0.0	0.1	0.0	0.28	0.0	41.34	A15T:C341T:C385G:C403T:C512G:A515T	I16F:T141R:S148L:D185E	590.0
AAAACAAAAAACATAAAACT	GCCTACGTCC	A	ppluGFP	0.0	0.0	0.0	2.16	1.53	1.06	2.68	0.0	7.43	A58G:C293T	E30G	14971.878626536594
AAAACAAAAAACATAAAACT	GTTGAAGTGG	A	ppluGFP	0.0	0.0	0.0	14.29	14.07	8.55	0.28	0.0	37.19	A58G:C293T	E30G	11739.978852019649
AAAACAAAAAACATAAAACT	TATTTGTCTG	A	ppluGFP	0.06	0.0	2.12	2.25	15.98	15.27	18.56	1.0	55.24	A58G:C293T	E30G	16469.386715507648
AAAACAAAAAACATAAAACT	TGTAGGTGTT	A	ppluGFP	0.0	0.0	0.0	8.92	7.85	4.38	0.0	0.0	21.15	A58G:C293T	E30G	11439.568749546615
AAAACAAAAAACATAAAACT	TTCAGCGCAA	A	ppluGFP	0.0	0.0	0.0	0.0	4.11	1.06	0.0	0.0	5.17	A58G:C293T	E30G	13596.1914403269
AAAACAAAAAACATAAAATA	GTTTGTGTGT	A	ppluGFP	0.79	0.0	0.0	0.0	0.0	0.21	0.0	0.0	1.0	T223C:C319G:A519T	L87P:A119G:M188L	590.0
AAAACAAAAAACATAAAATA	TATCTCTGCG	A	ppluGFP	0.62	0.0	0.0	0.0	0.0	0.0	0.0	0.0	0.62	T223C:C319G:A519T	L87P:A119G:M188L	790.0521391817708
AAAACAAAAAACATAAACCC	TATGGGCGTG	A	ppluGFP	0.0	0.0	0.0	22.77	21.72	7.63	1.27	0.0	53.39	T195C:C362T:C539T	Y76H	11305.630737072517
AAAACAAAAAACATAAACCC	TCCGCAGAAG	A	ppluGFP	0.0	0.0	0.0	0.0	3.44	2.9	0.0	0.0	6.34	T195C:C362T:C539T	Y76H	13950.074224267124
AAAACAAAAAACATAACAAG	GGAGCTAAAA	A	ppluGFP	0.0	0.0	0.0	0.0	3.73	0.0	0.0	0.0	3.73	T242C:C281A	wt	12393.72449204588
AAAACAAAAAACATAACAAG	GGGTTGCTTT	A	ppluGFP	0.0	0.0	0.0	0.0	8.8	0.0	0.0	3.68	12.48	T242C:C281A	wt	15434.801084047192
AAAACAAAAAACCAAAACCA	AGACTCATTA	A	ppluGFP	0.28	0.0	0.0	0.0	0.0	0.0	0.0	0.0	0.28	A12G:A305G:T306C:T346C	K15E:Y115H:V128A	790.0521391817708
AAAACAAAAAACCAAAACCA	CGGATCCTAG	A	ppluGFP	2.99	0.0	0.0	0.0	0.0	0.0	0.0	0.0	2.99	A12G:A305G:T306C:T346C	K15E:Y115H:V128A	790.0521391817708
AAAACAAAAAACCAAAACCA	TGTACACTGT	A	ppluGFP	1.13	0.0	0.0	0.0	0.0	0.0	0.0	0.0	1.13	A12G:A305G:T306C:T346C	K15E:Y115H:V128A	790.0521391817708
AAAACAAAAAACCATCAAAC	AAACCCATTG	A	ppluGFP	0.0	0.0	0.0	0.0	3.25	0.21	0.21	0.0	3.67	A523G	H189R	13373.875531062844
AAAACAAAAAACCATCAAAC	GATCTAGTGG	A	ppluGFP	0.0	0.0	0.0	0.0	2.49	0.0	1.48	0.0	3.97	A523G	H189R	15344.520393072242
AAAACAAAAAACCATCAAAC	GGGGGGAACC	A	ppluGFP	0.0	0.0	0.0	0.43	1.15	1.77	0.28	0.0	3.63	A523G	H189R	14512.707221280525
AAAACAAAAAACCATCAAAC	GTGTCATTCT	A	ppluGFP	0.0	0.0	0.0	5.97	0.1	3.67	0.92	0.0	10.66	A523G	H189R	11870.572729113965
AAAACAAAAAACCATCAAAC	GTTTGCGTGG	A	ppluGFP	0.0	0.0	0.0	0.0	10.33	15.76	6.92	0.0	33.01	A523G	H189R	15988.72120763329
AAAACAAAAAACCATCAAAC	TAGCGTGTAT	A	ppluGFP	0.0	0.0	0.0	8.48	6.89	7.92	1.13	0.0	24.42	A523G	H189R	12553.798252687571
AAAACAAAAAACCATCAAAC	TATGGCGGCT	A	ppluGFP	0.0	0.0	0.0	0.0	5.65	2.26	0.0	0.0	7.91	A523G	H189R	13717.282336671527
AAAACAAAAAACGCACCAAA	AAGGACTATG	A	ppluGFP	1.97	0.0	0.0	0.0	0.0	0.0	0.0	0.0	1.97	A91G:T139C:T331A:T402A:C602G:T642C	Q41R:F57S:I123N:S148T:H215Q:F234L	790.0521391817708
AAAACAAAAAACGCACCAAA	AGGATGCGGT	A	ppluGFP	3.15	1.71	0.0	0.0	0.0	0.0	0.0	0.0	4.8599999999999985	A91G:T139C:T331A:T402A:C602G:T642C	Q41R:F57S:I123N:S148T:H215Q:F234L	1586.8529481599203
AAAACAAAAAAGCAAAACCG	GGTGACCCCA	A	ppluGFP	6.82	0.0	0.0	0.0	0.0	0.14	0.0	0.0	6.96	A30T:C68A:C96T:T139C:C145A:T513A	T21S:R43C:F57S:P59Q:S186T	590.0
AAAACAAAAAAGCAAAACCG	TCACGTTCTT	A	ppluGFP	0.68	0.0	0.0	0.0	0.0	0.0	0.0	0.0	0.68	A30T:C68A:C96T:T139C:C145A:T513A	T21S:R43C:F57S:P59Q:S186T	790.0521391817708
AAAACAAAAAAGCAAAACCG	TTCGAATAGC	A	ppluGFP	0.0	0.0	0.0	0.0	0.0	4.17	0.0	0.0	4.17	A30T:C68A:C96T:T139C:C145A:T513A	T21S:R43C:F57S:P59Q:S186T	16460.019114610084
AAAACAAAAAAGCAAAACCG	TTGGCGCCGA	A	ppluGFP	1.24	0.0	0.0	0.0	0.0	0.0	0.78	0.0	2.02	A30T:C68A:C96T:T139C:C145A:T513A	T21S:R43C:F57S:P59Q:S186T	590.0
AAAACAAAAAAGGCAAAAAA	GACACAATGA	A	ppluGFP	4.34	0.0	3.84	0.0	0.0	0.0	0.0	0.0	8.18	T10C:G69.:A102T:C122A:A131T:T186C:A347T:G557T	M14T:G35A:E36R:G37A:T38P:P39R:E40N:Q41R:G42A:R43A:M44C:T45P:N46T:K47R:M48*:K49S:S50P:T51Q:G53A:A54L:L55*:T56P:S58L:P59R:Y60T:L61C:L62S:S63A:H64T:V65L:M66W:G67V:Y68T:G69A:F70S:Y71I:H72T:F73S:G74A:T75R:Y76T:S78P:G79V:Y80T:E81R:N84I:P85R:F86S:L87S:H88T:A89L:I90S:N91T:N92T:G93V:G94A:Y95T:T96Q:N97I:T98R:R99A:I100L:E101K:K102S:Y103T:E104R:D105T:G106A:G107A:V108S:L109F:H110T:V111Y:S112H:F113S:S114H:Y115…	1978.815419628288
AAAACAAAAAAGTACACTCA	GGCGGGCAGG	A	ppluGFP	0.0	0.0	0.0	6.06	11.2	10.81	4.45	3.64	36.16	wt	wt	14945.76732009898
AAAACAAAAAAGTACACTCA	TCACCGTCTG	A	ppluGFP	0.0	0.0	0.0	6.75	0.19	0.0	0.0	0.0	6.94	wt	wt	9174.205382258202
AAAACAAAAAAGTACACTCA	TTAGTCCTGC	A	ppluGFP	0.0	0.0	0.0	2.6	19.9	12.93	2.82	0.91	39.16	wt	wt	13688.617857060208
AAAACAAAAAATAAAACAAA	ACCGTGAGTG	A	ppluGFP	0.0	0.0	0.0	0.0	0.0	2.05	3.39	0.0	5.44	G50T:T141A:T182C	S58T	19287.556466441456
AAAACAAAAAATAAAACAAA	GGCGGTTGCC	A	ppluGFP	0.0	0.0	0.0	2.86	5.45	1.48	1.27	1.64	12.7	G50T:T141A:T182C	S58T	13668.527849908884
AAAACAAAAAATAAACTAAG	AGACTTGGCC	A	ppluGFP	1.69	0.0	0.0	0.0	9.95	0.21	5.08	0.0	16.93	C430A:T456A	P157Q:S167T	14070.219208386752
AAAACAAAAAATAAACTAAG	AGCGCGTTAA	A	ppluGFP	0.0	0.0	0.0	0.0	0.0	2.69	0.64	0.0	3.33	C430A:T456A	P157Q:S167T	18197.30818544596
AAAACAAAAAATAAACTAAG	CGGTGAGTTA	A	ppluGFP	0.0	0.0	0.0	5.54	2.87	3.89	0.0	0.0	12.3	C430A:T456A	P157Q:S167T	11702.305204833538
AAAACAAAAAATAAACTAAG	TACTTTTTCA	A	ppluGFP	0.0	0.0	0.0	0.0	2.39	2.33	0.0	0.0	4.7200000000000015	C430A:T456A	P157Q:S167T	14016.346067032322
AAAACAAAAAATACATAAGC	ATTCCATAGT	A	ppluGFP	0.0	0.0	0.0	3.98	6.32	5.3	2.4	0.0	18.0	wt	wt	13630.0610974451
AAAACAAAAAATACATAAGC	GCCCTTCATT	A	ppluGFP	0.0	0.07	0.0	0.0	0.0	2.05	0.0	0.0	2.12	wt	wt	15454.963536861953
AAAACAAAAAATACATAAGC	GTGATCCAGG	A	ppluGFP	0.0	0.0	0.0	0.0	9.57	2.4	22.58	7.95	42.5	wt	wt	20700.326295458883
AAAACAAAAAATACATAAGC	TATTGCTTGC	A	ppluGFP	0.0	0.0	0.0	0.0	17.03	13.57	1.2	0.14	31.94	wt	wt	13967.305498678003
AAAACAAAAAATACGAACAA	TTATAGGGAT	A	ppluGFP	0.0	0.0	2.52	0.0	2.11	0.0	0.85	0.0	5.48	C4T:T187A:T201C:T232C:C288T:G325A:A421T:T471C:T494C:C584A:T616A:A628T	P1L:F73Y:S78P:I90T:L109F:R121H:H154L:F172L:L225Q:E229V	9776.62237071157
AAAACAAAAAATATGAAAAT	TATTCCGGGT	A	ppluGFP	0.0	0.0	0.0	0.0	2.49	0.42	0.64	0.0	3.5500000000000003	A76G:G285A:A378G	E36G:V108I:I139V	13680.796634013805
AAAACAAAAACAACAACACA	AACTCTACTT	A	ppluGFP	80.85	0.0	0.0	2.94	0.1	4.81	0.0	0.0	88.69999999999997	G63A:T180A:T297A:T508C:C582A:T643A	V32I:Y71N:S112T:V184A:R209S:F234Y	590.0
AAAACAAAAACAACAACACA	ACGTGGGTAG	A	ppluGFP	38.99	0.0	0.0	0.0	0.0	0.0	0.14	0.0	39.13	G63A:T180A:T297A:T508C:C582A:T643A	V32I:Y71N:S112T:V184A:R209S:F234Y	590.0
AAAACAAAAACAACAACACA	ACTTTGCTTT	A	ppluGFP	22.82	0.0	0.0	0.0	0.0	0.0	0.0	0.0	22.82	G63A:T180A:T297A:T508C:C582A:T643A	V32I:Y71N:S112T:V184A:R209S:F234Y	790.0521391817708
AAAACAAAAACAACAACACA	ATGCATGTTC	A	ppluGFP	21.75	0.0	0.0	0.0	0.0	0.0	0.0	0.0	21.75	G63A:T180A:T297A:T508C:C582A:T643A	V32I:Y71N:S112T:V184A:R209S:F234Y	790.0521391817708
AAAACAAAAACAACAACACA	CATTGGCAGT	A	ppluGFP	74.42	0.0	2.78	0.0	0.0	0.0	0.0	0.0	77.2	G63A:T180A:T297A:T508C:C582A:T643A	V32I:Y71N:S112T:V184A:R209S:F234Y	590.0
AAAACAAAAACAACAACACA	CGCGATCGTA	A	ppluGFP	27.44	0.0	0.0	0.0	0.0	0.0	0.0	0.0	27.44	G63A:T180A:T297A:T508C:C582A:T643A	V32I:Y71N:S112T:V184A:R209S:F234Y	790.0521391817708
AAAACAAAAACAACAACACA	CGTACGGTCA	A	ppluGFP	45.8	0.0	0.0	0.0	0.0	0.0	0.07	0.0	45.87	G63A:T180A:T297A:T508C:C582A:T643A	V32I:Y71N:S112T:V184A:R209S:F234Y	590.0
AAAACAAAAACAACAACACA	GACGAACCTT	A	ppluGFP	118.87	0.0	0.07	0.0	0.29	0.71	0.14	0.05	120.13	G63A:T180A:T297A:T508C:C582A:T643A	V32I:Y71N:S112T:V184A:R209S:F234Y	590.0
AAAACAAAAACAACAACACA	GGTTCGCCCT	A	ppluGFP	24.06	0.0	0.0	0.0	0.0	0.0	0.0	0.0	24.06	G63A:T180A:T297A:T508C:C582A:T643A	V32I:Y71N:S112T:V184A:R209S:F234Y	790.0521391817708
AAAACAAAAACAACAACACA	GTAACCGTGG	A	ppluGFP	58.7	0.0	0.07	0.0	0.1	0.07	0.07	0.0	59.01000000000001	G63A:T180A:T297A:T508C:C582A:T643A	V32I:Y71N:S112T:V184A:R209S:F234Y	590.0
AAAACAAAAACAACAACACA	GTAATGTTAC	A	ppluGFP	54.82	0.0	0.0	0.09	0.0	0.0	0.07	0.0	54.98	G63A:T180A:T297A:T508C:C582A:T643A	V32I:Y71N:S112T:V184A:R209S:F234Y	590.0
AAAACAAAAACAACAACACA	GTCCGTCTAG	A	ppluGFP	83.21	0.0	0.0	0.0	0.0	0.14	0.07	0.0	83.41999999999999	G63A:T180A:T297A:T508C:C582A:T643A	V32I:Y71N:S112T:V184A:R209S:F234Y	590.0
AAAACAAAAACAACAACACA	TCATTACGTG	A	ppluGFP	107.94	0.0	0.0	0.0	1.24	0.0	0.07	0.0	109.25	G63A:T180A:T297A:T508C:C582A:T643A	V32I:Y71N:S112T:V184A:R209S:F234Y	590.0
AAAACAAAAACAACAACACA	TTCTGCCCGA	A	ppluGFP	22.48	0.0	0.0	0.0	0.0	0.0	0.0	0.0	22.48	G63A:T180A:T297A:T508C:C582A:T643A	V32I:Y71N:S112T:V184A:R209S:F234Y	790.0521391817708
AAAACAAAAACAACATACCA	CTCTTGCAGG	A	ppluGFP	5.58	0.0	0.0	0.0	0.0	0.0	0.0	0.0	5.58	G71T:A105T:G279T	N46Y:G106C	790.0521391817708
AAAACAAAAACAACATACCA	GTGTTGCTGT	A	ppluGFP	1.13	0.0	0.0	0.0	0.0	0.0	0.0	0.0	1.13	G71T:A105T:G279T	N46Y:G106C	790.0521391817708
AAAACAAAAACAACTAAAAA	ATTGGATGGA	A	ppluGFP	0.0	0.0	0.73	0.0	0.0	0.0	0.07	1.23	2.03	G77C:C407G:T494C:T553C	E36D:N149K:L199P	20742.39229493476
AAAACAAAAACCAGCAGCCG	CTGTTTCGTT	A	ppluGFP	0.0	0.0	0.0	0.0	4.88	0.0	0.0	0.0	4.88	G157A:C403T:T415A	S63N:S148L:V152D	12393.72449204588
AAAACAAAAACCTAAAAAAG	TCTTTGGTTG	A	ppluGFP	0.0	0.0	0.0	0.0	2.2	0.0	0.0	0.0	2.2	T23C:G93T:A266T:T625C	G42C:E101D:V228A	12393.72449204588
AAAACAAAAACCTAAAAAAG	TGGACTCGGC	A	ppluGFP	0.0	0.0	0.0	0.0	0.0	2.54	0.35	0.0	2.89	T23C:G93T:A266T:T625C	G42C:E101D:V228A	17999.245289270293
AAAACAAAAAGAATAAAAAC	AATTTGACCA	A	ppluGFP	0.0	0.0	0.0	0.0	0.0	11.38	0.0	0.0	11.38	C420T:T478C:A621T	H154Y:L174P:I227F	16460.019114610084
AAAACAAAAAGCATAAAACC	AATGATCGTT	A	ppluGFP	1.52	0.0	0.0	0.0	0.0	0.0	0.0	0.0	1.52	T16C:A115G:C158T:C447A:T574C	I16T:K49R:L164M:F206S	790.0521391817708
AAAACAAAAAGCATAAAACC	GTCCGAAATC	A	ppluGFP	0.0	0.0	0.0	0.0	0.0	0.0	0.35	0.0	0.35	T16C:A115G:C158T:C447A:T574C	I16T:K49R:L164M:F206S	21788.014728208138
AAAACAAAAAGCATAAAACC	TCACTTACGC	A	ppluGFP	0.28	0.0	0.0	0.0	0.0	0.0	0.0	0.0	0.28	T16C:A115G:C158T:C447A:T574C	I16T:K49R:L164M:F206S	790.0521391817708
AAAACAAAAAGCATAAAACC	TTCAACCGTG	A	ppluGFP	0.51	0.0	0.0	0.0	0.0	0.0	0.0	0.0	0.51	T16C:A115G:C158T:C447A:T574C	I16T:K49R:L164M:F206S	790.0521391817708
AAAACAAAAAGGAAAATAAC	CGGTTTTTAT	A	ppluGFP	0.0	0.0	0.0	0.0	0.0	1.48	0.0	0.0	1.48	T397G:A519C	I145S:M188L	16460.019114610084
AAAACAAAAATAACTCCCCA	ACCTCCTATG	A	ppluGFP	0.0	0.0	0.0	0.0	1.63	5.23	0.0	0.0	6.86	C533A:G617T	S192R	14699.173145521941
AAAACAAAAATAACTCCCCA	TTCGTGACGG	A	ppluGFP	0.0	0.0	0.0	0.0	2.58	7.07	0.85	0.0	10.5	C533A:G617T	S192R	15633.736307071023
AAAACAAAAATCAAAAACTA	GTAAAGAAGT	A	ppluGFP	1.75	0.0	0.0	0.0	0.0	0.0	0.0	0.0	1.75	C17T:A109T:G366A:G369A:T494A	K47M:E135K:D136N:Y179*	790.0521391817708
AAAACAAAAATCAAAAACTA	TCAAACGAAG	A	ppluGFP	0.0	5.2	0.0	0.0	0.0	0.0	0.0	0.0	5.2	C17T:A109T:G366A:G369A:T494A	K47M:E135K:D136N:Y179*	2323.5056563808153
AAAACAAAAATCACAGCATA	TATCTTGCTA	A	ppluGFP	0.0	0.0	0.0	0.0	0.0	0.64	1.69	0.0	2.33	C332T:G489T	G178C	19607.716606589456
AAAACAAAAATGACAGCCCA	GGGCGCGTGG	A	ppluGFP	0.0	0.0	0.0	0.0	2.49	2.47	0.0	0.0	4.960000000000001	A234G:A410G:T451A:T598C:T622C:A628G:T661A	N91D:V165E:L214P:I227T:E229G:F240Y	14024.406760256272
AAAACAAAAATGGAATAACA	ACGCATTGTT	A	ppluGFP	0.0	0.0	0.0	0.0	0.0	0.92	0.0	0.0	0.92	C615T	wt	16460.019114610084
AAAACAAAAATGGAATAACA	AGTGCTGGAA	A	ppluGFP	0.0	0.0	0.0	0.0	0.0	8.48	0.0	0.0	8.48	C615T	wt	16460.019114610084
AAAACAAAAATGGAATAACA	CCATTCACTC	A	ppluGFP	0.0	0.0	0.0	0.0	6.12	8.13	0.78	0.0	15.03	C615T	wt	14554.651986199122
AAAACAAAAATGGAATAACA	TGAGTGTTAG	A	ppluGFP	0.0	0.0	0.0	0.0	2.49	1.41	0.99	0.14	5.03	C615T	wt	15115.575039668138
AAAACAAAACAAAAAAAAGG	CTGAGCGACA	A	ppluGFP	0.0	0.0	0.0	1.56	0.0	0.0	0.0	0.0	1.56	G32A:G45T:G204A:C304T	G26C:G79S:S114L	8103.226340878615
AAAACAAAACAAACAAAAAA	ACAGGTGACA	A	ppluGFP	0.0	0.0	0.0	0.0	0.0	0.78	1.62	0.0	2.4000000000000004	C227A:T262A:C399T:A484G:A509T:T611C	H88Q:I100N:R147C:D176G	19453.71429793278
AAAACAAAACAAACAAAAAA	CTTTAGCGGA	A	ppluGFP	0.0	0.0	0.0	0.0	0.0	1.98	0.0	0.0	1.98	C227A:T262A:C399T:A484G:A509T:T611C	H88Q:I100N:R147C:D176G	16460.019114610084
AAAACAAAACAAACAAAAAA	GATGTGTCGG	A	ppluGFP	0.0	0.0	0.46	0.09	0.0	0.0	0.07	0.0	0.6200000000000001	C227A:T262A:C399T:A484G:A509T:T611C	H88Q:I100N:R147C:D176G	5132.474949381697
AAAACAAAACAAACAAAAAA	GCTGGACCGG	A	ppluGFP	0.0	0.0	0.0	0.0	1.82	5.02	0.21	0.0	7.05	C227A:T262A:C399T:A484G:A509T:T611C	H88Q:I100N:R147C:D176G	15263.117744445864
AAAACAAAACAAACAAAAAA	TCGGAAAAGC	A	ppluGFP	0.0	0.0	0.0	0.0	0.0	0.57	2.68	0.0	3.25	C227A:T262A:C399T:A484G:A509T:T611C	H88Q:I100N:R147C:D176G	19926.87111012636
AAAACAAAACAAATATCACC	TAGAAGCGTT	A	ppluGFP	3.32	0.0	0.0	0.0	0.0	0.0	0.0	2.0	5.32	G228A:G325A:A519G:G624T	A89T:R121H:M188V:V228F	590.0
AAAACAAAACAACAAAACAA	ACTTGCAGTT	A	ppluGFP	0.0	0.0	0.0	0.0	6.89	5.09	4.3	0.27	16.55	A102T	T45S	15891.326904807205
AAAACAAAACAACAAAACAA	AGATTACGGT	A	ppluGFP	0.0	0.0	0.0	0.0	0.0	0.21	3.18	6.55	9.94	A102T	T45S	25857.113582739184
AAAACAAAACAACAAAACAA	GTGCAACTCA	A	ppluGFP	0.0	0.0	0.0	0.0	0.0	0.0	1.27	0.0	1.27	A102T	T45S	21788.014728208138
AAAACAAAACAACAAAACAA	TTTAGCGTCG	A	ppluGFP	0.0	0.0	0.0	0.0	0.0	1.91	2.96	0.0	4.87	A102T	T45S	19236.66926602281
AAAACAAAACAACAAACGCA	AGAATTTAGT	A	ppluGFP	1.46	0.0	0.0	0.0	0.0	1.34	0.0	0.0	2.8	T361C	F133S	4276.553689155755
AAAACAAAACAACTCAACGT	ACTGTGTTGG	A	ppluGFP	0.0	0.0	0.0	0.0	1.91	2.83	0.0	0.0	4.74	A135G:A165T:A249T:A347T:A411G:C412T:G483A:A500G:G650T	T56A:M66L:T96S:T151V:D176N	14218.437583433904
AAAACAAAACAACTCAACGT	CGAATTCTTA	A	ppluGFP	0.0	0.0	0.0	0.0	0.0	2.9	0.0	0.0	2.9	A135G:A165T:A249T:A347T:A411G:C412T:G483A:A500G:G650T	T56A:M66L:T96S:T151V:D176N	16460.019114610084
AAAACAAAACAACTCAACGT	GGATAGCCAA	A	ppluGFP	0.0	0.0	0.0	7.62	0.0	0.0	0.0	0.0	7.62	A135G:A165T:A249T:A347T:A411G:C412T:G483A:A500G:G650T	T56A:M66L:T96S:T151V:D176N	8103.226340878615
AAAACAAAACAATCAACCTC	ATTATGGGAC	A	ppluGFP	0.0	0.0	0.0	0.0	0.0	1.91	0.0	0.0	1.91	T415C:C447T:G486T:T579A	V152A:G177C:F208I	16460.019114610084
AAAACAAAACACAAAAAATA	AGGCCAAGTC	A	ppluGFP	0.0	0.0	0.0	0.17	0.1	0.0	0.14	0.0	0.41	G69A:A109G:T314C:A646T	G34R:K47R:K235M	13216.294030890782
AAAACAAAACACAAAAAATA	GTGTGTATGG	A	ppluGFP	0.0	0.0	0.0	0.0	0.38	0.49	0.0	0.0	0.87	G69A:A109G:T314C:A646T	G34R:K47R:K235M	14149.671249556235
AAAACAAAACACAAAAAATA	TGTATCCGGG	A	ppluGFP	0.0	0.0	0.0	0.0	3.54	0.0	0.0	0.0	3.54	G69A:A109G:T314C:A646T	G34R:K47R:K235M	12393.72449204588
AAAACAAAACACAAAAACTG	GCGGGCTAAT	A	ppluGFP	0.0	0.0	1.13	0.0	10.14	5.72	5.29	0.32	22.6	G70T:C443G	G34V:N162K	15151.44047509238
AAAACAAAACACAAAAACTG	TGTTTGTCTG	A	ppluGFP	0.0	0.0	0.0	0.0	17.7	10.32	3.39	1.68	33.09	G70T:C443G	G34V:N162K	13959.19709528946
AAAACAAAACACAACGAAAC	CCCGGTCGCG	A	ppluGFP	0.0	0.0	0.0	0.0	8.8	13.29	13.55	0.91	36.55	A343G	K127R	17559.21235387721
AAAACAAAACACAACGAAAC	GCTGGTCGAT	A	ppluGFP	0.0	0.0	0.0	0.0	6.03	13.36	8.96	3.05	31.4	A343G	K127R	17835.70639729605
AAAACAAAACACAACGAAAC	GGTCCATGAA	A	ppluGFP	0.0	0.0	0.0	0.0	14.83	16.68	0.56	1.5	33.57	A343G	K127R	14303.15237319393
AAAACAAAACACAACGAAAC	GTCTTTCGGG	A	ppluGFP	0.06	0.0	0.0	0.0	4.78	4.81	0.0	0.0	9.65	A343G	K127R	14023.073680787571
AAAACAAAACACAACGAAAC	TGGGGTTTCG	A	ppluGFP	0.0	0.0	0.0	0.0	0.0	3.25	0.0	0.0	3.25	A343G	K127R	16460.019114610084
AAAACAAAACACAACGAAAC	TGTTTGCCCG	A	ppluGFP	0.0	0.0	0.0	0.0	11.58	4.59	11.08	0.36	27.61	A343G	K127R	16815.62350702464
AAAACAAAACACACAAAACC	GCGCGCGTAG	A	ppluGFP	0.0	0.0	0.0	0.0	0.0	0.99	1.98	0.27	3.24	wt	wt	20450.958147740326
AAAACAAAACACACAAAACC	GTCCTGGTTG	A	ppluGFP	2.99	0.0	0.0	0.0	0.0	0.0	0.0	0.0	2.99	wt	wt	790.0521391817708
AAAACAAAACACACAAAACC	TGCGCACCCC	A	ppluGFP	0.0	0.0	0.0	0.0	4.69	0.92	0.0	0.0	5.61	wt	wt	13526.58930567397
AAAACAAAACACACAAACAA	GTTCCTTTCA	A	ppluGFP	0.0	0.0	0.0	0.0	10.72	0.14	1.2	0.5	12.56	T10A:T611C	M14K	13400.831968833183
AAAACAAAACACACAAACAA	TCATTTCTTG	A	ppluGFP	0.0	0.0	0.0	0.0	0.29	4.38	4.87	0.0	9.54	T10A:T611C	M14K	18947.346147764918
AAAACAAAACACACAAACAA	TCGGGCTGGC	A	ppluGFP	0.0	0.0	0.0	0.09	3.25	3.32	1.83	0.0	8.49	T10A:T611C	M14K	15594.554990890527
AAAACAAAACACACAAACAA	TGATTTTCAG	A	ppluGFP	0.0	0.0	0.0	0.43	0.1	0.28	0.0	0.0	0.81	T10A:T611C	M14K	11397.664785693536
AAAACAAAACACACAAACAA	TTTCTGGTCA	A	ppluGFP	0.0	0.0	0.0	0.0	6.79	0.0	0.0	0.0	6.79	T10A:T611C	M14K	12393.72449204588
AAAACAAAACATCCACAACC	TAAATCCCTG	A	ppluGFP	0.0	0.0	0.0	0.0	0.29	0.71	0.0	0.0	1.0	A102T:C191T:A271G:T300C:A390G:A441T	T45S:Y103C:F113L:K143E:N162Y	14478.75258363874
AAAACAAAACATCCACAACC	TCCGGAACAA	A	ppluGFP	0.0	0.0	0.0	0.0	5.17	12.79	3.25	0.0	21.21	A102T:C191T:A271G:T300C:A390G:A441T	T45S:Y103C:F113L:K143E:N162Y	16021.408623889907
AAAACAAAACCAATAGACAC	AGGGTCCTGT	A	ppluGFP	0.0	0.0	0.0	0.0	1.63	0.71	0.0	0.0	2.34	C74T:G450A:G504A:T550C	V165I:V183M:I198T	13707.112688654091
AAAACAAAACCCACAAAACA	CCCGCCCAGT	A	ppluGFP	0.0	0.0	0.0	0.0	0.0	2.69	0.0	0.0	2.69	C176T:T550C	I198T	16460.019114610084
AAAACAAAACCCACAAAACA	TCGTGGACTA	A	ppluGFP	0.0	0.0	0.0	0.0	1.24	0.0	0.0	0.0	1.24	C176T:T550C	I198T	12393.72449204588
AAAACAAAACCCACAAAACA	TGGCATTGGT	A	ppluGFP	0.0	0.0	0.0	0.0	3.92	0.92	0.28	0.32	5.44	C176T:T550C	I198T	13660.4815429076
AAAACAAAACCCACAAAACA	TGTCGAGTCT	A	ppluGFP	0.06	0.0	0.93	0.0	18.18	11.02	4.09	0.0	34.28	C176T:T550C	I198T	13787.860033982795
AAAACAAAACCCACAAAACA	TTTTCGGTGG	A	ppluGFP	0.0	0.0	0.0	0.0	1.53	0.78	0.07	0.0	2.38	C176T:T550C	I198T	13799.774293553566
AAAACAAAACCTCACCACCA	CTAGATTGGC	A	ppluGFP	0.0	0.0	0.0	5.02	6.32	0.07	0.0	0.0	11.41	A111G:A115G:T401A:G507A	M48V:K49R:V184I	10945.392774672564
AAAACAAAACGCAAAACACC	CGGGCCTTCT	A	ppluGFP	0.0	0.0	0.0	0.0	4.88	0.0	0.0	0.0	4.88	T40C:G59C:A156T:A354T:T494A:A530G:C555T	L24P:E30D:S63C:T131S:Y179*:Q200*	12393.72449204588
AAAACAAAACGCAAAACACC	GTGTCGTGTT	A	ppluGFP	0.0	0.0	0.0	0.0	0.96	0.0	0.0	0.0	0.96	T40C:G59C:A156T:A354T:T494A:A530G:C555T	L24P:E30D:S63C:T131S:Y179*:Q200*	12393.72449204588
AAAACAAAACGCAAAACACC	TATAAACTTT	A	ppluGFP	0.0	0.0	0.0	0.0	0.0	0.0	0.71	0.0	0.71	T40C:G59C:A156T:A354T:T494A:A530G:C555T	L24P:E30D:S63C:T131S:Y179*:Q200*	21788.014728208138
AAAACAAAACTAACGCAACC	GCCTTAGCGC	A	ppluGFP	0.0	0.0	0.0	0.0	2.01	4.24	0.21	0.0	6.46	wt	wt	15021.359458901277
AAAACAAAAGAAAAAAATCT	AATGCTCTCG	A	ppluGFP	0.0	0.07	0.0	13.85	25.36	35.27	25.9	2.36	102.81	G386T:T416G	wt	15769.443731606309
AAAACAAAAGAAAAAAATCT	GTCCCGGGCG	A	ppluGFP	0.0	0.0	0.0	0.0	19.33	5.58	0.42	0.0	25.33	G386T:T416G	wt	13609.699069298891
AAAACAAAAGAAAAAAATCT	TCTTTGCTGG	A	ppluGFP	0.0	0.0	0.0	6.58	10.62	18.87	0.0	0.0	36.07	G386T:T416G	wt	13945.068620570531
AAAACAAAAGACTTAGACCA	GGCTGCAAAG	A	ppluGFP	0.0	0.0	0.0	0.0	14.74	26.08	10.37	0.14	51.33	C552A:C610T	L199M:T223I	16089.041707628401
AAAACAAAAGATTAAAATAC	CTGATGGGTT	A	ppluGFP	0.0	0.0	0.0	0.0	0.0	2.69	0.0	0.0	2.69	T223C:T323C:C567A	L87P:P204T	16460.019114610084
AAAACAAAAGCAAAAAAATA	CCCGTGAGTC	A	ppluGFP	0.0	0.0	0.0	0.0	0.0	1.13	7.55	0.0	8.68	T182C	wt	20094.263530738604
AAAACAAAAGCAAAAAAATA	CGAGGCGCCG	A	ppluGFP	0.0	0.0	0.0	1.56	10.24	18.09	2.26	1.5	33.65	T182C	wt	15224.735966950206
AAAACAAAAGCAAAAAAATA	GGCCCGTTTT	A	ppluGFP	0.0	0.0	0.0	0.0	6.32	5.23	0.78	0.0	12.33	T182C	wt	14003.862626634644
AAAACAAAAGCAAAAAAATA	GGCGTGCGTG	A	ppluGFP	0.0	0.0	0.0	0.0	2.11	2.76	0.0	0.55	5.419999999999999	T182C	wt	14975.305266084597
AAAACAAAAGCAAAAAAATA	GGGGGAATTG	A	ppluGFP	0.0	0.0	0.0	0.0	0.0	2.54	0.0	0.0	2.54	T182C	wt	16460.019114610084
AAAACAAAAGGCTAACCACC	GCTATGGTAG	A	ppluGFP	0.0	0.0	0.0	0.0	6.79	2.4	1.48	0.0	10.67	T49C:T206C:A370G	V27A:D136G	13792.911541167314
AAAACAAAAGGCTAACCACC	GTCACTGGTG	A	ppluGFP	0.06	0.0	0.0	7.53	14.07	41.41	21.1	107.77	191.94	T49C:T206C:A370G	V27A:D136G	23666.452037737217
AAAACAAAATAAAGAAAAAA	TGTTCGTCGT	A	ppluGFP	1.63	6.1	0.0	0.0	0.0	0.0	0.0	0.0	7.729999999999999	G48A:A76G:C469T:T474A:A529G:T623C	V27M:E36G:T171I:S173T:K191R	1903.1202219119068
AAAACAAAATAATACAACAA	AGGGCCTTAA	A	ppluGFP	0.0	0.0	0.0	0.0	0.19	1.41	0.0	0.0	1.6	G77A:A411G:A530C	T151A:K191N	15076.930159667407
AAAACAAAATAATACACAAC	AACCTGGCCG	A	ppluGFP	0.51	0.0	0.0	0.0	0.0	4.17	0.0	0.0	4.68	G75T:A234C:T339A:T340A:T460C:C488T:A549G	E36*:N91H:F126N:F168S:I198V	15462.085091301127
AAAACAAAATAATACACAAC	AATTGTGCTT	A	ppluGFP	0.11	0.0	0.0	0.0	0.0	0.0	0.0	1.18	1.29	G75T:A234C:T339A:T340A:T460C:C488T:A549G	E36*:N91H:F126N:F168S:I198V	26922.391016553505
AAAACAAAATAATACACAAC	GGAGGGCGGG	A	ppluGFP	0.39	0.0	0.0	0.0	0.0	0.0	0.0	0.0	0.39	G75T:A234C:T339A:T340A:T460C:C488T:A549G	E36*:N91H:F126N:F168S:I198V	790.0521391817708
AAAACAAAATACGCAAACCA	TGGAACTCTC	A	ppluGFP	0.0	0.0	0.0	0.09	0.0	3.39	1.06	0.86	5.4	wt	wt	18120.579701838466
AAAACAAAATACTAAGAAAA	ATGAAATAAG	A	ppluGFP	3.15	0.0	0.0	0.0	0.0	0.0	0.0	0.0	3.15	T339A:G462A:G479T:G510T:G627A	F126I:A169T:D185Y:E229K	790.0521391817708
AAAACAAAATAGACAAAACC	CAATCCAGCA	A	ppluGFP	0.0	0.0	0.0	0.0	1.82	4.31	3.53	5.41	15.07	wt	wt	21417.88517784913
AAAACAAAATAGACAAAACC	CATGCTGAGC	A	ppluGFP	0.0	0.0	0.0	0.0	5.65	0.0	9.88	0.09	15.62	wt	wt	18642.815789395092
AAAACAAAATAGACAAAACC	CCTCGTTCTG	A	ppluGFP	0.0	0.0	0.0	0.0	4.69	0.78	6.56	0.41	12.44	wt	wt	18112.99529920344
AAAACAAAATCACAAATAGA	GGTGTAATAA	A	ppluGFP	0.0	0.0	0.0	0.0	0.67	9.33	1.55	0.0	11.55	C44T:T349C:G358A:A517T	V129A:G132D:H187L	16882.361676717665
AAAACAAAATCACAAATAGA	GTCTACTCGG	A	ppluGFP	0.0	0.0	0.0	0.0	6.79	1.27	0.92	0.0	8.98	C44T:T349C:G358A:A517T	V129A:G132D:H187L	13594.287977365215
AAAACAAAATTCAAAAAACA	TGGGATCTTT	A	ppluGFP	0.0	0.0	0.0	0.0	11.0	10.74	8.19	0.0	29.93	wt	wt	16107.11107723881
AAAACAAACAAAAAATAGCT	CCTCTGGTTC	A	ppluGFP	2.65	5.43	0.0	0.0	0.0	0.0	0.0	0.0	8.08	A43G:A131G:G134A:A266G:T308C:C542A	N25S:H195Q	1826.2946250748125
AAAACAAACAAAACAAAACC	ATTTGGGTTA	A	ppluGFP	2.42	0.0	0.0	0.0	0.0	0.0	0.0	0.0	2.42	G101A:T289C:T339A:C399T:T415A:T581A:G594T	M44I:L109P:F126I:R147C:V152D:F208L:E213*	790.0521391817708
AAAACAAACAAAATAAAAAC	AAGACCAATG	A	ppluGFP	1.63	2.68	0.0	0.0	0.19	0.0	0.0	0.0	4.500000000000001	A621T	I227F	1917.155267578624
AAAACAAACAAAATAAAAAC	CCTGCATGGT	A	ppluGFP	4.45	69.81	100.26	0.09	0.1	0.0	0.0	0.0	174.71	A621T	I227F	3070.460801178805
AAAACAAACAAAATAAAAAC	CGGCTAACAG	A	ppluGFP	4.62	5.2	0.0	0.0	0.0	0.0	0.0	0.0	9.82	A621T	I227F	1730.1893027124677
AAAACAAACAAAGAAAACCC	CGATTTGAAA	A	ppluGFP	2.82	0.0	0.0	0.0	0.0	0.0	0.0	0.0	2.82	A160T:C385A:A405T:A546G	H64L:T141K:N149Y:S197G	790.0521391817708
AAAACAAACAAAGAAAACCC	TCATAGGCTA	A	ppluGFP	0.73	0.0	0.0	0.0	0.0	0.0	0.0	0.0	0.73	A160T:C385A:A405T:A546G	H64L:T141K:N149Y:S197G	790.0521391817708
AAAACAAACAACACCACCCA	ACTTCGGTGT	A	ppluGFP	7.66	0.0	0.0	0.0	0.0	0.0	0.0	0.0	7.66	G86T:C217A:T301C:A496G:C577T	P85Q:F113S:Y180C:A207V	790.0521391817708
AAAACAAACAACACCACCCA	TAGTAAGATG	A	ppluGFP	34.7	0.0	0.0	0.0	0.0	0.0	0.0	0.0	34.7	G86T:C217A:T301C:A496G:C577T	P85Q:F113S:Y180C:A207V	790.0521391817708
AAAACAAACAACACCACCCA	TCTAAGGCCG	A	ppluGFP	5.92	0.0	0.0	0.0	0.0	0.0	0.0	0.0	5.92	G86T:C217A:T301C:A496G:C577T	P85Q:F113S:Y180C:A207V	790.0521391817708
AAAACAAACAACTAAATATC	AGGATGCATG	A	ppluGFP	0.06	0.0	0.0	0.0	15.5	23.89	23.15	2.0	64.6	A19G:C56T	E17G	17525.986838668832
AAAACAAACAACTAAATATC	GCAGCGGTGC	A	ppluGFP	0.0	0.0	0.0	0.0	3.64	8.41	5.65	0.0	17.700000000000006	A19G:C56T	E17G	17154.278873473908
AAAACAAACAAGAAAAACAA	CCCCGCGTTT	A	ppluGFP	0.0	0.0	0.0	5.11	1.15	0.0	0.0	0.0	6.26	A108G:A253G:A347G	K47E:N97S	9945.185684467404
AAAACAAACAAGAAAAACAA	TTAACGTCAA	A	ppluGFP	0.0	0.0	0.0	4.42	17.32	13.07	0.56	0.0	35.37	A108G:A253G:A347G	K47E:N97S	13370.066147769454
AAAACAAACAATCCAACAGA	TGTGGTGGTG	A	ppluGFP	0.0	0.0	0.0	3.29	0.0	0.0	0.0	0.0	3.29	C39T:T187C:C202A:A266G:A367T	F73S:S78Y:E135V	8103.226340878615
AAAACAAACAATTCAACACC	AATCCAATTA	A	ppluGFP	0.0	0.0	0.0	0.0	9.28	14.77	11.29	0.0	35.34	C335T	wt	16905.590568081632
AAAACAAACAATTCAACACC	AGTTTTGCAG	A	ppluGFP	0.0	0.0	0.0	0.0	0.0	4.31	0.0	0.0	4.31	C335T	wt	16460.019114610084
AAAACAAACAATTCAACACC	CCTAAGACTG	A	ppluGFP	0.0	0.0	0.0	1.13	3.35	0.49	0.0	0.0	4.97	C335T	wt	11958.920793504112
AAAACAAACAATTCAACACC	CGAGAGAGTC	A	ppluGFP	0.0	0.0	0.0	0.0	6.51	9.75	10.66	7.27	34.19	C335T	wt	19565.368429309456
AAAACAAACAATTCAACACC	TGGACTCGGC	A	ppluGFP	0.0	0.0	0.0	0.0	3.73	0.0	0.0	0.14	3.87	C335T	wt	13127.794912137286
AAAACAAACAATTCAACACC	TTTTATGTTT	A	ppluGFP	0.0	0.0	0.0	0.0	3.25	5.58	1.48	0.32	10.63	C335T	wt	15803.608380459158
AAAACAAACACAACAACATC	ATAAAGACTG	A	ppluGFP	0.0	0.0	0.0	0.0	5.93	0.0	0.0	2.18	8.11	wt	wt	13626.257090449431
AAAACAAACACAACAACATC	ATACAAGTTT	A	ppluGFP	0.0	0.0	0.0	0.0	2.2	4.45	0.0	0.0	6.65	wt	wt	14397.51122691856
AAAACAAACACAACAACATC	GCTTTAGGCG	A	ppluGFP	0.0	0.0	0.0	7.1	24.11	3.18	18.98	0.0	53.37	wt	wt	15048.20788075699
AAAACAAACACAACAACATC	TCCTACATAA	A	ppluGFP	0.0	0.0	0.0	0.0	0.0	4.45	3.88	0.0	8.33	wt	wt	18799.676583401208
AAAACAAACACCAAACAAGG	CATGTCATTT	A	ppluGFP	0.0	0.0	0.0	0.0	4.4	0.0	0.0	0.0	4.4	T460G	F168C	12393.72449204588
AAAACAAACACCAAACAAGG	CATTGGATAG	A	ppluGFP	0.0	0.0	0.0	7.53	1.05	7.56	7.55	0.0	23.69	T460G	F168C	15423.960569023853
AAAACAAACACCAAACAAGG	CTGATCGGTG	A	ppluGFP	0.0	0.0	0.0	0.0	2.68	1.27	0.0	0.0	3.95	T460G	F168C	13723.931423261409
AAAACAAACACCAAACAAGG	GGCTGGTCTT	A	ppluGFP	0.0	0.0	0.0	13.42	17.51	7.49	3.67	0.0	42.09	T460G	F168C	12202.359448715037
AAAACAAACACCAAACAAGG	GTTGTCATGC	A	ppluGFP	0.0	0.0	0.0	0.09	4.59	5.37	0.0	0.0	10.05	T460G	F168C	14151.482037077483
AAAACAAACACCAAACAAGG	TCCCCGTTCC	A	ppluGFP	0.0	0.0	0.0	0.0	5.36	0.35	0.0	0.0	5.71	T460G	F168C	13291.83162410572
AAAACAAACACCAAACAAGG	TTGAGTTTTC	A	ppluGFP	0.0	0.0	0.0	0.0	3.54	9.12	1.06	0.0	13.72	T460G	F168C	15552.787428505158
AAAACAAACACCATGACAGA	CGATGGGAGA	A	ppluGFP	0.0	0.0	0.0	0.0	0.0	1.41	0.0	0.0	1.41	G210T:A234T	E81*:N91Y	16460.019114610084
AAAACAAACACCATGACAGA	GCGTCCAGGG	A	ppluGFP	0.0	3.05	0.0	0.09	4.5	0.57	1.55	21.73	31.49	G210T:A234T	E81*:N91Y	24468.14692849561
AAAACAAACACCATGACAGA	GGGCCACTCG	A	ppluGFP	0.0	0.0	0.0	0.0	2.68	0.21	4.16	0.0	7.050000000000002	G210T:A234T	E81*:N91Y	18186.945130830158
AAAACAAACACCATGACAGA	GGTGATTGCT	A	ppluGFP	0.0	0.0	0.0	0.0	0.29	0.0	3.18	0.0	3.47	G210T:A234T	E81*:N91Y	20269.410809351928
AAAACAAACACCATGACAGA	TCTGTTCCGG	A	ppluGFP	4.39	0.0	0.0	0.0	0.0	0.0	0.0	0.0	4.39	G210T:A234T	E81*:N91Y	790.0521391817708
AAAACAAACACTACAAACAA	AATCGACGTG	A	ppluGFP	0.0	0.0	0.0	1.99	2.87	3.82	0.0	0.0	8.68	C225A:A313T:C319A:A621G:A648G	H88N:Y117F:A119E:I227V:T236A	13349.810076344109
AAAACAAACACTACAAACAA	AATCGTCTAT	A	ppluGFP	0.0	0.0	0.0	0.0	4.88	0.49	0.0	0.0	5.37	C225A:A313T:C319A:A621G:A648G	H88N:Y117F:A119E:I227V:T236A	13379.207106852928
AAAACAAACACTACAAACAA	ATTCGTTGTC	A	ppluGFP	0.0	0.0	0.0	1.3	9.67	7.0	0.78	0.0	18.750000000000004	C225A:A313T:C319A:A621G:A648G	H88N:Y117F:A119E:I227V:T236A	13617.643924551849
AAAACAAACACTACAAACAA	GCCGGTCTTC	A	ppluGFP	0.0	0.0	0.0	0.0	9.86	3.25	0.0	0.0	13.11	C225A:A313T:C319A:A621G:A648G	H88N:Y117F:A119E:I227V:T236A	13664.012231890489
AAAACAAACACTACAAACAA	TGAGTTTTAA	A	ppluGFP	0.0	0.07	0.0	0.0	3.06	1.77	0.0	0.0	4.9	C225A:A313T:C319A:A621G:A648G	H88N:Y117F:A119E:I227V:T236A	13571.886450347949
AAAACAAACAGCATCAAACA	AGCCTGCTAT	A	ppluGFP	1.46	0.0	0.0	0.0	0.1	0.0	0.0	0.0	1.56	T195G:A214G:T270C:G619A	Y76D:N84S:Y103H:G226E	590.0
AAAACAAACCAAAAATCTAC	CTCTTCCAGG	A	ppluGFP	0.0	0.0	0.0	0.0	9.19	5.09	7.62	0.0	21.9	C39A:C377A:A515T:A665G	L24M	16331.237733549919
AAAACAAACCAAAAATCTAC	TTTTTGGTTG	A	ppluGFP	0.0	0.0	0.0	0.0	23.44	10.53	13.83	1.64	49.44	C39A:C377A:A515T:A665G	L24M	15865.560834104974
AAAACAAACCAAAACCAAAA	CCTCTGGTTC	A	ppluGFP	12.96	18.22	0.0	0.0	2.49	0.0	0.0	0.0	33.67	A165G:T312A:T474A	M66V:Y117N:S173T	1915.381712683931
AAAACAAACCAAAACCAAAA	CGCTCAAGCT	A	ppluGFP	0.34	1.71	0.0	0.0	0.0	0.0	0.0	0.0	2.05	A165G:T312A:T474A	M66V:Y117N:S173T	1935.5190398165407
AAAACAAACCAAAACCAAAA	CTGGGCTTCT	A	ppluGFP	2.65	13.16	0.0	2.94	0.0	0.0	0.0	0.0	18.75	A165G:T312A:T474A	M66V:Y117N:S173T	2343.1979341676
AAAACAAACCAAAACCAAAA	GGAGGGAGCG	A	ppluGFP	8.45	0.37	0.0	0.0	0.0	0.0	0.0	0.0	8.819999999999997	A165G:T312A:T474A	M66V:Y117N:S173T	877.0155673195758
AAAACAAACCAAAACCAAAA	GTGGATTAGC	A	ppluGFP	3.04	3.05	0.0	0.0	0.0	0.0	0.0	0.0	6.09	A165G:T312A:T474A	M66V:Y117N:S173T	1709.0943015847788
AAAACAAACCAAAACCAAAA	TACCCTGGGG	A	ppluGFP	1.35	15.02	0.0	1.3	0.0	0.0	0.0	0.0	17.67	A165G:T312A:T474A	M66V:Y117N:S173T	2319.238329377493
AAAACAAACCACAAAACCCT	AGCGGTGGCG	A	ppluGFP	0.0	0.0	0.0	0.0	2.2	0.0	0.0	0.0	2.2	A251G:G352T:A411T:A484T	G130V:T151S:D176V	12393.72449204588
AAAACAAACCACAAAACCCT	GTAAGACTAC	A	ppluGFP	0.0	0.0	0.0	0.0	1.72	0.0	0.0	0.0	1.72	A251G:G352T:A411T:A484T	G130V:T151S:D176V	12393.72449204588
AAAACAAACTAAAACTCCAT	ACCTGGGCTA	A	ppluGFP	0.0	0.0	0.0	0.0	5.93	7.49	9.88	0.0	23.3	wt	wt	17644.609171340333
AAAACAAACTAAAACTCCAT	ATTGAATCAT	A	ppluGFP	0.0	0.0	0.0	0.0	2.58	2.33	0.0	0.0	4.91	wt	wt	13981.191718396529
AAAACAAACTAAAACTCCAT	GCAAAAATCG	A	ppluGFP	0.0	0.07	0.0	0.0	4.11	4.24	6.07	0.0	14.490000000000002	wt	wt	17445.70189298151
AAAACAAACTAAAACTCCAT	GTAACACAGC	A	ppluGFP	0.0	0.0	0.0	0.0	0.86	0.92	1.55	0.0	3.33	wt	wt	17913.69473559966
AAAACAAACTAAAACTCCAT	TCCCAGGTAG	A	ppluGFP	0.0	0.0	0.0	8.4	12.63	16.75	1.91	0.0	39.69000000000001	wt	wt	13657.820502374449
AAAACAAACTAAAACTCCAT	TTCAAATATT	A	ppluGFP	0.0	0.0	0.0	1.9	7.27	4.17	0.0	0.0	13.34	wt	wt	13003.064236556127
AAAACAAACTCACCGTCGCC	CTTTATGGGC	A	ppluGFP	0.0	0.0	0.0	0.09	12.15	3.89	0.42	0.0	16.55	T232C:C371T	I90T	13370.000139293921
AAAACAAACTCACCGTCGCC	GTGGGCTTAT	A	ppluGFP	0.0	0.0	0.0	0.0	2.11	3.75	3.39	0.05	9.3	T232C:C371T	I90T	17404.68330880996
AAAACAAAGAAAATCAAGCA	CCGCGGGCGG	A	ppluGFP	1.01	0.0	0.0	0.0	0.0	0.0	1.13	0.0	2.14	T40A:A421C:A452T:C518A:A628G	L24Q:H154P:H187Q:E229G	8241.839974915154
AAAACAAAGAAAATCAAGCA	CTCCGCTTTA	A	ppluGFP	0.0	0.0	0.0	0.0	0.29	0.0	0.21	0.0	0.5	T40A:A421C:A452T:C518A:A628G	L24Q:H154P:H187Q:E229G	15948.169084364385
AAAACAAAGAAAATCAAGCA	GTATAGTCAC	A	ppluGFP	0.0	0.0	0.0	0.0	0.0	1.13	0.0	0.0	1.13	T40A:A421C:A452T:C518A:A628G	L24Q:H154P:H187Q:E229G	16460.019114610084
AAAACAAAGAACAAAAACAC	AGCAATCACA	A	ppluGFP	0.0	0.0	0.0	0.0	8.23	2.69	0.78	0.23	11.93	C8A:T415C	V152A	13702.23395460218
AAAACAAAGAACAAAAACAC	CCCTCCACTT	A	ppluGFP	0.0	0.0	0.0	0.0	0.0	1.34	0.0	0.0	1.34	C8A:T415C	V152A	16460.019114610084
AAAACAAAGAACAAAAACAC	CGATGGGAGA	A	ppluGFP	0.0	0.0	0.0	0.0	2.39	0.0	0.0	0.0	2.39	C8A:T415C	V152A	12393.72449204588
AAAACAAAGAACAAAAACAC	CTTCCCCCTG	A	ppluGFP	0.0	0.0	0.0	0.0	2.78	5.8	0.0	0.0	8.58	C8A:T415C	V152A	14393.916538162593
AAAACAAAGAACAAAAACAC	GGATATAGAC	A	ppluGFP	0.0	0.0	0.0	0.0	0.0	2.47	0.0	0.0	2.47	C8A:T415C	V152A	16460.019114610084
AAAACAAAGAACAAAAACAC	TTTTCGGACG	A	ppluGFP	0.0	0.0	0.0	0.0	0.0	2.69	0.0	0.0	2.69	C8A:T415C	V152A	16460.019114610084
AAAACAAAGAATATACAATT	GGCAAGCGAT	A	ppluGFP	0.0	0.0	0.0	0.0	4.69	7.0	7.34	0.09	19.12	wt	wt	17451.590170907293
AAAACAAAGAATATACAATT	TCGCTCCATT	A	ppluGFP	0.0	0.0	0.0	0.0	0.96	3.04	0.14	0.05	4.19	wt	wt	15506.733942301265
AAAACAAAGAATATACAATT	TCTTCTGAGG	A	ppluGFP	0.0	0.0	0.0	0.0	3.83	11.38	13.69	0.0	28.9	wt	wt	18478.98710990048
AAAACAAAGAATATACAATT	TGTGGCCAGG	A	ppluGFP	0.0	0.0	0.0	0.0	5.26	4.31	0.07	0.0	9.64	wt	wt	13946.690685286672
AAAACAAAGACAAAATCACC	AGCTCCAGTG	A	ppluGFP	0.0	0.0	0.0	5.11	6.6	0.0	0.0	0.0	11.71	A432T:T623A	M158L	10874.412890193453
AAAACAAAGACAAAATCACC	ATGACGGGCT	A	ppluGFP	0.0	0.0	0.0	0.0	1.15	6.43	3.18	0.0	10.76	A432T:T623A	M158L	17428.429685352214
AAAACAAAGACAAAATCACC	GTAAGTTCAC	A	ppluGFP	0.0	0.0	0.0	0.0	7.18	6.78	1.41	0.0	15.37	A432T:T623A	M158L	14211.61752099046
AAAACAAAGACCAAACTTCA	AATGTGGCTT	A	ppluGFP	0.0	0.0	0.0	0.0	10.72	0.78	0.0	0.0	11.5	A115G:G146T	K49R	13318.693091174602
AAAACAAAGACCAAACTTCA	CTTCGTGGTT	A	ppluGFP	0.0	0.0	0.0	0.0	8.13	19.58	8.47	0.27	36.45	A115G:G146T	K49R	16596.724806232254
AAAACAAAGACCAAACTTCA	GACCTAGAGG	A	ppluGFP	0.0	0.0	0.0	0.0	0.0	0.0	0.0	3.0	3.0	A115G:G146T	K49R	28704.426676440078
AAAACAAAGACCAAACTTCA	TTACGACGTT	A	ppluGFP	0.0	0.0	0.0	3.03	26.22	27.0	11.64	4.55	72.44	A115G:G146T	K49R	15587.346186469158
AAAACAAAGACCACAAAACT	CGTCGGTTGA	A	ppluGFP	0.9	0.0	0.0	0.0	0.0	0.0	0.0	0.0	0.9	T40A:T246C:A251G:A606G:T632A	L24Q:Y95H:N222D:Y230*	790.0521391817708
AAAACAAAGACCACAAAACT	GCCGGTTCCT	A	ppluGFP	0.96	0.0	0.0	0.0	0.0	0.0	0.0	0.0	0.96	T40A:T246C:A251G:A606G:T632A	L24Q:Y95H:N222D:Y230*	790.0521391817708
AAAACAAAGACCACAAAACT	GGTATGTAGT	A	ppluGFP	0.11	0.0	0.0	0.0	0.0	0.57	0.0	0.0	0.6799999999999999	T40A:T246C:A251G:A606G:T632A	L24Q:Y95H:N222D:Y230*	15463.302198213145
AAAACAAAGACCACAAAACT	TTCCCAGCGA	A	ppluGFP	2.37	0.0	0.0	0.0	0.0	0.0	0.0	0.0	2.37	T40A:T246C:A251G:A606G:T632A	L24Q:Y95H:N222D:Y230*	790.0521391817708
AAAACAAAGCAAAGTATTTC	AGCCCTCTGT	A	ppluGFP	0.0	0.0	0.0	4.24	18.47	5.02	0.56	0.0	28.29	T195C:G386T	Y76H	12554.389513999538
AAAACAAAGCACAAAAATCC	AAACGATAGG	A	ppluGFP	0.0	0.0	0.0	0.0	2.97	4.66	0.07	0.0	7.700000000000001	C137T:T147C:G408C	Y60H:A150P	14344.930489230466
AAAACAAAGCACAAAAATCC	GTCGGTGTGG	A	ppluGFP	0.0	0.0	0.0	2.77	6.03	23.18	0.64	0.0	32.620000000000005	C137T:T147C:G408C	Y60H:A150P	15232.859249230678
AAAACAAAGCACAAAAATCC	TCGGAACTTG	A	ppluGFP	0.0	0.07	0.0	2.34	43.54	16.47	12.0	5.45	79.86999999999998	C137T:T147C:G408C	Y60H:A150P	14534.387521673332
AAAACAAAGCACAAAAATCC	TGTCTCAGTG	A	ppluGFP	0.0	0.0	0.0	0.0	3.92	6.78	0.0	0.0	10.7	C137T:T147C:G408C	Y60H:A150P	14296.742047060327
AAAACAAAGCACAAATCACA	CTGAACGTTT	A	ppluGFP	0.0	0.0	0.0	0.0	1.24	0.0	0.49	0.0	1.73	G41T:A115T:A356T:G462C	K49M:A169P	13649.0718510215
AAAACAAAGCACAAATCACA	TGCCTCTTGT	A	ppluGFP	0.0	0.0	0.0	3.2	4.02	3.53	0.0	0.0	10.75	G41T:A115T:A356T:G462C	K49M:A169P	12525.169573797286
AAAACAAAGTGTATAACCCA	AAGGGCTATG	A	ppluGFP	0.68	0.0	0.0	0.0	0.0	0.0	0.0	0.0	0.68	G33T:G279T:G554A	G22C:G106C	790.0521391817708
AAAACAAAGTGTATAACCCA	AGGGTTCAGT	A	ppluGFP	0.68	0.0	0.0	0.0	0.0	0.0	0.0	0.0	0.68	G33T:G279T:G554A	G22C:G106C	790.0521391817708
AAAACAAAGTGTATAACCCA	TATCTTAGTG	A	ppluGFP	0.0	0.0	0.0	0.0	0.48	0.0	0.0	0.0	0.48	G33T:G279T:G554A	G22C:G106C	12393.72449204588
AAAACAAATAACAAAACCTA	AAGGCCCGTG	A	ppluGFP	0.0	0.0	0.0	1.47	0.0	0.0	0.0	0.0	1.47	G45A:G53A:G77T:T164C:T472A	G26S:E36D:F172Y	8103.226340878615
AAAACAAATAACAAAACCTA	ACAGTCGTTG	A	ppluGFP	0.0	0.0	2.05	0.0	0.0	0.0	0.07	0.0	2.12	G45A:G53A:G77T:T164C:T472A	G26S:E36D:F172Y	4725.714643577801
AAAACAAATAACAAAACCTA	CCTCTCGATT	A	ppluGFP	0.0	0.0	0.0	0.0	0.0	0.64	3.32	0.0	3.96	G45A:G53A:G77T:T164C:T472A	G26S:E36D:F172Y	19975.55794215525
AAAACAAATAACAAAACCTA	CGAGGATCAT	A	ppluGFP	0.0	0.0	0.07	0.0	1.72	0.0	0.64	0.0	2.43	G45A:G53A:G77T:T164C:T472A	G26S:E36D:F172Y	13210.298449271299
AAAACAAATAACAAAACCTA	CGGTAGTTGT	A	ppluGFP	0.0	0.0	5.56	0.0	0.0	1.84	0.0	0.0	7.399999999999999	G45A:G53A:G77T:T164C:T472A	G26S:E36D:F172Y	5109.723486818277
AAAACAAATAACAAAACCTA	GGGACATGTA	A	ppluGFP	0.0	0.0	0.0	0.0	0.0	0.49	0.42	0.0	0.91	G45A:G53A:G77T:T164C:T472A	G26S:E36D:F172Y	18788.32583293689
AAAACAAATAACAAAACCTA	TGTCATCATT	A	ppluGFP	0.0	0.0	0.0	0.0	0.0	0.0	0.99	0.0	0.99	G45A:G53A:G77T:T164C:T472A	G26S:E36D:F172Y	21788.014728208138
AAAACAAATAACAAAACCTA	TGTGGCGGGA	A	ppluGFP	0.0	0.0	0.0	0.0	0.67	0.14	0.0	0.0	0.81	G45A:G53A:G77T:T164C:T472A	G26S:E36D:F172Y	13536.485941994762
AAAACAAATACAAAAAAAGC	AGGCACATGG	A	ppluGFP	0.0	0.0	0.0	0.61	1.15	0.0	0.28	0.0	2.04	A108G:T459C	K47E:F168L	11825.397425959558
AAAACAAATACAAAACACAA	CTCTTAATCG	A	ppluGFP	0.0	0.0	9.07	0.0	0.0	0.0	0.0	0.0	9.07	wt	wt	4192.820327914221
AAAACAAATACAAAACACAA	CTGTATTGCG	A	ppluGFP	0.0	0.0	0.07	6.93	9.09	7.21	0.42	1.5	25.22	wt	wt	12872.284123725107
AAAACAAATACAAAACACAA	GGCAAATCCA	A	ppluGFP	0.0	0.0	0.0	0.0	12.34	7.35	3.74	0.0	23.43	wt	wt	14326.034965358602
AAAACAAATACAAAACACAA	TGTTTTGTGA	A	ppluGFP	0.0	0.0	0.0	0.0	6.99	7.99	5.01	0.0	19.99	wt	wt	16051.60898260522
AAAACAAATACCGAAAACAC	TGCCTTAAGT	A	ppluGFP	0.0	0.0	0.0	0.0	0.0	0.92	0.21	0.0	1.13	T54A:C488T	F29I	18182.244429222024
AAAACAAATACCGAAAACAC	TTAGCAGTTG	A	ppluGFP	0.0	0.0	0.0	0.0	0.86	1.55	0.0	7.91	10.32	T54A:C488T	F29I	26858.84316883561
AAAACAAATATAAAATAATA	CCTCCGGGGG	A	ppluGFP	0.0	0.0	0.0	15.76	8.71	2.19	0.0	0.0	26.66	A271G:A541T:T581C	Y103C:H195L	10256.164944712613
AAAACAAATATAAAATAATA	GATGTTTAAT	A	ppluGFP	0.0	0.0	0.0	1.3	1.82	0.0	0.0	0.0	3.12	A271G:A541T:T581C	Y103C:H195L	10908.57338187048
AAAACAAATATAAAATAATA	GCTGTAACCC	A	ppluGFP	0.0	0.0	0.0	19.65	26.79	2.83	4.02	0.95	54.24	A271G:A541T:T581C	Y103C:H195L	11576.168056029426
AAAACAAATATCAAACTATA	CGACGTGGCA	A	ppluGFP	0.0	0.0	0.0	0.0	4.02	11.31	1.76	0.0	17.09	G435A	G160S	15802.40831838924
AAAACAAATATCAAACTATA	GAACTCCTCT	A	ppluGFP	0.0	0.0	0.0	0.0	6.6	3.53	0.0	0.0	10.13	G435A	G160S	13780.223337605048
AAAACAAATATCAAACTATA	GACGTGTGAG	A	ppluGFP	0.0	0.0	0.0	0.0	8.8	2.05	1.06	0.0	11.910000000000002	G435A	G160S	13625.706076739105
AAAACAAATATCAAACTATA	TTCAGCTCTT	A	ppluGFP	0.0	0.0	0.0	0.0	0.0	3.04	0.0	0.0	3.04	G435A	G160S	16460.019114610084
AAAACAAATGAAAAAAACAA	GGCTCTCTCA	A	ppluGFP	0.0	0.0	0.0	0.0	1.15	0.0	0.0	0.0	1.15	T308C:T574A	F206Y	12393.72449204588
AAAACAAATGAAAAAAACAA	TGTTTTTGGT	A	ppluGFP	0.0	0.0	0.0	5.8	8.71	0.0	0.0	0.0	14.510000000000002	T308C:T574A	F206Y	10946.657837988141
AAAACAAATGACAAAACAAC	AGCGGTGGCG	A	ppluGFP	0.0	0.0	0.0	3.64	0.0	0.0	0.0	0.0	3.64	G18A:T303C:T538C:T550C	E17K:S114P:I194T:I198T	8103.226340878615
AAAACAAATGACAAAACAAC	GATACTCAGA	A	ppluGFP	5.18	0.0	0.0	0.0	3.25	0.0	0.0	0.0	8.43	G18A:T303C:T538C:T550C	E17K:S114P:I194T:I198T	590.0
AAAACAAATGACAAAACAAC	TCTCGGGGCT	A	ppluGFP	1.07	0.0	0.0	0.0	0.0	0.0	0.0	0.0	1.07	G18A:T303C:T538C:T550C	E17K:S114P:I194T:I198T	790.0521391817708
AAAACAAATGCTCAAGAAGC	AGGATGTTGC	A	ppluGFP	0.0	0.0	0.0	0.0	4.88	0.0	0.0	0.0	4.88	T140C:A418G:C563T:A595T	E153G:E213V	12393.72449204588
AAAACAAATGCTCAAGAAGC	CAATCCAGCA	A	ppluGFP	2.99	0.0	0.0	2.42	0.0	0.99	0.0	0.0	6.4	T140C:A418G:C563T:A595T	E153G:E213V	3809.5582325669757
AAAACAAATGCTCAAGAAGC	GCGGTACTTT	A	ppluGFP	3.77	0.0	0.0	0.0	0.0	0.0	0.0	0.05	3.82	T140C:A418G:C563T:A595T	E153G:E213V	590.0
AAAACAAATGCTCAAGAAGC	GGACGGGCTA	A	ppluGFP	0.68	0.0	0.0	0.0	0.0	0.0	0.0	0.0	0.68	T140C:A418G:C563T:A595T	E153G:E213V	790.0521391817708
AAAACAAATTAAAACCAACC	TCCGGGGGCG	A	ppluGFP	0.06	0.0	0.0	0.0	1.82	0.0	0.35	0.0	2.23	A43G:C149T:A267T:A316G:T382A:A393G:T505A:A628G:A634T	N25S:K102*:E118G:F140Y:I144V:V183E:E229G:Q231L	12906.740453428045
AAAACAAATTAAAACCAACC	TTCATCGATA	A	ppluGFP	1.35	0.0	0.0	0.0	0.0	0.0	0.0	0.0	1.35	A43G:C149T:A267T:A316G:T382A:A393G:T505A:A628G:A634T	N25S:K102*:E118G:F140Y:I144V:V183E:E229G:Q231L	790.0521391817708
AAAACAAATTAAATGCCACC	AGCTTTAGCG	A	ppluGFP	29.3	0.0	0.0	0.0	0.0	0.07	0.0	0.0	29.37	T171C:T311A:G366A	Y68H:E135K	590.0
AAAACAAATTAAATGCCACC	CCCCAAGCGG	A	ppluGFP	24.39	0.0	0.0	0.0	0.0	0.0	0.0	0.05	24.44	T171C:T311A:G366A	Y68H:E135K	590.0
AAAACAAATTAAATGCCACC	GGATATAATA	A	ppluGFP	7.55	0.0	0.0	0.0	0.0	0.0	0.0	0.0	7.55	T171C:T311A:G366A	Y68H:E135K	790.0521391817708
AAAACAAATTACAAAATACA	CGTCATGCCC	A	ppluGFP	0.0	0.0	0.0	0.0	2.01	0.0	0.0	0.0	2.01	C288G:T306A:C403A:G434T	L109V:Y115N:S148*:M158I	12393.72449204588
AAAACAAATTACAAAATACA	TGGGCGGTGA	A	ppluGFP	4.06	0.0	0.0	0.0	0.0	0.0	0.0	0.0	4.06	C288G:T306A:C403A:G434T	L109V:Y115N:S148*:M158I	790.0521391817708
AAAACAAATTGCAAAAAACC	GGCTAAGTTT	A	ppluGFP	0.0	0.0	0.0	0.0	1.72	0.0	0.0	0.0	1.72	C587T:G617.	I227L:V228S:E229S:Y230I:Q231N:H232T:A233P:F234S:K235R:T236R:I238L:A239L:F240S:A241H	12393.72449204588
AAAACAAATTTTCAAAGTTT	AATTCCTATA	A	ppluGFP	0.0	0.0	0.0	0.0	0.0	0.0	2.61	0.0	2.61	G73C:A115T:T223A:A559G	G35A:K49M:L87H:N201S	21788.014728208138
AAAACAACAAAAAAAACTCT	AACGCGTTTG	A	ppluGFP	30.2	0.0	0.0	0.0	0.0	0.07	0.0	0.0	30.27	A211T:A252C:T301A:G317T:T415C:A441C:G481T:A511T:A596G:G618A:T655A	E81V:N97H:F113Y:E118D:V152A:N162H:R175L:D185V:G226R:I238N	590.0
AAAACAACAAAAAAAACTCT	ATATCCTTTC	A	ppluGFP	13.58	0.0	0.0	0.0	0.0	0.0	0.07	0.0	13.65	A211T:A252C:T301A:G317T:T415C:A441C:G481T:A511T:A596G:G618A:T655A	E81V:N97H:F113Y:E118D:V152A:N162H:R175L:D185V:G226R:I238N	590.0
AAAACAACAAAATGAAAACA	AGTGCCCATC	A	ppluGFP	0.0	0.0	0.0	0.0	0.0	4.52	4.09	5.68	14.29	A251T:A645G	K235E	22639.38356648456
AAAACAACAAAATGAAAACA	GACGTCGCCT	A	ppluGFP	0.0	0.0	0.0	0.0	1.72	3.04	0.0	1.09	5.85	A251T:A645G	K235E	16011.814348379086
AAAACAACAAAATGAAAACA	GTTGATTCTG	A	ppluGFP	0.0	0.0	0.0	0.0	0.57	10.39	4.23	26.41	41.6	A251T:A645G	K235E	25096.5235165296
AAAACAACAAAATGAAAACA	TGGGTGGTAC	A	ppluGFP	0.0	0.0	0.0	1.47	0.96	12.51	4.87	0.0	19.81	A251T:A645G	K235E	17036.47441398225
AAAACAACAAACAAAAAAAC	GAATCGGTAA	A	ppluGFP	0.0	0.0	0.0	0.0	0.1	1.34	0.0	0.0	1.4400000000000002	A102T:C150A:G259A:A528.:T573C:T611A	T45S:L61M:R99H:S192A:A193R:I194S:H195T:P196R:S197V:I198F:L199C:Q200R:N201M:G202A:G203V:P204L:M205C:F206L:A207L:R209A:R210A:V211*:E212K:E213N:L214S:H215T:S221A:N222T:T223Q:E224N:L225W:I227L:V228S:E229S:Y230I:Q231N:H232T:A233P:F234S:K235R:T236R:I238L:A239L:F240S:A241H	15275.531802863909
AAAACAACAAACAAAAAAAC	GTGGTCTGTT	A	ppluGFP	0.0	0.0	0.0	0.0	0.38	2.4	1.91	0.0	4.69	A102T:C150A:G259A:A528.:T573C:T611A	T45S:L61M:R99H:S192A:A193R:I194S:H195T:P196R:S197V:I198F:L199C:Q200R:N201M:G202A:G203V:P204L:M205C:F206L:A207L:R209A:R210A:V211*:E212K:E213N:L214S:H215T:S221A:N222T:T223Q:E224N:L225W:I227L:V228S:E229S:Y230I:Q231N:H232T:A233P:F234S:K235R:T236R:I238L:A239L:F240S:A241H	18189.597552409843
AAAACAACAAACAAAAAAAC	TAGGGCTCAT	A	ppluGFP	0.0	0.0	0.0	0.0	5.26	3.75	0.49	0.0	9.5	A102T:C150A:G259A:A528.:T573C:T611A	T45S:L61M:R99H:S192A:A193R:I194S:H195T:P196R:S197V:I198F:L199C:Q200R:N201M:G202A:G203V:P204L:M205C:F206L:A207L:R209A:R210A:V211*:E212K:E213N:L214S:H215T:S221A:N222T:T223Q:E224N:L225W:I227L:V228S:E229S:Y230I:Q231N:H232T:A233P:F234S:K235R:T236R:I238L:A239L:F240S:A241H	13932.517985265436
AAAACAACAAACAAAAATCA	CGATTTGAAA	A	ppluGFP	0.0	0.0	0.0	0.0	0.0	0.0	2.47	0.0	2.47	wt	wt	21788.014728208138
AAAACAACAAACAAAAATCA	GACCAGCGGC	A	ppluGFP	0.0	0.0	0.0	0.0	4.88	17.46	1.91	3.41	27.66	wt	wt	16563.546257560647
AAAACAACAAACACACAACA	TCTTCTGAGG	A	ppluGFP	0.0	0.0	0.0	0.0	0.1	0.0	0.0	16.05	16.150000000000002	T28A:T571C	I20N:M205T	27660.672689992134
AAAACAACAAACACGTACCA	ATTTTTCGGA	A	ppluGFP	0.0	0.0	0.0	0.0	3.83	6.64	4.3	0.45	15.22	G146A:C209T:T501G:G617T	F182V	16940.810829186667
AAAACAACAAACACGTACCA	CGGTTAGGTC	A	ppluGFP	0.11	0.0	0.0	3.38	3.92	14.56	16.3	32.18	70.45	G146A:C209T:T501G:G617T	F182V	22878.629976899472
AAAACAACAAACACGTACCA	GGCTCGCCGG	A	ppluGFP	0.0	0.0	0.0	0.0	0.0	0.21	2.96	0.09	3.26	G146A:C209T:T501G:G617T	F182V	21452.193928352168
AAAACAACAAACTCGTCCCC	CCATTACATC	A	ppluGFP	0.11	0.0	0.0	0.0	5.93	16.04	3.18	0.36	25.62	C395T	wt	15980.522128165292
AAAACAACAAAGAAAGAATA	ACCTAGCGTA	A	ppluGFP	0.0	0.0	0.0	0.0	7.46	7.92	8.47	4.55	28.4	C82T:T445C	T38I:V163A	18463.595890124994
AAAACAACAAAGAAAGAATA	ATGGGGGTCT	A	ppluGFP	0.0	0.0	0.0	0.0	6.12	9.75	6.42	1.77	24.06	C82T:T445C	T38I:V163A	17210.733303244768
AAAACAACAAAGAAAGAATA	ATTATTTGCG	A	ppluGFP	0.0	0.0	0.0	5.89	0.0	0.14	0.0	0.0	6.0299999999999985	C82T:T445C	T38I:V163A	9052.418968717382
AAAACAACAAATCAAACTAA	AGGTTCTCGA	A	ppluGFP	0.0	0.0	0.0	0.0	3.16	4.59	0.0	0.0	7.75	A36G:G269A	T23A	14208.510501571436
AAAACAACAAATCAAACTAA	TACACGCTTA	A	ppluGFP	0.0	0.0	0.0	0.0	0.67	0.57	0.0	0.0	1.24	A36G:G269A	T23A	13954.167994408466
AAAACAACAAATCAAACTAA	TTTCCTTTAG	A	ppluGFP	0.06	0.0	0.0	0.0	9.95	0.0	2.96	0.09	13.06	A36G:G269A	T23A	13314.75586333449
AAAACAACAACCACATACAC	GATACTTCGT	A	ppluGFP	0.0	0.0	0.0	0.0	11.39	8.76	10.37	5.82	36.34	wt	wt	18147.885203307287
AAAACAACAACCACATACAC	GATCCTCGAG	A	ppluGFP	0.0	0.0	0.0	0.0	2.78	0.0	0.0	0.0	2.78	wt	wt	12393.72449204588
AAAACAACAACCACATACAC	TCATTCTTGG	A	ppluGFP	0.0	0.0	0.0	0.0	0.57	5.16	3.39	0.0	9.12	wt	wt	18037.985621009528
AAAACAACAACCACATACAC	TCTGGGGTCT	A	ppluGFP	0.0	0.0	0.0	0.0	1.34	0.28	0.0	0.0	1.62	wt	wt	13536.485941994762
AAAACAACAAGCAAAGACCA	AGCAATCACA	A	ppluGFP	14.54	0.0	0.0	0.0	3.92	8.2	0.0	0.0	26.66	A120.:T164C:T459C	T51P:G53A:A54H:L55*:T56P:S58L:P59R:Y60T:L61C:L62S:S63A:H64T:V65S:M66W:G67V:Y68T:G69A:F70S:Y71I:H72T:F73S:G74A:T75R:Y76T:S78P:G79V:Y80T:E81R:N84I:P85R:F86S:L87S:H88T:A89L:I90S:N91T:N92T:G93V:G94A:Y95T:T96Q:N97I:T98R:R99A:I100L:E101K:K102S:Y103T:E104R:D105T:G106A:G107A:V108S:L109F:H110T:V111Y:S112H:F113S:S114H:Y115I:R116V:Y117M:E118R:A119R:G120V:R121A:V122*:I123S:G124A:D125T:F126S:K127R:V128*:V129W…	2783.929202400297
AAAACAACAAGCAAAGACCA	ATTCAGTTCG	A	ppluGFP	0.85	0.0	0.0	0.0	0.0	0.0	0.0	0.0	0.85	A120.:T164C:T459C	T51P:G53A:A54H:L55*:T56P:S58L:P59R:Y60T:L61C:L62S:S63A:H64T:V65S:M66W:G67V:Y68T:G69A:F70S:Y71I:H72T:F73S:G74A:T75R:Y76T:S78P:G79V:Y80T:E81R:N84I:P85R:F86S:L87S:H88T:A89L:I90S:N91T:N92T:G93V:G94A:Y95T:T96Q:N97I:T98R:R99A:I100L:E101K:K102S:Y103T:E104R:D105T:G106A:G107A:V108S:L109F:H110T:V111Y:S112H:F113S:S114H:Y115I:R116V:Y117M:E118R:A119R:G120V:R121A:V122*:I123S:G124A:D125T:F126S:K127R:V128*:V129W…	790.0521391817708
AAAACAACAATAAAAAAAAT	ACATGCCCTG	A	ppluGFP	0.0	0.0	0.0	0.0	1.63	1.13	0.0	0.0	2.76	T10C:G321T:T445A:A614G	M14T:G120C:V163E	13864.406071409529
AAAACAACAATAAAAAAAAT	GCGCGTAGTG	A	ppluGFP	0.0	0.0	0.0	2.77	6.32	1.34	0.21	0.0	10.64	T10C:G321T:T445A:A614G	M14T:G120C:V163E	11996.525300643509
AAAACAACAATAAAAAAAAT	GCGGAATACT	A	ppluGFP	0.0	0.0	0.0	0.0	1.63	8.9	0.14	0.0	10.670000000000002	T10C:G321T:T445A:A614G	M14T:G120C:V163E	15562.565673058418
AAAACAACAATAAAAAAAAT	GCTATTGTTG	A	ppluGFP	0.0	0.0	0.0	0.0	0.19	1.41	0.0	0.0	1.6	T10C:G321T:T445A:A614G	M14T:G120C:V163E	15076.930159667407
AAAACAACAATAAAAAAAAT	GCTCTGCACG	A	ppluGFP	0.0	0.0	0.0	0.0	2.01	0.0	0.0	0.0	2.01	T10C:G321T:T445A:A614G	M14T:G120C:V163E	12393.72449204588
AAAACAACAATAAAAAAAAT	GTGGCGGCTA	A	ppluGFP	0.0	0.0	0.0	0.0	3.54	0.14	1.06	0.0	4.74	T10C:G321T:T445A:A614G	M14T:G120C:V163E	13590.9243355952
AAAACAACAATAAAAAAAAT	GTTTGCGTGG	A	ppluGFP	0.0	0.0	0.0	0.0	3.25	5.16	6.49	0.0	14.9	T10C:G321T:T445A:A614G	M14T:G120C:V163E	17882.309055240486
AAAACAACAATAAAAAAAAT	TGCGGATTCG	A	ppluGFP	0.0	0.0	0.0	0.0	3.16	0.07	1.27	0.0	4.5	T10C:G321T:T445A:A614G	M14T:G120C:V163E	13666.169903490045
AAAACAACAATACCGGACAT	CCGCCGCACT	A	ppluGFP	0.0	0.0	0.0	0.0	5.17	3.89	0.0	0.41	9.47	A330T:A607G	I123F:N222S	13948.215406082842
AAAACAACAATACCGGACAT	TGTACGCAAT	A	ppluGFP	0.0	0.0	0.0	0.0	1.15	3.04	0.64	0.0	4.829999999999999	A330T:A607G	I123F:N222S	15941.46110398607
AAAACAACAATATAACGACC	GTGGGTCTGC	A	ppluGFP	0.0	0.0	0.07	0.0	14.07	22.4	6.63	7.77	50.94	G32T:T659C	wt	16855.295187499116
AAAACAACAATATAACGACC	TGCTGGTCGT	A	ppluGFP	0.0	0.0	0.0	0.0	0.0	2.9	0.0	0.0	2.9	G32T:T659C	wt	16460.019114610084
AAAACAACAATATAACGACC	TTAATTTGCT	A	ppluGFP	0.0	0.0	0.0	0.0	9.86	2.12	6.77	0.0	18.75	G32T:T659C	wt	15848.805587927984
AAAACAACACAAAAAAAACA	TCTGCGCGTG	A	ppluGFP	0.0	0.0	0.0	0.0	0.67	0.14	0.0	0.0	0.81	T139C	F57S	13536.485941994762
AAAACAACACAAAAAAAACA	TTGTTTACGC	A	ppluGFP	0.0	0.0	0.0	0.26	0.57	0.64	0.07	0.0	1.54	T139C	F57S	13721.360787293508
AAAACAACACAAACAATCAA	AGATGACGCT	A	ppluGFP	1.97	0.0	0.0	0.0	0.0	0.0	0.0	0.0	1.97	C217A:T372C:A405G:T578A:A606T	P85Q:S137P:N149D:N222Y	790.0521391817708
AAAACAACACAAAGAATATG	AGCGCCACAA	A	ppluGFP	0.0	0.0	0.0	0.0	0.29	6.01	3.46	0.0	9.76	C35A:A356C:G562A:A646G	G202D:K235R	18088.66234894964
AAAACAACACAAAGAATATG	AGGCGCGTTT	A	ppluGFP	0.0	0.0	0.0	0.0	12.34	32.86	12.84	2.77	60.81	C35A:A356C:G562A:A646G	G202D:K235R	16802.327504201327
AAAACAACACAAAGAATATG	CTTGGTAGCG	A	ppluGFP	0.0	0.0	0.0	3.81	9.95	9.05	7.83	0.41	31.05	C35A:A356C:G562A:A646G	G202D:K235R	15389.128707025044
AAAACAACACAAAGAATATG	TGAGGCTTAC	A	ppluGFP	0.0	0.0	0.07	0.0	0.29	14.91	4.09	0.0	19.36	C35A:A356C:G562A:A646G	G202D:K235R	17540.095344910973
AAAACAACACAACAAAAATA	GGCCTGCATG	A	ppluGFP	10.76	0.0	0.0	0.0	1.82	2.33	2.26	0.0	17.17	A247G:A367G:G453A:G617.:A646T:T661A	Y95C:E135G:G166S:I227L:V228S:E229S:Y230I:Q231N:H232T:A233P:F234S:K235*:T236R:I238L:A239L:F240T:A241H	590.0
AAAACAACACAACCAATCCC	AACGTTGGCT	A	ppluGFP	0.9	0.0	0.0	3.46	0.0	13.43	16.09	0.77	34.65	G97A:G294A:G310A	R43H:V111I:R116H	18500.922095141308
AAAACAACACAACCAATCCC	GAATTACGCG	A	ppluGFP	0.0	0.0	0.0	0.0	2.2	4.17	8.75	1.91	17.03	G97A:G294A:G310A	R43H:V111I:R116H	19945.51820089176
AAAACAACACACAAACCCGC	GGTTTTGTGT	A	ppluGFP	6.03	0.0	0.0	0.95	0.0	0.0	0.0	0.0	6.98	A12G:A99T:A266T:C477A:T494C:C555A	K15E:M44L:E101D:L174M:Q200K	590.0
AAAACAACACACTAAACCCC	CGCGCAGGCG	A	ppluGFP	2.48	0.0	3.25	0.0	0.0	2.26	0.0	0.0	7.99	T180C:A247G:T513C	Y71H:Y95C:S186P	5083.2732277164505
AAAACAACACCTACGCCAAA	CTGGACACGG	A	ppluGFP	0.0	0.0	9.6	0.0	4.21	0.0	0.0	0.0	13.81	G70T:T164A:T223A:T303A:G434T	G34V:L87H:S114T:M158I	5184.600701224806
AAAACAACACCTACGCCAAA	GTGCTTATCA	A	ppluGFP	0.0	0.0	0.0	0.0	2.78	0.0	3.03	0.0	5.81	G70T:T164A:T223A:T303A:G434T	G34V:L87H:S114T:M158I	17199.697307597424
AAAACAACACCTACGCCAAA	TATTCCAGGG	A	ppluGFP	0.0	0.0	0.0	0.0	2.39	6.71	8.33	9.91	27.340000000000003	G70T:T164A:T223A:T303A:G434T	G34V:L87H:S114T:M158I	22044.554003295285
AAAACAACACCTACGCCAAA	TCTCTAATCG	A	ppluGFP	0.0	0.0	0.0	0.0	6.7	4.03	12.84	0.0	23.57	G70T:T164A:T223A:T303A:G434T	G34V:L87H:S114T:M158I	18347.43317542508
AAAACAACACGATCATGACC	TAGACTTTAT	A	ppluGFP	0.0	0.0	0.0	0.0	2.01	5.23	2.96	0.0	10.2	wt	wt	17010.047784812163
AAAACAACAGGTGCAAACCC	AGTAGTGGTT	A	ppluGFP	0.96	0.0	0.0	3.81	0.0	0.0	0.0	0.0	4.77	A235T:A299T:T372C:A396T:C605G	N91I:S137P:I145F:S221R	6736.186069416966
AAAACAACAGTCACTTAACT	CGAATTGCAA	A	ppluGFP	6.2	0.0	0.0	0.0	0.0	0.0	0.0	0.0	6.2	G59A:C90G:T143A:A601G:A634T	Q41E:H215R:Q231L	790.0521391817708
AAAACAACAGTCACTTAACT	GGGGAGTATT	A	ppluGFP	3.27	0.0	0.0	0.0	0.0	0.0	0.0	0.0	3.27	G59A:C90G:T143A:A601G:A634T	Q41E:H215R:Q231L	790.0521391817708
AAAACAACAGTCACTTAACT	TGATTGGAGG	A	ppluGFP	3.32	0.0	0.0	0.0	0.0	0.0	0.0	0.0	3.32	G59A:C90G:T143A:A601G:A634T	Q41E:H215R:Q231L	790.0521391817708
AAAACAACATAAAAAAAATA	GTCCGAAATC	A	ppluGFP	0.0	0.0	0.0	0.0	0.0	0.0	1.13	0.0	1.13	T23C:G283A:G453T:G536A:A592G	G107D:G166C:E212G	21788.014728208138
AAAACAACATAAAAAAAATA	TGACTGTGTC	A	ppluGFP	6.42	0.0	0.0	0.0	0.0	0.0	0.0	0.0	6.42	T23C:G283A:G453T:G536A:A592G	G107D:G166C:E212G	790.0521391817708
AAAACAACATACAAGAAAGC	AGGTGAGGCG	A	ppluGFP	0.0	0.0	0.0	0.0	4.69	2.4	6.07	0.0	13.16	C74T:C319T:T456A:A519C:C577T	A119V:S167T:M188L:A207V	17418.702361590553
AAAACAACATACAAGAAAGC	ATTGTTCAGC	A	ppluGFP	0.0	0.0	0.0	5.37	19.81	19.15	5.01	0.0	49.33999999999999	C74T:C319T:T456A:A519C:C577T	A119V:S167T:M188L:A207V	14168.714389583683
AAAACAACATTACACTCAGA	TCTCTCCTCG	A	ppluGFP	0.0	0.0	0.0	0.0	0.0	1.77	0.0	0.0	1.77	G71T:A367T:A418T:T656A	E135V:E153V	16460.019114610084
AAAACAACCATTAGGACCCC	ATCTGCGGGT	A	ppluGFP	0.0	0.0	0.0	0.0	0.0	1.13	0.35	1.23	2.71	T422C:C437T	wt	22513.96574602151
AAAACAACCATTAGGACCCC	ATTTGGGTTA	A	ppluGFP	0.0	0.0	0.0	0.0	5.65	9.12	7.55	2.14	24.46	T422C:C437T	wt	17771.589854040536
AAAACAACCATTAGGACCCC	CAGTGTGGCT	A	ppluGFP	0.0	0.0	0.0	2.68	2.01	12.08	5.79	2.32	24.88	T422C:C437T	wt	17297.816023675678
AAAACAACCATTAGGACCCC	GTGAGATCTT	A	ppluGFP	0.0	0.0	0.0	0.0	3.54	0.0	5.93	0.45	9.92	T422C:C437T	wt	18853.175940897643
AAAACAACCATTAGGACCCC	GTGTTGGGGG	A	ppluGFP	0.0	0.0	0.0	0.0	1.82	5.3	6.28	0.05	13.45	T422C:C437T	wt	18453.54734450391
AAAACAACCATTAGGACCCC	TACCCGCAGG	A	ppluGFP	0.0	0.0	0.0	0.0	5.26	0.07	0.14	0.0	5.47	T422C:C437T	wt	13150.276703570751
AAAACAACCCAATACCCAGC	CTCGGTCCAG	A	ppluGFP	0.0	0.0	0.0	2.68	34.26	3.18	9.46	0.0	49.58	A156G:A305T	S63G	13076.80564896735
AAAACAACCCAATACCCAGC	GAGGGAAACA	A	ppluGFP	2.93	0.0	0.0	1.21	6.41	8.13	0.14	0.0	18.82	A156G:A305T	S63G	13249.317421003921
AAAACAACCCAATACCCAGC	GTGATCCAGG	A	ppluGFP	0.0	0.0	0.0	0.0	26.79	18.87	5.08	0.0	50.74	A156G:A305T	S63G	13972.547055654331
AAAACAACCCAATACCCAGC	TGCACAAGGC	A	ppluGFP	0.0	0.0	0.0	1.39	1.15	3.89	0.0	0.0	6.43	A156G:A305T	S63G	14295.687984668697
AAAACAACCCATTAAACAAG	CACGTATTCG	A	ppluGFP	0.0	0.0	6.36	0.0	0.0	0.0	0.0	0.0	6.36	T306C	Y115H	4192.820327914221
AAAACAACCCATTAAACAAG	CTGGAGATTT	A	ppluGFP	0.0	2.45	8.15	0.0	0.0	0.0	0.0	0.0	10.6	T306C	Y115H	3165.0000279524825
AAAACAACCTCGTTCTCTCT	TACTTGATGT	A	ppluGFP	0.0	0.0	0.0	0.0	10.62	8.48	0.0	0.0	19.1	wt	wt	13930.641005578935
AAAACAACGAACGCAAACCA	GGTCGGACCT	A	ppluGFP	0.0	0.0	0.0	0.0	0.0	3.67	0.14	0.0	3.81	T505A	V183E	17486.463348675647
AAAACAACGAACGCAAACCA	TGCATTAACT	A	ppluGFP	0.0	0.0	0.0	0.0	0.0	1.48	4.02	0.0	5.5	T505A	V183E	19624.825828508918
AAAACAACGCAAACATAACA	GTCCGTTGGA	A	ppluGFP	5.35	0.0	0.0	0.0	0.0	0.0	0.0	0.0	5.35	A14T:G69.:A135T	K15N:G35A:E36R:G37A:T38P:P39R:E40N:Q41R:G42A:R43A:M44*:T45P:N46T:K47R:M48*:K49S:S50P:T51P:G53A:A54H:L55C:T56P:S58L:P59R:Y60T:L61C:L62S:S63A:H64T:V65L:M66W:G67V:Y68T:G69A:F70S:Y71I:H72T:F73S:G74A:T75R:Y76T:S78P:G79V:Y80T:E81R:N84I:P85R:F86S:L87S:H88T:A89L:I90S:N91T:N92T:G93V:G94A:Y95T:T96Q:N97I:T98R:R99A:I100L:E101K:K102S:Y103T:E104R:D105T:G106A:G107A:V108S:L109F:H110T:V111Y:S112H:F113S:S114H:Y115…	790.0521391817708
AAAACAACGCTTACAACCCC	CTATTTTATA	A	ppluGFP	0.0	0.0	0.0	6.32	6.12	13.85	11.43	1.23	38.95	wt	wt	16367.226343384047
AAAACAACGCTTACAACCCC	GCAACGCGGT	A	ppluGFP	0.0	0.0	0.0	0.0	1.44	3.89	2.26	0.0	7.59	wt	wt	17088.0733921159
AAAACAACGCTTACAACCCC	GGGTGCCTTA	A	ppluGFP	0.0	0.0	0.0	0.0	15.89	17.81	2.12	0.0	35.82	wt	wt	14265.516549264676
AAAACAACGCTTACAACCCC	GGTACGGCCT	A	ppluGFP	0.0	0.0	0.0	0.0	0.29	3.82	1.91	0.0	6.02	wt	wt	17811.23544439263
AAAACAACGCTTACAACCCC	GTGACATGTC	A	ppluGFP	0.0	0.0	0.0	0.0	3.73	0.0	0.0	0.0	3.73	wt	wt	12393.72449204588
AAAACAACTAAAAAAACACA	AGGATCACAA	A	ppluGFP	0.0	0.0	0.0	2.86	0.67	2.12	1.76	0.0	7.41	C278T	wt	13967.691732501673
AAAACAACTAAAACAAAAAA	CACTGATGTG	A	ppluGFP	2.31	0.0	0.0	0.0	0.0	0.0	0.0	0.0	2.31	A111G:A123G:T138C:A231T:G358A:T381C:A421G:C426T:A441T:G561T:T632A	M48V:K52E:F57L:I90F:G132D:F140L:H154R:H156Y:N162Y:G202C:Y230*	790.0521391817708
AAAACAACTAAAACAAAAAA	TACTGTTTAC	A	ppluGFP	2.7	0.0	0.0	0.0	0.0	0.0	0.71	0.0	3.41	A111G:A123G:T138C:A231T:G358A:T381C:A421G:C426T:A441T:G561T:T632A	M48V:K52E:F57L:I90F:G132D:F140L:H154R:H156Y:N162Y:G202C:Y230*	590.0
AAAACAACTAAAACAAAAAA	TTTGGAGCCG	A	ppluGFP	0.0	0.0	0.0	0.0	0.0	0.0	0.0	0.23	0.23	A111G:A123G:T138C:A231T:G358A:T381C:A421G:C426T:A441T:G561T:T632A	M48V:K52E:F57L:I90F:G132D:F140L:H154R:H156Y:N162Y:G202C:Y230*	28704.426676440078
AAAACAACTAAGACAATCAC	ATTACGCCCG	A	ppluGFP	0.0	0.0	0.0	0.0	2.87	4.31	8.82	0.0	16.0	wt	wt	18865.2256330643
AAAACAACTATAACCACACG	CACGCTAACA	A	ppluGFP	1.35	0.0	0.0	0.0	0.0	0.07	0.0	0.0	1.4200000000000002	C17T:G66T:G392T:G490T:C516T:A614G	G33C:K143N:G178V:H187Y	590.0
AAAACAACTGCGGCCCACGG	GATTGCGGTT	A	ppluGFP	0.0	0.0	0.0	0.0	1.44	0.92	0.0	1.82	4.18	A13T:T630C	K15I:Y230H	19971.390107107844
AAAACAACTTCAATTAAAAA	ACCTGCGTCT	A	ppluGFP	0.0	0.22	20.46	0.0	0.0	0.0	0.0	0.0	20.68	C465T:T655A	R170C:I238N	3820.715334881594
AAAACAACTTCAATTAAAAA	TGACAAGGCC	A	ppluGFP	0.0	0.0	3.77	0.0	0.0	0.0	0.0	0.0	3.77	C465T:T655A	R170C:I238N	4192.820327914221
AAAACAAGAAAAAAAAACAC	AGTTCGGTTT	A	ppluGFP	0.0	0.0	0.0	0.0	15.02	7.99	2.54	0.0	25.55	A27G	I20V	13875.773555878808
AAAACAAGAAAAAAAAACAC	ATCACTCTAC	A	ppluGFP	0.0	0.0	0.0	1.13	8.42	0.0	0.92	0.0	10.47	A27G	I20V	12320.420446725471
AAAACAAGAAAAAAAAACAC	CCTCGAGGTT	A	ppluGFP	0.0	0.0	0.0	0.0	3.35	3.6	6.92	0.0	13.87	A27G	I20V	18222.34633634238
AAAACAAGAAAAAAAAACAC	GGTTAGTGTC	A	ppluGFP	0.0	0.0	0.0	0.0	1.44	5.02	0.0	0.0	6.459999999999999	A27G	I20V	14747.248752841599
AAAACAAGAAAAAATTAACC	GCGAGCAGGG	A	ppluGFP	0.0	0.0	0.0	0.0	0.0	0.0	0.0	1.32	1.32	T360C:T503C:A509G:G564A:C615T	F133L:G203S	28704.426676440078
AAAACAAGACAAAGACAATA	GCGAAGGCGG	A	ppluGFP	0.0	0.0	0.0	1.99	0.38	3.53	1.41	0.0	7.31	C430A:G434T:C447A	P157Q:M158I:L164M	15165.243559818755
AAAACAAGACACACAAAAAC	CCACGATCGG	A	ppluGFP	0.0	0.0	0.0	0.0	3.83	0.64	9.46	0.0	13.93	A432G	M158V	19400.642731538635
AAAACAAGACACACAAAAAC	GCCAGTCGAG	A	ppluGFP	0.0	0.0	0.0	0.0	10.53	0.64	7.97	1.82	20.96	A432G	M158V	17023.274862045928
AAAACAAGACACACAAAAAC	GCGCTACGTA	A	ppluGFP	0.0	0.0	0.0	2.68	5.36	15.69	7.48	0.5	31.71	A432G	M158V	16411.82113708876
AAAACAAGACACACAAAAAC	TACGAACTCG	A	ppluGFP	0.0	0.0	0.0	0.0	3.16	2.97	0.0	1.0	7.130000000000001	A432G	M158V	14884.186936734817
AAAACAAGCAACAAAAAAAC	TGCCGCCGGT	A	ppluGFP	0.0	0.0	0.0	0.0	6.79	2.54	8.68	0.0	18.009999999999994	A646G	K235R	17457.214463265518
AAAACAAGCAACTACACACA	AAGTCGTGCA	A	ppluGFP	0.0	0.0	0.0	0.0	3.35	0.85	3.18	0.0	7.380000000000001	T195C:C202A:T655C	Y76H:S78Y:I238T	16713.307452178582
AAAACAAGCAACTACACACA	GAACATCATA	A	ppluGFP	0.0	0.0	0.0	0.0	7.18	0.0	0.0	0.0	7.18	T195C:C202A:T655C	Y76H:S78Y:I238T	12393.72449204588
AAAACAAGCAACTACACACA	GGCTTAACCA	A	ppluGFP	0.0	0.0	0.0	0.0	0.86	1.91	5.79	0.0	8.56	T195C:C202A:T655C	Y76H:S78Y:I238T	19949.40608998621
AAAACAAGCAACTACACACA	GTACAGAACG	A	ppluGFP	0.0	0.0	0.0	3.29	0.0	0.0	0.0	0.0	3.29	T195C:C202A:T655C	Y76H:S78Y:I238T	8103.226340878615
AAAACAAGCACCAAATGCCT	GCGCGGGTTC	A	ppluGFP	0.0	0.0	0.0	0.0	4.21	0.0	0.0	0.0	4.21	T10C:T38A:G174T:T424A:A628T	M14T:G69C:L155*:E229V	12393.72449204588
AAAACAAGCATCCCGAAACA	ACGCATTGTT	A	ppluGFP	0.0	0.0	0.0	0.0	0.0	0.0	0.0	2.73	2.73	G92T:T201C:A211G:A390T:T498C:C587T:T630C	Q41H:S78P:E81G:K143*:S181P:Y230H	28704.426676440078
AAAACAAGCATCCCGAAACA	ATAGTGACAT	A	ppluGFP	2.54	0.0	0.0	0.0	0.0	0.0	0.0	0.0	2.54	G92T:T201C:A211G:A390T:T498C:C587T:T630C	Q41H:S78P:E81G:K143*:S181P:Y230H	790.0521391817708
AAAACAAGCATCCCGAAACA	CTAGTTCTGC	A	ppluGFP	0.0	0.0	0.0	3.46	0.0	0.57	0.0	0.0	4.03	G92T:T201C:A211G:A390T:T498C:C587T:T630C	Q41H:S78P:E81G:K143*:S181P:Y230H	9108.320264675971
AAAACAAGCATCCCGAAACA	GCTGGACCGG	A	ppluGFP	6.48	0.0	0.0	0.09	0.0	0.0	5.36	0.0	11.93	G92T:T201C:A211G:A390T:T498C:C587T:T630C	Q41H:S78P:E81G:K143*:S181P:Y230H	3782.623141966377
AAAACAAGCATCCCGAAACA	TAAGTAGAAG	A	ppluGFP	1.46	0.0	0.0	0.0	0.0	0.0	0.0	0.0	1.46	G92T:T201C:A211G:A390T:T498C:C587T:T630C	Q41H:S78P:E81G:K143*:S181P:Y230H	790.0521391817708
AAAACAAGCATCCCGAAACA	TGTTCTCCTC	A	ppluGFP	0.0	0.0	0.0	0.0	0.0	6.22	0.0	0.0	6.22	G92T:T201C:A211G:A390T:T498C:C587T:T630C	Q41H:S78P:E81G:K143*:S181P:Y230H	16460.019114610084
AAAACAAGCCATCAGAAAGT	CGTGTCGGGT	A	ppluGFP	8.51	23.72	0.4	0.0	0.0	0.0	0.0	0.0	32.629999999999995	A252G	N97D	1981.2699132292762
AAAACAAGCCATCAGAAAGT	GCTCTGTGCT	A	ppluGFP	0.0	6.84	0.0	0.0	0.0	0.0	0.42	0.0	7.26	A252G	N97D	2621.8245548173395
AAAACAAGCCATCAGAAAGT	GTTCTGGTGG	A	ppluGFP	0.0	2.97	0.0	0.0	0.0	0.0	0.0	0.0	2.97	A252G	N97D	2323.5056563808153
AAAACAAGCCATCAGAAAGT	TGGAAGGCTC	A	ppluGFP	10.99	41.56	0.0	0.0	0.0	0.0	0.0	0.0	52.55	A252G	N97D	1904.317188010888
AAAACAAGCCATCAGAAAGT	TTTATGCTGC	A	ppluGFP	2.42	2.75	1.79	0.0	0.0	0.0	0.07	0.0	7.03	A252G	N97D	2187.320151335045
AAAACAAGGATCGAAAACAA	AACTTCCTTC	A	ppluGFP	0.0	0.0	0.0	0.09	10.81	17.95	25.55	3.95	58.35	G46A:C585A:T659A	G26D:R210S	18687.542522712938
AAAACAAGGATCGAAAACAA	ACTGGCGATG	A	ppluGFP	0.0	0.0	0.0	0.0	0.0	1.2	0.0	2.86	4.06	G46A:C585A:T659A	G26D:R210S	25612.37217175463
AAAACAAGGATCGAAAACAA	AGGGAAGGTC	A	ppluGFP	0.0	0.0	0.0	0.0	0.0	0.0	4.8	0.0	4.8	G46A:C585A:T659A	G26D:R210S	21788.014728208138
AAAACAAGGATCGAAAACAA	CGCAAGGGTT	A	ppluGFP	0.0	0.0	0.0	0.0	3.64	3.18	0.0	0.0	6.82	G46A:C585A:T659A	G26D:R210S	13969.027114394408
AAAACAAGGATCGAAAACAA	CTTACTGCCC	A	ppluGFP	0.0	0.0	0.0	0.0	1.15	0.0	17.36	3.0	21.51	G46A:C585A:T659A	G26D:R210S	22355.66382022323
AAAACAAGGATCGAAAACAA	GTTCTCAGGA	A	ppluGFP	0.0	0.0	0.0	0.0	0.0	9.19	0.42	0.0	9.61	G46A:C585A:T659A	G26D:R210S	17532.868800824344
AAAACAAGGATCGAAAACAA	TACGTAGTAG	A	ppluGFP	0.0	0.0	0.0	0.0	2.39	22.47	14.54	0.09	39.49	G46A:C585A:T659A	G26D:R210S	18038.23751344253
AAAACAAGGATCGAAAACAA	TCTTTGGGAG	A	ppluGFP	0.06	0.0	0.0	0.0	0.0	1.91	6.99	8.14	17.099999999999998	G46A:C585A:T659A	G26D:R210S	24327.512708944014
AAAACAAGGTCGAACAAAAC	CTAAGTTAAG	A	ppluGFP	0.0	0.0	5.23	0.0	0.0	0.0	0.0	0.0	5.23	T445C:A493G:T574G:A593G:G617T	V163A:Y179C:F206C	4192.820327914221
AAAACAAGGTCGAACAAAAC	GCGGCTTGGG	A	ppluGFP	0.79	0.0	0.0	0.0	0.0	0.0	0.0	0.0	0.79	T445C:A493G:T574G:A593G:G617T	V163A:Y179C:F206C	790.0521391817708
AAAACAAGGTCGAACAAAAC	GGGACGGATT	A	ppluGFP	3.04	0.0	0.0	0.0	0.0	0.0	0.0	0.0	3.04	T445C:A493G:T574G:A593G:G617T	V163A:Y179C:F206C	790.0521391817708
AAAACAAGTAAATAGTCATG	GGGGCTGGGT	A	ppluGFP	0.0	0.0	12.32	2.6	0.0	0.07	0.0	0.0	14.99	T339C:T459C	F126L:F168L	5067.916930588866
AAAACAAGTAAATAGTCATG	TGGGCGGTTG	A	ppluGFP	0.0	9.52	2.25	0.0	0.0	0.0	0.0	0.0	11.77	T339C:T459C	F126L:F168L	2771.93147731747
AAAACAAGTCAGGGAAACCC	CTAGGTAGGG	A	ppluGFP	0.0	0.0	0.0	0.0	0.0	15.76	2.47	0.0	18.23	T143C:A427T	H156L	18043.8700878878
AAAACAAGTCAGGGAAACCC	GACCGTTGTG	A	ppluGFP	0.0	0.0	0.0	0.0	0.0	3.67	2.4	0.0	6.07	T143C:A427T	H156L	18614.05296037596
AAAACAAGTCAGGGAAACCC	GGTTTTTCTT	A	ppluGFP	0.0	0.0	0.0	0.0	0.0	0.35	2.54	0.0	2.89	T143C:A427T	H156L	20131.10900433065
AAAACAATAAAGACATACCC	CTCTCTGGGA	A	ppluGFP	0.0	0.0	0.0	0.0	1.53	0.0	0.0	0.0	1.53	A9G:T49C:C260G:T295C	M14V:V27A:V111A	12393.72449204588
AAAACAATAAATAAGAAACC	ACCATTCGTG	A	ppluGFP	0.0	0.0	4.11	0.0	0.0	0.0	0.0	0.0	4.11	A165G:A234G:A354T:A374T:A391T	M66V:N91D:T131S:K143M	4192.820327914221
AAAACAATAAATAAGAAACC	GCTGCCTACA	A	ppluGFP	0.0	10.41	6.29	0.0	0.0	0.0	0.0	0.0	16.7	A165G:A234G:A354T:A374T:A391T	M66V:N91D:T131S:K143M	2861.5675462837603
AAAACAATAAATAAGAAACC	TGTGTCTGAG	A	ppluGFP	0.0	4.31	3.18	0.0	0.29	0.0	0.0	0.0	7.78	A165G:A234G:A354T:A374T:A391T	M66V:N91D:T131S:K143M	2904.34712965936
AAAACAATAAATAAGAAACC	TTTGGGTGGA	A	ppluGFP	0.0	0.0	0.0	0.0	1.91	0.0	0.0	0.0	1.91	A165G:A234G:A354T:A374T:A391T	M66V:N91D:T131S:K143M	12393.72449204588
AAAACAATAACTGCAAACTC	CGCTCCGTTG	A	ppluGFP	0.0	0.0	0.0	0.0	0.0	0.0	0.21	1.18	1.39	A226G:C518G	H88R:H187Q	26241.694046095083
AAAACAATAACTGCAAACTC	CTCGGTCCAG	A	ppluGFP	0.0	0.0	0.0	0.0	0.0	1.98	0.0	0.0	1.98	A226G:C518G	H88R:H187Q	16460.019114610084
AAAACAATAAGCACAAAACC	GATTCCTTCG	A	ppluGFP	0.0	0.0	0.0	0.0	6.51	9.47	7.83	1.32	25.130000000000006	wt	wt	17318.452638218656
AAAACAATAAGCACAAAACC	TGTGTTCACA	A	ppluGFP	0.0	0.0	0.0	0.95	27.37	14.63	14.89	4.45	62.290000000000006	wt	wt	16006.446833167214
AAAACAATAATAAATAGAAA	AGGAAAATTT	A	ppluGFP	0.0	4.54	0.0	0.0	0.0	0.0	0.0	0.0	4.54	A431T:G434.:C599.	G160A:D161T:N162T:V163C:L164W:V165*:G166A:S167R:F168S:A169L:R170A:T171P:S173P:L174C:R175A:D176T:G177A:G178A:Y179I:Y180T:S181H:F182L:V183W:V184*:D185T:S186H:H187T:M188C:H189T:F190S:S192A:A193R:I194S:H195T:P196R:S197V:I198F:L199C:Q200R:N201M:G202A:G203V:P204L:M205C:F206L:A207L:R209A:R210A:V211*:E212K:E213N:L214S:H215Q:S221Q:N222H:T223*:E224T:L225G:G226D:I227C:V228R:E229V:Y230S:Q231T:H232R:A233L:F23…	2323.5056563808153
AAAACAATAATAAATAGAAA	CATTTGCTTG	A	ppluGFP	0.0	0.0	0.0	0.0	0.0	2.4	0.0	0.0	2.4	A431T:G434.:C599.	G160A:D161T:N162T:V163C:L164W:V165*:G166A:S167R:F168S:A169L:R170A:T171P:S173P:L174C:R175A:D176T:G177A:G178A:Y179I:Y180T:S181H:F182L:V183W:V184*:D185T:S186H:H187T:M188C:H189T:F190S:S192A:A193R:I194S:H195T:P196R:S197V:I198F:L199C:Q200R:N201M:G202A:G203V:P204L:M205C:F206L:A207L:R209A:R210A:V211*:E212K:E213N:L214S:H215Q:S221Q:N222H:T223*:E224T:L225G:G226D:I227C:V228R:E229V:Y230S:Q231T:H232R:A233L:F23…	16460.019114610084
AAAACAATAATAAATAGAAA	GCATCATCCT	A	ppluGFP	0.0	0.0	0.0	0.0	0.48	0.0	0.0	0.0	0.48	A431T:G434.:C599.	G160A:D161T:N162T:V163C:L164W:V165*:G166A:S167R:F168S:A169L:R170A:T171P:S173P:L174C:R175A:D176T:G177A:G178A:Y179I:Y180T:S181H:F182L:V183W:V184*:D185T:S186H:H187T:M188C:H189T:F190S:S192A:A193R:I194S:H195T:P196R:S197V:I198F:L199C:Q200R:N201M:G202A:G203V:P204L:M205C:F206L:A207L:R209A:R210A:V211*:E212K:E213N:L214S:H215Q:S221Q:N222H:T223*:E224T:L225G:G226D:I227C:V228R:E229V:Y230S:Q231T:H232R:A233L:F23…	12393.72449204588
AAAACAATAATAAATAGAAA	GCCTCACTTG	A	ppluGFP	0.0	0.0	0.0	0.0	0.0	1.34	0.0	0.0	1.34	A431T:G434.:C599.	G160A:D161T:N162T:V163C:L164W:V165*:G166A:S167R:F168S:A169L:R170A:T171P:S173P:L174C:R175A:D176T:G177A:G178A:Y179I:Y180T:S181H:F182L:V183W:V184*:D185T:S186H:H187T:M188C:H189T:F190S:S192A:A193R:I194S:H195T:P196R:S197V:I198F:L199C:Q200R:N201M:G202A:G203V:P204L:M205C:F206L:A207L:R209A:R210A:V211*:E212K:E213N:L214S:H215Q:S221Q:N222H:T223*:E224T:L225G:G226D:I227C:V228R:E229V:Y230S:Q231T:H232R:A233L:F23…	16460.019114610084
AAAACAATAATCAAATAAAA	AACATGAGGG	A	ppluGFP	0.0	0.0	0.0	6.75	0.1	0.07	5.08	0.05	12.05	C161T:A391T:C597A	K143M:L214I	13607.070031546697
AAAACAATAATCAAATAAAA	CTGCGCGCCT	A	ppluGFP	0.0	0.0	0.0	0.0	0.0	2.19	0.07	0.0	2.26	C161T:A391T:C597A	K143M:L214I	17443.313543591466
AAAACAATAATCAAATAAAA	GGCGTGGCTC	A	ppluGFP	0.0	0.0	0.0	0.09	1.72	1.91	8.05	0.27	12.04	C161T:A391T:C597A	K143M:L214I	20119.348876577642
AAAACAATACACAACACTCA	AACTGGTGTC	A	ppluGFP	0.0	0.0	0.0	0.0	0.96	0.71	0.0	0.0	1.67	C309T:C324T:A354G:C649T	R116C:R121C:T131A:T236M	13898.5596240226
AAAACAATACACAACACTCA	ATGACGGGGT	A	ppluGFP	0.0	0.0	0.0	0.0	3.64	0.99	0.0	0.0	4.63	C309T:C324T:A354G:C649T	R116C:R121C:T131A:T236M	13605.176280877542
AAAACAATACACAACACTCA	CGGGCTTAAG	A	ppluGFP	0.0	0.0	0.0	0.0	21.53	4.1	1.62	0.0	27.250000000000004	C309T:C324T:A354G:C649T	R116C:R121C:T131A:T236M	13540.977774912517
AAAACAATACACAACACTCA	CGTTTGTTTC	A	ppluGFP	0.0	0.0	0.0	0.0	0.96	11.38	0.0	0.0	12.34	C309T:C324T:A354G:C649T	R116C:R121C:T131A:T236M	15237.192876134362
AAAACAATACACAACACTCA	GATTTGCTGG	A	ppluGFP	0.0	0.0	0.0	0.0	2.01	0.0	0.0	0.0	2.01	C309T:C324T:A354G:C649T	R116C:R121C:T131A:T236M	12393.72449204588
AAAACAATACACAACACTCA	GCTCACCGAG	A	ppluGFP	0.0	0.0	0.0	0.0	4.78	7.99	0.0	0.0	12.77	C309T:C324T:A354G:C649T	R116C:R121C:T131A:T236M	14279.299271458309
AAAACAATACACAACACTCA	GGCTATTGGG	A	ppluGFP	0.0	0.0	0.0	0.0	1.63	2.4	0.0	0.0	4.0299999999999985	C309T:C324T:A354G:C649T	R116C:R121C:T131A:T236M	14215.29512237795
AAAACAATACACAACACTCA	GGTGATTATA	A	ppluGFP	0.0	0.0	0.0	0.09	4.02	0.42	0.0	0.0	4.5299999999999985	C309T:C324T:A354G:C649T	R116C:R121C:T131A:T236M	12747.809133556364
AAAACAATACACAACACTCA	GTGTTGAGGC	A	ppluGFP	0.0	0.0	0.0	0.0	0.86	1.27	0.0	0.0	2.13	C309T:C324T:A354G:C649T	R116C:R121C:T131A:T236M	14216.759410561108
AAAACAATACAGCTGACATC	CCGGTGCCCA	A	ppluGFP	2.82	0.0	0.0	0.0	0.0	0.0	0.0	0.0	2.82	G59T:A634T	E30D:Q231L	790.0521391817708
AAAACAATACAGCTGACATC	TCTTGAAGCG	A	ppluGFP	0.0	6.99	0.0	0.0	0.0	0.0	0.0	0.0	6.99	G59T:A634T	E30D:Q231L	2323.5056563808153
AAAACAATACAGCTGACATC	TTACAGTTTT	A	ppluGFP	2.7	11.82	0.0	0.0	0.0	0.0	0.0	0.0	14.52	G59T:A634T	E30D:Q231L	1920.6901841990039
AAAACAATAGACATAAAAGA	AGAATGCGTT	A	ppluGFP	0.0	0.0	0.0	5.02	0.86	0.0	0.0	0.0	5.88	G344T:G545A:T579C	K127N:F208L	9781.331234067271
AAAACAATAGACATAAAAGA	ATATGCCGGT	A	ppluGFP	0.0	0.0	0.0	0.0	0.0	2.26	0.0	0.0	2.26	G344T:G545A:T579C	K127N:F208L	16460.019114610084
AAAACAATAGACATAAAAGA	CTCGTACTGT	A	ppluGFP	0.0	0.0	0.0	0.0	4.5	0.0	0.0	0.0	4.5	G344T:G545A:T579C	K127N:F208L	12393.72449204588
AAAACAATAGACATAAAAGA	CTGGGGCTTA	A	ppluGFP	0.0	0.0	0.0	1.13	6.7	0.71	0.92	0.14	9.6	G344T:G545A:T579C	K127N:F208L	12619.36631357522
AAAACAATAGACATAAAAGA	GATGTGCCAG	A	ppluGFP	0.0	0.0	0.0	0.0	3.44	2.4	3.11	0.0	8.95	G344T:G545A:T579C	K127N:F208L	16508.388484654854
AAAACAATAGACATAAAAGA	GCAATTGTGG	A	ppluGFP	0.0	0.0	0.0	0.09	5.84	5.23	0.28	0.0	11.44	G344T:G545A:T579C	K127N:F208L	13966.415764164416
AAAACAATAGACATAAAAGA	GCCTGCAATT	A	ppluGFP	0.0	0.0	0.0	1.82	9.0	10.32	0.0	0.0	21.14	G344T:G545A:T579C	K127N:F208L	13941.43325054515
AAAACAATAGACATAAAAGA	GTCGTTAGGG	A	ppluGFP	0.0	0.0	0.0	6.84	6.03	3.18	1.76	0.0	17.810000000000006	G344T:G545A:T579C	K127N:F208L	11967.880316381661
AAAACAATATTCACAACCCC	AGGCACTTTG	A	ppluGFP	0.0	0.0	0.0	0.0	0.0	0.99	0.0	0.0	0.99	A15T:A109T:T230C:G350.:T538C:T578A	I16F:K47M:G130A:T131Q:G132A:F133S:P134L:E135R:D136T:S137Q:V138S:I139S:F140L:T141R:D142T:K143R:I144S:I145F:R147V:S148R:N149T:A150Q:T151P:V152L:E153S:H154I:L155C:H156I:P157Q:M158W:G160A:D161T:N162T:V163C:L164W:V165*:G166A:S167R:F168S:A169L:R170A:T171P:S173P:L174C:R175A:D176T:G177A:G178A:Y179I:Y180T:S181H:F182L:V183W:V184*:D185T:S186H:H187T:M188C:H189T:F190S:S192A:A193R:I194P:H195T:P196R:S197V:I198F…	16460.019114610084
AAAACAATCAACACAACAAC	CAGCCTTCTG	A	ppluGFP	0.0	0.0	0.0	0.0	0.38	9.26	5.22	0.0	14.86	wt	wt	18095.9189654606
AAAACAATCAACACAACAAC	CGGAAGTGTC	A	ppluGFP	0.0	0.0	0.0	0.0	3.06	8.06	4.59	0.0	15.71	wt	wt	17032.00512740231
AAAACAATCAACACAACAAC	GAGATTCGTG	A	ppluGFP	0.0	0.0	0.0	0.09	5.17	13.85	3.67	0.0	22.78	wt	wt	16122.784807855314
AAAACAATCAACACAACAAC	GATAATTGGA	A	ppluGFP	0.0	0.0	0.0	0.0	20.1	26.01	8.68	5.68	60.47	wt	wt	16132.48180818309
AAAACAATCAACACAACAAC	TCCCTCGGTG	A	ppluGFP	0.0	0.0	7.15	0.0	11.39	11.87	11.43	0.0	41.84	wt	wt	15095.040235224857
AAAACAATCATTATACCACC	CTGGCTTGTG	A	ppluGFP	8.0	0.0	0.0	0.0	0.0	0.0	0.0	0.0	8.0	C144A:T186A:A226T:C522T	P59T:F73I:H88L:H189Y	790.0521391817708
AAAACAATCCAGAATAAAGC	ATTCCTCGTT	A	ppluGFP	0.0	0.0	0.0	0.0	5.36	5.87	0.0	0.0	11.23	C47T:T503A	F182L	14070.9173935046
AAAACAATCCAGAATAAAGC	CCACGCATTA	A	ppluGFP	0.0	0.07	0.0	0.0	11.39	8.2	0.0	0.0	19.66	C47T:T503A	F182L	13792.24058341126
AAAACAATCCAGAATAAAGC	TCACCGGGTG	A	ppluGFP	0.0	0.0	0.0	9.09	26.51	22.12	9.03	1.18	67.93	C47T:T503A	F182L	14256.249859161991
AAAACAATCTTCAAAATAGA	CCCAGGCTTA	A	ppluGFP	0.0	0.0	0.0	0.0	4.11	14.2	1.2	0.0	19.51	C461T:A570G	M205V	15694.049746179244
AAAACAATTCAACAAAAATA	CGTGTGAGCA	A	ppluGFP	0.0	0.0	0.0	6.41	15.6	6.08	0.64	2.32	31.05	wt	wt	12737.562404179058
AAAACAATTCAACAAAAATA	GATTTGTATT	A	ppluGFP	0.0	0.0	0.0	0.0	7.85	13.0	3.6	0.0	24.450000000000006	wt	wt	15598.992385650494
AAAACAATTCAACAAAAATA	GTATAGTCAC	A	ppluGFP	0.0	0.0	0.0	0.0	9.95	3.75	3.03	0.09	16.82	wt	wt	13868.306692604272
AAAACACAAAAAAAAATACA	TGGTCTGTCA	A	ppluGFP	4.23	0.0	0.0	0.0	0.0	0.07	0.0	0.0	4.300000000000002	T61A:G93A:C122T:T138C:T331C:G449A	L31H:G42S:F57L:I123T	590.0
AAAACACAAAAAAAACCAGA	GACCGTAATA	A	ppluGFP	0.0	3.49	0.0	0.0	0.0	1.06	0.0	0.0	4.550000000000002	C68T:A374T:T520A:C542T:G576T:G639A	M188K:A207S:A233T	3692.7917554570226
AAAACACAAAAAAAACCAGA	TCCTGCCGTA	A	ppluGFP	1.75	0.0	0.0	0.0	0.0	0.0	0.0	0.0	1.75	C68T:A374T:T520A:C542T:G576T:G639A	M188K:A207S:A233T	790.0521391817708
AAAACACAAAAAAAACCAGA	TGTCCTGGTT	A	ppluGFP	0.0	0.07	1.59	0.0	0.0	0.0	9.6	0.0	11.26	C68T:A374T:T520A:C542T:G576T:G639A	M188K:A207S:A233T	20282.991523899826
AAAACACAAAAAAAACCAGA	TTTCAGCCTG	A	ppluGFP	0.0	0.0	2.32	0.0	0.0	0.0	0.0	0.0	2.32	C68T:A374T:T520A:C542T:G576T:G639A	M188K:A207S:A233T	4192.820327914221
AAAACACAAAAAACACCTAT	AAGCCATAAG	A	ppluGFP	2.76	0.0	0.0	0.0	0.0	0.0	0.0	0.0	2.76	T376A:A500G:A519G	V138D:M188V	790.0521391817708
AAAACACAAAAAATAAAACA	GCCTGGTTAT	A	ppluGFP	0.0	0.0	0.0	0.0	9.28	5.94	6.92	4.0	26.14	A515T:G629A	wt	17702.827700062982
AAAACACAAAAAATAAAACA	GCGTCTATCC	A	ppluGFP	0.0	0.0	0.0	0.0	7.18	8.41	8.26	0.0	23.85	A515T:G629A	wt	16905.901158228196
AAAACACAAAAAATAAAACA	GGATTGGCGG	A	ppluGFP	0.0	0.0	0.0	0.61	25.74	5.23	4.59	0.0	36.17	A515T:G629A	wt	13300.062495625149
AAAACACAAAAAATAAAACA	GGTGGACTTA	A	ppluGFP	0.0	0.0	0.0	0.0	3.25	2.05	4.38	0.05	9.73	A515T:G629A	wt	17501.42995361995
AAAACACAAAAAATAAAACA	GTGGTTCAGG	A	ppluGFP	0.0	0.0	0.0	0.0	0.0	2.97	1.98	0.0	4.95	A515T:G629A	wt	18626.098300211408
AAAACACAAAAAATAAAACA	GTTGTGCCTA	A	ppluGFP	0.0	0.0	0.0	0.17	17.8	17.24	4.09	0.0	39.3	A515T:G629A	wt	14524.626279884114
AAAACACAAAAACATAGACC	ACTTGCGGTG	A	ppluGFP	0.0	0.0	0.0	0.0	5.45	2.47	0.0	0.0	7.92	T422A:A558T:A645G	H154Q:N201Y:K235E	13751.428751792451
AAAACACAAAAACATAGACC	GAATATGGTG	A	ppluGFP	0.0	0.0	0.0	0.0	9.28	2.33	3.81	0.0	15.42	T422A:A558T:A645G	H154Q:N201Y:K235E	14556.35645413436
AAAACACAAAAACATAGACC	GACATTGGAG	A	ppluGFP	0.0	0.0	0.0	12.21	22.87	16.04	6.42	0.0	57.54	T422A:A558T:A645G	H154Q:N201Y:K235E	13355.038275392519
AAAACACAAAAACATAGACC	GTCGAAGGAA	A	ppluGFP	0.0	0.07	0.0	0.0	9.57	3.53	0.0	5.91	19.08	T422A:A558T:A645G	H154Q:N201Y:K235E	17020.761030851107
AAAACACAAAAACATAGACC	GTCGGAATAG	A	ppluGFP	0.0	0.0	0.0	0.0	3.35	0.78	0.0	3.36	7.49	T422A:A558T:A645G	H154Q:N201Y:K235E	19670.06064659593
AAAACACAAAAACTAATGAC	CCTGTATGAC	A	ppluGFP	0.0	0.0	0.0	0.0	0.0	1.13	0.0	0.0	1.13	T40A:A88G:C188A:T340C:C567A	L24Q:E40G:F73L:F126S:P204T	16460.019114610084
AAAACACAAAAATAAAACCC	GCCAGTAGCC	A	ppluGFP	0.0	0.0	0.0	0.0	0.0	0.0	3.39	0.0	3.39	wt	wt	21788.014728208138
AAAACACAAAAATAAAACCC	GGTACGATTT	A	ppluGFP	0.0	0.0	0.0	0.0	0.19	5.09	1.41	0.0	6.69	wt	wt	17448.773192721823
AAAACACAAAAATCACAATC	TATCCCGCTA	A	ppluGFP	0.0	0.0	0.0	0.0	3.44	0.35	1.76	0.0	5.55	A65T:T312A:G489T	Y117N:G178C	14988.289807805151
AAAACACAAAACAAAAAACA	AGGTAGGGTC	A	ppluGFP	0.0	0.0	0.0	3.46	1.15	4.45	0.0	0.0	9.06	G86T:T182C:T219C:C641A	F86L	12937.593802980547
AAAACACAAAACAAAAAACA	TTTAGGTCTG	A	ppluGFP	0.0	0.0	0.0	0.0	0.0	0.0	2.82	0.0	2.82	G86T:T182C:T219C:C641A	F86L	21788.014728208138
AAAACACAAAACAAAAGCCG	GCGTGGCAGT	A	ppluGFP	0.0	0.0	0.0	0.0	0.0	0.0	1.62	0.0	1.62	C179T:A418T:T589C	E153V:V211A	21788.014728208138
AAAACACAAAACAAACAACA	CACTGATGGG	A	ppluGFP	0.0	0.0	0.0	3.29	0.0	0.0	0.64	0.0	3.93	A131T:C256T:G273A:T508C:T661A	T98M:E104K:V184A:F240Y	9118.08341881208
AAAACACAAAACAAACAACA	GGGGGTTTAT	A	ppluGFP	0.0	0.0	0.0	1.56	12.82	2.61	0.92	0.0	17.91	A131T:C256T:G273A:T508C:T661A	T98M:E104K:V184A:F240Y	12768.417910578466
AAAACACAAAACAAACAACA	TGTGCTTCGT	A	ppluGFP	0.0	0.0	0.0	1.39	8.9	1.06	0.0	0.0	11.35	A131T:C256T:G273A:T508C:T661A	T98M:E104K:V184A:F240Y	12290.186414501948
AAAACACAAAACAAAGAACC	GCCTGTTTTC	A	ppluGFP	0.0	0.0	0.0	0.0	0.0	0.0	1.06	0.0	1.06	A58T:A115G:C437G:T503C	E30V:K49R	21788.014728208138
AAAACACAAAACATAAAATA	CACTCGTGGC	A	ppluGFP	0.06	0.0	0.0	4.16	0.96	2.47	0.0	0.0	7.65	A266G:G310A:A570G	R116H:M205V	11150.1242669953
AAAACACAAAACATAAAATA	CGGTCGTCCG	A	ppluGFP	0.0	0.0	0.0	2.77	4.5	1.7	0.07	0.0	9.04	A266G:G310A:A570G	R116H:M205V	11974.024840511272
AAAACACAAAACATAAAATA	GACCGCTTCT	A	ppluGFP	0.0	0.0	0.0	0.0	2.68	4.17	2.4	0.0	9.25	A266G:G310A:A570G	R116H:M205V	16399.355371924292
AAAACACAAAACCAAAACAA	ACATTCTACG	A	ppluGFP	0.0	0.0	0.0	0.0	0.0	0.0	1.48	0.0	1.48	T55C:T163A:A235G:G486T:C638G	F29S:V65D:N91S:G177C:H232Q	21788.014728208138
AAAACACAAAACCAAAACAA	GCCCATGCAT	A	ppluGFP	0.0	0.0	0.0	0.0	0.0	3.32	0.0	0.0	3.32	T55C:T163A:A235G:G486T:C638G	F29S:V65D:N91S:G177C:H232Q	16460.019114610084
AAAACACAAAACCAAAACAA	GCCTCGCGAG	A	ppluGFP	0.0	0.0	0.0	0.0	0.19	0.49	0.0	0.0	0.6799999999999999	T55C:T163A:A235G:G486T:C638G	F29S:V65D:N91S:G177C:H232Q	14484.693590445588
AAAACACAAAAGACAAACTA	CACATCGATG	A	ppluGFP	0.0	1.34	0.0	0.0	0.0	0.0	0.0	0.0	1.34	A135G:A165G:G318A:G435A:A646G	T56A:M66V:A119T:G160S:K235R	2323.5056563808153
AAAACACAAAAGACAAACTA	GCTCAACTTT	A	ppluGFP	0.0	16.51	10.6	0.0	0.1	0.0	0.07	0.0	27.28	A135G:A165G:G318A:G435A:A646G	T56A:M66V:A119T:G160S:K235R	2876.0792807566113
AAAACACAAAAGACACCCCA	GTGATCGGCC	A	ppluGFP	0.0	0.0	0.0	0.0	5.84	0.42	1.34	0.0	7.6	A192G:T262C	T75A:I100T	13575.09076134214
AAAACACAAAAGACACCCCA	GTTCGAGGGC	A	ppluGFP	0.0	0.0	0.0	0.0	0.77	0.0	0.0	0.0	0.77	A192G:T262C	T75A:I100T	12393.72449204588
AAAACACAAAAGACACCCCA	TGACCCTCAT	A	ppluGFP	0.0	0.0	0.0	0.0	3.16	5.51	0.0	0.09	8.76	A192G:T262C	T75A:I100T	14545.787997292498
AAAACACAAAATCAATACTA	CCCGGAGGTT	A	ppluGFP	0.0	0.0	0.0	3.64	13.49	9.26	0.85	0.05	27.29	G404A:T423A	L155M	13294.710075237097
AAAACACAAAATCAATACTA	GCGGGTTCCG	A	ppluGFP	0.0	0.0	0.0	0.0	4.88	4.59	4.45	0.0	13.919999999999998	G404A:T423A	L155M	16491.367601124257
AAAACACAAAATCAATACTA	GGTATCCAGC	A	ppluGFP	0.0	0.0	0.0	0.0	0.0	2.05	0.0	0.0	2.05	G404A:T423A	L155M	16460.019114610084
AAAACACAAAATTTCCCATC	GCAGGAAGTG	A	ppluGFP	0.0	0.0	0.0	0.0	1.24	0.0	0.0	0.0	1.24	A105T:C202G:T643C	N46Y:S78C:F234S	12393.72449204588
AAAACACAAACACAAAACAA	CCAGGCCAGC	A	ppluGFP	0.0	0.0	0.0	0.0	0.0	3.75	0.0	0.0	3.75	T29C:G57T:A249G:G315A:A427G:C476A:A517G:T526C:G627T	E30*:T96A:E118K:H156R:H187R:F190S:E229*	16460.019114610084
AAAACACAAACACATATAGA	ACGTCTCAGA	A	ppluGFP	0.0	0.0	0.0	0.0	0.0	3.32	0.14	1.64	5.1	wt	wt	19564.6800296506
AAAACACAAACACATATAGA	GACACAATGA	A	ppluGFP	0.0	0.0	0.07	0.09	14.64	1.55	3.18	0.0	19.53	wt	wt	13290.678758508191
AAAACACAAACACATATAGA	GGTGTGCAAA	A	ppluGFP	0.0	0.0	0.0	0.0	2.11	9.68	1.76	0.0	13.55	wt	wt	16332.322941057668
AAAACACAAACACATATAGA	GGTTAAGCCG	A	ppluGFP	0.0	0.0	0.0	0.0	2.2	7.63	0.85	0.09	10.77	wt	wt	15870.479274819776
AAAACACAAACACATATAGA	GTCCTACACC	A	ppluGFP	0.0	0.0	0.0	0.0	29.28	23.46	5.72	2.86	61.32	wt	wt	14629.134597198457
AAAACACAAACACATATAGA	TAGGCTAGGT	A	ppluGFP	0.0	0.0	0.0	0.0	1.15	9.26	0.85	0.0	11.26	wt	wt	16310.486838104078
AAAACACAAACACATATAGA	TTTCAGGGAA	A	ppluGFP	0.0	0.0	0.0	0.0	4.21	1.77	0.07	0.0	6.050000000000002	wt	wt	13729.707701214464
AAAACACAAACAGCAAAACA	CCCGGGTGAC	A	ppluGFP	0.0	0.0	0.0	0.0	0.38	2.76	0.0	0.0	3.14	A500G:C577T:C587G	A207V	15068.998620078686
AAAACACAAACAGCAAAACA	TGGTGCAATT	A	ppluGFP	0.0	0.0	0.0	0.0	19.33	23.67	14.89	5.41	63.3	A500G:C577T:C587G	A207V	16874.34737164234
AAAACACAAACCAAAAATTT	GGGGAGGACA	A	ppluGFP	0.0	0.0	0.0	0.0	0.0	2.4	0.0	0.0	2.4	wt	wt	16460.019114610084
AAAACACAAACCACAAGACA	ACCTTCGAAA	A	ppluGFP	0.56	0.0	0.0	0.0	4.5	0.0	0.0	0.0	5.0600000000000005	T38A:A614T:T622A	E224D:I227N	11483.322620593071
AAAACACAAACCACAAGACA	ACGTTTATTA	A	ppluGFP	0.0	0.0	0.0	0.0	1.82	0.0	0.0	0.0	1.82	T38A:A614T:T622A	E224D:I227N	12393.72449204588
AAAACACAAACCACAAGACA	TAAGTTTCGG	A	ppluGFP	1.58	0.0	0.0	0.0	0.0	0.0	0.0	0.0	1.58	T38A:A614T:T622A	E224D:I227N	790.0521391817708
AAAACACAAACCACATAACA	CAGGTTGTCT	A	ppluGFP	0.0	0.07	0.0	0.0	0.0	0.0	0.07	7.91	8.05	A266G:G604T	S221I	27346.75026010792
AAAACACAAACCACATAACA	GATCGCCTTT	A	ppluGFP	0.0	0.0	0.0	0.0	0.0	2.9	0.0	0.05	2.95	A266G:G604T	S221I	17317.049950279776
AAAACACAAACCACATAACA	GTTACCAAAT	A	ppluGFP	0.0	0.0	0.0	0.0	1.82	3.39	0.07	0.82	6.1	A266G:G604T	S221I	15725.2605014767
AAAACACAAACCACATAACA	TGAGAGACTT	A	ppluGFP	0.06	0.0	0.0	5.19	3.16	15.05	8.26	0.0	31.72	A266G:G604T	S221I	16209.66862716985
AAAACACAAACCGAAATCAG	AGTAGCGTTT	A	ppluGFP	1.52	0.0	0.0	0.0	0.0	0.0	0.0	0.0	1.52	A76G:G168A:C245T:A265T:T360C:T394A:A546T	E36G:G67S:E101V:F133L:I144N:S197C	790.0521391817708
AAAACACAAACCGAAATCAG	CAATCGTGTC	A	ppluGFP	0.0	0.0	0.0	0.0	0.1	0.78	0.0	0.0	0.88	A76G:G168A:C245T:A265T:T360C:T394A:A546T	E36G:G67S:E101V:F133L:I144N:S197C	15095.088786265305
AAAACACAAACTAACAAACA	CCACAGTTGA	A	ppluGFP	2.2	0.0	0.0	0.0	0.29	1.55	0.0	0.0	4.04	G67A:G435A:T553A	G33D:G160S:L199Q	3005.6241552187084
AAAACACAAACTAACAAACA	CCGCCGTGTA	A	ppluGFP	0.0	0.0	0.0	0.0	1.24	0.0	0.0	0.0	1.24	G67A:G435A:T553A	G33D:G160S:L199Q	12393.72449204588
AAAACACAAACTAACAAACA	CGGGGTGACG	A	ppluGFP	0.73	0.0	0.0	0.0	0.0	0.28	0.0	0.0	1.01	G67A:G435A:T553A	G33D:G160S:L199Q	590.0
AAAACACAAACTAACAAACA	TCTCTTGGTG	A	ppluGFP	1.18	0.0	0.0	0.0	0.0	0.0	0.0	0.0	1.18	G67A:G435A:T553A	G33D:G160S:L199Q	790.0521391817708
AAAACACAAACTTCATTACC	ACAGCTAGGG	A	ppluGFP	0.0	0.0	0.0	0.0	0.0	0.0	2.54	0.0	2.54	G387A:A529T:G588A	D142N:K191I:V211I	21788.014728208138
AAAACACAAACTTCATTACC	CACGGCGTTC	A	ppluGFP	0.0	0.0	0.0	9.96	18.76	8.34	4.94	1.14	43.14	G387A:A529T:G588A	D142N:K191I:V211I	13032.74267353448
AAAACACAAACTTCATTACC	TGTTCAAAGC	A	ppluGFP	0.06	0.0	0.0	0.0	10.43	9.82	0.07	0.0	20.38	G387A:A529T:G588A	D142N:K191I:V211I	13984.878685502583
AAAACACAAAGAAAACAACA	ACTATGGGAC	A	ppluGFP	0.0	0.0	0.0	2.08	31.48	11.73	16.37	1.86	63.52	A603G	S221G	15298.281098239508
AAAACACAAAGAAAACAACA	CTCTTCTGTT	A	ppluGFP	0.0	0.0	0.0	0.0	9.57	4.1	0.0	0.0	13.67	A603G	S221G	13713.982820683921
AAAACACAAAGAAAACAACA	GCTCGTTTGT	A	ppluGFP	0.0	0.0	0.0	0.0	4.31	0.0	0.0	0.0	4.31	A603G	S221G	12393.72449204588
AAAACACAAAGAAAACAACA	GGAACCATGA	A	ppluGFP	0.0	0.0	0.0	0.0	3.83	0.78	1.06	0.0	5.67	A603G	S221G	13730.07466989758
AAAACACAAAGAAAACAACA	GGGTCAGCAG	A	ppluGFP	0.0	0.0	0.0	0.0	2.78	0.0	0.0	0.0	2.78	A603G	S221G	12393.72449204588
AAAACACAAAGAAGCAAACC	CCTTTAACGG	A	ppluGFP	0.0	0.0	0.0	0.0	3.54	24.1	4.02	0.0	31.66	A120G:T206C:A646G:C653G:A654G:A665G	T51A:K235R:I238V	16539.27082120428
AAAACACAAAGAAGCAAACC	GGCACTGAGG	A	ppluGFP	0.0	0.0	0.0	0.0	6.6	11.52	3.11	0.0	21.23	A120G:T206C:A646G:C653G:A654G:A665G	T51A:K235R:I238V	15647.76438515416
AAAACACAAAGAAGCAAACC	TTGACGTCTG	A	ppluGFP	0.0	0.0	0.0	0.0	28.52	5.94	3.03	0.0	37.49	A120G:T206C:A646G:C653G:A654G:A665G	T51A:K235R:I238V	13589.622130920266
AAAACACAAAGCAACCACCA	TGTTTGATAC	A	ppluGFP	1.13	0.0	0.0	0.09	0.0	0.0	0.0	0.0	1.22	T154C:A165G:G240T:A268G:A603C	L62P:M66V:G93C:K102R:S221R	590.0
AAAACACAAAGCACAAACAC	ACGGGTTGCG	A	ppluGFP	0.0	0.0	0.0	0.0	0.0	0.0	2.26	0.0	2.26	C491T:A517G:T526C:G534C	H187R:F190S:A193P	21788.014728208138
AAAACACAAAGCACAAATCA	CAGTACGCTG	A	ppluGFP	0.0	0.0	0.0	4.5	5.36	15.19	4.02	0.0	29.07	T416G:A432T:T642A	M158L:F234I	15215.341528679832
AAAACACAAAGCACAAATCA	CGGCACCCTT	A	ppluGFP	0.0	0.0	0.0	0.0	0.0	8.98	0.0	0.0	8.98	T416G:A432T:T642A	M158L:F234I	16460.019114610084
AAAACACAAAGCACAAATCA	GATCCTGCTG	A	ppluGFP	0.0	0.0	0.0	0.0	0.1	4.1	0.0	0.0	4.199999999999998	T416G:A432T:T642A	M158L:F234I	15568.857430958271
AAAACACAAAGCACAAATCA	GATCGGGTTC	A	ppluGFP	0.0	0.0	0.0	0.0	2.11	6.57	3.18	0.0	11.86	T416G:A432T:T642A	M158L:F234I	16962.542345753573
AAAACACAAAGCACAAATCA	GTTTTTCCGT	A	ppluGFP	0.0	0.0	0.0	0.0	4.69	7.21	9.03	0.0	20.93	T416G:A432T:T642A	M158L:F234I	17828.414289121643
AAAACACAAAGGCAAAAACC	TGGGGGATAA	A	ppluGFP	1.69	0.0	0.0	0.0	0.0	0.0	0.0	0.0	1.69	A58T:A65G:C85T:G97A:T112C:C161T:G175A:A292G	E30V:P39L:R43H:M48T:G69D:H110R	790.0521391817708
AAAACACAAATAAATAACCC	GCAGTGGAAG	A	ppluGFP	0.0	0.0	0.0	0.0	0.0	1.41	0.0	0.0	1.41	A81G:A247T:A337G:A665T	T38A:Y95F:D125G	16460.019114610084
AAAACACAAATAAATAACCC	GTACGACAAG	A	ppluGFP	0.0	0.0	0.0	0.0	1.72	0.0	0.0	0.0	1.72	A81G:A247T:A337G:A665T	T38A:Y95F:D125G	12393.72449204588
AAAACACAAATAACAAACCA	CCTTCTGTCG	A	ppluGFP	0.0	0.0	0.0	0.0	2.58	1.48	3.81	0.0	7.870000000000001	C224A:A374G	wt	17715.581164135245
AAAACACAAATAACAAACCA	GTATGTTGCT	A	ppluGFP	0.0	0.0	0.0	5.02	13.21	12.72	3.95	0.0	34.9	C224A:A374G	wt	14079.33387614292
AAAACACAAATAACAAACCA	TTAAGCATTA	A	ppluGFP	0.0	0.0	0.0	0.0	3.16	0.49	2.4	0.23	6.28	C224A:A374G	wt	16475.618339387638
AAAACACAAATAATAAAAAA	AGGTAGCCGG	A	ppluGFP	1.07	0.0	0.0	0.0	0.0	0.0	0.0	2.95	4.0200000000000005	A234C:G333T:T372C	N91H:G124C:S137P	23228.768012017514
AAAACACAAATCAAAAATCA	GCTATTGTTG	A	ppluGFP	1.18	0.0	0.0	0.0	0.0	1.27	0.0	0.0	2.45	A388G:T625C	D142G:V228A	5943.855423271129
AAAACACAAATCACCAGACA	GGTTTGAGAA	A	ppluGFP	3.61	0.0	0.0	0.09	0.0	0.0	0.0	0.0	3.7	C85A:T143C:A237G:C260G:A274T:C324A:T513A:C662T	P39Q:N92D:E104V:R121S:S186T	590.0
AAAACACAAATCGCCACTCC	AGGTAGGGTC	A	ppluGFP	0.0	0.0	0.0	0.0	0.0	1.7	0.0	0.0	1.7	A590C	wt	16460.019114610084
AAAACACAAATCGCCACTCC	CCAGTCGTGA	A	ppluGFP	0.0	0.0	0.0	0.0	9.38	3.25	4.16	0.18	16.97	A590C	wt	14970.123206301629
AAAACACAAATCGCCACTCC	GACTCGTACG	A	ppluGFP	0.0	0.0	0.0	0.0	1.34	0.0	0.92	1.23	3.49	A590C	wt	20483.271596425708
AAAACACAAATCGCCACTCC	GTTGGACTGA	A	ppluGFP	0.0	0.0	0.0	0.0	4.69	8.98	6.85	0.0	20.520000000000003	A590C	wt	17150.18706748281
AAAACACAAATCGCCACTCC	TATGTGCAGA	A	ppluGFP	0.0	0.0	0.0	0.0	6.6	0.57	5.72	1.59	14.48	A590C	wt	17655.084443314252
AAAACACAACAAAAAAAATA	AATCGGGTGG	A	ppluGFP	0.0	0.0	0.0	3.9	0.0	0.0	0.49	0.05	4.44	G190T:A234G:T323A:C488T	G74V:N91D	9104.239865124327
AAAACACAACAAAAAAAATA	GCCGTTATTA	A	ppluGFP	0.0	0.0	0.0	0.0	0.48	0.0	3.6	0.0	4.08	G190T:A234G:T323A:C488T	G74V:N91D	20271.358916560057
AAAACACAACAAAAAAAATA	GCGGTCATGG	A	ppluGFP	0.0	0.0	0.0	0.0	1.44	0.0	0.0	0.0	1.44	G190T:A234G:T323A:C488T	G74V:N91D	12393.72449204588
AAAACACAACAAAAAAAATA	TCCTGATTAG	A	ppluGFP	0.06	0.0	0.0	15.84	10.24	5.51	0.0	0.0	31.65	G190T:A234G:T323A:C488T	G74V:N91D	10893.436125067072
AAAACACAACAAAAAACACA	GCGGAGCAAA	A	ppluGFP	0.79	0.0	0.0	0.0	0.0	0.0	0.0	0.0	0.79	G174A:T314C:T464C	G69S	790.0521391817708
AAAACACAACAAAAAACACA	TGCGCTGGTA	A	ppluGFP	1.01	0.0	0.0	0.0	0.0	0.0	0.0	0.0	1.01	G174A:T314C:T464C	G69S	790.0521391817708
AAAACACAACAAAAAAGATA	ATCTGCATTC	A	ppluGFP	0.0	0.0	0.0	13.59	24.59	12.01	4.3	0.0	54.49	A88G:A109T:T451C	E40G:K47M:V165A	12634.993666116165
AAAACACAACAAAAAAGATA	TGTCATCGCG	A	ppluGFP	0.0	0.0	0.07	18.96	6.32	0.0	0.0	0.0	25.35	A88G:A109T:T451C	E40G:K47M:V165A	9772.124126747669
AAAACACAACAAAACACACC	GAATCTTGTT	A	ppluGFP	0.0	0.0	0.0	0.0	5.55	0.0	1.55	0.0	7.1	T323C:C430A	P157Q	13538.345143659637
AAAACACAACAAAACACACC	GCTAACGGCC	A	ppluGFP	0.06	0.0	0.0	3.29	7.27	24.24	6.56	0.18	41.6	T323C:C430A	P157Q	15924.723800586582
AAAACACAACAAAACACACC	TAGTCGCCAG	A	ppluGFP	0.0	0.0	0.0	1.04	4.02	10.67	0.64	0.0	16.37	T323C:C430A	P157Q	15121.982268027692
AAAACACAACAAAACACACC	TTTATTCGTC	A	ppluGFP	0.0	0.0	0.0	0.09	5.17	0.78	0.14	0.0	6.18	T323C:C430A	P157Q	12972.111394716247
AAAACACAACAAATTTACCG	AGATGAAACC	A	ppluGFP	18.03	0.0	0.0	0.0	0.0	0.0	0.0	0.0	18.03	A12G:G71T:G168A:T611A	K15E:G67S	790.0521391817708
AAAACACAACAAATTTACCG	AGCGCCGCCT	A	ppluGFP	9.41	0.0	0.0	0.0	0.0	0.0	0.0	0.0	9.41	A12G:G71T:G168A:T611A	K15E:G67S	790.0521391817708
AAAACACAACAAATTTACCG	AGTCGTTAGA	A	ppluGFP	1.41	2.3	0.0	0.0	0.0	0.0	0.0	0.0	3.71	A12G:G71T:G168A:T611A	K15E:G67S	1792.3643836763795
AAAACACAACAAATTTACCG	CTTCGTGGGG	A	ppluGFP	28.17	14.72	0.0	0.0	0.0	0.0	0.0	0.0	42.89	A12G:G71T:G168A:T611A	K15E:G67S	1578.3130633448886
AAAACACAACAAATTTACCG	TGACATGTGC	A	ppluGFP	25.8	21.04	0.0	0.0	0.0	0.0	0.07	0.0	46.91	A12G:G71T:G168A:T611A	K15E:G67S	1654.1335769637342
AAAACACAACACAAAACAAC	CCGTGTCTTG	A	ppluGFP	1.35	0.0	0.0	0.0	0.0	7.28	0.21	0.0	8.84	A396G:G404T:A441T	I145V:N162Y	15731.808962458146
AAAACACAACACAAAACAAC	GCAGCAAACC	A	ppluGFP	0.0	0.0	0.0	0.78	4.59	2.26	5.36	4.91	17.9	A396G:G404T:A441T	I145V:N162Y	19842.925658358883
AAAACACAACACAAAACAAC	GTTCCCGGCT	A	ppluGFP	0.0	0.0	0.0	0.0	7.18	0.64	0.85	0.0	8.67	A396G:G404T:A441T	I145V:N162Y	13464.161107324959
AAAACACAACACAAGTAATA	GCGGCTTGGG	A	ppluGFP	3.77	0.0	0.07	0.0	0.0	0.0	0.0	0.0	3.84	A172G:C437A:T505C:A556G:T578A:C597T:A601G:T611A	Y68C:V183A:Q200R:L214F:H215R	590.0
AAAACACAACACAAGTAATA	GCTCCATGCG	A	ppluGFP	65.01	0.0	0.0	0.0	0.0	0.07	0.0	0.05	65.13000000000001	A172G:C437A:T505C:A556G:T578A:C597T:A601G:T611A	Y68C:V183A:Q200R:L214F:H215R	590.0
AAAACACAACACAGAATCAC	GCTGGCCATA	A	ppluGFP	0.0	0.0	0.0	0.0	1.91	7.63	14.47	12.45	36.46	A108G:T170A:T311A:T508C:C518T	K47E:V184A	22393.34916097731
AAAACACAACACATAAAAAC	AGGCTGTAAG	A	ppluGFP	1.8	0.0	0.0	0.0	0.0	0.0	0.0	0.0	1.8	A58G:A114T:C128T:T339A:C475T:T520.:C533G:G565A:T578C	E30G:K49*:F126I:S173F:M188S:H189T:F190S:S192G:A193R:I194S:H195T:P196R:S197V:I198F:L199C:Q200R:N201M:G202A:G203I:P204L:M205C:F206L:A207P:R209A:R210A:V211*:E212K:E213N:L214S:H215T:S221A:N222T:T223L:E224N:L225W:I227L:V228S:E229S:Y230I:Q231N:H232T:A233P:F234S:K235R:T236R:I238L:A239L:F240S:A241H	790.0521391817708
AAAACACAACACATAAAAAC	CCGTTGTCTT	A	ppluGFP	0.0	0.0	4.9	0.0	0.1	0.0	0.0	1.64	6.6400000000000015	A58G:A114T:C128T:T339A:C475T:T520.:C533G:G565A:T578C	E30G:K49*:F126I:S173F:M188S:H189T:F190S:S192G:A193R:I194S:H195T:P196R:S197V:I198F:L199C:Q200R:N201M:G202A:G203I:P204L:M205C:F206L:A207P:R209A:R210A:V211*:E212K:E213N:L214S:H215T:S221A:N222T:T223L:E224N:L225W:I227L:V228S:E229S:Y230I:Q231N:H232T:A233P:F234S:K235R:T236R:I238L:A239L:F240S:A241H	7865.695207514904
AAAACACAACACCAAAAAAA	AACAGCTGCA	A	ppluGFP	0.0	0.0	0.0	0.0	0.0	0.0	2.26	0.0	2.26	A305G:T360C:T642C	F133L:F234L	21788.014728208138
AAAACACAACACCAAAAAAA	CGGCTGTCCG	A	ppluGFP	0.0	0.0	0.0	0.0	1.05	0.0	0.0	0.0	1.05	A305G:T360C:T642C	F133L:F234L	12393.72449204588
AAAACACAACACCCAAACCA	CAAAGTGGGG	A	ppluGFP	0.0	0.0	0.0	0.0	1.63	0.0	0.0	0.0	1.63	T297C	S112P	12393.72449204588
AAAACACAACACCCAAACCA	GACGTCGTCG	A	ppluGFP	0.0	0.0	0.0	6.23	6.89	0.0	0.0	0.0	13.12	T297C	S112P	10805.872069474211
AAAACACAACACCCCAACAT	TGTCGGTACT	A	ppluGFP	0.39	0.0	0.0	0.0	0.0	0.0	0.99	0.0	1.38	T141A:A235G:T308C:T495C:T580C	S58T:N91S:Y180H:F208S	16368.370727343203
AAAACACAACAGGCACGACA	CTATCCGTGG	A	ppluGFP	0.0	0.0	30.26	0.0	0.0	0.0	0.0	0.0	30.26	G71T:G436C:G453T	G160A:G166C	4192.820327914221
AAAACACAACCCAAAAAATT	AGCTTGTTTG	A	ppluGFP	0.0	0.0	0.0	0.0	5.74	9.26	2.12	0.0	17.12	T494C:A517T:G619T	H187L:G226V	15398.306805845341
AAAACACAACGAAGAACCCA	ATGCTGGTTT	A	ppluGFP	0.68	0.0	0.0	0.0	2.39	0.85	0.0	0.0	3.92	T117C:G157C:T220C:G576A	S50P:S63T:F86S:A207T	12542.296097904022
AAAACACAACGAGAACAACA	AGCTTTCGTT	A	ppluGFP	0.0	0.0	0.0	0.0	0.96	2.61	0.56	0.0	4.13	T580A	F208Y	15985.363913726324
AAAACACAACGAGAACAACA	TCTTTATCGT	A	ppluGFP	0.0	0.0	0.0	0.0	4.11	0.0	0.0	0.0	4.11	T580A	F208Y	12393.72449204588
AAAACACAAGAAACAAAACA	CGTTGGGTTA	A	ppluGFP	0.0	5.58	6.95	0.0	4.21	0.0	0.0	0.0	16.740000000000002	A99G:G510T	M44V:D185Y	4092.1375446732313
AAAACACAAGAAACAAAACA	GCGTCGCACA	A	ppluGFP	3.38	17.92	14.9	0.35	0.0	0.0	0.0	0.0	36.55	A99G:G510T	M44V:D185Y	2771.1243351831567
AAAACACAAGACAAAAACAC	ACCAGTGTAT	A	ppluGFP	0.0	0.0	0.0	2.68	1.34	10.39	16.16	3.77	34.34	C47A:G97A	R43H	19566.184500458818
AAAACACAAGACAAAAACAC	CCATGGGTCT	A	ppluGFP	0.0	0.0	0.0	0.0	6.6	8.2	6.14	0.05	20.99	C47A:G97A	R43H	16507.527216706254
AAAACACAAGACAAAAACAC	CGGGTAGAGT	A	ppluGFP	0.0	0.0	0.0	0.09	0.0	11.24	4.52	0.09	15.94	C47A:G97A	R43H	18016.734267133168
AAAACACAAGACAAAAACAC	GAAGCTTTGA	A	ppluGFP	0.0	0.0	0.0	0.0	0.0	0.21	2.75	0.86	3.82	C47A:G97A	R43H	22825.920700580264
AAAACACAAGACAAAACACC	ACTGGCTGAA	A	ppluGFP	0.0	0.0	0.0	1.56	0.38	2.19	0.49	0.0	4.619999999999999	G204T:A208G:A214G	G79C:Y80C:N84S	13949.478464932763
AAAACACAAGGAAAACAATC	CGATTGAGTG	A	ppluGFP	3.66	0.0	0.0	0.0	2.49	0.0	0.0	0.0	6.15	G79A:A184G:T297A:T416A:C426T:C447A:T579G:C662G	G37D:H72R:S112T:H156Y:L164M:F208V:F240L	751.3173709864784
AAAACACAAGGCAAAACACC	CTTCCCCCTG	A	ppluGFP	1.86	0.0	0.66	0.0	0.0	0.0	0.0	0.0	2.52	.201C:G204A:C222A:C527.	S78L:G79Q:Y80L:E81R:N84E:P85S:F86V:L87H:H88P:A89R:I90Y:N91Q:N92Q:G93R:G94W:Y95L:T96H:N97K:T98Y:R99A:I100H:E101*:Y103V:E104R:D105G:G106R:G107R:V108R:L109P:H110S:V111R:S112I:F113I:S114L:Y115I:R116S:Y117L:E118*:A119G:R121S:V122R:I123D:G124R:D125R:F126L:K127Q:V128G:V129S:T131H:G132R:F133L:E135*:D136G:S137L:V138S:I139H:F140L:T141Y:D142G:K143Q:I144D:I145H:R147S:S148F:N149E:A150R:T151N:V152R:E153*:H154A…	590.0
AAAACACAAGGCAAAACACC	GTCTATGGTC	A	ppluGFP	0.0	0.0	0.0	0.0	1.05	0.0	0.0	2.68	3.73	.201C:G204A:C222A:C527.	S78L:G79Q:Y80L:E81R:N84E:P85S:F86V:L87H:H88P:A89R:I90Y:N91Q:N92Q:G93R:G94W:Y95L:T96H:N97K:T98Y:R99A:I100H:E101*:Y103V:E104R:D105G:G106R:G107R:V108R:L109P:H110S:V111R:S112I:F113I:S114L:Y115I:R116S:Y117L:E118*:A119G:R121S:V122R:I123D:G124R:D125R:F126L:K127Q:V128G:V129S:T131H:G132R:F133L:E135*:D136G:S137L:V138S:I139H:F140L:T141Y:D142G:K143Q:I144D:I145H:R147S:S148F:N149E:A150R:T151N:V152R:E153*:H154A…	24836.309826720724
AAAACACAAGGCCAAGAAGC	GGTTCACATC	A	ppluGFP	0.0	0.0	0.0	0.0	2.49	0.0	0.0	0.0	2.49	G66A:T100G:T262G:A410T:T503A	G33S:M44R:I100S:F182L	12393.72449204588
AAAACACAAGGCCAAGAAGC	TGCCGCCTCA	A	ppluGFP	2.37	0.0	0.0	0.0	0.0	0.0	0.0	0.0	2.37	G66A:T100G:T262G:A410T:T503A	G33S:M44R:I100S:F182L	790.0521391817708
AAAACACAAGGCCTAACACA	CTACGTGCAG	A	ppluGFP	0.0	0.0	0.07	2.6	27.37	32.3	4.45	0.0	66.79	A367G:A556G:T632C	E135G:Q200R	14435.300833631485
AAAACACAATAAACAAAACA	CCTTACGGTG	A	ppluGFP	0.0	0.0	0.0	0.0	3.83	0.42	0.21	0.0	4.46	A266G:A546T	S197C	13432.837793797366
AAAACACAATAAACAAAACA	GTGTGGCATG	A	ppluGFP	0.0	0.0	0.0	0.0	7.37	4.59	3.81	0.0	15.77	A266G:A546T	S197C	15369.735506737596
AAAACACAATAAACATCAAT	AGGTTTTGGG	A	ppluGFP	0.0	0.3	0.0	0.0	5.55	6.64	26.53	5.82	44.84	A102G	T45A	20732.894878110157
AAAACACAATAAACATCAAT	ATACGTACCG	A	ppluGFP	0.0	0.0	0.0	0.0	6.99	12.01	1.62	0.0	20.62	A102G	T45A	15136.524673402866
AAAACACAATAAACATCAAT	CGGTCGTGGT	A	ppluGFP	0.0	0.0	0.0	0.0	2.2	4.03	2.89	5.05	14.17	A102G	T45A	21049.25838098152
[truncated: 422,579 more rows]
