# Supplementary material for: Heterogeneity of the GFP fitness landscape and data-driven protein design
Source: eLife. 2022 May 5;11:e75842. doi: 10.7554/eLife.75842 (PMC9119679; doi:10.7554/eLife.75842)
Supplement: Source data 2. — Data are not filtered according to cell count, number of replicates, etc. One dataframe per gene and machine. [file elife-75842-data2.zip › ppluGFP2__unfiltered_barcodes_to_brightness_machine_B.csv]

primary_bc	secondary_bc	machine	gene	P3	P4	P5	P6	P7	P8	P9	P10	clone_cell_count	nt_genotype	aa_genotype_pseudo	clone_cdf_fitness
AAAAAAAAAAGATGAACAAT	ATAGTTCACT	B	ppluGFP	0.0	0.0	0.0	0.0	1.23	0.0	0.0	0.0	1.23	A342.:A531T	K127R:V128*:V129W:G130A:T131Q:G132A:F133S:P134L:E135R:D136T:S137Q:V138S:I139S:F140L:T141R:D142T:K143R:I144S:I145F:R147V:S148R:N149T:A150Q:T151P:V152L:E153S:H154I:L155C:H156I:P157Q:M158W:G160A:D161T:N162T:V163C:L164W:V165*:G166A:S167R:F168S:A169L:R170A:T171P:S173P:L174C:R175A:D176T:G177A:G178A:Y179I:Y180T:S181H:F182L:V183W:V184*:D185T:S186H:H187T:M188C:H189T:F190S:K191N:S192A:A193R:I194S:H195T:P19…	10058.948822616836
AAAAAAAAAAGATGAACAAT	CTCTGGTCCG	B	ppluGFP	0.48	0.0	0.0	0.0	3.82	0.0	0.0	0.0	4.3	A342.:A531T	K127R:V128*:V129W:G130A:T131Q:G132A:F133S:P134L:E135R:D136T:S137Q:V138S:I139S:F140L:T141R:D142T:K143R:I144S:I145F:R147V:S148R:N149T:A150Q:T151P:V152L:E153S:H154I:L155C:H156I:P157Q:M158W:G160A:D161T:N162T:V163C:L164W:V165*:G166A:S167R:F168S:A169L:R170A:T171P:S173P:L174C:R175A:D176T:G177A:G178A:Y179I:Y180T:S181H:F182L:V183W:V184*:D185T:S186H:H187T:M188C:H189T:F190S:K191N:S192A:A193R:I194S:H195T:P19…	9038.568609086606
AAAAAAAAAAGATGAACAAT	GCGCGCTGTC	B	ppluGFP	0.72	0.0	0.0	0.0	0.0	0.0	0.0	0.0	0.72	A342.:A531T	K127R:V128*:V129W:G130A:T131Q:G132A:F133S:P134L:E135R:D136T:S137Q:V138S:I139S:F140L:T141R:D142T:K143R:I144S:I145F:R147V:S148R:N149T:A150Q:T151P:V152L:E153S:H154I:L155C:H156I:P157Q:M158W:G160A:D161T:N162T:V163C:L164W:V165*:G166A:S167R:F168S:A169L:R170A:T171P:S173P:L174C:R175A:D176T:G177A:G178A:Y179I:Y180T:S181H:F182L:V183W:V184*:D185T:S186H:H187T:M188C:H189T:F190S:K191N:S192A:A193R:I194S:H195T:P19…	590.0
AAAAAAAAAATTACAAAAAA	AAATCGACCA	B	ppluGFP	0.0	0.0	0.0	0.0	0.0	5.84	9.17	0.09	15.1	A665G	wt	17850.137498057127
AAAAAAAAAATTACAAAAAA	AATGCTCTCG	B	ppluGFP	0.0	0.0	0.0	0.0	3.55	14.03	18.33	0.0	35.91	A665G	wt	17319.55670096559
AAAAAAAAAATTACAAAAAA	AGGATGTTGC	B	ppluGFP	0.0	0.0	0.0	0.0	7.09	18.31	28.79	0.63	54.81999999999999	A665G	wt	17475.691276682763
AAAAAAAAAATTACAAAAAA	ATAACGCATG	B	ppluGFP	0.0	0.0	0.0	0.0	4.64	3.77	9.64	0.0	18.05	A665G	wt	16896.164566304247
AAAAAAAAAATTACAAAAAA	GCTCTGGACT	B	ppluGFP	0.0	0.0	0.0	1.09	4.77	7.27	4.0	0.0	17.13	A665G	wt	14193.812677817175
AAAAAAAAAATTACAAAAAA	GTCAGTATGG	B	ppluGFP	0.0	0.0	0.0	0.0	0.0	4.03	0.0	0.0	4.03	A665G	wt	14881.992730696675
AAAAAAAAAATTACAAAAAA	TTGAGTGGTT	B	ppluGFP	0.0	0.0	0.0	1.24	4.37	11.95	3.29	0.0	20.85	A665G	wt	14271.768552667163
AAAAAAAAACAGCAATAATA	GTAACACGTA	B	ppluGFP	0.0	0.0	0.0	0.0	3.41	0.0	1.76	0.0	5.17	T151C	L61P	12916.298679689851
AAAAAAAAACGCAAAACATA	ACGTTGTTGA	B	ppluGFP	0.0	0.0	0.0	0.0	0.0	18.96	7.76	0.45	27.17	wt	wt	16809.987808875576
AAAAAAAAACGCAAAACATA	AGGGAATTGG	B	ppluGFP	0.12	0.0	0.0	0.0	7.09	22.73	5.17	0.72	35.83	wt	wt	14695.616215118462
AAAAAAAAACGCAAAACATA	ATTGTACGAC	B	ppluGFP	0.0	0.0	0.0	0.0	0.0	8.57	9.28	6.07	23.92	wt	wt	20079.70421385545
AAAAAAAAACGCAAAACATA	CTAGTGTAAT	B	ppluGFP	0.0	0.0	0.0	0.0	0.0	2.86	0.0	0.0	2.86	wt	wt	14881.992730696675
AAAAAAAAACGCAAAACATA	GGAGCCTGAG	B	ppluGFP	0.0	0.0	0.0	0.0	0.82	8.7	8.34	0.27	18.13	wt	wt	17145.518411929035
AAAAAAAAACGCAAAACATA	TTGCTATGTT	B	ppluGFP	0.0	0.0	0.77	0.0	6.14	4.42	3.41	1.18	15.919999999999998	wt	wt	14085.483307991479
AAAAAAAAAGAAAATGCAAC	GGGGGCCTGA	B	ppluGFP	0.04	0.0	1.05	0.0	0.0	0.0	0.0	0.0	1.09	T38C:G46A:G48A:C179A:T451C	G26D:V27M:F70L:V165A	2970.537473700261
AAAAAAAAAGGACAATACAC	GATTTGTATT	B	ppluGFP	0.0	0.0	0.0	0.15	5.59	3.12	4.11	0.0	12.97	C39A:A211G:A511G	L24M:E81G:D185G	14205.013882004658
AAAAAAAAAGGACAATACAC	GCACTCGTCA	B	ppluGFP	0.0	0.0	0.0	6.91	7.37	13.64	4.82	0.0	32.74	C39A:A211G:A511G	L24M:E81G:D185G	12722.683155413579
AAAAAAAAAGGACAATACAC	GCGGGTCATG	B	ppluGFP	0.0	0.0	0.0	0.0	1.64	2.73	4.94	0.0	9.31	C39A:A211G:A511G	L24M:E81G:D185G	17240.700001431484
AAAAAAAAAGGACAATACAC	GGTGATTATA	B	ppluGFP	0.0	0.0	0.0	0.0	9.0	18.31	0.24	0.09	27.64	C39A:A211G:A511G	L24M:E81G:D185G	13258.881209112244
AAAAAAAAAGGACAATACAC	TTTAGGGGGA	B	ppluGFP	0.0	0.0	0.0	2.04	2.18	18.83	3.76	0.0	26.809999999999995	C39A:A211G:A511G	L24M:E81G:D185G	14789.758425121208
AAAAAAAAATATTCACAACA	GACTTGCTCG	B	ppluGFP	0.0	0.0	0.0	0.0	0.0	0.65	0.35	0.0	1.0	wt	wt	16934.13820282025
AAAAAAAAATATTCACAACA	TCGCAAGCAT	B	ppluGFP	0.0	0.0	0.0	0.0	3.0	2.99	0.0	0.0	5.99	wt	wt	12445.573596354141
AAAAAAAAATGTTGATAATC	ACCGTAACCC	B	ppluGFP	0.0	0.0	0.0	0.0	0.55	2.86	0.0	0.0	3.41	A20G:C121G:A253G:G294A:T376C:C475T:A606G	T51S:N97S:V111I:V138A:S173F:N222D	13359.590385507696
AAAAAAAAATGTTGATAATC	TTGGGGTGAG	B	ppluGFP	0.0	0.0	0.0	0.0	0.0	1.3	0.0	0.0	1.3	A20G:C121G:A253G:G294A:T376C:C475T:A606G	T51S:N97S:V111I:V138A:S173F:N222D	14881.992730696675
AAAAAAAACAAAAAAAATCA	GGTCGCCAGG	B	ppluGFP	0.0	0.0	0.0	2.18	1.23	0.0	2.0	0.0	5.41	G462C	A169P	11980.347553969576
AAAAAAAACAAAATAAACGC	GCCCCCTGCA	B	ppluGFP	0.0	0.0	0.0	0.0	0.0	9.74	14.81	0.0	24.55	A299G:G350T:A374T	wt	17633.606765615856
AAAAAAAACAAAATAAACGC	GGATTGCGCT	B	ppluGFP	0.04	0.0	0.0	0.0	3.27	8.44	7.99	0.0	19.74	A299G:G350T:A374T	wt	16308.787047041755
AAAAAAAACAAAATAAACGC	TGCATAGCGA	B	ppluGFP	0.0	0.0	0.0	0.0	0.68	6.36	3.64	0.0	10.68	A299G:G350T:A374T	wt	16283.990422683259
AAAAAAAACAAAATAAACGC	TTCGGATGCG	B	ppluGFP	0.0	0.0	0.0	0.0	7.09	47.14	36.66	1.45	92.34	A299G:G350T:A374T	wt	16666.836455041073
AAAAAAAACAACACCCAATA	TTCAAATATT	B	ppluGFP	0.0	0.0	0.0	0.0	3.0	0.0	0.0	0.0	3.0	A120G	T51A	10058.948822616836
AAAAAAAACAACATTGCATC	AGTTTTGCAG	B	ppluGFP	0.0	0.0	0.0	0.0	3.0	0.0	0.0	0.0	3.0	G25A	R19H	10058.948822616836
AAAAAAAACAACATTGCATC	ATCCGGTTCA	B	ppluGFP	0.0	0.0	0.0	0.0	13.23	19.48	10.69	0.09	43.49	G25A	R19H	14592.477436594794
AAAAAAAACAATAAAAAACT	ATCCCTCCCC	B	ppluGFP	0.0	0.0	0.0	0.0	0.27	1.43	0.0	0.0	1.7	C469T	T171I	13367.087248261067
AAAAAAAACACCAAATATTA	GTCTACGCTG	B	ppluGFP	0.96	0.0	0.0	0.0	0.0	0.0	0.0	0.0	0.96	A296T:A378C:A515G:T575A:A634T	I139L:F206L:Q231L	590.0
AAAAAAAACACCAAATATTA	TATGCTAAGT	B	ppluGFP	3.63	0.0	0.0	0.0	0.0	2.99	0.0	0.0	6.62	A296T:A378C:A515G:T575A:A634T	I139L:F206L:Q231L	2228.1038009432173
AAAAAAAACACCAACAAATC	GGTCACGAAT	B	ppluGFP	0.0	0.0	0.0	0.0	0.82	0.0	0.0	0.0	0.82	G71T:T242C:C465A:C491G	R170S	10058.948822616836
AAAAAAAACACCAACAAATC	TACGAACTCG	B	ppluGFP	0.08	0.0	0.0	2.62	21.42	5.97	0.0	0.0	30.09	G71T:T242C:C465A:C491G	R170S	10598.912102716084
AAAAAAAACCAAACAAGATT	AGGTCCCAGG	B	ppluGFP	0.2	0.0	0.0	0.0	3.27	0.0	0.0	0.0	3.47	T448A:C599.:T643C	L164Q:H215T:S221A:N222T:T223L:E224N:L225W:I227L:V228S:E229S:Y230I:Q231N:H232T:A233P:F234P:K235R:T236R:I238L:A239L:F240S:A241H	9030.35361820277
AAAAAAAACCAAACAAGATT	GGTAAGACTT	B	ppluGFP	0.0	0.0	0.0	0.0	1.64	0.0	0.0	0.0	1.64	T448A:C599.:T643C	L164Q:H215T:S221A:N222T:T223L:E224N:L225W:I227L:V228S:E229S:Y230I:Q231N:H232T:A233P:F234P:K235R:T236R:I238L:A239L:F240S:A241H	10058.948822616836
AAAAAAAACGAAGAAACCCC	TGTGAGGCTG	B	ppluGFP	0.0	1.75	11.3	12.3	2.46	0.0	0.12	0.0	27.93	G79T:T494C	G37V	4599.8069300893185
AAAAAAAAGAAGAAAATTGC	TGCCGCCTCA	B	ppluGFP	0.0	0.0	0.0	0.0	4.09	0.0	0.0	0.0	4.09	C83A:A211T:T301A:T382A:A410G:C608G:A645T	E81V:F113Y:F140Y:N222K:K235*	10058.948822616836
AAAAAAAAGCAGACAGAACC	ACCGGCTTAC	B	ppluGFP	0.0	0.0	0.77	10.63	0.27	0.0	2.12	0.0	13.79	T219A:C608T	F86I	6429.281860840907
AAAAAAAAGCAGACAGAACC	CCGTCGATTT	B	ppluGFP	0.0	0.07	5.17	0.95	1.09	0.0	0.0	7.34	14.62	T219A:C608T	F86I	16283.476964649266
AAAAAAAAGCAGACAGAACC	CGATTCCGCC	B	ppluGFP	0.0	0.0	12.26	19.14	0.68	0.0	0.0	0.0	32.08	T219A:C608T	F86I	4493.165608773346
AAAAAAAAGCAGACAGAACC	CGTCAAGTCG	B	ppluGFP	0.0	0.0	1.92	4.08	0.0	0.39	4.23	0.0	10.62	T219A:C608T	F86I	11476.174907996106
AAAAAAAAGCAGACAGAACC	CTTACCGGGT	B	ppluGFP	0.0	0.0	1.34	9.1	12.96	0.0	0.0	0.0	23.4	T219A:C608T	F86I	7934.161860299781
AAAAAAAAGCAGACAGAACC	GGGTAACAAA	B	ppluGFP	0.0	0.0	0.0	3.49	0.0	0.0	0.0	0.0	3.49	T219A:C608T	F86I	6000.922811263899
AAAAAAAAGCAGACAGAACC	TATTATCTTT	B	ppluGFP	0.0	0.0	4.6	6.4	2.05	0.0	0.35	0.0	13.4	T219A:C608T	F86I	5477.5133211542625
AAAAAAAAGCAGACAGAACC	TCAGTCACTT	B	ppluGFP	0.0	0.0	4.21	3.28	1.64	4.94	0.0	0.0	14.07	T219A:C608T	F86I	8607.853059706891
AAAAAAAAGTAAAAAACAGT	AACCATATCG	B	ppluGFP	0.8	0.0	0.0	0.36	7.78	5.71	4.11	0.09	18.85	T23C	wt	13256.79066427501
AAAAAAAAGTAAAAAACAGT	GACCAATTGG	B	ppluGFP	0.0	0.0	0.0	0.58	0.0	3.77	1.29	0.0	5.6400000000000015	T23C	wt	15506.09486711001
AAAAAAAAGTATTGAAAAGA	AGAGGTGACG	B	ppluGFP	0.0	0.0	0.0	0.0	6.28	4.81	0.0	4.89	15.98	A237C:T246C:G392T	N92H:Y95H:K143N	15890.035279857846
AAAAAAAAGTATTGAAAAGA	CTGCTCGAAC	B	ppluGFP	0.0	0.0	0.0	0.0	0.0	10.26	4.11	0.0	14.37	A237C:T246C:G392T	N92H:Y95H:K143N	16814.533963492533
AAAAAAAAGTATTGAAAAGA	CTGGGCCTGA	B	ppluGFP	0.0	0.0	0.0	0.0	3.27	5.19	0.0	0.0	8.46	A237C:T246C:G392T	N92H:Y95H:K143N	12762.974909456509
AAAAAAAAGTATTGAAAAGA	GCTGTCCGGG	B	ppluGFP	0.0	0.0	0.0	0.0	3.96	7.27	10.58	0.0	21.81	A237C:T246C:G392T	N92H:Y95H:K143N	16863.849215855433
AAAAAAAAGTTCGAAAAACA	TTCGAACTCG	B	ppluGFP	0.04	0.0	0.0	2.77	2.73	0.0	0.0	0.0	5.54	T232A:G285A:A354G:A431T:T472C:A590T	I90N:V108I:T131A:F172S	7645.442199451757
AAAAAAAATAAATAGGACAT	ATAGCGTGAT	B	ppluGFP	0.0	0.0	1.34	0.0	0.0	0.0	0.0	0.0	1.34	G77T:A406G:A431G:A441T:T611C	E36D:N149S:N162Y	3314.438439328597
AAAAAAAATAAGAAAAGAAG	AATATGAAAG	B	ppluGFP	0.0	0.0	0.0	0.0	0.0	2.6	0.35	0.0	2.95	wt	wt	16425.808347293747
AAAAAAAATAAGAAAAGAAG	AGGTTCACTC	B	ppluGFP	0.0	0.0	0.0	0.0	0.0	3.12	0.0	0.0	3.12	wt	wt	14881.992730696675
AAAAAAAATAAGAAAAGAAG	ATTGTGATGC	B	ppluGFP	0.0	0.0	0.0	0.0	8.46	13.77	7.05	2.72	32.0	wt	wt	15262.631789079744
AAAAAAAATAAGAAAAGAAG	GATTTGTATT	B	ppluGFP	0.0	0.0	0.0	0.0	0.0	16.62	5.99	0.0	22.61	wt	wt	16763.68993722179
AAAAAAAATAAGAAAAGAAG	GTACTGCTCG	B	ppluGFP	0.0	0.0	0.0	0.0	0.0	1.43	7.76	0.0	9.19	wt	wt	18614.48483146034
AAAAAAAATAAGAAAAGAAG	TTAATTGGAT	B	ppluGFP	0.0	0.0	0.0	0.0	0.0	8.83	4.94	0.0	13.77	wt	wt	16939.002781884898
AAAAAAAATAAGAAAAGAAG	TTTTATGGCG	B	ppluGFP	0.0	0.0	0.0	0.0	0.0	4.42	1.53	0.0	5.95	wt	wt	16744.970983400857
AAAAAAAATTGTATCAATCT	AGGTCAGTTC	B	ppluGFP	0.0	0.0	0.0	0.0	0.0	0.0	0.0	1.45	1.45	A214G:A271T:G462T:A517G:A665T	N84S:Y103F:A169S:H187R	28148.456941974007
AAAAAAACAAAAATAACAGT	AATGGTGGCG	B	ppluGFP	0.0	0.0	0.0	0.0	0.0	0.0	1.18	0.0	1.18	A266T:A541G:T578C:T616C	E101D:H195R:L225P	20717.929248084907
AAAAAAACAAAAATAACAGT	TATTCTTCTA	B	ppluGFP	2.2	0.0	0.0	0.0	0.0	0.0	0.0	0.0	2.2	A266T:A541G:T578C:T616C	E101D:H195R:L225P	590.0
AAAAAAACAAAACAACAACT	GCTTTTGTTT	B	ppluGFP	0.36	0.0	0.0	0.0	0.0	0.0	0.0	0.0	0.36	T40A:A421.:T643C	L24Q:H154L:L155C:H156I:P157Q:M158W:G160A:D161T:N162T:V163C:L164W:V165*:G166A:S167R:F168S:A169L:R170A:T171P:S173P:L174C:R175A:D176T:G177A:G178A:Y179I:Y180T:S181H:F182L:V183W:V184*:D185T:S186H:H187T:M188C:H189T:F190S:S192A:A193R:I194S:H195T:P196R:S197V:I198F:L199C:Q200R:N201M:G202A:G203V:P204L:M205C:F206L:A207L:R209A:R210A:V211*:E212K:E213N:L214S:H215T:S221A:N222T:T223L:E224N:L225W:I227L:V228S:E229…	590.0
AAAAAAACAAAACAACAACT	TGTTGCGTAG	B	ppluGFP	3.87	0.0	0.0	0.0	0.0	0.0	0.0	0.0	3.87	T40A:A421.:T643C	L24Q:H154L:L155C:H156I:P157Q:M158W:G160A:D161T:N162T:V163C:L164W:V165*:G166A:S167R:F168S:A169L:R170A:T171P:S173P:L174C:R175A:D176T:G177A:G178A:Y179I:Y180T:S181H:F182L:V183W:V184*:D185T:S186H:H187T:M188C:H189T:F190S:S192A:A193R:I194S:H195T:P196R:S197V:I198F:L199C:Q200R:N201M:G202A:G203V:P204L:M205C:F206L:A207L:R209A:R210A:V211*:E212K:E213N:L214S:H215T:S221A:N222T:T223L:E224N:L225W:I227L:V228S:E229…	590.0
AAAAAAACAAAACAACAACT	TTTTGGTAGT	B	ppluGFP	2.88	0.0	0.0	0.0	0.0	0.0	0.0	0.0	2.88	T40A:A421.:T643C	L24Q:H154L:L155C:H156I:P157Q:M158W:G160A:D161T:N162T:V163C:L164W:V165*:G166A:S167R:F168S:A169L:R170A:T171P:S173P:L174C:R175A:D176T:G177A:G178A:Y179I:Y180T:S181H:F182L:V183W:V184*:D185T:S186H:H187T:M188C:H189T:F190S:S192A:A193R:I194S:H195T:P196R:S197V:I198F:L199C:Q200R:N201M:G202A:G203V:P204L:M205C:F206L:A207L:R209A:R210A:V211*:E212K:E213N:L214S:H215T:S221A:N222T:T223L:E224N:L225W:I227L:V228S:E229…	590.0
AAAAAAACAAACAACTACAA	AAGGACGGAT	B	ppluGFP	0.04	0.0	0.0	0.0	3.55	12.99	0.0	0.0	16.58	wt	wt	13207.795246275486
AAAAAAACAAACAACTACAA	CCTGTTTTTT	B	ppluGFP	0.0	0.07	0.0	0.0	3.55	0.0	1.06	0.0	4.68	wt	wt	11195.129963135503
AAAAAAACAAACAACTACAA	TGTGAGGCTG	B	ppluGFP	0.0	0.0	0.0	0.0	1.5	8.05	19.74	0.0	29.29	wt	wt	18497.69922322321
AAAAAAACAAACAGCAAAAC	ACGCTGTCGG	B	ppluGFP	0.4	0.0	0.0	0.0	0.0	0.0	0.0	0.0	0.4	T262C:A265G:T503A:T525C:T548C	I100T:E101G:F182L:F190L	590.0
AAAAAAACAAACAGCAAAAC	GGCTTCCGTT	B	ppluGFP	0.0	0.0	0.0	0.0	0.0	2.34	0.0	0.0	2.34	T262C:A265G:T503A:T525C:T548C	I100T:E101G:F182L:F190L	14881.992730696675
AAAAAAACAAACAGCAAAAC	GGGTTCTCGT	B	ppluGFP	0.0	0.0	0.0	0.0	0.0	0.78	4.35	0.0	5.13	T262C:A265G:T503A:T525C:T548C	I100T:E101G:F182L:F190L	18629.89464321824
AAAAAAACAAAGTAAAAAAC	GATAGAGGAC	B	ppluGFP	1.2	0.0	0.0	0.0	0.0	2.21	0.47	0.0	3.88	wt	wt	10565.132081828817
AAAAAAACAAAGTAAAAAAC	GCTTTTGTTA	B	ppluGFP	0.0	0.0	0.0	1.38	0.55	13.25	8.93	3.62	27.73	wt	wt	17378.69136301674
AAAAAAACAAATATAAGCAA	TGCCTTTTTA	B	ppluGFP	0.84	2.91	0.0	0.0	1.64	0.52	0.0	0.0	5.91	A313T:T383C:T574A:C610.:.612A	Y117F:F206Y:T223I	3501.209771684605
AAAAAAACAACGCAAACCAC	AGCCATGACT	B	ppluGFP	0.0	0.0	0.0	0.0	3.0	32.6	17.63	0.0	53.23	wt	wt	16265.287193829798
AAAAAAACAACGCAAACCAC	CCTAGCTGTG	B	ppluGFP	0.0	0.0	0.0	0.0	0.0	23.25	24.56	0.72	48.53	wt	wt	17377.388328982608
AAAAAAACAACGCAAACCAC	CTTGGCCCAC	B	ppluGFP	0.0	0.0	0.0	0.0	4.23	5.45	2.7	0.0	12.38	wt	wt	14204.355043139883
AAAAAAACAACGCAAACCAC	GTGTGCGTTT	B	ppluGFP	0.0	0.0	0.0	0.0	0.0	0.0	3.88	1.72	5.6	wt	wt	23409.31834205085
AAAAAAACAACGCAAACCAC	TGCGTAGCTC	B	ppluGFP	0.0	0.0	0.0	0.0	0.0	17.66	0.0	0.0	17.66	wt	wt	14881.992730696675
AAAAAAACAACGCAAACCAC	TTTACGTTTA	B	ppluGFP	0.0	0.0	0.0	0.0	1.64	24.68	14.57	0.0	40.89	wt	wt	16469.412260258203
AAAAAAACAAGCATAACCCA	AGCCCTGTTG	B	ppluGFP	0.0	0.0	0.0	0.0	0.0	0.0	15.86	0.72	16.58	C413A:G438A:A441G:A631T	D161N:N162D:Y230F	22216.167678530826
AAAAAAACAAGCATAACCCA	AGTCTATCTC	B	ppluGFP	0.0	0.0	0.0	0.0	0.0	7.53	24.44	9.87	41.84	C413A:G438A:A441G:A631T	D161N:N162D:Y230F	21145.240068347168
AAAAAAACAAGCATAACCCA	GATGGTTCAG	B	ppluGFP	0.0	0.0	0.0	0.0	0.0	2.99	0.12	5.98	9.09	C413A:G438A:A441G:A631T	D161N:N162D:Y230F	24157.06712510739
AAAAAAACAAGCATAACCCA	TCTTGGTGTA	B	ppluGFP	0.0	0.0	0.0	0.0	0.0	0.0	2.7	0.0	2.7	C413A:G438A:A441G:A631T	D161N:N162D:Y230F	20717.929248084907
AAAAAAACAATATAAACAAC	CTAATAGATT	B	ppluGFP	0.72	0.0	0.0	0.0	0.0	0.0	0.0	0.0	0.72	C118T:C377A:A595G	S50F:E213G	590.0
AAAAAAACAATATAAACAAC	GACCCCAGTG	B	ppluGFP	1.16	0.0	0.0	0.0	0.0	0.0	0.0	0.0	1.16	C118T:C377A:A595G	S50F:E213G	590.0
AAAAAAACAATATAAACAAC	GACGTGCAGG	B	ppluGFP	0.0	0.0	1.72	0.0	0.0	0.0	0.0	0.0	1.72	C118T:C377A:A595G	S50F:E213G	3314.438439328597
AAAAAAACAATATAAACAAC	GCTACGGGGT	B	ppluGFP	0.0	0.0	0.0	0.0	0.0	0.26	0.94	0.0	1.2	C118T:C377A:A595G	S50F:E213G	18365.83746838211
AAAAAAACAATATAAACAAC	GGTCCAGGTA	B	ppluGFP	0.28	0.0	0.0	0.0	0.0	0.0	0.0	0.0	0.28	C118T:C377A:A595G	S50F:E213G	590.0
AAAAAAACAATATAAACAAC	TTTGCTCCAA	B	ppluGFP	1.88	0.0	0.0	0.0	4.77	0.0	0.0	1.36	8.01	C118T:C377A:A595G	S50F:E213G	9319.899570322885
AAAAAAACACAACAAACCTA	AAGTGGCCAT	B	ppluGFP	0.0	0.0	0.0	0.0	3.55	0.0	0.0	0.0	3.55	T178C:A292G:T303A:C324A:T422C:A431T:T625A	F70S:H110R:S114T:R121S:V228D	10058.948822616836
AAAAAAACACAACAAACCTA	ACGTAGTTCT	B	ppluGFP	0.0	0.0	0.0	0.0	5.18	0.0	0.0	0.0	5.18	T178C:A292G:T303A:C324A:T422C:A431T:T625A	F70S:H110R:S114T:R121S:V228D	10058.948822616836
AAAAAAACACAACAAACCTA	ATAGGTGTAT	B	ppluGFP	0.04	0.0	2.3	0.0	0.0	0.0	0.0	0.0	2.34	T178C:A292G:T303A:C324A:T422C:A431T:T625A	F70S:H110R:S114T:R121S:V228D	2970.98281564255
AAAAAAACACAACAAACCTA	CGGCCCGGGC	B	ppluGFP	1.6	0.0	0.0	0.0	0.0	0.0	0.0	0.0	1.6	T178C:A292G:T303A:C324A:T422C:A431T:T625A	F70S:H110R:S114T:R121S:V228D	590.0
AAAAAAACACAACAAACCTA	GCTACTATTA	B	ppluGFP	1.44	0.0	0.0	0.0	0.0	0.0	0.0	0.0	1.44	T178C:A292G:T303A:C324A:T422C:A431T:T625A	F70S:H110R:S114T:R121S:V228D	590.0
AAAAAAACACAACAAACCTA	GTCTGGGAAG	B	ppluGFP	0.4	0.0	0.0	0.0	0.0	0.0	0.0	0.0	0.4	T178C:A292G:T303A:C324A:T422C:A431T:T625A	F70S:H110R:S114T:R121S:V228D	590.0
AAAAAAACACAACAAACCTA	TAAGGGCAGA	B	ppluGFP	0.32	0.0	0.0	0.0	0.0	0.0	0.0	0.0	0.32	T178C:A292G:T303A:C324A:T422C:A431T:T625A	F70S:H110R:S114T:R121S:V228D	590.0
AAAAAAACACAACAAACCTA	TCGTTGCGGG	B	ppluGFP	2.56	0.0	0.0	0.0	0.0	0.0	0.0	0.0	2.56	T178C:A292G:T303A:C324A:T422C:A431T:T625A	F70S:H110R:S114T:R121S:V228D	590.0
AAAAAAACACAACAAACCTA	TTTTATGGCG	B	ppluGFP	0.0	0.0	0.0	0.0	0.0	3.64	0.0	0.0	3.64	T178C:A292G:T303A:C324A:T422C:A431T:T625A	F70S:H110R:S114T:R121S:V228D	14881.992730696675
AAAAAAACACACAAAGAACC	CGATTGTTAA	B	ppluGFP	0.0	0.0	0.0	3.93	0.0	0.0	0.24	0.0	4.17	C203T	wt	6807.245117330219
AAAAAAACACACAAAGAACC	GAAATCGTTA	B	ppluGFP	0.0	0.0	0.0	0.0	0.0	9.61	0.0	3.99	13.6	C203T	wt	16784.624454463778
AAAAAAACACACAAAGAACC	GACTCGTCGG	B	ppluGFP	0.0	0.0	0.0	0.0	5.05	9.22	5.17	0.36	19.8	C203T	wt	15058.37209977624
AAAAAAACACACAAAGAACC	TCTTTAGCTG	B	ppluGFP	0.0	0.0	0.0	0.0	0.0	2.34	0.0	0.0	2.34	C203T	wt	14881.992730696675
AAAAAAACATCCCCATAAAA	CGTTGGGTTA	B	ppluGFP	0.0	0.0	0.0	0.0	0.0	1.17	0.24	0.0	1.41	T230A:T433A	M158K	16544.12901236086
AAAAAAACATCCCCATAAAA	GCTCCCTCGA	B	ppluGFP	0.0	0.0	0.0	0.0	1.36	9.09	1.18	0.0	11.63	T230A:T433A	M158K	14800.162773490407
AAAAAAACATCCCCATAAAA	GTCCAGTCGT	B	ppluGFP	0.0	0.0	0.0	0.0	1.91	5.58	2.12	0.0	9.61	T230A:T433A	M158K	14999.089791864626
AAAAAAACCCAACTACACAT	CCAGCAGTTG	B	ppluGFP	0.0	0.0	3.16	0.8	0.0	0.13	0.0	0.54	4.63	C136T:C149G:T538C	T56I:Y60*:I194T	4131.806576175146
AAAAAAACCCAACTACACAT	GCGTTCTGTT	B	ppluGFP	0.8	0.0	0.0	0.0	0.0	0.91	0.0	0.0	1.71	C136T:C149G:T538C	T56I:Y60*:I194T	5358.514880300527
AAAAAAACCCAACTACACAT	GTAAAGGCCG	B	ppluGFP	1.28	0.0	0.0	0.0	3.82	0.0	0.0	0.0	5.1	C136T:C149G:T538C	T56I:Y60*:I194T	7703.208738076394
AAAAAAACCCAACTACACAT	TGGACAGCCC	B	ppluGFP	1.44	0.0	0.0	0.22	0.0	2.47	0.0	0.0	4.13	C136T:C149G:T538C	T56I:Y60*:I194T	8398.25788521125
AAAAAAACCCAACTACACAT	TTGTTTACGC	B	ppluGFP	1.24	0.0	0.0	0.0	0.0	0.0	0.0	0.0	1.24	C136T:C149G:T538C	T56I:Y60*:I194T	590.0
AAAAAAACCCAACTACACAT	TTTGGACTGT	B	ppluGFP	0.12	0.0	0.0	0.0	0.0	3.77	0.0	0.0	3.89	C136T:C149G:T538C	T56I:Y60*:I194T	13928.604591583855
AAAAAAACCCATAACAAATT	AAGCGTGATG	B	ppluGFP	1.08	0.73	0.0	1.6	0.0	0.0	0.0	0.0	3.41	C281A:T573A:T581A	F206I:F208L	2820.9394588149803
AAAAAAACCCATAACAAATT	AGTGTCTGGA	B	ppluGFP	0.0	0.0	0.0	0.0	0.0	0.0	2.7	0.0	2.7	C281A:T573A:T581A	F206I:F208L	20717.929248084907
AAAAAAACCCATAACAAATT	GGCTGGTTGT	B	ppluGFP	2.92	0.0	0.0	0.0	0.0	1.3	0.0	0.0	4.22	C281A:T573A:T581A	F206I:F208L	590.0
AAAAAAACCCATAACAAATT	GTGGTCAACT	B	ppluGFP	0.72	0.0	0.0	0.0	0.0	0.0	0.0	0.0	0.72	C281A:T573A:T581A	F206I:F208L	590.0
AAAAAAACCGAAATAATAAC	TAACGTGTGG	B	ppluGFP	0.0	0.0	0.0	0.0	3.96	0.0	1.29	0.0	5.25	A19G:C68A:C284A:C457A	E17G:S167*	11576.918325532804
AAAAAAACCTACAACTAAAC	CTTGCCTGGT	B	ppluGFP	0.0	3.71	15.61	8.52	0.0	0.0	0.0	0.0	27.84	A634T	Q231L	3703.4359941654247
AAAAAAACCTACAACTAAAC	GCCTCACTTG	B	ppluGFP	2.2	45.41	31.8	2.91	2.86	0.0	0.0	0.0	85.17999999999998	A634T	Q231L	2216.9449948413335
AAAAAAACCTACAACTAAAC	GGATCTCCTT	B	ppluGFP	1.8	44.61	37.36	0.66	0.0	0.0	0.12	0.0	84.55	A634T	Q231L	2232.4712940151903
AAAAAAACGATAAACTATTA	GTTCTTCACA	B	ppluGFP	3.67	0.0	0.0	3.57	0.14	0.0	3.06	0.09	10.53	G87T:T186A	E40*:F73I	6314.178655212552
AAAAAAACGCCCACCAACCA	CGCGTCCAGG	B	ppluGFP	17.73	0.0	0.0	0.07	0.0	0.0	0.0	0.0	17.8	C26T:A181T:A252G:A274G	Y71F:N97D:E104G	590.0
AAAAAAACGCCCACCAACCA	CTCTCGTAGG	B	ppluGFP	36.06	0.07	0.0	0.44	0.14	1.17	0.0	0.0	37.88	C26T:A181T:A252G:A274G	Y71F:N97D:E104G	590.0
AAAAAAACGCCCACCAACCA	GCGAAGGCGG	B	ppluGFP	36.38	0.0	0.0	0.0	0.14	0.0	0.0	0.0	36.52	C26T:A181T:A252G:A274G	Y71F:N97D:E104G	590.0
AAAAAAACGCCCACCAACCA	GCGGAAGATT	B	ppluGFP	25.56	0.0	0.0	0.0	0.0	0.0	0.0	0.09	25.65	C26T:A181T:A252G:A274G	Y71F:N97D:E104G	590.0
AAAAAAACGCCCACCAACCA	TTCCGACGGA	B	ppluGFP	20.53	0.0	0.0	0.0	0.0	0.0	0.0	0.0	20.53	C26T:A181T:A252G:A274G	Y71F:N97D:E104G	590.0
AAAAAAACTAAACCTGACTC	ATTGTGGGGG	B	ppluGFP	0.0	0.0	0.0	0.0	5.73	6.36	4.47	0.0	16.56	G462A	A169T	14489.621783888899
AAAAAAACTAAACCTGACTC	TTTTTTGGAT	B	ppluGFP	0.0	0.0	0.0	0.66	0.0	4.94	0.12	0.09	5.8100000000000005	G462A	A169T	14404.757693368409
AAAAAAACTTAAAAAAAAGT	AGCGTCTAGG	B	ppluGFP	0.0	0.0	0.0	0.0	0.95	1.69	0.0	0.0	2.64	C56T:T164A:A266G:T328C:A330T	V122A:I123F	12832.18355005005
AAAAAAACTTAAAAAAAAGT	TGGCCTGAAT	B	ppluGFP	0.0	0.0	0.0	0.0	0.41	0.78	0.0	0.0	1.19	C56T:T164A:A266G:T328C:A330T	V122A:I123F	12871.415284375458
AAAAAAAGAAACATCACTAC	TCGCATACGA	B	ppluGFP	0.0	0.0	0.0	0.0	0.0	0.0	2.82	0.0	2.82	C236A:A406C	N91K:N149T	20717.929248084907
AAAAAAAGAAACCGAACACA	AAATCATGTA	B	ppluGFP	0.0	0.0	0.0	0.07	4.09	10.0	3.29	0.0	17.45	C359T	wt	14623.124758363967
AAAAAAAGAAACCGAACACA	ACATGTCTTG	B	ppluGFP	0.04	0.0	0.0	0.0	3.41	7.79	9.05	0.0	20.29	C359T	wt	16608.40208092794
AAAAAAAGAAACCGAACACA	AGATGGCAGG	B	ppluGFP	0.0	0.0	0.0	1.02	0.0	1.43	10.34	0.0	12.79	C359T	wt	19063.947445558668
AAAAAAAGAAAGACAACACA	AGCCCGGGCG	B	ppluGFP	0.0	0.0	7.38	7.06	3.0	1.3	0.0	0.0	18.74	A356G:A496G:G627C	Y180C:E229Q	5531.378878467322
AAAAAAAGACAAAAACTTAA	AGATTACGGT	B	ppluGFP	0.0	0.0	0.0	0.0	0.0	7.27	0.0	0.0	7.27	G547A:T611C	S197N	14881.992730696675
AAAAAAAGACAAAAACTTAA	ATGTCCGGAG	B	ppluGFP	0.0	0.0	0.0	0.0	0.0	3.38	1.76	0.0	5.14	G547A:T611C	S197N	16915.07805184604
AAAAAAAGACAAAAACTTAA	ATTGCACTTG	B	ppluGFP	0.0	0.0	0.0	0.0	9.14	12.6	5.99	0.0	27.730000000000004	G547A:T611C	S197N	14263.16991979772
AAAAAAAGACAAAAACTTAA	CCAAACACAG	B	ppluGFP	0.0	0.0	0.0	0.0	4.91	16.62	1.88	0.0	23.41	G547A:T611C	S197N	14226.027008628982
AAAAAAAGACAAAAACTTAA	GAGCGTTGTC	B	ppluGFP	0.04	0.0	0.0	0.0	0.0	2.86	1.76	0.0	4.66	G547A:T611C	S197N	16753.127854132938
AAAAAAAGACAAAAACTTAA	GGTCGCTGTT	B	ppluGFP	0.0	0.0	0.0	0.95	0.0	0.39	0.24	0.0	1.58	G547A:T611C	S197N	9876.36225945499
AAAAAAAGACAAAAACTTAA	GTGCCATGTT	B	ppluGFP	0.0	0.0	0.0	0.0	7.09	5.58	0.0	0.0	12.67	G547A:T611C	S197N	12292.957728794087
AAAAAAAGACACAACTAAAC	CTTGGGTCGA	B	ppluGFP	0.0	0.0	0.0	0.0	0.0	0.0	0.94	0.0	0.94	G189A:T263A:T372C:T402C	G74S:S137P:S148P	20717.929248084907
AAAAAAAGACACAACTAAAC	GGCTGGTCTT	B	ppluGFP	0.0	0.44	2.68	0.0	0.0	0.0	0.0	0.0	3.12	G189A:T263A:T372C:T402C	G74S:S137P:S148P	2688.340289429037
AAAAAAAGACACAACTAAAC	TGCGCTGGTA	B	ppluGFP	0.0	0.0	0.0	0.0	7.09	0.0	0.0	0.0	7.09	G189A:T263A:T372C:T402C	G74S:S137P:S148P	10058.948822616836
AAAAAAAGACCTAAAAAATA	GACGATCTGG	B	ppluGFP	0.0	0.0	0.0	0.0	1.91	12.08	9.05	2.81	25.85	wt	wt	17260.570222372357
AAAAAAAGACCTAAAAAATA	GACGGTATCA	B	ppluGFP	0.0	0.0	0.0	0.0	4.91	31.17	13.51	0.0	49.59	wt	wt	15758.808840990381
AAAAAAAGACCTAAAAAATA	GGGGTCATAT	B	ppluGFP	0.0	2.47	0.0	2.77	14.6	41.56	28.32	3.89	93.61	wt	wt	15692.138414210669
AAAAAAAGACCTAAAAAATA	GGTTACGCCT	B	ppluGFP	0.0	0.0	0.0	0.0	2.18	22.73	15.98	2.9	43.79	wt	wt	16863.267191871262
AAAAAAAGACCTAAAAAATA	GTCGGACGGA	B	ppluGFP	0.0	0.0	0.0	5.17	8.87	12.73	4.82	0.0	31.590000000000003	wt	wt	12854.896830322683
AAAAAAAGACCTAAAAAATA	TAATTGATTG	B	ppluGFP	0.0	0.0	0.0	0.07	8.46	30.0	26.44	0.0	64.97	wt	wt	16457.113460775512
AAAAAAAGACCTAAAAAATA	TACCCGCAGG	B	ppluGFP	0.0	0.0	0.0	0.0	2.86	40.65	8.81	0.0	52.32	wt	wt	15490.70819188449
AAAAAAAGACCTAAAAAATA	TGTCGTGTAT	B	ppluGFP	0.0	0.0	0.0	0.0	2.86	13.38	4.35	0.0	20.590000000000003	wt	wt	15247.512131994763
AAAAAAAGACCTAAAAAATA	TGTTGTTACG	B	ppluGFP	0.0	0.0	0.0	0.0	0.0	3.77	6.46	0.0	10.23	wt	wt	17728.188227507428
AAAAAAAGACCTAAAAAATA	TTTAAGTTTT	B	ppluGFP	0.0	0.0	0.0	0.0	1.64	14.81	0.24	0.0	16.689999999999998	wt	wt	14255.531061230287
AAAAAAAGATATCAAAATCT	CGGACTGGTT	B	ppluGFP	0.0	0.0	0.0	0.0	6.96	16.88	4.23	0.0	28.07	T242A:A431G:A606G	N222D	14384.356386250483
AAAAAAAGATATCAAAATCT	GTATAGAGCT	B	ppluGFP	0.0	0.0	0.0	3.49	6.41	10.78	11.87	0.82	33.37	T242A:A431G:A606G	N222D	15396.917090706736
AAAAAAAGGAAAAAATCCCT	GTTTTTCTCA	B	ppluGFP	0.0	0.0	0.0	0.0	0.0	3.77	0.0	0.0	3.77	C173T:A251G:C278T:A354T:G536A	T131S	14881.992730696675
AAAAAAAGGCACAAAACAAT	GGGTTTGTTT	B	ppluGFP	0.0	0.0	0.0	0.0	0.0	0.0	0.59	0.0	0.59	A43G:C221A:A265.:T402A:G438T:T553A:T574A:A601T:A607T	N25S:F86L:K102S:Y103T:E104R:D105T:G106A:G107A:V108S:L109F:H110T:V111Y:S112H:F113S:S114H:Y115I:R116V:Y117M:E118R:A119R:G120V:R121A:V122*:I123S:G124A:D125T:F126S:K127R:V128*:V129W:G130A:T131Q:G132A:F133S:P134L:E135R:D136T:S137Q:V138S:I139S:F140L:T141R:D142T:K143R:I144S:I145F:R147V:S148R:N149T:A150Q:T151P:V152L:E153S:H154I:L155C:H156I:P157Q:M158W:G160A:D161T:N162T:V163C:L164W:V165*:G166A:S167R:F168S…	20717.929248084907
AAAAAAAGGCACAAAACAAT	GGTTCGTTAT	B	ppluGFP	0.0	0.0	0.0	0.0	3.41	0.0	0.0	0.0	3.41	A43G:C221A:A265.:T402A:G438T:T553A:T574A:A601T:A607T	N25S:F86L:K102S:Y103T:E104R:D105T:G106A:G107A:V108S:L109F:H110T:V111Y:S112H:F113S:S114H:Y115I:R116V:Y117M:E118R:A119R:G120V:R121A:V122*:I123S:G124A:D125T:F126S:K127R:V128*:V129W:G130A:T131Q:G132A:F133S:P134L:E135R:D136T:S137Q:V138S:I139S:F140L:T141R:D142T:K143R:I144S:I145F:R147V:S148R:N149T:A150Q:T151P:V152L:E153S:H154I:L155C:H156I:P157Q:M158W:G160A:D161T:N162T:V163C:L164W:V165*:G166A:S167R:F168S…	10058.948822616836
AAAAAAAGGCACAAAACAAT	TGCGCTGGTA	B	ppluGFP	0.0	0.0	0.0	0.0	0.0	1.43	0.0	0.0	1.43	A43G:C221A:A265.:T402A:G438T:T553A:T574A:A601T:A607T	N25S:F86L:K102S:Y103T:E104R:D105T:G106A:G107A:V108S:L109F:H110T:V111Y:S112H:F113S:S114H:Y115I:R116V:Y117M:E118R:A119R:G120V:R121A:V122*:I123S:G124A:D125T:F126S:K127R:V128*:V129W:G130A:T131Q:G132A:F133S:P134L:E135R:D136T:S137Q:V138S:I139S:F140L:T141R:D142T:K143R:I144S:I145F:R147V:S148R:N149T:A150Q:T151P:V152L:E153S:H154I:L155C:H156I:P157Q:M158W:G160A:D161T:N162T:V163C:L164W:V165*:G166A:S167R:F168S…	14881.992730696675
AAAAAAAGGCACAAAACAAT	TTTATGCTGC	B	ppluGFP	0.0	0.0	0.0	2.18	0.0	0.0	1.18	0.0	3.3600000000000003	A43G:C221A:A265.:T402A:G438T:T553A:T574A:A601T:A607T	N25S:F86L:K102S:Y103T:E104R:D105T:G106A:G107A:V108S:L109F:H110T:V111Y:S112H:F113S:S114H:Y115I:R116V:Y117M:E118R:A119R:G120V:R121A:V122*:I123S:G124A:D125T:F126S:K127R:V128*:V129W:G130A:T131Q:G132A:F133S:P134L:E135R:D136T:S137Q:V138S:I139S:F140L:T141R:D142T:K143R:I144S:I145F:R147V:S148R:N149T:A150Q:T151P:V152L:E153S:H154I:L155C:H156I:P157Q:M158W:G160A:D161T:N162T:V163C:L164W:V165*:G166A:S167R:F168S…	10519.425259250467
AAAAAAAGTAAGACAAGACA	ACATTCTACG	B	ppluGFP	0.0	0.0	0.0	0.0	0.0	1.69	0.0	0.0	1.69	G33T	G22C	14881.992730696675
AAAAAAAGTAAGACAAGACA	GCTATGGTTA	B	ppluGFP	0.0	0.0	0.0	0.0	0.0	0.0	1.76	2.99	4.75	G33T	G22C	24700.424009744238
AAAAAAAGTAAGACAAGACA	GTGGTACACG	B	ppluGFP	0.0	2.04	0.0	0.0	0.0	0.0	0.0	0.0	2.04	G33T	G22C	1732.4902823537564
AAAAAAAGTAAGACAAGACA	TATCCTTGGA	B	ppluGFP	2.12	0.0	0.0	0.0	0.0	0.0	0.0	0.0	2.12	G33T	G22C	590.0
AAAAAAATAAAAAATAAACC	AGCCGTATCG	B	ppluGFP	0.0	0.0	0.0	0.0	0.68	1.04	0.12	1.81	3.65	G32T:A468G	T171A	20763.1916315685
AAAAAAATAAAAAATAAACC	AGTGGTATAC	B	ppluGFP	0.0	0.0	0.0	0.0	1.09	0.39	0.0	0.0	1.48	G32T:A468G	T171A	11864.726816487286
AAAAAAATAAAAATCAACCC	GTGGACGAAT	B	ppluGFP	0.04	0.0	0.0	2.84	57.71	16.1	0.0	0.0	76.69	A99T:C202T:A292G:G329C	M44L:S78F:H110R	10957.85858509991
AAAAAAATAAAAATCAACCC	TTTCCCGGGT	B	ppluGFP	0.0	0.0	0.38	0.66	8.87	5.97	0.0	0.09	15.97	A99T:C202T:A292G:G329C	M44L:S78F:H110R	11635.361476175403
AAAAAAATAAAACAAGATTC	GACCCGTTGG	B	ppluGFP	0.0	0.0	0.0	0.0	0.0	0.0	0.82	0.0	0.82	A109T:A265.:G333A:A559T	K47M:K102S:Y103T:E104R:D105T:G106A:G107A:V108S:L109F:H110T:V111Y:S112H:F113S:S114H:Y115I:R116V:Y117M:E118R:A119R:G120V:R121A:V122*:I123S:G124A:D125T:F126S:K127R:V128*:V129W:G130A:T131Q:G132A:F133S:P134L:E135R:D136T:S137Q:V138S:I139S:F140L:T141R:D142T:K143R:I144S:I145F:R147V:S148R:N149T:A150Q:T151P:V152L:E153S:H154I:L155C:H156I:P157Q:M158W:G160A:D161T:N162T:V163C:L164W:V165*:G166A:S167R:F168S:A169…	20717.929248084907
AAAAAAATAAAACAAGATTC	GCTCCTGCGT	B	ppluGFP	0.0	0.0	0.0	0.0	3.82	0.65	0.0	0.0	4.47	A109T:A265.:G333A:A559T	K47M:K102S:Y103T:E104R:D105T:G106A:G107A:V108S:L109F:H110T:V111Y:S112H:F113S:S114H:Y115I:R116V:Y117M:E118R:A119R:G120V:R121A:V122*:I123S:G124A:D125T:F126S:K127R:V128*:V129W:G130A:T131Q:G132A:F133S:P134L:E135R:D136T:S137Q:V138S:I139S:F140L:T141R:D142T:K143R:I144S:I145F:R147V:S148R:N149T:A150Q:T151P:V152L:E153S:H154I:L155C:H156I:P157Q:M158W:G160A:D161T:N162T:V163C:L164W:V165*:G166A:S167R:F168S:A169…	11536.82388356995
AAAAAAATAAAACAAGATTC	TCCGGCGGGG	B	ppluGFP	0.96	0.0	0.0	0.0	0.0	0.0	0.0	0.0	0.96	A109T:A265.:G333A:A559T	K47M:K102S:Y103T:E104R:D105T:G106A:G107A:V108S:L109F:H110T:V111Y:S112H:F113S:S114H:Y115I:R116V:Y117M:E118R:A119R:G120V:R121A:V122*:I123S:G124A:D125T:F126S:K127R:V128*:V129W:G130A:T131Q:G132A:F133S:P134L:E135R:D136T:S137Q:V138S:I139S:F140L:T141R:D142T:K143R:I144S:I145F:R147V:S148R:N149T:A150Q:T151P:V152L:E153S:H154I:L155C:H156I:P157Q:M158W:G160A:D161T:N162T:V163C:L164W:V165*:G166A:S167R:F168S:A169…	590.0
AAAAAAATAAAACAAGATTC	TGCTCAGCTG	B	ppluGFP	0.68	0.0	0.0	0.0	0.0	0.0	0.0	0.0	0.68	A109T:A265.:G333A:A559T	K47M:K102S:Y103T:E104R:D105T:G106A:G107A:V108S:L109F:H110T:V111Y:S112H:F113S:S114H:Y115I:R116V:Y117M:E118R:A119R:G120V:R121A:V122*:I123S:G124A:D125T:F126S:K127R:V128*:V129W:G130A:T131Q:G132A:F133S:P134L:E135R:D136T:S137Q:V138S:I139S:F140L:T141R:D142T:K143R:I144S:I145F:R147V:S148R:N149T:A150Q:T151P:V152L:E153S:H154I:L155C:H156I:P157Q:M158W:G160A:D161T:N162T:V163C:L164W:V165*:G166A:S167R:F168S:A169…	590.0
AAAAAAATAAAACAAGATTC	TGTCAAGGCG	B	ppluGFP	1.76	0.0	0.0	0.0	0.0	0.0	0.0	0.0	1.76	A109T:A265.:G333A:A559T	K47M:K102S:Y103T:E104R:D105T:G106A:G107A:V108S:L109F:H110T:V111Y:S112H:F113S:S114H:Y115I:R116V:Y117M:E118R:A119R:G120V:R121A:V122*:I123S:G124A:D125T:F126S:K127R:V128*:V129W:G130A:T131Q:G132A:F133S:P134L:E135R:D136T:S137Q:V138S:I139S:F140L:T141R:D142T:K143R:I144S:I145F:R147V:S148R:N149T:A150Q:T151P:V152L:E153S:H154I:L155C:H156I:P157Q:M158W:G160A:D161T:N162T:V163C:L164W:V165*:G166A:S167R:F168S:A169…	590.0
AAAAAAATAAAACAAGATTC	TGTCCATCTC	B	ppluGFP	1.8	0.0	0.0	0.0	0.0	1.82	0.0	0.0	3.62	A109T:A265.:G333A:A559T	K47M:K102S:Y103T:E104R:D105T:G106A:G107A:V108S:L109F:H110T:V111Y:S112H:F113S:S114H:Y115I:R116V:Y117M:E118R:A119R:G120V:R121A:V122*:I123S:G124A:D125T:F126S:K127R:V128*:V129W:G130A:T131Q:G132A:F133S:P134L:E135R:D136T:S137Q:V138S:I139S:F140L:T141R:D142T:K143R:I144S:I145F:R147V:S148R:N149T:A150Q:T151P:V152L:E153S:H154I:L155C:H156I:P157Q:M158W:G160A:D161T:N162T:V163C:L164W:V165*:G166A:S167R:F168S:A169…	4290.924618010757
AAAAAAATAAAGCAATAACA	ACACGAGAAG	B	ppluGFP	0.0	0.0	0.0	0.0	0.82	0.39	6.82	0.0	8.030000000000001	A99C:A427G:C644A	M44L:H156R:F234L	19171.771353473978
AAAAAAATAAAGCAATAACA	ATGTCTTAGA	B	ppluGFP	0.0	0.0	0.0	2.11	19.65	45.71	33.84	8.88	110.19	A99C:A427G:C644A	M44L:H156R:F234L	16219.423101838045
AAAAAAATAAATTCAAAATC	TATCTGCGGT	B	ppluGFP	0.0	0.0	0.0	0.0	0.0	0.0	0.0	2.81	2.81	T28C:G228T:A268G:G285A:G294A:C440T:C522T:T538A:C600T	I20T:A89S:K102R:V108I:V111I:H189Y:I194N:H215Y	28148.456941974007
AAAAAAATAACACAAAAACA	ACGGTGGTCA	B	ppluGFP	0.0	0.15	0.0	17.25	65.21	19.35	0.0	0.0	101.96	T23C:T339A:A405G:G458A:T508C:T569C	F126I:N149D:V184A	10160.66313383499
AAAAAAATAACACAAAAACA	AGGTTCACTC	B	ppluGFP	0.0	0.0	0.0	0.58	5.18	0.0	0.0	0.0	5.76	T23C:T339A:A405G:G458A:T508C:T569C	F126I:N149D:V184A	8765.865943465631
AAAAAAATAACACAAAAACA	GGCAAGCGAT	B	ppluGFP	0.0	0.0	2.87	19.72	47.75	3.64	2.47	8.42	84.87	T23C:T339A:A405G:G458A:T508C:T569C	F126I:N149D:V184A	9635.01515433243
AAAAAAATAACCGCATCATG	TTTGGTCACT	B	ppluGFP	0.0	0.0	0.0	0.0	0.0	0.0	0.0	2.26	2.26	A125G:T423C:T456A	S167T	28148.456941974007
AAAAAAATACAGTCAAGAAG	TACTTTTTCA	B	ppluGFP	0.0	0.0	0.0	11.28	0.0	0.0	0.0	0.0	11.28	T471C:G547T	F172L:S197I	6000.922811263899
AAAAAAATCAAAACACAACA	ATCGATGCTT	B	ppluGFP	0.12	0.0	0.0	0.0	2.18	0.52	0.0	0.0	2.8200000000000003	C62T:A125G:G134A:T143C:T230A:G283A:C284T:C563T	G107D	10805.598125706085
AAAAAAATCATCACAACACA	ATTGCGCTAA	B	ppluGFP	0.0	0.0	0.0	0.0	0.27	2.34	5.05	0.0	7.66	T170C:T262A:A356G:A390G:G620A:A637T	I100N:K143E:H232L	18370.17017188104
AAAAAAATCGACCAACAACA	TGAAACACCA	B	ppluGFP	5.39	0.0	0.0	0.0	0.0	0.0	0.0	0.0	5.39	A109T:T112C:T171A:C198A:C326T:G345A	K47M:M48T:Y68N:P77T:V128I	590.0
AAAAAAATGCAAAGTACACA	GACTCGTTTA	B	ppluGFP	0.0	0.0	0.0	2.55	1.77	4.94	0.71	0.0	9.97	T573C	F206L	12260.776131812236
AAAAAAATGCAAAGTACACA	GAGTATTTTT	B	ppluGFP	0.0	0.0	0.0	0.0	6.82	4.81	3.29	0.0	14.919999999999998	T573C	F206L	13507.726309230193
AAAAAAATGGACAAATCAAC	TGCTCCTTCA	B	ppluGFP	0.0	0.07	0.0	9.17	7.23	27.53	35.02	4.44	83.46	wt	wt	16732.647462684607
AAAAAAATTAAAACCAAAAA	AGGTGTTTTG	B	ppluGFP	0.0	0.0	0.0	1.67	4.09	13.38	4.11	0.0	23.25	G617A	wt	14474.210924763824
AAAAAAATTAAAACCAAAAA	CAGGCCTCTT	B	ppluGFP	0.0	0.0	0.0	0.0	3.55	18.05	9.99	0.09	31.68	G617A	wt	15953.285351262331
AAAAAAATTAAACAAAATCT	ATTGCGCTAA	B	ppluGFP	0.0	0.0	0.0	0.0	2.86	0.0	0.0	0.0	2.86	G116A:T195C:C225A:A266G:T323C	Y76H:H88N	10058.948822616836
AAAAAAATTAAACAAAATCT	CAGATTAGTG	B	ppluGFP	0.0	0.0	0.0	0.66	6.14	7.79	0.0	0.0	14.59	G116A:T195C:C225A:A266G:T323C	Y76H:H88N	12612.19349042114
AAAAAAATTAAACAAAATCT	CTTGTTTGGT	B	ppluGFP	0.0	0.0	0.0	6.99	1.5	12.6	0.0	0.0	21.09	G116A:T195C:C225A:A266G:T323C	Y76H:H88N	11888.863093551667
AAAAAAATTAAACAAAATCT	GTGATTGTAG	B	ppluGFP	0.0	0.0	0.0	0.07	2.05	2.21	0.47	0.0	4.8	G116A:T195C:C225A:A266G:T323C	Y76H:H88N	13001.718402986304
AAAAAAATTAAACAAAATCT	TCCGGAAACG	B	ppluGFP	0.0	0.0	0.0	5.09	7.78	0.0	0.59	0.0	13.46	G116A:T195C:C225A:A266G:T323C	Y76H:H88N	8352.424787330618
AAAAAAATTCAATAAATAAT	ACGCTCGTCG	B	ppluGFP	0.0	0.0	0.0	0.66	0.82	11.04	0.12	0.0	12.64	T460A:A496T	F168Y:Y180F	14086.330373907584
AAAAAAATTCAATAAATAAT	ACTCTCCAGG	B	ppluGFP	0.0	0.0	0.0	0.0	12.28	14.42	0.71	0.0	27.41	T460A:A496T	F168Y:Y180F	12745.842299748165
AAAAAAATTCAATAAATAAT	ATTAGGTTTA	B	ppluGFP	0.0	0.0	0.0	0.0	4.37	1.43	0.24	0.0	6.04	T460A:A496T	F168Y:Y180F	11759.52503062711
AAAAAAATTCAATAAATAAT	CCACAGGTTG	B	ppluGFP	0.0	0.0	0.0	1.53	0.14	0.0	0.0	2.99	4.66	T460A:A496T	F168Y:Y180F	21152.284624107167
AAAAAAATTCAATAAATAAT	GTACTGCACT	B	ppluGFP	0.0	0.0	0.0	1.53	0.0	2.86	1.06	0.0	5.45	T460A:A496T	F168Y:Y180F	13744.794227616045
AAAAAAATTCAATAAATAAT	TCATTGATGG	B	ppluGFP	0.0	0.0	0.0	0.51	14.46	4.42	1.65	0.09	21.130000000000006	T460A:A496T	F168Y:Y180F	11382.194107681267
AAAAAAATTCAATAAATAAT	TTTCTGCGGG	B	ppluGFP	0.0	0.0	0.0	0.0	5.05	4.55	0.0	0.0	9.6	T460A:A496T	F168Y:Y180F	12376.386048891858
AAAAAAATTTAATAAAACTT	ACAGCGCGAG	B	ppluGFP	3.47	0.0	1.53	0.0	0.0	0.0	0.0	0.0	5.0	T133A:G240.:A252G:G269A:T448A:G650A	L55Q:G93V:G94A:Y95T:T96Q:N97I:T98R:R99A:I100L:E101K:K102N:Y103T:E104R:D105T:G106A:G107A:V108S:L109F:H110T:V111Y:S112H:F113S:S114H:Y115I:R116V:Y117M:E118R:A119R:G120V:R121A:V122*:I123S:G124A:D125T:F126S:K127R:V128*:V129W:G130A:T131Q:G132A:F133S:P134L:E135R:D136T:S137Q:V138S:I139S:F140L:T141R:D142T:K143R:I144S:I145F:R147V:S148R:N149T:A150Q:T151P:V152L:E153S:H154I:L155C:H156I:P157Q:M158W:G160A:D161T…	590.0
AAAAAAATTTAATAAAACTT	GTGGCGTAAA	B	ppluGFP	2.2	0.22	0.0	0.0	0.82	0.0	0.0	3.26	6.5	T133A:G240.:A252G:G269A:T448A:G650A	L55Q:G93V:G94A:Y95T:T96Q:N97I:T98R:R99A:I100L:E101K:K102N:Y103T:E104R:D105T:G106A:G107A:V108S:L109F:H110T:V111Y:S112H:F113S:S114H:Y115I:R116V:Y117M:E118R:A119R:G120V:R121A:V122*:I123S:G124A:D125T:F126S:K127R:V128*:V129W:G130A:T131Q:G132A:F133S:P134L:E135R:D136T:S137Q:V138S:I139S:F140L:T141R:D142T:K143R:I144S:I145F:R147V:S148R:N149T:A150Q:T151P:V152L:E153S:H154I:L155C:H156I:P157Q:M158W:G160A:D161T…	13284.774019387743
AAAAAACAAAAAAAAACACC	CGGTATCATG	B	ppluGFP	19.17	0.0	0.0	0.0	1.64	2.86	1.53	0.45	25.65	A172T:G275T:T553C:A628G	Y68F:E104D:L199P:E229G	590.0
AAAAAACAAAAAAAAACACC	CTGTGCGCTG	B	ppluGFP	6.59	0.0	0.0	0.0	1.77	0.0	0.0	0.0	8.36	A172T:G275T:T553C:A628G	Y68F:E104D:L199P:E229G	590.0
AAAAAACAAAAAAAAACACC	TTTTTCATGA	B	ppluGFP	1.92	0.0	0.0	0.0	0.0	0.0	0.0	0.0	1.92	A172T:G275T:T553C:A628G	Y68F:E104D:L199P:E229G	590.0
AAAAAACAAAAAAAACAAAA	AAGGTTAACA	B	ppluGFP	0.16	2.26	0.0	0.0	0.0	0.0	0.0	0.0	2.42	A5G:T170C:T215C:T473C:A621T:A637G	I227F:H232R	1461.3113658707634
AAAAAACAAAAAAAACAAAA	CCGATTTTGA	B	ppluGFP	1.68	0.0	0.0	1.97	0.0	0.0	0.0	0.0	3.65	A5G:T170C:T215C:T473C:A621T:A637G	I227F:H232R	2728.296425313275
AAAAAACAAAAAAAACAAAA	GACGATCTGG	B	ppluGFP	8.79	0.51	0.0	0.0	0.14	0.13	0.0	0.0	9.57	A5G:T170C:T215C:T473C:A621T:A637G	I227F:H232R	590.0
AAAAAACAAAAAAAACACTA	CGCACTGATA	B	ppluGFP	0.0	0.0	0.0	0.0	0.0	1.43	0.0	0.0	1.43	G79A:A384.:G604A	G37D:T141R:D142T:K143R:I144S:I145F:R147V:S148R:N149T:A150Q:T151P:V152L:E153S:H154I:L155C:H156I:P157Q:M158W:G160A:D161T:N162T:V163C:L164W:V165*:G166A:S167R:F168S:A169L:R170A:T171P:S173P:L174C:R175A:D176T:G177A:G178A:Y179I:Y180T:S181H:F182L:V183W:V184*:D185T:S186H:H187T:M188C:H189T:F190S:S192A:A193R:I194S:H195T:P196R:S197V:I198F:L199C:Q200R:N201M:G202A:G203V:P204L:M205C:F206L:A207L:R209A:R210A:V211…	14881.992730696675
AAAAAACAAAAAAAACACTA	GCGTTGACCG	B	ppluGFP	0.0	0.0	1.82	0.0	0.0	0.0	0.0	0.0	1.82	G79A:A384.:G604A	G37D:T141R:D142T:K143R:I144S:I145F:R147V:S148R:N149T:A150Q:T151P:V152L:E153S:H154I:L155C:H156I:P157Q:M158W:G160A:D161T:N162T:V163C:L164W:V165*:G166A:S167R:F168S:A169L:R170A:T171P:S173P:L174C:R175A:D176T:G177A:G178A:Y179I:Y180T:S181H:F182L:V183W:V184*:D185T:S186H:H187T:M188C:H189T:F190S:S192A:A193R:I194S:H195T:P196R:S197V:I198F:L199C:Q200R:N201M:G202A:G203V:P204L:M205C:F206L:A207L:R209A:R210A:V211…	3314.438439328597
AAAAAACAAAAAAAACACTA	TCCAGTGACT	B	ppluGFP	0.0	0.0	0.0	0.0	1.5	0.0	0.0	0.0	1.5	G79A:A384.:G604A	G37D:T141R:D142T:K143R:I144S:I145F:R147V:S148R:N149T:A150Q:T151P:V152L:E153S:H154I:L155C:H156I:P157Q:M158W:G160A:D161T:N162T:V163C:L164W:V165*:G166A:S167R:F168S:A169L:R170A:T171P:S173P:L174C:R175A:D176T:G177A:G178A:Y179I:Y180T:S181H:F182L:V183W:V184*:D185T:S186H:H187T:M188C:H189T:F190S:S192A:A193R:I194S:H195T:P196R:S197V:I198F:L199C:Q200R:N201M:G202A:G203V:P204L:M205C:F206L:A207L:R209A:R210A:V211…	10058.948822616836
AAAAAACAAAAAAAACACTA	TGATGCTTTG	B	ppluGFP	0.0	0.0	0.0	1.82	0.0	0.0	0.0	0.0	1.82	G79A:A384.:G604A	G37D:T141R:D142T:K143R:I144S:I145F:R147V:S148R:N149T:A150Q:T151P:V152L:E153S:H154I:L155C:H156I:P157Q:M158W:G160A:D161T:N162T:V163C:L164W:V165*:G166A:S167R:F168S:A169L:R170A:T171P:S173P:L174C:R175A:D176T:G177A:G178A:Y179I:Y180T:S181H:F182L:V183W:V184*:D185T:S186H:H187T:M188C:H189T:F190S:S192A:A193R:I194S:H195T:P196R:S197V:I198F:L199C:Q200R:N201M:G202A:G203V:P204L:M205C:F206L:A207L:R209A:R210A:V211…	6000.922811263899
AAAAAACAAAAAAAACACTA	TGATTGGAGG	B	ppluGFP	2.48	1.82	0.0	1.31	0.0	0.78	0.0	0.0	6.39	G79A:A384.:G604A	G37D:T141R:D142T:K143R:I144S:I145F:R147V:S148R:N149T:A150Q:T151P:V152L:E153S:H154I:L155C:H156I:P157Q:M158W:G160A:D161T:N162T:V163C:L164W:V165*:G166A:S167R:F168S:A169L:R170A:T171P:S173P:L174C:R175A:D176T:G177A:G178A:Y179I:Y180T:S181H:F182L:V183W:V184*:D185T:S186H:H187T:M188C:H189T:F190S:S192A:A193R:I194S:H195T:P196R:S197V:I198F:L199C:Q200R:N201M:G202A:G203V:P204L:M205C:F206L:A207L:R209A:R210A:V211…	1386.2889207408857
AAAAAACAAAAAACAAAAAC	GAATGTGGAC	B	ppluGFP	0.0	0.0	0.0	0.0	0.0	0.0	2.23	0.0	2.23	T147C:G240A:C443T:G561A	Y60H:G93S:G202S	20717.929248084907
AAAAAACAAAAAACAAAAAC	TGTAGGTGTT	B	ppluGFP	0.0	0.0	0.0	0.07	4.37	0.0	0.0	0.0	4.44	T147C:G240A:C443T:G561A	Y60H:G93S:G202S	9272.33290494516
AAAAAACAAAAACAGAAACA	CCAATTTCAA	B	ppluGFP	0.0	0.0	0.0	0.0	0.0	16.36	2.82	0.0	19.18	G70A:G438A	G34E:D161N	16498.368617656946
AAAAAACAAAAACAGAAACA	GCGAACGTCT	B	ppluGFP	0.0	0.0	0.0	0.0	6.41	6.62	7.76	0.0	20.79	G70A:G438A	G34E:D161N	15410.552683540745
AAAAAACAAAAATAATTTAC	AACAATTTTG	B	ppluGFP	0.0	0.0	0.0	0.0	0.0	0.0	2.35	0.0	2.35	T170A:T376G:A613T	V138G:E224V	20717.929248084907
AAAAAACAAAAATAATTTAC	GCCCATGCAT	B	ppluGFP	0.64	0.0	0.0	0.0	1.36	0.0	0.0	0.0	2.0	T170A:T376G:A613T	V138G:E224V	6650.78362108809
AAAAAACAAAAATAATTTAC	GTCTACCTTC	B	ppluGFP	1.0	0.0	0.57	0.0	0.0	3.12	0.0	0.0	4.69	T170A:T376G:A613T	V138G:E224V	10308.458367906504
AAAAAACAAAACAAAAAACT	AACGTTTCTG	B	ppluGFP	0.04	0.0	0.0	0.36	6.41	2.08	6.46	0.0	15.35	T215C	wt	14922.269054344466
AAAAAACAAAACAAAAAACT	GTTACAGCTG	B	ppluGFP	0.0	0.0	0.67	0.0	2.46	7.79	0.0	8.7	19.62	T215C	wt	19620.148618733754
AAAAAACAAAACAAAAAACT	TACCCTGGGG	B	ppluGFP	0.0	0.0	0.0	0.0	2.59	15.19	7.52	0.0	25.3	T215C	wt	15876.793574759044
AAAAAACAAAACACAGAAAT	AACGTAAGTG	B	ppluGFP	0.0	0.0	0.0	0.0	0.0	0.13	3.29	1.45	4.87	G97A:T494C	R43H	22653.237565338288
AAAAAACAAAACACAGAAAT	CGCAAGAGTG	B	ppluGFP	0.0	0.0	0.0	0.0	0.0	1.82	10.11	7.7	19.63	G97A:T494C	R43H	22949.728590830062
AAAAAACAAAACACAGAAAT	GGCGGGTGGT	B	ppluGFP	0.0	0.0	0.0	0.0	3.55	8.05	9.75	6.88	28.23	G97A:T494C	R43H	19241.99527401056
AAAAAACAAAACAGAAATTA	ACGTGGCGTT	B	ppluGFP	0.0	0.0	0.0	0.0	8.19	12.34	3.53	0.0	24.06	wt	wt	13845.918928677806
AAAAAACAAAACAGAAATTA	GGTACCCCCG	B	ppluGFP	0.0	0.0	0.0	0.0	4.77	9.22	1.76	1.27	17.02	wt	wt	14350.38922514442
AAAAAACAAAACATAAACCC	AATTTCGTGG	B	ppluGFP	0.0	0.0	0.0	0.0	0.27	1.69	1.18	0.0	3.14	A91G:T331C:A390G:A590G:T659A	Q41R:I123T:K143E	16399.916252410087
AAAAAACAAAACATAAACCC	ATTTTTGAGT	B	ppluGFP	0.0	0.0	0.0	0.0	1.91	0.0	0.0	0.0	1.91	A91G:T331C:A390G:A590G:T659A	Q41R:I123T:K143E	10058.948822616836
AAAAAACAAAACGAAAAACA	GTTATTTATT	B	ppluGFP	2.24	0.0	0.29	0.44	0.0	0.13	0.0	0.0	3.1	C359A:A370C:T520G	D136A:M188R	590.0
AAAAAACAAAAGAACAATCG	ATTGGCAATC	B	ppluGFP	0.0	2.47	0.0	0.0	0.0	0.0	0.0	0.0	2.47	A12G:A268T:C284T:T312C:G489T	K15E:K102M:Y117H:G178C	1732.4902823537564
AAAAAACAAAAGAACAATCG	CCTGATTAGT	B	ppluGFP	0.0	0.0	0.0	0.0	0.0	3.9	0.0	0.0	3.9	A12G:A268T:C284T:T312C:G489T	K15E:K102M:Y117H:G178C	14881.992730696675
AAAAAACAAAAGAACAATCG	GATTTCATTA	B	ppluGFP	0.0	1.97	0.0	0.0	1.36	11.43	0.0	0.0	14.76	A12G:A268T:C284T:T312C:G489T	K15E:K102M:Y117H:G178C	13339.048860756631
AAAAAACAAAAGAACAATCG	GTGCTCAGGG	B	ppluGFP	0.0	0.0	0.0	0.0	0.0	0.0	0.0	2.81	2.81	A12G:A268T:C284T:T312C:G489T	K15E:K102M:Y117H:G178C	28148.456941974007
AAAAAACAAAAGAACAATCG	TAGCATGCGG	B	ppluGFP	0.0	2.84	0.0	0.0	0.0	0.0	0.0	0.0	2.84	A12G:A268T:C284T:T312C:G489T	K15E:K102M:Y117H:G178C	1732.4902823537564
AAAAAACAAACAAACACCCA	GTCTACGCAG	B	ppluGFP	1.12	0.0	0.0	0.0	0.0	2.6	0.0	0.0	3.72	.126A:G275T:G481A	G53R:A54R:L55T:T56D:F57L:S58F:P59S:Y60V:L61P:L62A:S63Q:H64P:V65R:M66Y:Y68L:G69R:F70L:Y71L:H72S:F73L:G74R:T75H:Y76V:S78L:G79R:Y80L:E81R:N84E:P85S:F86V:L87P:H88P:A89R:I90Y:N91Q:N92Q:G93R:G94W:Y95L:T96H:N97K:T98Y:R99A:I100H:E101*:Y103V:E104R:D105*:G106R:G107R:V108R:L109P:H110S:V111R:S112I:F113I:S114L:Y115I:R116S:Y117L:E118*:A119G:R121S:V122R:I123D:G124R:D125R:F126L:K127Q:V128G:V129S:T131H:G132R:F133…	10192.980585754229
AAAAAACAAACAATCCACCT	GCAGGAAGTG	B	ppluGFP	0.0	0.0	0.0	0.0	0.0	0.0	9.17	0.0	9.17	C119A:A367T	E135V	20717.929248084907
AAAAAACAAACAATCCACCT	GGGATGGTAG	B	ppluGFP	0.0	0.0	0.0	0.07	2.59	5.97	0.24	4.62	13.489999999999998	C119A:A367T	E135V	17852.794350126354
AAAAAACAAACATCAAAAAC	GAGTTTGTTA	B	ppluGFP	5.99	4.59	0.0	0.0	0.0	1.04	0.0	0.0	11.62	A208T:A274T:G435A:G449A:G466A:A468G	Y80F:E104V:G160S:R170H:T171A	1133.878486409717
AAAAAACAAACATCAAAAAC	GGGTATAATG	B	ppluGFP	23.12	34.86	0.1	0.0	2.05	4.03	1.53	0.0	65.69000000000001	A208T:A274T:G435A:G449A:G466A:A468G	Y80F:E104V:G160S:R170H:T171A	1441.6727816452444
AAAAAACAAACATCAAAAAC	GTCACGGTTA	B	ppluGFP	7.23	0.07	0.19	0.0	0.0	0.0	0.0	0.0	7.490000000000001	A208T:A274T:G435A:G449A:G466A:A468G	Y80F:E104V:G160S:R170H:T171A	590.0
AAAAAACAAACATCAAAAAC	GTGAGTCGTC	B	ppluGFP	0.52	26.27	0.0	0.0	0.14	0.0	0.0	0.0	26.93	A208T:A274T:G435A:G449A:G466A:A468G	Y80F:E104V:G160S:R170H:T171A	1672.2654456046446
AAAAAACAAACATCAAAAAC	TACCGACCGT	B	ppluGFP	10.66	8.44	0.0	0.0	0.0	0.13	0.0	0.0	19.23	A208T:A274T:G435A:G449A:G466A:A468G	Y80F:E104V:G160S:R170H:T171A	1101.8797779478814
AAAAAACAAACATCAAAAAC	TAGGGTGCGG	B	ppluGFP	1.56	23.07	0.0	2.26	0.0	0.0	0.0	0.0	26.89	A208T:A274T:G435A:G449A:G466A:A468G	Y80F:E104V:G160S:R170H:T171A	1769.4897856021264
AAAAAACAAACCATCAGACG	GGTAAGTCGC	B	ppluGFP	0.0	0.0	0.0	4.73	0.55	4.42	0.0	0.0	9.7	A268T:A367G:A396G:C555A:T581A	K102M:E135G:I145V:Q200K:F208L	10254.957727910743
AAAAAACAAACCTAAAAATA	AGGCCTAATT	B	ppluGFP	0.0	0.0	0.0	0.0	0.0	7.4	0.0	0.0	7.4	G45A:A529G:G618T	G26S:K191R:G226W	14881.992730696675
AAAAAACAAACCTAAAAATA	ATAGACGACG	B	ppluGFP	0.0	0.0	0.0	0.0	7.78	25.32	13.4	0.0	46.5	G45A:A529G:G618T	G26S:K191R:G226W	15532.773675893031
AAAAAACAAACCTAAAAATA	GAGAGAACCC	B	ppluGFP	0.0	0.0	0.0	0.0	0.0	0.78	4.47	0.0	5.25	G45A:A529G:G618T	G26S:K191R:G226W	18645.12625936544
AAAAAACAAAGAACAAAACA	CGGGGTCAGC	B	ppluGFP	1.12	0.0	0.0	0.0	0.0	0.0	0.0	0.0	1.12	A316G:G320C:C355T:T574C	E118G:T131I:F206S	590.0
AAAAAACAAAGAACAAAACA	TCTAAAGCCT	B	ppluGFP	0.0	0.0	0.0	0.0	0.0	2.6	0.0	0.0	2.6	A316G:G320C:C355T:T574C	E118G:T131I:F206S	14881.992730696675
AAAAAACAAAGCACAACAGA	CTTATTGGAA	B	ppluGFP	0.0	0.0	0.0	2.91	16.37	1.43	0.0	0.0	20.71	A88G:A267G:T513A	E40G:K102E:S186T	9681.370539413843
AAAAAACAAAGCACAACAGA	GGCAGTGTTG	B	ppluGFP	0.0	0.0	0.0	1.67	16.78	3.25	0.0	0.0	21.700000000000006	A88G:A267G:T513A	E40G:K102E:S186T	10435.82183039124
AAAAAACAAAGCACAACAGA	GGGTGCTTCT	B	ppluGFP	0.0	0.0	0.0	1.31	12.82	0.78	0.0	0.0	14.91	A88G:A267G:T513A	E40G:K102E:S186T	9843.309028970232
AAAAAACAAATGAAACAAAT	ATAGCGTGAT	B	ppluGFP	2.4	0.0	0.0	0.0	0.0	0.0	0.0	0.0	2.4	G93T:T163C:C480T:T623A	G42C:V65A:R175C	590.0
AAAAAACAAATGAAACAAAT	GGCCCGTGTA	B	ppluGFP	0.96	0.0	0.0	0.0	0.0	0.0	0.0	0.0	0.96	G93T:T163C:C480T:T623A	G42C:V65A:R175C	590.0
AAAAAACAAATGAAACAAAT	TTCCTGGGTC	B	ppluGFP	0.4	0.0	0.0	0.0	0.0	4.68	0.0	0.0	5.08	G93T:T163C:C480T:T623A	G42C:V65A:R175C	13655.0665285801
AAAAAACAAATGAAACAAAT	TTTGCTTGTG	B	ppluGFP	0.0	0.0	0.0	0.0	0.0	4.42	0.0	0.0	4.42	G93T:T163C:C480T:T623A	G42C:V65A:R175C	14881.992730696675
AAAAAACAACAATCACAACC	AGCTTATTTA	B	ppluGFP	0.68	0.0	0.0	0.0	0.0	0.0	0.0	0.27	0.95	T40C:C199A	L24P:P77H	590.0
AAAAAACAACAATCACAACC	GGGCTCCTCA	B	ppluGFP	1.4	0.0	0.0	0.0	0.14	0.0	0.0	0.0	1.54	T40C:C199A	L24P:P77H	590.0
AAAAAACAACACAAAAATAA	CAACTTTACA	B	ppluGFP	0.0	1.75	0.0	0.0	0.0	0.0	0.0	0.0	1.75	G33T:G72T:C128A:G243A:T308C:T424C:G481A:A515C:A529G	G22C:G35C:G94S:L155S:R175H:K191R	1732.4902823537564
AAAAAACAACACAAAAATAA	CCAGTTCGCG	B	ppluGFP	1.52	0.0	0.0	0.0	0.0	0.0	2.47	0.0	3.99	G33T:G72T:C128A:G243A:T308C:T424C:G481A:A515C:A529G	G22C:G35C:G94S:L155S:R175H:K191R	11318.879385563045
AAAAAACAACACAAAAATAA	GCAAGTGGGG	B	ppluGFP	0.0	0.0	0.0	0.0	3.68	2.86	0.0	0.0	6.54	G33T:G72T:C128A:G243A:T308C:T424C:G481A:A515C:A529G	G22C:G35C:G94S:L155S:R175H:K191R	12276.686991057251
AAAAAACAACACCGAAAACA	AGCGTGAAAG	B	ppluGFP	0.0	0.0	0.0	0.0	0.95	0.0	0.0	0.0	0.95	A120C:T242A:T340C:G357T:T416A	T51P:F126S:G132C	10058.948822616836
AAAAAACAACACCGAAAACA	CAGCTAATTG	B	ppluGFP	0.32	0.0	0.0	0.0	0.0	0.0	0.0	0.0	0.32	A120C:T242A:T340C:G357T:T416A	T51P:F126S:G132C	590.0
AAAAAACAACACCGAAAACA	CGCGCAGTGC	B	ppluGFP	0.04	0.0	0.0	0.0	0.0	1.69	0.0	0.0	1.73	A120C:T242A:T340C:G357T:T416A	T51P:F126S:G132C	13996.929970306492
AAAAAACAACACCGAAAACA	GAAAGTATTT	B	ppluGFP	1.88	0.36	0.0	3.2	0.0	0.0	0.0	0.0	5.44	A120C:T242A:T340C:G357T:T416A	T51P:F126S:G132C	3493.4078538396166
AAAAAACAACACCGAAAACA	TATGTATTAG	B	ppluGFP	0.0	0.0	1.72	0.0	0.0	0.13	0.0	0.0	1.85	A120C:T242A:T340C:G357T:T416A	T51P:F126S:G132C	3839.449197285429
AAAAAACAACACTGTATACT	CAGGACTCCT	B	ppluGFP	0.0	0.0	0.29	0.0	2.86	13.51	11.87	7.16	35.69000000000001	G129A:C407T	A54T	18567.61047130519
AAAAAACAACACTGTATACT	TGGCCTTGTA	B	ppluGFP	0.0	0.0	0.0	0.0	0.0	28.05	0.0	0.45	28.5	G129A:C407T	A54T	15712.47773000029
AAAAAACAACATACAAACCA	ATGGGTCGGA	B	ppluGFP	4.51	2.55	0.0	5.17	2.59	7.14	7.17	0.0	29.13	G75A:T289C:T394C:T520C:G562A:C567A	E36K:L109P:I144T:M188T:G202D:P204T	10504.778253838509
AAAAAACAACATCGAAAGAC	AAAGGGGTAG	B	ppluGFP	0.0	19.87	19.35	0.0	0.0	0.0	0.0	0.0	39.22	G157T:A431T:A484G:T508C:T566A	S63I:D176G:V184A	2292.902354429947
AAAAAACAACATCGAAAGAC	AGTTCATTCC	B	ppluGFP	0.0	21.76	7.85	0.0	0.0	0.0	0.0	0.0	29.61	G157T:A431T:A484G:T508C:T566A	S63I:D176G:V184A	2183.7626962941204
AAAAAACAACATCGAAAGAC	CCGTCAATTC	B	ppluGFP	0.0	5.68	2.87	0.0	0.0	0.0	0.0	0.0	8.55	G157T:A431T:A484G:T508C:T566A	S63I:D176G:V184A	2218.916167670996
AAAAAACAACATCGAAAGAC	CCTTGTAGCT	B	ppluGFP	0.0	4.15	2.01	0.0	0.0	0.0	0.0	0.0	6.16	G157T:A431T:A484G:T508C:T566A	S63I:D176G:V184A	2208.755942717435
AAAAAACAACATCGAAAGAC	CGCTTTCTTG	B	ppluGFP	0.0	10.55	9.29	0.0	0.0	0.0	0.0	0.0	19.84	G157T:A431T:A484G:T508C:T566A	S63I:D176G:V184A	2277.569811062417
AAAAAACAACATCGAAAGAC	TCGGGCGCAT	B	ppluGFP	0.0	5.24	2.59	5.75	0.0	0.0	0.0	0.0	13.58	G157T:A431T:A484G:T508C:T566A	S63I:D176G:V184A	3655.175644640103
AAAAAACAACATCGAAAGAC	TGCGTAGCTC	B	ppluGFP	0.0	8.59	2.39	0.0	0.0	0.13	0.0	0.0	11.11	G157T:A431T:A484G:T508C:T566A	S63I:D176G:V184A	2146.6767641226734
AAAAAACAACCAACAAACCA	AGGACATGGT	B	ppluGFP	0.0	0.0	0.0	1.16	0.0	4.68	1.88	5.71	13.43	A102G:C103G:C362T:T416C	T45G	20685.562414010757
AAAAAACAACCAACAAACCA	AGGTGTGTAG	B	ppluGFP	0.0	0.0	0.0	0.0	7.23	1.95	0.0	0.0	9.18	A102G:C103G:C362T:T416C	T45G	11784.252926906345
AAAAAACAACCAACAAACCA	GGATCACTGG	B	ppluGFP	0.0	0.0	0.0	0.0	0.0	0.39	1.53	0.18	2.1	A102G:C103G:C362T:T416C	T45G	20006.06508892812
AAAAAACAACCAACAAACCA	TCCTTTCTTG	B	ppluGFP	0.0	0.0	0.0	0.0	0.0	0.0	0.59	0.0	0.59	A102G:C103G:C362T:T416C	T45G	20717.929248084907
AAAAAACAAGAAGAAAATCA	ACGCCGATGG	B	ppluGFP	0.0	0.0	0.0	1.97	3.55	0.52	0.0	0.0	6.04	G94A:C293T	G42D	8865.45343154458
AAAAAACAAGAAGAAAATCA	GGTGTTATTC	B	ppluGFP	0.04	0.0	0.19	17.47	4.77	1.04	0.82	0.0	24.33	G94A:C293T	G42D	6985.542850376226
AAAAAACAAGCAGAAACACC	GTGCGTACGG	B	ppluGFP	0.0	0.0	0.0	0.0	0.0	2.86	7.4	0.18	10.44	G97A:T397C	R43H:I145T	18806.10072087428
AAAAAACAAGCAGAAACACC	TTGGTTCGAG	B	ppluGFP	0.0	0.0	0.0	0.0	0.0	0.0	7.87	0.0	7.87	G97A:T397C	R43H:I145T	20717.929248084907
AAAAAACAAGCTAAAAAAAC	ATGCCCGCGC	B	ppluGFP	0.0	0.0	0.1	0.0	3.41	1.3	0.0	0.0	4.81	T219A	F86I	11343.354808887105
AAAAAACAAGTCACAACAAA	GAAGTATCGA	B	ppluGFP	0.0	0.0	0.0	0.0	5.87	0.0	0.0	0.0	5.87	A405T:C443T:T560C	N149Y	10058.948822616836
AAAAAACAAGTCACAACAAA	TGGAGGATTT	B	ppluGFP	0.0	0.0	0.0	0.0	0.14	4.81	7.99	0.0	12.94	A405T:C443T:T560C	N149Y	18001.727268863517
AAAAAACAATAAAAAAGCGT	CGTGTCGGTT	B	ppluGFP	0.0	0.0	9.29	23.58	0.14	3.9	0.35	0.0	37.26	G146C:G506T:C582T:A634G	R209C:Q231R	5560.935995849211
AAAAAACAATAAAAAAGCGT	GATAATTGGA	B	ppluGFP	0.0	0.0	4.41	3.57	0.0	0.0	0.0	0.0	7.98	G146C:G506T:C582T:A634G	R209C:Q231R	4274.209214491238
AAAAAACAATAAAAAAGCGT	GCGGAGCGCT	B	ppluGFP	0.0	0.0	1.34	0.0	0.0	0.0	0.0	0.0	1.34	G146C:G506T:C582T:A634G	R209C:Q231R	3314.438439328597
AAAAAACAATAAACAATAAT	ATAGTGCAGA	B	ppluGFP	0.0	0.0	0.0	0.0	3.82	0.52	5.05	0.0	9.39	wt	wt	16094.425957131842
AAAAAACAATAAACAATAAT	TGTGTTCACA	B	ppluGFP	0.0	0.0	0.0	0.0	1.5	0.26	5.52	0.0	7.2799999999999985	wt	wt	19106.347847963287
AAAAAACAATAGAAACAAAC	TCCTGGAATT	B	ppluGFP	1.64	0.0	0.0	0.0	0.0	0.0	0.0	0.0	1.64	C144T:C158A:T195C:C217T:C332T:T520C	P59S:S63R:Y76H:P85L:M188T	590.0
AAAAAACAATATAAAAAATA	TGAGGCTTAC	B	ppluGFP	1.16	0.0	0.0	0.0	0.0	0.0	0.0	0.0	1.16	A9G:T29A:G167.:T323A:G449A:T451A	M14V:G67V:Y68T:G69A:F70S:Y71I:H72T:F73S:G74A:T75R:Y76T:S78P:G79V:Y80T:E81R:N84I:P85R:F86S:L87S:H88T:A89L:I90S:N91T:N92T:G93V:G94A:Y95T:T96Q:N97I:T98R:R99A:I100L:E101K:K102S:Y103T:E104R:D105T:G106A:G107A:V108S:L109F:H110T:V111Y:S112H:F113S:S114H:Y115I:R116V:Y117M:E118R:A119R:G120D:R121A:V122*:I123S:G124A:D125T:F126S:K127R:V128*:V129W:G130A:T131Q:G132A:F133S:P134L:E135R:D136T:S137Q:V138S:I139S:F140…	590.0
AAAAAACAATTCACACCCCT	ACTGGCAGTA	B	ppluGFP	0.0	0.0	0.0	0.0	3.0	21.82	3.64	3.08	31.54	A36G:C248T:T472A:T569C	T23A:F172Y	15476.142067448609
AAAAAACAATTCACACCCCT	ATCTGCGGGT	B	ppluGFP	0.12	0.0	0.0	0.0	0.0	5.58	0.12	0.0	5.82	A36G:C248T:T472A:T569C	T23A:F172Y	14881.999976925004
AAAAAACAATTCACACCCCT	CATGTTTCGC	B	ppluGFP	0.04	0.0	0.0	2.11	5.18	4.03	0.35	0.0	11.71	A36G:C248T:T472A:T569C	T23A:F172Y	11181.763909626798
AAAAAACAATTCACACCCCT	CCGGTACTGC	B	ppluGFP	0.0	0.0	0.0	0.73	15.01	13.12	7.76	0.0	36.62	A36G:C248T:T472A:T569C	T23A:F172Y	13601.112241238452
AAAAAACAATTCACACCCCT	CTCCTCCACG	B	ppluGFP	0.0	0.0	0.0	0.0	2.86	9.61	4.47	0.27	17.21	A36G:C248T:T472A:T569C	T23A:F172Y	15465.3632010607
AAAAAACAATTCACACCCCT	GAATGAGGCG	B	ppluGFP	0.04	0.0	0.0	0.0	24.28	52.99	29.38	10.14	116.83	A36G:C248T:T472A:T569C	T23A:F172Y	15773.148645509975
AAAAAACAATTCACACCCCT	TACGGTGTTG	B	ppluGFP	0.0	0.0	0.0	0.07	16.37	14.81	5.64	0.0	36.89	A36G:C248T:T472A:T569C	T23A:F172Y	13219.238017128348
AAAAAACAATTCAGAACTTA	GATCCACGTA	B	ppluGFP	0.0	0.0	0.0	0.0	3.41	0.0	0.0	0.0	3.41	A160T:T365C:T495A	H64L:Y180N	10058.948822616836
AAAAAACACAAAAAAAAAGA	AGCAATCAGG	B	ppluGFP	0.0	0.0	0.57	1.97	2.86	8.57	0.94	0.0	14.91	G146C:C288A:C482T:A559G:C599A	L109I:N201S	13067.07626535542
AAAAAACACAAAAAAAAAGA	AGTAGGCTCC	B	ppluGFP	0.0	0.0	0.0	0.0	7.37	10.13	4.23	0.0	21.73	G146C:C288A:C482T:A559G:C599A	L109I:N201S	14091.494201405769
AAAAAACACAAAAAAAAAGA	GTATCCTATG	B	ppluGFP	0.0	0.0	0.0	0.0	1.09	31.82	0.24	5.62	38.77	G146C:C288A:C482T:A559G:C599A	L109I:N201S	15608.459280220004
AAAAAACACAAAAAAAAAGA	TGCGGAAACG	B	ppluGFP	0.0	0.0	0.0	0.0	3.27	5.58	0.0	0.0	8.85	G146C:C288A:C482T:A559G:C599A	L109I:N201S	12807.30738102195
AAAAAACACAAAAAAAAAGA	TTTTAAACGA	B	ppluGFP	0.0	0.0	0.0	0.0	11.6	9.48	0.59	0.0	21.67	G146C:C288A:C482T:A559G:C599A	L109I:N201S	12276.32957421132
AAAAAACACAACAAACCATA	ATTCCATAGT	B	ppluGFP	0.0	2.55	0.0	0.0	0.0	0.0	0.0	0.0	2.55	G94T:C644T	G42V	1732.4902823537564
AAAAAACACAACAAACCATA	CACTCCTCAA	B	ppluGFP	1.56	0.0	0.0	0.0	0.0	0.0	0.0	0.0	1.56	G94T:C644T	G42V	590.0
AAAAAACACAACAAACCATA	CGGTAGGTTA	B	ppluGFP	0.0	0.44	0.0	0.0	0.0	0.0	0.0	0.0	0.44	G94T:C644T	G42V	1732.4902823537564
AAAAAACACAACAAACCATA	GGTTAGTGTC	B	ppluGFP	0.96	0.0	0.0	0.0	3.96	0.13	0.0	0.0	5.05	G94T:C644T	G42V	8812.645469954565
AAAAAACACAACAAACCATA	GTATAGAGCT	B	ppluGFP	0.0	0.22	0.0	0.0	0.0	5.45	0.0	0.0	5.67	G94T:C644T	G42V	13869.664072211614
AAAAAACACAACAGAAAAAA	CTGCTCGAAC	B	ppluGFP	0.0	0.0	0.0	0.0	3.14	5.58	4.0	0.0	12.72	A208C:T642C	Y80S:F234L	15318.222264793101
AAAAAACACAACAGAAAAAA	GCCCTCCACG	B	ppluGFP	0.0	0.0	0.0	0.0	4.37	4.29	0.12	0.0	8.78	A208C:T642C	Y80S:F234L	12462.346555658476
AAAAAACACAACAGAAAAAA	TGCCCTTCGG	B	ppluGFP	0.0	0.0	0.0	0.0	14.73	12.47	0.0	0.0	27.200000000000006	A208C:T642C	Y80S:F234L	12334.032739699767
AAAAAACACAATTTAAAACA	AGATCATTCA	B	ppluGFP	2.32	0.0	0.0	0.0	0.0	0.0	2.94	0.0	5.26	T166C:C199A:A226T:T661C	M66T:P77H:H88L:F240S	8647.302772073632
AAAAAACACACAGAACATTC	GACTTCCTAG	B	ppluGFP	0.04	0.0	0.0	0.0	6.14	13.9	16.22	0.0	36.3	wt	wt	16614.117827799266
AAAAAACACACCAAAAAACT	CAGGGTTTGA	B	ppluGFP	0.0	0.0	2.39	3.57	0.14	0.26	0.35	0.0	6.71	A89T:G486T:G532A	E40D:G177C:S192N	5157.65568633879
AAAAAACACACCAAAAAACT	GCCGTTCGTT	B	ppluGFP	0.0	0.0	0.0	0.0	0.0	0.0	2.12	0.0	2.12	A89T:G486T:G532A	E40D:G177C:S192N	20717.929248084907
AAAAAACACACCCCATAACA	TGTTGTAACC	B	ppluGFP	0.16	0.0	0.0	0.0	1.09	0.13	0.12	0.0	1.5000000000000002	T201C:A247T:A249G:A367G:C429.:G504C	S78P:Y95F:T96A:E135G:P157Q:M158W:G160A:D161T:N162T:V163C:L164W:V165*:G166A:S167R:F168S:A169L:R170A:T171P:S173P:L174C:R175A:D176T:G177A:G178A:Y179I:Y180T:S181H:V183W:V184*:D185T:S186H:H187T:M188C:H189T:F190S:S192A:A193R:I194S:H195T:P196R:S197V:I198F:L199C:Q200R:N201M:G202A:G203V:P204L:M205C:F206L:A207L:R209A:R210A:V211*:E212K:E213N:L214S:H215T:S221A:N222T:T223L:E224N:L225W:I227L:V228S:E229S:Y230I:…	10323.295817155244
AAAAAACACAGAAACCCACA	TTTGGTCACT	B	ppluGFP	2.6	0.0	0.0	0.0	0.0	1.82	0.82	0.0	5.24	A19T:T394C	E17V:I144T	4618.549143330714
AAAAAACACAGCCAAGAACA	CAGATAAGGC	B	ppluGFP	0.0	0.0	0.0	0.0	0.0	0.0	0.0	1.09	1.09	G157A:A523C	S63N:H189P	28148.456941974007
AAAAAACACAGCCAAGAACA	CTATTATACA	B	ppluGFP	0.0	0.0	0.0	0.0	0.95	0.26	0.0	0.0	1.21	G157A:A523C	S63N:H189P	11790.456875241682
AAAAAACACAGCCAAGAACA	TGGGGGATAA	B	ppluGFP	0.0	0.0	0.0	0.0	0.0	0.0	0.0	3.17	3.17	G157A:A523C	S63N:H189P	28148.456941974007
AAAAAACACATCAACCAATG	CGAATAGCAT	B	ppluGFP	0.0	0.0	0.0	2.4	1.09	1.56	4.23	0.0	9.28	A277G	D105G	14909.007432942668
AAAAAACACATTAAAACAAC	CTCATGTTAG	B	ppluGFP	0.0	0.0	0.0	0.0	8.19	10.13	10.58	0.0	28.9	wt	wt	15491.269893933459
AAAAAACACATTAAAACAAC	GCTTGTCATC	B	ppluGFP	0.0	0.0	0.0	0.0	3.55	16.36	18.68	0.0	38.59	wt	wt	17132.816030124763
AAAAAACACATTAAAACAAC	GTGCGCAGTT	B	ppluGFP	0.0	0.0	0.0	0.0	0.0	3.9	1.65	0.09	5.64	wt	wt	16846.723413911554
AAAAAACACATTAAAACAAC	TATATTATAG	B	ppluGFP	0.0	0.0	0.0	0.0	0.0	2.21	3.17	0.0	5.38	wt	wt	17588.05404597369
AAAAAACACATTAAAACAAC	TGCCTCCCTG	B	ppluGFP	0.0	0.0	0.0	0.0	0.0	5.32	0.12	0.0	5.44	wt	wt	15828.206427018853
AAAAAACACCGAAAAACCCG	AGTTCCCGCT	B	ppluGFP	0.0	0.0	0.96	0.0	5.87	0.0	0.0	0.0	6.83	A52C:C185A:A432T:G486C:A519G	E28A:H72Q:M158L:G177R:M188V	9042.198089804824
AAAAAACACCGAAAAACCCG	GATCCCGCCA	B	ppluGFP	0.0	0.0	1.05	0.0	0.0	7.01	0.0	3.44	11.5	A52C:C185A:A432T:G486C:A519G	E28A:H72Q:M158L:G177R:M188V	17277.19250741031
AAAAAACACCGAAAAACCCG	TAGCCGTTCG	B	ppluGFP	0.0	0.0	0.0	0.0	0.0	5.32	0.0	0.0	5.32	A52C:C185A:A432T:G486C:A519G	E28A:H72Q:M158L:G177R:M188V	14881.992730696675
AAAAAACACCGAAAAACCCG	TAGGATGATG	B	ppluGFP	0.0	0.0	0.0	0.0	5.46	1.3	0.0	0.0	6.76	A52C:C185A:A432T:G486C:A519G	E28A:H72Q:M158L:G177R:M188V	11675.394561917949
AAAAAACACTAAACAAATCA	CAGGCCAGCG	B	ppluGFP	27.92	0.0	0.0	0.0	0.14	0.0	0.12	0.0	28.180000000000003	A211T:A307G:A432G:C615A	E81V:Y115C:M158V:L225M	590.0
AAAAAACACTAAACAAATCA	GTCCGTATCA	B	ppluGFP	4.75	0.0	0.0	0.0	0.0	0.0	0.0	0.0	4.75	A211T:A307G:A432G:C615A	E81V:Y115C:M158V:L225M	590.0
AAAAAACACTACAAAGTTAT	ATAAGCGTTG	B	ppluGFP	0.0	0.0	0.0	0.0	10.5	0.0	0.0	0.0	10.5	G486T	G177C	10058.948822616836
AAAAAACAGAACACCAATAT	CAATGCCGGC	B	ppluGFP	0.0	0.0	0.0	0.0	3.14	6.88	0.12	0.0	10.14	G617T:T656C	wt	13323.995287981204
AAAAAACAGAACACCAATAT	CTGTCTTATC	B	ppluGFP	0.0	0.07	0.0	1.46	11.87	31.56	28.91	0.0	73.87	G617T:T656C	wt	16145.704134786089
AAAAAACAGAACACCAATAT	GCGGGCCTCA	B	ppluGFP	0.0	0.0	0.0	0.0	0.0	0.0	2.23	0.0	2.23	G617T:T656C	wt	20717.929248084907
AAAAAACAGAACACCAATAT	GGCATCTCGG	B	ppluGFP	0.0	0.0	0.0	0.0	0.0	1.43	8.11	0.0	9.54	G617T:T656C	wt	18639.31546232164
AAAAAACAGTCCAATAAATA	CCCCAAGCGG	B	ppluGFP	0.52	0.0	0.0	0.0	0.0	3.77	0.0	0.0	4.29	T23A:G152A:A231G:A234G:C577T:A606G	C18*:I90V:N91D:A207V:N222D	13496.493887144099
AAAAAACAGTCCAATAAATA	TGTTTGAATT	B	ppluGFP	0.32	0.0	0.0	0.0	0.0	0.0	0.0	0.0	0.32	T23A:G152A:A231G:A234G:C577T:A606G	C18*:I90V:N91D:A207V:N222D	590.0
AAAAAACAGTCCAATAAATA	TTAGAATGTC	B	ppluGFP	0.56	0.0	0.0	0.0	0.82	0.0	0.0	0.0	1.38	T23A:G152A:A231G:A234G:C577T:A606G	C18*:I90V:N91D:A207V:N222D	5148.562842536619
AAAAAACAGTGCAACTAACC	ACCTTCTCGA	B	ppluGFP	3.12	0.0	0.0	0.0	0.0	5.19	2.94	0.0	11.25	G279A:C355A:A390T	G106S:T131K:K143*	12118.238743445932
AAAAAACAGTGCAACTAACC	CCGGTACTGC	B	ppluGFP	0.52	0.0	0.0	0.0	0.0	0.65	0.0	0.0	1.17	G279A:C355A:A390T	G106S:T131K:K143*	6153.596338218415
AAAAAACAGTGCAACTAACC	GATTAGAATG	B	ppluGFP	0.0	0.0	0.0	0.0	0.0	0.39	1.76	0.0	2.15	G279A:C355A:A390T	G106S:T131K:K143*	18506.69552215436
AAAAAACAGTGCAACTAACC	GCTCAGCTCG	B	ppluGFP	2.08	0.0	0.0	0.0	1.09	0.0	0.0	0.0	3.17	G279A:C355A:A390T	G106S:T131K:K143*	590.0
AAAAAACATAACAGCAAATC	CATCGTGTGG	B	ppluGFP	0.04	0.73	0.0	0.0	0.0	0.0	0.0	0.0	0.77	T64C:C159A:G205A:T498A	V32A:H64N:G79D:S181T	1478.6158062060638
AAAAAACATAACAGCAAATC	TGCGCTGGTA	B	ppluGFP	0.0	1.38	0.0	0.0	0.0	0.0	0.0	0.0	1.38	T64C:C159A:G205A:T498A	V32A:H64N:G79D:S181T	1732.4902823537564
AAAAAACATACTACAAAACC	TTGGAGTTGC	B	ppluGFP	0.0	0.0	0.0	0.0	9.14	3.38	2.35	0.36	15.23	T323C:T445C:G618T	V163A:G226W	12212.797162703198
AAAAAACATACTACAAAACC	TTTTTCCGGC	B	ppluGFP	0.0	0.0	0.0	0.0	1.77	3.64	4.35	0.0	9.76	T323C:T445C:G618T	V163A:G226W	16562.271119034387
AAAAAACATCAACAACAATC	TGCGACTGGC	B	ppluGFP	0.0	0.0	0.0	0.0	2.46	3.77	0.0	0.0	6.23	C355T	T131I	12741.056507342544
AAAAAACATCACATAAATTT	AGCTTATTTG	B	ppluGFP	0.0	0.0	0.0	0.0	1.77	5.32	2.23	0.0	9.32	T38C:A613G	E224G	15144.794431649516
AAAAAACATCACATAAATTT	CTCTCGGTTC	B	ppluGFP	0.0	0.0	0.0	0.0	0.0	0.0	3.29	0.0	3.29	T38C:A613G	E224G	20717.929248084907
AAAAAACATCACATAAATTT	GTTACTTTTA	B	ppluGFP	0.0	0.0	0.0	0.0	0.0	3.25	0.0	0.0	3.25	T38C:A613G	E224G	14881.992730696675
AAAAAACATTAAGGAGTAAA	GTAGGTGGTG	B	ppluGFP	2.0	0.0	0.0	0.0	1.09	0.0	0.0	0.0	3.09	T100A:T166A:T508C:C543G	M44K:M66K:V184A:P196A	590.0
AAAAAACATTAAGGAGTAAA	GTATCGTGGC	B	ppluGFP	0.08	0.0	0.0	0.0	0.0	0.0	0.47	0.0	0.5499999999999999	T100A:T166A:T508C:C543G	M44K:M66K:V184A:P196A	19235.37855413244
AAAAAACATTAAGGAGTAAA	GTGTGTTGTC	B	ppluGFP	0.52	0.0	0.0	0.0	0.0	0.0	0.0	0.0	0.52	T100A:T166A:T508C:C543G	M44K:M66K:V184A:P196A	590.0
AAAAAACATTTTTAACACCT	ATGGATCTCC	B	ppluGFP	0.0	0.0	0.0	3.28	14.19	26.36	38.31	0.0	82.14	C56T:A106G:T201C	N46S:S78P	16547.95081149154
AAAAAACATTTTTAACACCT	CAATCACATA	B	ppluGFP	0.0	0.0	0.0	0.58	7.91	12.6	15.75	0.0	36.84	C56T:A106G:T201C	N46S:S78P	16193.459651992207
AAAAAACATTTTTAACACCT	CGATAACAGG	B	ppluGFP	0.0	0.0	0.0	1.6	2.05	3.77	0.0	0.0	7.42	C56T:A106G:T201C	N46S:S78P	11853.841795690183
AAAAAACATTTTTAACACCT	GACCTCCTCG	B	ppluGFP	0.0	0.0	0.0	0.36	3.27	10.78	0.0	0.0	14.409999999999998	C56T:A106G:T201C	N46S:S78P	13192.480531898427
AAAAAACATTTTTAACACCT	GATTGGGATT	B	ppluGFP	0.0	0.0	0.0	0.0	14.19	29.74	9.17	0.0	53.1	C56T:A106G:T201C	N46S:S78P	14388.871261793489
AAAAAACATTTTTAACACCT	GCTACGTTCC	B	ppluGFP	0.0	0.0	0.0	2.62	6.68	24.55	5.41	0.0	39.26	C56T:A106G:T201C	N46S:S78P	14362.368026622793
AAAAAACATTTTTAACACCT	TAAGAGTGCA	B	ppluGFP	0.0	0.0	0.0	0.07	6.14	6.1	3.06	0.0	15.37	C56T:A106G:T201C	N46S:S78P	13716.416477232373
AAAAAACATTTTTAACACCT	TCTGATCCAC	B	ppluGFP	0.0	0.0	0.0	1.75	0.0	13.77	0.0	0.0	15.52	C56T:A106G:T201C	N46S:S78P	13523.979271159356
AAAAAACCAAACCAAATAAA	GGGCATCGGT	B	ppluGFP	0.0	0.0	0.0	0.73	6.41	0.0	0.0	0.0	7.1400000000000015	C224G:G486A:G586C:C653A	G177S:R210P	8760.042510895699
AAAAAACCAAACGAACATTT	ACGCCGATGG	B	ppluGFP	1.44	0.0	0.0	0.0	0.0	0.0	2.82	0.0	4.26	G333T:T376A:A523G:C563A	G124C:V138D:H189R	12996.2418472048
AAAAAACCAAAGAGCAAAGA	ACTGGGTCCT	B	ppluGFP	0.0	0.0	0.0	0.0	0.0	6.1	3.53	0.0	9.63	C95A:C260A:A374G:C563T:C653T	wt	16975.740374394434
AAAAAACCAAAGAGCAAAGA	GCCGGTTATC	B	ppluGFP	0.0	0.0	0.0	0.0	11.19	11.43	11.75	0.0	34.37	C95A:C260A:A374G:C563T:C653T	wt	15090.589222786848
AAAAAACCAAGAAAAAAAAC	ATAACTCGTC	B	ppluGFP	0.0	0.0	0.0	0.0	0.0	4.68	2.0	2.81	9.49	G66C:G69.:T143A:A234G:T339A:A396G:T416A:T474C:T513C:A593G	G33R:G35A:E36R:G37A:T38P:P39R:E40N:Q41R:G42A:R43A:M44*:T45P:N46T:K47R:M48*:K49S:S50P:T51P:G53A:A54H:L55*:T56P:S58H:P59R:Y60T:L61C:L62S:S63A:H64T:V65L:M66W:G67V:Y68T:G69A:F70S:Y71I:H72T:F73S:G74A:T75R:Y76T:S78P:G79V:Y80T:E81R:N84I:P85R:F86S:L87S:H88T:A89L:I90S:N91T:N92T:G93V:G94A:Y95T:T96Q:N97I:T98R:R99A:I100L:E101K:K102S:Y103T:E104R:D105T:G106A:G107A:V108S:L109F:H110T:V111Y:S112H:F113S:S114H:Y115…	19443.679010625958
AAAAAACCAAGAAAAAAAAC	CGATGCTTTG	B	ppluGFP	0.68	0.0	0.0	0.0	2.59	0.0	0.0	0.0	3.27	G66C:G69.:T143A:A234G:T339A:A396G:T416A:T474C:T513C:A593G	G33R:G35A:E36R:G37A:T38P:P39R:E40N:Q41R:G42A:R43A:M44*:T45P:N46T:K47R:M48*:K49S:S50P:T51P:G53A:A54H:L55*:T56P:S58H:P59R:Y60T:L61C:L62S:S63A:H64T:V65L:M66W:G67V:Y68T:G69A:F70S:Y71I:H72T:F73S:G74A:T75R:Y76T:S78P:G79V:Y80T:E81R:N84I:P85R:F86S:L87S:H88T:A89L:I90S:N91T:N92T:G93V:G94A:Y95T:T96Q:N97I:T98R:R99A:I100L:E101K:K102S:Y103T:E104R:D105T:G106A:G107A:V108S:L109F:H110T:V111Y:S112H:F113S:S114H:Y115…	9040.487438359241
AAAAAACCAATCACAAAAAA	AGTATTTATG	B	ppluGFP	0.0	0.0	0.0	0.0	0.0	7.79	10.93	0.0	18.72	G32T:T300C:A316T:G368T	F113L:E118V:E135D	17570.92909248634
AAAAAACCAATCACAAAAAA	GATGGCGCAG	B	ppluGFP	0.0	0.0	0.0	0.0	0.14	11.3	7.76	3.71	22.91	G32T:T300C:A316T:G368T	F113L:E118V:E135D	18123.44048165985
AAAAAACCAATCACAAAAAA	TCCATTCGTG	B	ppluGFP	0.0	0.0	0.0	0.0	8.73	0.39	0.0	0.0	9.12	G32T:T300C:A316T:G368T	F113L:E118V:E135D	11111.724836206091
AAAAAACCAATGATACAAAG	TGGCTCTGAG	B	ppluGFP	0.0	0.0	0.0	0.0	2.18	0.0	0.0	0.0	2.18	T23C:G101A:C278A:C332A:G404A:T503A:A541T	M44I:D105E:F182L:H195L	10058.948822616836
AAAAAACCACAAATACAAAA	AATGCGGTCT	B	ppluGFP	1.72	0.0	0.0	0.0	1.5	0.0	0.0	0.0	3.22	G94A:A160G:C258T:C319T:A511G:A613G:G629T:A631G:A635T	G42D:H64R:R99C:A119V:D185G:E224G:E229D:Y230C:Q231H	2270.014775704173
AAAAAACCACAAATCACCCA	ATGCCAAGCG	B	ppluGFP	0.0	0.0	0.0	0.0	0.0	6.62	0.0	0.0	6.62	A131T:T242A:C302A:C440T:C476G	F113L	14881.992730696675
AAAAAACCACAAATCACCCA	GGGTATGTAC	B	ppluGFP	0.0	0.0	0.0	0.0	0.0	7.14	2.35	0.0	9.49	A131T:T242A:C302A:C440T:C476G	F113L	16741.029451579514
AAAAAACCACAAATCACCCA	GTACCGCGGG	B	ppluGFP	0.04	0.0	0.0	0.0	9.14	7.66	7.4	1.54	25.78	A131T:T242A:C302A:C440T:C476G	F113L	15071.429834560093
AAAAAACCACAAATCACCCA	GTACTACCAA	B	ppluGFP	0.0	0.0	0.0	0.0	0.0	0.65	3.29	0.0	3.94	A131T:T242A:C302A:C440T:C476G	F113L	18574.57039969716
AAAAAACCACACCACGAACC	CTGGCGATGG	B	ppluGFP	0.0	0.0	0.0	0.0	4.37	0.0	0.0	0.0	4.37	T49C:T61A:A292G:C371T:G450A:G479A:T643C	V27A:L31H:H110R:V165I:F234S	10058.948822616836
AAAAAACCACACCACGAACC	GGCTGTGCCT	B	ppluGFP	0.0	0.0	0.0	1.53	0.0	0.0	0.0	0.0	1.53	T49C:T61A:A292G:C371T:G450A:G479A:T643C	V27A:L31H:H110R:V165I:F234S	6000.922811263899
AAAAAACCACACCACGAACC	GGTACAAATG	B	ppluGFP	0.0	0.0	0.0	0.0	0.0	0.0	0.82	0.0	0.82	T49C:T61A:A292G:C371T:G450A:G479A:T643C	V27A:L31H:H110R:V165I:F234S	20717.929248084907
AAAAAACCACTTCAACATAA	GTTACGAGGG	B	ppluGFP	0.0	3.2	0.0	0.0	0.0	0.0	0.0	0.0	3.2	T398C:A442T:T472A	N162I:F172Y	1732.4902823537564
AAAAAACCAGACGACACACA	GTTGCGTGTA	B	ppluGFP	1.72	0.0	0.0	0.0	1.91	0.0	0.0	0.0	3.63	G70T:C145A:A172G:T301C:G417A	G34V:P59Q:Y68C:F113S:E153K	3736.544353524109
AAAAAACCAGACGACACACA	TAGGTGCGAG	B	ppluGFP	0.2	0.0	0.0	0.0	0.0	0.0	2.23	6.07	8.5	G70T:C145A:A172G:T301C:G417A	G34V:P59Q:Y68C:F113S:E153K	25493.5162926005
AAAAAACCAGATAAAAACCA	GGATTCCAGT	B	ppluGFP	0.0	1.82	1.92	1.82	1.09	0.0	0.0	0.0	6.65	T54C:A99G:A637G	F29L:M44V:H232R	4242.070091051693
AAAAAACCATAAACAAAACC	CCGGCGGACT	B	ppluGFP	0.0	0.0	0.0	0.0	0.68	11.04	4.7	2.08	18.5	wt	wt	16527.727786367068
AAAAAACCATAAACAAAACC	CTGCTCATCT	B	ppluGFP	0.0	0.0	0.0	0.0	0.82	7.27	0.0	0.0	8.09	wt	wt	13561.130226516985
AAAAAACCATAAACAAAACC	GCGGGTTTTA	B	ppluGFP	0.0	0.07	0.0	0.0	3.14	11.17	6.46	0.0	20.84	wt	wt	15722.739308041033
AAAAAACCATAAACAAAACC	TCGCGGCAAA	B	ppluGFP	0.0	0.0	0.0	0.0	0.0	0.39	2.0	0.0	2.39	wt	wt	18582.15753301823
AAAAAACCATAATTCAAAAG	CAGTATGCGA	B	ppluGFP	0.76	0.0	0.0	0.0	0.0	0.52	0.0	0.0	1.28	C118A:A271G:C385T:T445C	S50Y:Y103C:T141M:V163A	590.0
AAAAAACCATAATTCAAAAG	GCAGCTGAGT	B	ppluGFP	1.0	0.0	0.0	0.36	2.18	0.0	0.0	0.0	3.54	C118A:A271G:C385T:T445C	S50Y:Y103C:T141M:V163A	6764.185740050129
AAAAAACCATACACGCATGC	GAAAGCGCGG	B	ppluGFP	7.47	0.15	0.0	0.0	0.0	1.3	2.59	0.0	11.51	G57T:G69T:T656A	E30*:G34W	590.0
AAAAAACCATACACGCATGC	GGACTTTGCC	B	ppluGFP	0.0	0.0	0.0	1.24	0.0	0.0	0.0	0.0	1.24	G57T:G69T:T656A	E30*:G34W	6000.922811263899
AAAAAACCATACACGCATGC	TACACGCTAA	B	ppluGFP	0.0	2.55	0.0	0.0	2.86	0.0	2.0	0.0	7.409999999999998	G57T:G69T:T656A	E30*:G34W	9352.011615609244
AAAAAACCATAGAAACATCA	TTAACGCGGA	B	ppluGFP	0.0	0.0	0.0	0.0	3.68	0.0	0.0	0.09	3.77	G279T:G453.	G106C:G166A:S167R:F168S:A169L:R170A:T171P:S173P:L174C:R175A:D176T:G177A:G178A:Y179I:Y180T:S181H:F182L:V183W:V184*:D185T:S186H:H187T:M188C:H189T:F190S:S192A:A193R:I194S:H195T:P196R:S197V:I198F:L199C:Q200R:N201M:G202A:G203V:P204L:M205C:F206L:A207L:R209A:R210A:V211*:E212K:E213N:L214S:H215T:S221A:N222T:T223L:E224N:L225W:I227L:V228S:E229S:Y230I:Q231N:H232T:A233P:F234S:K235R:T236R:I238L:A239L:F240S:A24…	11002.540197549892
AAAAAACCCAACATAACTAG	GGTATCTGTG	B	ppluGFP	0.0	0.0	0.0	0.44	0.0	18.18	3.17	0.0	21.790000000000006	wt	wt	15660.799408618623
AAAAAACCCCACACACTGCA	GGTATTCACG	B	ppluGFP	0.68	1.31	0.0	0.0	0.0	0.0	0.0	0.0	1.99	G73A:A556G	G35D:Q200R	1267.97842018703
AAAAAACCCCACACACTGCA	GTCGTTAGGG	B	ppluGFP	0.0	0.0	0.0	0.73	0.0	0.0	0.0	0.0	0.73	G73A:A556G	G35D:Q200R	6000.922811263899
AAAAAACCCCACACACTGCA	TGGGGGGTGC	B	ppluGFP	0.76	0.0	0.0	0.0	0.0	0.0	0.0	0.0	0.76	G73A:A556G	G35D:Q200R	590.0
AAAAAACCTATGAAAAAAAT	GACCGCTTCT	B	ppluGFP	0.0	0.0	0.0	0.0	2.46	1.17	0.0	0.0	3.63	A411G	T151A	12011.574451395616
AAAAAACCTATGAAAAAAAT	GCCTGGTTAT	B	ppluGFP	0.0	0.0	0.0	0.0	24.42	11.56	3.29	0.0	39.27	A411G	T151A	11854.830659957275
AAAAAACCTATGAAAAAAAT	GGGAGGCCGG	B	ppluGFP	0.0	0.0	0.0	1.02	17.33	5.71	4.47	0.0	28.53	A411G	T151A	11704.879532420851
AAAAAACCTATGAAAAAAAT	GTGGCGTAAA	B	ppluGFP	0.04	0.0	0.0	0.0	15.14	19.35	0.24	0.0	34.77	A411G	T151A	12739.984105709673
AAAAAACCTATGAAAAAAAT	TCGTCTGGTC	B	ppluGFP	0.0	0.0	0.0	0.0	10.1	6.49	2.82	0.0	19.41	A411G	T151A	12676.322077513609
AAAAAACCTATGAAAAAAAT	TGCCTAGGCT	B	ppluGFP	0.0	0.0	0.0	0.15	4.23	1.3	0.0	0.0	5.6800000000000015	A411G	T151A	11123.658020941142
AAAAAACCTATGAAAAAAAT	TGCGCCGTCT	B	ppluGFP	0.0	0.0	0.0	0.0	6.96	6.62	1.29	0.0	14.87	A411G	T151A	12799.68960726696
AAAAAACCTCCGAAAAACTA	CGTGTTGAGC	B	ppluGFP	1.96	0.0	0.0	0.0	0.0	0.0	0.0	0.0	1.96	A13G:C217A:T623A	K15R:P85Q	590.0
AAAAAACCTGACCGCACAAC	GATACATTAC	B	ppluGFP	0.0	0.0	0.0	0.0	2.32	12.6	1.53	0.0	16.45	A427T	H156L	14631.551515909587
AAAAAACCTGACCGCACAAC	GATCGGGACT	B	ppluGFP	0.0	0.0	0.0	0.0	9.96	16.36	5.17	0.0	31.49	A427T	H156L	14070.434761493767
AAAAAACCTGACCGCACAAC	GTTGATATTC	B	ppluGFP	0.0	0.0	0.0	0.0	3.68	0.0	0.0	0.0	3.68	A427T	H156L	10058.948822616836
AAAAAACCTGACCGCACAAC	TTACCTGAGT	B	ppluGFP	0.0	0.0	0.0	0.15	0.95	1.43	0.0	0.0	2.53	A427T	H156L	12783.33222575949
AAAAAACGAAAAAACAAACA	AAAGTCACTG	B	ppluGFP	0.08	0.07	0.0	0.0	0.0	0.52	0.0	0.0	0.67	A108T:T139A:T525C:A531G	K47*:F57Y:F190L:S192G	13394.574854557846
AAAAAACGAAAAAACAAACA	GAGCTACAGC	B	ppluGFP	0.44	0.0	1.25	0.0	2.86	0.0	0.0	0.0	4.55	A108T:T139A:T525C:A531G	K47*:F57Y:F190L:S192G	7361.711627451179
AAAAAACGAAAAGCAAAAAA	CGATCTACAT	B	ppluGFP	0.0	0.0	0.0	0.0	0.0	0.0	0.59	0.0	0.59	C309T:A484T:T661C	R116C:D176V:F240S	20717.929248084907
AAAAAACGAAAAGCAAAAAA	GGTCCAAATC	B	ppluGFP	3.87	0.0	0.0	0.0	0.0	0.0	0.0	0.0	3.87	C309T:A484T:T661C	R116C:D176V:F240S	590.0
AAAAAACGAAAAGCAAAAAA	TGTGCTCTCG	B	ppluGFP	1.92	0.0	0.0	0.0	0.0	0.0	0.0	0.0	1.92	C309T:A484T:T661C	R116C:D176V:F240S	590.0
AAAAAACGAAACTCAATACC	AGGTCGTCTT	B	ppluGFP	0.08	9.75	31.51	0.07	0.0	4.55	0.0	0.0	45.96	G101A:G400A:T503A	M44I:R147H:F182L	3081.1437488576203
AAAAAACGAAACTCAATACC	CGTGTGAGCA	B	ppluGFP	0.0	7.86	8.43	1.24	0.0	0.0	0.0	0.0	17.53	G101A:G400A:T503A	M44I:R147H:F182L	2329.088344341721
AAAAAACGAAACTCAATACC	CTGGACGTCG	B	ppluGFP	0.04	20.31	28.54	1.6	0.27	0.26	0.12	0.0	51.13999999999999	G101A:G400A:T503A	M44I:R147H:F182L	2398.293387514504
AAAAAACGAAACTCAATACC	CTTTACTGTG	B	ppluGFP	0.0	4.59	19.44	1.53	0.0	1.69	0.0	0.0	27.250000000000004	G101A:G400A:T503A	M44I:R147H:F182L	3212.1351063821526
AAAAAACGACAAACCTGACC	AGGGTTAGAA	B	ppluGFP	0.0	0.07	0.0	0.0	1.23	0.52	0.0	0.0	1.82	G275T:G400A:T513A	E104D:R147H:S186T	11284.629613393288
AAAAAACGACAAACCTGACC	GCGGTTTAGA	B	ppluGFP	0.0	0.0	0.0	2.18	0.14	0.0	0.59	0.0	2.91	G275T:G400A:T513A	E104D:R147H:S186T	7224.719997470862
AAAAAACGACACAGAATCCC	GATACACACC	B	ppluGFP	26.24	0.0	0.86	0.0	0.55	0.0	0.12	0.0	27.77	G48T:A131G:A529G:C587T:A628T	V27L:K191R:E229V	590.0
AAAAAACGACACAGAATCCC	GTGTTGCTGG	B	ppluGFP	17.29	0.0	0.0	0.0	0.0	0.0	0.0	0.0	17.29	G48T:A131G:A529G:C587T:A628T	V27L:K191R:E229V	590.0
AAAAAACGACACAGAATCCC	GTTGGCGCCG	B	ppluGFP	24.56	0.0	0.0	0.0	0.14	0.0	0.0	0.0	24.7	G48T:A131G:A529G:C587T:A628T	V27L:K191R:E229V	590.0
AAAAAACGACACATATCACC	CAAGTGTCGA	B	ppluGFP	0.0	0.0	0.0	0.0	0.0	2.73	0.0	0.0	2.73	A9T:A81G:A391T:T503A:A646G	M14L:T38A:K143M:F182L:K235R	14881.992730696675
AAAAAACGATACAAACAAAC	CCTCGTTCTG	B	ppluGFP	0.0	0.0	0.0	0.0	0.0	1.17	0.0	0.0	1.17	T49C:G86C:A131G:T219C:A330T:A391G:T428C:A439G	V27A:F86L:I123F:K143R:D161G	14881.992730696675
AAAAAACGATACAAACAAAC	TCCGGAAACG	B	ppluGFP	0.0	0.0	0.0	0.0	0.0	0.0	1.29	0.0	1.29	T49C:G86C:A131G:T219C:A330T:A391G:T428C:A439G	V27A:F86L:I123F:K143R:D161G	20717.929248084907
AAAAAACGTTAAAAGAACAC	CAGGTACCGT	B	ppluGFP	0.0	0.0	0.0	0.0	0.0	0.91	0.0	0.0	0.91	T117C	S50P	14881.992730696675
AAAAAACTAAAACAACGCAA	CCCCCGGACT	B	ppluGFP	0.0	0.0	0.0	0.0	4.5	20.52	7.17	0.0	32.19	wt	wt	15302.356176660534
AAAAAACTAAAACAACGCAA	CGGCGCGCAT	B	ppluGFP	0.04	0.0	0.0	0.0	1.64	0.0	2.59	0.0	4.27	wt	wt	16666.658632134036
AAAAAACTAAAACAACGCAA	CTCATGCGCA	B	ppluGFP	0.0	0.0	0.0	0.0	0.0	0.0	2.12	0.0	2.12	wt	wt	20717.929248084907
AAAAAACTAAAACAACGCAA	GGATGACTGG	B	ppluGFP	0.0	0.0	0.0	0.0	0.0	0.0	6.35	0.0	6.35	wt	wt	20717.929248084907
AAAAAACTAAAACAACGCAA	TATTGAGATC	B	ppluGFP	0.0	0.0	0.0	0.0	2.86	2.34	2.82	0.0	8.02	wt	wt	14985.420981193754
AAAAAACTAAAACAACGCAA	TCGCTCTGTA	B	ppluGFP	0.0	0.0	0.0	0.0	8.87	20.0	2.59	2.45	33.91	wt	wt	14303.581173193808
AAAAAACTACCATAATATGT	AATGATATTT	B	ppluGFP	0.0	0.0	0.0	0.0	6.28	24.29	10.34	0.0	40.91	A559G	N201S	15395.893289015134
AAAAAACTACCATAATATGT	ACACAAGGGA	B	ppluGFP	0.0	0.0	0.0	0.0	2.32	2.6	7.17	0.45	12.54	A559G	N201S	17930.30569517488
AAAAAACTACCATAATATGT	CTTACCGGGT	B	ppluGFP	0.0	0.0	0.0	0.15	7.91	15.58	10.93	0.09	34.660000000000004	A559G	N201S	15410.983885777317
AAAAAACTACCATAATATGT	CTTATGGCCA	B	ppluGFP	0.0	0.0	0.0	0.0	8.46	8.44	5.52	4.17	26.59	A559G	N201S	15809.697177197473
AAAAAACTACCATAATATGT	GACTCGGCAT	B	ppluGFP	0.0	0.0	0.0	0.0	0.0	4.94	5.05	0.0	9.99	A559G	N201S	17331.268341381052
AAAAAACTACCATAATATGT	GGCGGTGGCG	B	ppluGFP	0.0	0.0	0.0	1.16	3.68	30.0	8.34	0.0	43.17999999999999	A559G	N201S	15288.327766023162
AAAAAACTACCATAATATGT	TAGGTTGTCG	B	ppluGFP	0.0	0.0	0.0	0.0	0.0	4.68	2.59	0.0	7.27	A559G	N201S	16949.8586971513
AAAAAACTACCATAATATGT	TTACTCTTCG	B	ppluGFP	0.0	0.0	0.0	0.0	5.73	4.81	2.23	2.17	14.94	A559G	N201S	14709.088083581097
AAAAAACTATAAAAAACCCC	GATAGAGGTG	B	ppluGFP	0.0	0.0	0.0	1.67	0.0	0.0	0.0	0.0	1.67	T402A	S148T	6000.922811263899
AAAAAACTCAACATAAAACA	ACGTCTCAGA	B	ppluGFP	0.04	0.0	0.0	4.0	0.0	0.91	0.0	0.0	4.95	T10C:G532A:T538C	M14T:S192N:I194T	6760.294631694576
AAAAAACTCAACATAAAACA	CCGTTGTGTA	B	ppluGFP	0.0	0.0	0.0	0.0	7.64	6.1	0.0	0.0	13.739999999999998	T10C:G532A:T538C	M14T:S192N:I194T	12302.094578573728
AAAAAACTCAACATAAAACA	CGAGATTTGC	B	ppluGFP	0.0	0.0	0.0	0.0	3.0	7.66	2.59	0.0	13.25	T10C:G532A:T538C	M14T:S192N:I194T	14723.941071968862
AAAAAACTCAACATAAAACA	GCTACTATTA	B	ppluGFP	0.0	0.0	0.0	1.16	0.0	3.12	1.18	0.0	5.46	T10C:G532A:T538C	M14T:S192N:I194T	14615.971004322832
AAAAAACTCAACATAAAACA	GGATGCTGAT	B	ppluGFP	0.0	0.0	0.0	0.0	0.55	0.65	3.88	0.0	5.08	T10C:G532A:T538C	M14T:S192N:I194T	19013.389685461698
AAAAAACTCCTATTTACATC	AGCTACGTCT	B	ppluGFP	0.0	0.0	0.0	0.0	0.95	2.34	0.0	0.0	3.29	A106G:G243T:C389T:C413A	N46S:G94C	13013.176099347436
AAAAAACTCCTATTTACATC	GTCAGGGAAG	B	ppluGFP	0.0	0.0	0.0	0.0	4.91	0.0	0.0	0.0	4.91	A106G:G243T:C389T:C413A	N46S:G94C	10058.948822616836
AAAAAACTCCTATTTACATC	GTTCAGCCCT	B	ppluGFP	0.0	0.0	0.0	0.0	2.32	5.45	0.0	0.0	7.77	A106G:G243T:C389T:C413A	N46S:G94C	12988.138237879875
AAAAAAGAAAAAAAAATCCC	AAAAGCAGGT	B	ppluGFP	5.27	0.0	0.0	0.0	0.0	0.0	0.0	0.0	5.27	G18T:C85A:C159T:T372C:T494C:A511T:C605A	E17*:P39Q:H64Y:S137P:D185V:S221R	590.0
AAAAAAGAAAAAAAAATCCC	GTGACGCTTA	B	ppluGFP	0.8	0.0	0.0	0.0	0.68	0.0	0.0	0.0	1.48	G18T:C85A:C159T:T372C:T494C:A511T:C605A	E17*:P39Q:H64Y:S137P:D185V:S221R	2100.9296934710255
AAAAAAGAAAACTCGAATAC	AGTGCCAGCT	B	ppluGFP	0.08	0.07	0.0	1.97	7.64	14.29	7.99	7.79	39.83	G18A:T401A	E17K	16663.954266827546
AAAAAAGAAAACTCGAATAC	GTGGAATTGC	B	ppluGFP	0.0	0.0	0.0	0.0	0.0	1.95	2.7	0.0	4.65	G18A:T401A	E17K	17560.67464251175
AAAAAAGAAAAGCGAACAGG	AGGGAAGCTG	B	ppluGFP	0.72	0.0	0.0	0.0	0.0	0.0	0.0	0.0	0.72	A19G:C35T:A52T:T394A:T460C:T550C	E17G:E28V:I144N:F168S:I198T	590.0
AAAAAAGAAAAGCGAACAGG	GCCGCGGAAG	B	ppluGFP	0.68	0.0	0.0	0.0	0.0	0.91	2.23	0.0	3.82	A19G:C35T:A52T:T394A:T460C:T550C	E17G:E28V:I144N:F168S:I198T	16499.954796894486
AAAAAAGAACTAAACAACCA	ACGTACGTCT	B	ppluGFP	0.0	0.0	0.0	0.0	9.14	14.68	4.58	0.0	28.4	A81G:A88G	T38A:E40G	14024.136928670152
AAAAAAGAACTAAACAACCA	AGATCTTGTT	B	ppluGFP	0.0	0.0	0.0	0.0	6.68	7.01	5.64	0.0	19.33	A81G:A88G	T38A:E40G	14633.913435333428
AAAAAAGAACTAAACAACCA	CTTTTTTTTC	B	ppluGFP	0.0	0.0	0.0	2.77	17.19	14.42	3.29	0.0	37.67	A81G:A88G	T38A:E40G	12293.739319695014
AAAAAAGAACTAAACAACCA	GTAATAAGCC	B	ppluGFP	0.04	0.0	0.0	0.0	18.55	22.08	3.41	0.18	44.26	A81G:A88G	T38A:E40G	13085.807630018808
AAAAAAGAACTAAACAACCA	GTGTTTACTG	B	ppluGFP	0.0	0.0	0.0	0.0	1.64	8.7	1.29	0.0	11.63	A81G:A88G	T38A:E40G	14727.461669931334
AAAAAAGAACTAAACAACCA	TGAGCGAAGG	B	ppluGFP	0.0	0.0	0.0	0.0	0.0	0.0	4.35	0.0	4.35	A81G:A88G	T38A:E40G	20717.929248084907
AAAAAAGAATACTACAAATT	ATGGGGTCAG	B	ppluGFP	0.0	0.0	0.0	0.73	0.14	0.26	0.0	0.0	1.13	A441T:C476A:T526A	N162Y:F190Y	7404.911891999303
AAAAAAGAATACTACAAATT	GTTGCGGACG	B	ppluGFP	0.0	0.0	0.0	0.0	7.37	0.0	0.0	0.0	7.37	A441T:C476A:T526A	N162Y:F190Y	10058.948822616836
AAAAAAGAATACTACAAATT	TTTGTTATAT	B	ppluGFP	0.0	0.0	0.0	1.16	0.0	0.0	3.64	0.0	4.8	A441T:C476A:T526A	N162Y:F190Y	18455.245126284764
AAAAAAGACACCAATCTACC	GGACTGGATT	B	ppluGFP	0.0	0.0	0.0	0.0	0.0	2.21	2.0	12.68	16.89	C37T:A238G:C284T:T300C:T503C	T23I:N92S:F113L	25917.697195266748
AAAAAAGACACCAATCTACC	TGTCCGTTAG	B	ppluGFP	0.0	0.0	0.0	0.0	0.0	8.05	5.05	0.0	13.1	C37T:A238G:C284T:T300C:T503C	T23I:N92S:F113L	17009.1907354079
AAAAAAGACCAGCAACAAAA	GGGAAGGATC	B	ppluGFP	0.0	0.0	0.0	0.0	0.0	0.0	1.41	0.0	1.41	G70T:G210T:T314A:A330T:A541T	G34V:E81*:Y117*:I123F:H195L	20717.929248084907
AAAAAAGACCAGCAACAAAA	GGGTTCTCGT	B	ppluGFP	0.0	0.0	0.0	0.0	0.0	0.0	0.59	0.0	0.59	G70T:G210T:T314A:A330T:A541T	G34V:E81*:Y117*:I123F:H195L	20717.929248084907
AAAAAAGACTACAAACCACT	GTAGGTGGTG	B	ppluGFP	0.0	0.0	0.0	1.89	2.46	12.47	15.28	0.0	32.1	T147C:C443G	Y60H:N162K	16941.17154739108
AAAAAAGACTGAAACAATGC	AGGACCGAAG	B	ppluGFP	0.0	0.0	0.0	0.0	0.0	7.66	0.0	0.0	7.66	G70A:T505C	G34E:V183A	14881.992730696675
AAAAAAGACTGAAACAATGC	ATTATTGTTG	B	ppluGFP	0.0	0.0	0.0	1.75	0.55	10.26	2.7	0.0	15.260000000000002	G70A:T505C	G34E:V183A	14998.794807668495
AAAAAAGACTGAAACAATGC	CGGGTTTATG	B	ppluGFP	0.0	0.0	0.0	0.0	15.14	2.99	0.71	0.0	18.840000000000003	G70A:T505C	G34E:V183A	11628.391178440357
AAAAAAGACTGAAACAATGC	GAATCGCCAG	B	ppluGFP	0.04	0.0	0.0	1.89	15.96	17.14	4.0	0.0	39.03	G70A:T505C	G34E:V183A	12866.082563229409
AAAAAAGACTGAAACAATGC	GTGCTTTGAT	B	ppluGFP	0.0	0.0	0.0	5.09	6.41	5.06	0.35	0.0	16.909999999999997	G70A:T505C	G34E:V183A	10324.849035193916
AAAAAAGACTGAAACAATGC	TATCTAGGCT	B	ppluGFP	0.0	0.0	0.0	0.0	0.0	8.83	2.94	0.0	11.77	G70A:T505C	G34E:V183A	16703.624814652718
AAAAAAGACTGAAACAATGC	TGCGCGTCGA	B	ppluGFP	0.0	0.0	0.0	0.0	7.5	6.36	0.0	0.0	13.86	G70A:T505C	G34E:V183A	12335.172757235026
AAAAAAGAGCGAAATGACAA	GGCTGCCTGG	B	ppluGFP	3.12	0.0	0.0	0.0	0.0	4.03	0.0	0.0	7.15	C118.:T201.:T314C:G627A	T51P:G53A:A54H:L55*:T56P:S58L:P59R:Y60T:L61C:L62S:S63A:H64T:V65L:M66W:G67V:Y68T:G69A:F70S:Y71I:H72T:F73S:G74A:T75R:Y76T:S78R:G79L:Y80R:N84S:P85V:F86P:L87P:H88R:A89Y:I90Q:N91Q:N92R:G93W:G94L:Y95H:T96K:N97Y:T98A:R99H:I100*:E101K:K102V:Y103R:E104G:D105R:G106R:G107R:V108P:L109S:H110R:V111I:S112I:F113L:S114I:Y115S:R116L:Y117R:E118G:A119G:G120S:V122D:I123R:G124R:D125L:F126Q:K127G:V128S:V129G:G130H:T131…	6417.894490322844
AAAAAAGCAAACAAAAAAAT	ATTGCTAGGG	B	ppluGFP	2.32	0.0	0.0	0.0	0.0	0.0	0.47	0.0	2.79	C121T:C239G:T394C:T433C:T445A	T51I:N92K:I144T:M158T:V163E	590.0
AAAAAAGCAAACACAACCCC	CGAATACATA	B	ppluGFP	0.0	0.0	0.0	1.24	0.41	7.79	0.0	0.0	9.44	A292T:T382A:C443G:T560C:A570G	H110L:F140Y:N162K:M205V	13351.75512015024
AAAAAAGCAATTACAAATCT	CGTACGGTCA	B	ppluGFP	0.32	0.0	0.0	0.0	0.0	4.94	0.0	0.0	5.260000000000002	T16G:G32T:A115G:T195A:C221A:G436A:T464G:T471C	I16S:K49R:Y76N:F86L:G160D:F172L	13739.80466762088
AAAAAAGCAATTACAAATCT	GTTTGTATCG	B	ppluGFP	2.32	0.0	0.0	0.0	0.0	0.0	0.0	0.0	2.32	T16G:G32T:A115G:T195A:C221A:G436A:T464G:T471C	I16S:K49R:Y76N:F86L:G160D:F172L	590.0
AAAAAAGCACAAACAAAAAT	GCCTCACTTG	B	ppluGFP	0.0	0.0	0.0	0.0	0.0	5.45	0.0	0.0	5.45	T303C:A374G:A607G	S114P:N222S	14881.992730696675
AAAAAAGCACAAACAAAAAT	GTTGATGCTA	B	ppluGFP	0.04	0.0	0.0	0.0	0.0	0.78	1.88	0.0	2.7	T303C:A374G:A607G	S114P:N222S	18455.02501284453
AAAAAAGCACAAACAAAAAT	TTGTCTCCAC	B	ppluGFP	0.0	0.0	2.2	0.36	0.0	1.56	0.0	0.0	4.12	T303C:A374G:A607G	S114P:N222S	7505.652813186863
AAAAAAGCGCGGCGATGCCC	TTGAGTTGGA	B	ppluGFP	0.0	0.0	0.0	0.0	0.0	5.84	2.0	0.0	7.84	A396G:T397C:C430G	I145A:P157R	16773.091819573874
AAAAAAGCTCATAACAACCG	AGGGTACCAC	B	ppluGFP	2.52	0.0	0.0	0.0	0.0	1.43	4.58	0.0	8.53	G366A:C403A:C429T:C540A	E135K:S148*:P157S:H195N	13368.482435896773
AAAAAAGCTCATAACAACCG	TGCCGCGGAG	B	ppluGFP	5.43	0.0	0.0	0.0	0.0	0.0	0.0	0.0	5.43	G366A:C403A:C429T:C540A	E135K:S148*:P157S:H195N	590.0
AAAAAAGGAAAAAAAAGACA	ATAATGGGAT	B	ppluGFP	1.28	2.77	0.0	0.0	1.91	0.0	0.0	0.0	5.96	T64C:A123T:A431T	V32A:K52*	2582.4244720283136
AAAAAAGGAAAAAAAAGACA	CCTCATTCGG	B	ppluGFP	0.36	0.0	0.0	0.0	2.46	0.0	0.0	0.0	2.82	T64C:A123T:A431T	V32A:K52*	9040.745320644604
AAAAAAGGAAAAAAAAGACA	GGAACCATGA	B	ppluGFP	1.16	0.95	0.1	0.0	0.82	1.04	0.0	0.0	4.07	T64C:A123T:A431T	V32A:K52*	4477.853958028318
AAAAAAGGAACCAAAATCAG	GTGCCCTCTA	B	ppluGFP	0.64	0.0	0.0	1.31	0.0	0.0	0.0	0.0	1.95	T187C:T230C:G294A:G333C:T397C:T520A:T579C	F73S:V111I:G124R:I145T:M188K:F208L	4080.774805986436
AAAAAAGGATCTTAAATATC	CATCGGCCTT	B	ppluGFP	12.62	0.0	0.0	0.0	1.09	0.0	0.0	0.0	13.71	T23A:T372A:A515G:A556C	C18*:S137T:Q200P	590.0
AAAAAAGGATCTTAAATATC	GCGCATGGGT	B	ppluGFP	4.19	0.0	0.0	0.0	0.41	0.0	6.46	0.0	11.06	T23A:T372A:A515G:A556C	C18*:S137T:Q200P	10904.681184952164
AAAAAAGGATCTTAAATATC	GCTACGAGGC	B	ppluGFP	0.0	0.0	0.0	2.04	0.0	0.0	0.0	0.0	2.04	T23A:T372A:A515G:A556C	C18*:S137T:Q200P	6000.922811263899
AAAAAAGGATGCACAAGACC	TGAAGGCGAG	B	ppluGFP	0.0	0.0	0.0	0.0	0.41	5.06	0.0	0.0	5.47	A27G:G77T:T472C	I20V:E36D:F172S	13670.704533405613
AAAAAAGGCATAGCCGACAA	AAGACTGGTT	B	ppluGFP	0.0	0.0	0.0	0.0	0.0	0.0	2.23	0.09	2.32	G18C:T164C:G414A:C610T:C636T	E17Q:V152I:T223I:H232Y	22173.58068411176
AAAAAAGGCATAGCCGACAA	ATCCATAGAA	B	ppluGFP	0.0	0.0	0.0	0.0	0.0	7.92	12.34	4.17	24.43	G18C:T164C:G414A:C610T:C636T	E17Q:V152I:T223I:H232Y	19648.69627151504
AAAAAAGGCATAGCCGACAA	CACTGCGGGA	B	ppluGFP	0.0	0.0	0.0	0.0	0.0	0.0	6.35	0.0	6.35	G18C:T164C:G414A:C610T:C636T	E17Q:V152I:T223I:H232Y	20717.929248084907
AAAAAAGGCATAGCCGACAA	GACGTCGTCG	B	ppluGFP	0.0	0.0	0.0	0.0	0.0	8.05	19.27	0.0	27.32	G18C:T164C:G414A:C610T:C636T	E17Q:V152I:T223I:H232Y	18000.71765757083
AAAAAAGGCATAGCCGACAA	GCAAGTAAAT	B	ppluGFP	0.04	0.0	0.0	0.0	5.05	2.6	5.05	0.0	12.739999999999998	G18C:T164C:G414A:C610T:C636T	E17Q:V152I:T223I:H232Y	15055.456384213125
AAAAAAGGCATAGCCGACAA	TAAGCTGGCA	B	ppluGFP	0.0	0.0	0.0	0.0	0.68	4.81	21.03	2.81	29.33	G18C:T164C:G414A:C610T:C636T	E17Q:V152I:T223I:H232Y	20066.54727054065
AAAAAAGTAAACACAGCCCA	CGGCCCGTTC	B	ppluGFP	3.15	0.0	0.0	0.0	0.0	0.0	0.0	0.0	3.15	A99T:G129A:T402C:A592G	M44L:A54T:S148P:E212G	590.0
AAAAAAGTAAACACAGCCCA	GCCGTACTTG	B	ppluGFP	0.0	2.04	0.0	0.0	0.0	0.0	0.0	5.34	7.38	A99T:G129A:T402C:A592G	M44L:A54T:S148P:E212G	22131.31307859583
AAAAAAGTAAACACAGCCCA	TATTTACCAC	B	ppluGFP	0.0	0.0	0.0	0.0	0.0	0.78	0.0	0.0	0.78	A99T:G129A:T402C:A592G	M44L:A54T:S148P:E212G	14881.992730696675
AAAAAAGTAAACACAGCCCA	TCGGTGAGAT	B	ppluGFP	0.0	0.0	0.0	0.87	0.0	0.0	0.0	0.0	0.87	A99T:G129A:T402C:A592G	M44L:A54T:S148P:E212G	6000.922811263899
AAAAAAGTAAACACAGCCCA	TGGGCGTACT	B	ppluGFP	1.04	0.0	0.0	2.18	0.0	0.0	0.0	0.0	3.22	A99T:G129A:T402C:A592G	M44L:A54T:S148P:E212G	4126.665247338409
AAAAAAGTAAATCAAAAACA	CAATAGGGGT	B	ppluGFP	0.0	0.0	0.0	0.0	0.0	21.82	12.69	0.45	34.96	G194A:A509T	wt	16994.633054881688
AAAAAAGTAAATCAAAAACA	CCGTATGGTC	B	ppluGFP	0.92	0.07	0.0	0.0	12.96	11.69	3.53	3.08	32.25	G194A:A509T	wt	13563.35457269876
AAAAAAGTACACAAAAACCC	ATGTAGGCTG	B	ppluGFP	1.2	0.0	0.0	0.0	0.0	0.0	0.0	0.0	1.2	A19G:G321T:G506.:G604A	E17G:G120C:V184*:D185T:S186H:H187T:M188C:H189T:F190S:S192A:A193R:I194S:H195T:P196R:S197V:I198F:L199C:Q200R:N201M:G202A:G203V:P204L:M205C:F206L:A207L:R209A:R210A:V211*:E212K:E213N:L214S:H215T:S221T:N222T:T223L:E224N:L225W:I227L:V228S:E229S:Y230I:Q231N:H232T:A233P:F234S:K235R:T236R:I238L:A239L:F240S:A241H	590.0
AAAAAAGTACACAAAAACCC	GATGGTGCTT	B	ppluGFP	2.2	1.31	0.0	1.02	0.0	1.17	0.0	0.0	5.7	A19G:G321T:G506.:G604A	E17G:G120C:V184*:D185T:S186H:H187T:M188C:H189T:F190S:S192A:A193R:I194S:H195T:P196R:S197V:I198F:L199C:Q200R:N201M:G202A:G203V:P204L:M205C:F206L:A207L:R209A:R210A:V211*:E212K:E213N:L214S:H215T:S221T:N222T:T223L:E224N:L225W:I227L:V228S:E229S:Y230I:Q231N:H232T:A233P:F234S:K235R:T236R:I238L:A239L:F240S:A241H	1681.9218968130976
AAAAAATAAAAAACAATAGA	CGAGGCGTAC	B	ppluGFP	2.2	17.61	2.11	0.0	0.0	2.47	0.0	0.0	24.39	T100C:A468G	M44T:T171A	1847.5035244516296
AAAAAATAAAAAACAATAGA	GGTTCTAAGG	B	ppluGFP	0.48	0.0	0.0	0.0	0.0	0.0	0.0	0.0	0.48	T100C:A468G	M44T:T171A	590.0
AAAAAATAAAAAACAATAGA	TAAGCTGGCA	B	ppluGFP	4.95	4.51	0.0	0.0	1.64	0.0	0.0	0.0	11.1	T100C:A468G	M44T:T171A	1295.743541894583
AAAAAATAAAAAACATGAAA	CATACCGAGT	B	ppluGFP	0.36	0.0	0.0	0.0	0.0	0.0	0.0	0.0	0.36	A108G:T147A:C302A:G317T:C413A:A421G:G506T:A519.:C649T	K47E:Y60N:F113L:E118D:H154R:M188C:H189T:F190S:S192A:A193R:I194S:H195T:P196R:S197V:I198F:L199C:Q200R:N201M:G202A:G203V:P204L:M205C:F206L:A207L:R209A:R210A:V211*:E212K:E213N:L214S:H215T:S221A:N222T:T223L:E224N:L225W:I227L:V228S:E229S:Y230I:Q231N:H232T:A233P:F234S:K235R:T236C:I238L:A239L:F240S:A241H	590.0
AAAAAATAAAAAACATGAAA	CCTCGTATAG	B	ppluGFP	3.04	0.0	0.0	0.0	0.0	0.0	0.0	0.0	3.04	A108G:T147A:C302A:G317T:C413A:A421G:G506T:A519.:C649T	K47E:Y60N:F113L:E118D:H154R:M188C:H189T:F190S:S192A:A193R:I194S:H195T:P196R:S197V:I198F:L199C:Q200R:N201M:G202A:G203V:P204L:M205C:F206L:A207L:R209A:R210A:V211*:E212K:E213N:L214S:H215T:S221A:N222T:T223L:E224N:L225W:I227L:V228S:E229S:Y230I:Q231N:H232T:A233P:F234S:K235R:T236C:I238L:A239L:F240S:A241H	590.0
AAAAAATAAAAAACATGAAA	GAATGGCAGG	B	ppluGFP	1.52	0.0	0.0	0.0	0.0	0.0	0.0	0.0	1.52	A108G:T147A:C302A:G317T:C413A:A421G:G506T:A519.:C649T	K47E:Y60N:F113L:E118D:H154R:M188C:H189T:F190S:S192A:A193R:I194S:H195T:P196R:S197V:I198F:L199C:Q200R:N201M:G202A:G203V:P204L:M205C:F206L:A207L:R209A:R210A:V211*:E212K:E213N:L214S:H215T:S221A:N222T:T223L:E224N:L225W:I227L:V228S:E229S:Y230I:Q231N:H232T:A233P:F234S:K235R:T236C:I238L:A239L:F240S:A241H	590.0
AAAAAATAAAAAACATGAAA	GTTAGAGACT	B	ppluGFP	0.12	0.0	0.0	0.0	0.0	1.04	0.0	0.0	1.16	A108G:T147A:C302A:G317T:C413A:A421G:G506T:A519.:C649T	K47E:Y60N:F113L:E118D:H154R:M188C:H189T:F190S:S192A:A193R:I194S:H195T:P196R:S197V:I198F:L199C:Q200R:N201M:G202A:G203V:P204L:M205C:F206L:A207L:R209A:R210A:V211*:E212K:E213N:L214S:H215T:S221A:N222T:T223L:E224N:L225W:I227L:V228S:E229S:Y230I:Q231N:H232T:A233P:F234S:K235R:T236C:I238L:A239L:F240S:A241H	13556.874543963208
AAAAAATAAAAAATCAAAAC	ATCAGCGGGT	B	ppluGFP	0.0	0.0	0.0	0.0	0.0	4.68	0.0	0.0	4.68	C256T:A316G:C407T	T98M:E118G	14881.992730696675
AAAAAATAAAAAATCAAAAC	CGCTGATATG	B	ppluGFP	0.0	0.0	0.0	0.58	0.0	0.13	0.0	0.0	0.71	C256T:A316G:C407T	T98M:E118G	7117.104773499341
AAAAAATAAAAACATACAAC	GCCTATTGGA	B	ppluGFP	1.88	0.0	0.0	0.0	3.27	0.0	0.0	0.0	5.15	A5T:T138C:A184G:A213G:A307G:C355T:T361C:A523T:C649T	F57L:H72R:N84D:Y115C:T131I:F133S:H189L:T236M	5895.353522985284
AAAAAATAAAAACCACAACC	CGGTTTTCCT	B	ppluGFP	0.0	0.0	0.0	1.31	0.27	0.39	0.0	0.0	1.97	T170A:G333A:G564T	G124S:G203C	7374.046901697102
AAAAAATAAAAACCACAACC	GCAACGCGGT	B	ppluGFP	0.0	0.0	0.0	0.73	6.14	0.26	0.0	0.0	7.129999999999999	T170A:G333A:G564T	G124S:G203C	9649.154500438559
AAAAAATAAAAACCACAACC	GGCGCACATG	B	ppluGFP	0.0	0.0	0.0	2.91	1.5	0.39	0.0	0.0	4.800000000000002	T170A:G333A:G564T	G124S:G203C	7486.152580419145
AAAAAATAAAACCAAAAAGA	CTTGCATTGG	B	ppluGFP	0.0	0.0	0.0	0.0	0.0	0.0	3.17	0.0	3.17	A43G:A184T:G280A:T424C:T471C:G627A	N25S:H72L:G106D:L155S:F172L:E229K	20717.929248084907
AAAAAATAAAACCAAAAAGA	GATTAAGCAC	B	ppluGFP	0.0	0.0	0.0	0.0	0.0	2.47	0.0	0.0	2.47	A43G:A184T:G280A:T424C:T471C:G627A	N25S:H72L:G106D:L155S:F172L:E229K	14881.992730696675
AAAAAATAAAACCAAATATA	TCGTGGCAGG	B	ppluGFP	0.0	0.0	0.0	0.87	24.15	11.56	9.52	0.09	46.19	A515T:A646G:T660C	K235R:F240L	12831.36617367545
AAAAAATAAAATAAACACCA	CCGGCCCCGT	B	ppluGFP	8.43	0.0	0.0	0.0	0.0	0.0	0.0	0.09	8.52	A634G	Q231R	590.0
AAAAAATAAAATAAACACCA	CGTTCCGTGG	B	ppluGFP	47.0	0.0	2.01	2.4	3.41	0.26	2.59	0.0	57.67	A634G	Q231R	590.0
AAAAAATAAAATAAACACCA	TTATCGTTGC	B	ppluGFP	6.67	0.0	0.0	0.0	2.46	0.0	0.0	0.0	9.13	A634G	Q231R	590.0
AAAAAATAAAATTCCAACTA	AATCCTTAGT	B	ppluGFP	48.12	0.22	0.0	0.0	0.14	0.0	0.24	0.0	48.72	T494C:C582T	R209C	590.0
AAAAAATAAAATTCCAACTA	GTAGCGCTTC	B	ppluGFP	33.87	0.0	3.83	0.73	0.27	0.0	0.0	0.0	38.7	T494C:C582T	R209C	590.0
AAAAAATAAAATTCCAACTA	GTGATTACTT	B	ppluGFP	5.07	0.0	0.0	0.0	0.0	0.0	0.0	0.0	5.07	T494C:C582T	R209C	590.0
AAAAAATAAAATTCCAACTA	TCGGGCTGGC	B	ppluGFP	44.61	0.0	0.0	0.0	0.0	0.0	0.12	0.0	44.73	T494C:C582T	R209C	590.0
AAAAAATAAACGGCACAATC	AAATCAGAGC	B	ppluGFP	0.0	0.0	0.0	0.0	0.0	20.91	1.18	0.0	22.09	A36G:A251G:T505A:T611C	T23A:V183E	16050.841075826538
AAAAAATAAACGGCACAATC	CGCAGTGGGT	B	ppluGFP	0.0	0.0	0.0	0.0	1.64	4.16	4.7	0.0	10.5	A36G:A251G:T505A:T611C	T23A:V183E	16673.00231893017
AAAAAATAAACGGCACAATC	CGTTCCCTGC	B	ppluGFP	0.0	0.0	0.0	0.0	1.77	4.42	1.53	0.0	7.72	A36G:A251G:T505A:T611C	T23A:V183E	14723.070135024842
AAAAAATAAACGGCACAATC	GATGACCTTT	B	ppluGFP	0.0	0.0	0.0	0.0	4.23	23.77	21.97	0.0	49.97	A36G:A251G:T505A:T611C	T23A:V183E	16825.016218740748
AAAAAATAAACGGCACAATC	GGTTCACATC	B	ppluGFP	0.0	0.0	0.0	0.0	3.27	17.92	9.52	0.0	30.71	A36G:A251G:T505A:T611C	T23A:V183E	15929.983642235757
AAAAAATAAACGGCACAATC	TGAAGATCCA	B	ppluGFP	0.0	0.0	0.0	0.0	5.87	15.84	14.34	0.0	36.05	A36G:A251G:T505A:T611C	T23A:V183E	16277.528450916558
AAAAAATAAACGTCCACATG	GTTAGAGACT	B	ppluGFP	0.0	0.0	2.2	0.0	3.14	0.0	0.0	0.63	5.9700000000000015	C96A:G490A:C527T:A654G:T661G	R43S:G178D:I238V:F240C	8128.687910933442
AAAAAATAAACGTCCACATG	TACCCTGGGG	B	ppluGFP	0.0	0.0	0.86	0.0	0.0	0.0	0.0	0.0	0.86	C96A:G490A:C527T:A654G:T661G	R43S:G178D:I238V:F240C	3314.438439328597
AAAAAATAAACGTCCACATG	TTTTATTGTG	B	ppluGFP	0.0	0.0	0.0	0.0	9.55	0.13	1.65	0.0	11.330000000000002	C96A:G490A:C527T:A654G:T661G	R43S:G178D:I238V:F240C	11528.192906858523
AAAAAATAAAGAAGAACCAC	ACTCGCTTGC	B	ppluGFP	0.0	0.0	0.0	1.89	2.05	3.64	11.05	0.0	18.630000000000006	C326T:A411T:T423G:G504A	T151S:L155V:V183M	17462.180016580674
AAAAAATAAAGAAGAACCAC	AGCGGGTATC	B	ppluGFP	0.0	0.0	0.0	0.0	3.14	5.06	15.51	0.72	24.43	C326T:A411T:T423G:G504A	T151S:L155V:V183M	18553.664773740602
AAAAAATAAAGAAGAACCAC	CTTCGGTCAA	B	ppluGFP	0.0	0.0	0.0	0.0	0.0	5.84	15.86	4.26	25.96	C326T:A411T:T423G:G504A	T151S:L155V:V183M	20304.93683801293
AAAAAATAAAGAAGAACCAC	GCTTTTTAGT	B	ppluGFP	0.0	0.0	0.0	0.0	9.14	6.88	0.59	0.0	16.61	C326T:A411T:T423G:G504A	T151S:L155V:V183M	12199.176682521082
AAAAAATAAAGAAGAACCAC	GGCTTGGTGT	B	ppluGFP	0.0	0.0	0.0	0.0	0.0	3.51	0.82	0.0	4.33	C326T:A411T:T423G:G504A	T151S:L155V:V183M	16571.588631938255
AAAAAATAAAGAAGAACCAC	TCATATTAGC	B	ppluGFP	0.0	0.0	0.0	0.0	4.77	34.42	19.39	0.82	59.4	C326T:A411T:T423G:G504A	T151S:L155V:V183M	16211.384429792322
AAAAAATAAAGAAGAACCAC	TCTCGTGTGG	B	ppluGFP	0.0	0.0	0.0	0.0	0.0	4.94	7.4	0.0	12.34	C326T:A411T:T423G:G504A	T151S:L155V:V183M	17621.894843038088
AAAAAATAAAGAAGAACCAC	TGGCATATGT	B	ppluGFP	0.0	0.0	0.0	0.0	0.0	15.84	0.0	0.0	15.84	C326T:A411T:T423G:G504A	T151S:L155V:V183M	14881.992730696675
AAAAAATAACAATAAACAAA	ATGGCTCTAA	B	ppluGFP	0.0	0.0	0.0	0.0	0.0	2.21	0.0	0.0	2.21	A268G:C437T	K102R	14881.992730696675
AAAAAATAACAATAAACAAA	CGTACGCCCG	B	ppluGFP	0.0	0.0	0.0	0.0	0.0	22.73	12.69	0.0	35.42	A268G:C437T	K102R	16954.908534605198
AAAAAATAACAATAAACAAA	GCCAGATAGG	B	ppluGFP	0.0	0.0	0.0	0.0	0.0	0.13	4.35	0.0	4.48	A268G:C437T	K102R	19407.074647166468
AAAAAATAACAATAATAACC	CTTGCAAGGT	B	ppluGFP	0.0	0.0	0.0	0.0	0.0	10.52	9.75	3.8	24.07	A76T:C96G:C461T	E36V:R43G	18664.341878849857
AAAAAATAACAATAATAACC	GGTTGGGCTA	B	ppluGFP	0.0	0.0	0.0	0.0	0.0	21.04	18.1	3.62	42.76000000000001	A76T:C96G:C461T	E36V:R43G	17373.12505707545
AAAAAATAAGTAAATAACTA	ATTTTCGTGT	B	ppluGFP	2.92	0.0	0.0	0.0	0.0	0.65	0.71	0.0	4.2799999999999985	G71T:T331C:C582T:T598C	I123T:R209C:L214P	590.0
AAAAAATAAGTAAATAACTA	TATGTACAGT	B	ppluGFP	7.63	0.0	0.0	0.0	0.0	1.56	0.0	0.0	9.19	G71T:T331C:C582T:T598C	I123T:R209C:L214P	590.0
AAAAAATAATAGACACAATC	CCGTAGAATG	B	ppluGFP	0.8	0.0	0.0	0.0	3.27	0.0	0.0	0.0	4.07	T55A:T154C:G294T:A343G:C477T:G536A	F29Y:L62P:V111L:K127R	9043.976757993338
AAAAAATAATATTAAACAGA	GCTGAGGTAC	B	ppluGFP	1.84	0.0	0.0	0.0	0.0	0.0	0.0	0.0	1.84	A184T:C248T:T361C:G446T:C626A	H72L:F133S	590.0
AAAAAATAATATTAAACAGA	TAACTCCTTA	B	ppluGFP	2.76	0.0	0.0	0.0	0.0	0.0	0.0	0.0	2.76	A184T:C248T:T361C:G446T:C626A	H72L:F133S	590.0
AAAAAATAATTTTACAATTA	GTGATGTGAC	B	ppluGFP	0.0	0.0	0.0	0.0	26.74	8.96	3.76	0.63	40.09	C377A:A570G:A637G	M205V:H232R	11722.879403577332
AAAAAATAATTTTACAATTA	TGGCCAAGAC	B	ppluGFP	0.0	0.0	0.0	3.2	0.0	2.21	3.76	0.0	9.17	C377A:A570G:A637G	M205V:H232R	14425.660844985832
AAAAAATACAAAAAAAACAC	ACATGGGTGT	B	ppluGFP	0.0	0.0	0.0	0.8	4.09	0.0	0.71	0.0	5.6	G57A:G269A:T349A:G357T:T448C:T659C	E30K:V129E:G132C:L164P	9984.473617795573
AAAAAATACAAAAAAAACAC	ATGGCAGGTG	B	ppluGFP	0.0	0.0	0.0	0.0	5.32	0.0	0.0	0.0	5.32	G57A:G269A:T349A:G357T:T448C:T659C	E30K:V129E:G132C:L164P	10058.948822616836
AAAAAATACAAAAAAAACAC	CGGATTCCAT	B	ppluGFP	0.0	0.0	0.0	0.0	0.82	0.0	0.0	0.0	0.82	G57A:G269A:T349A:G357T:T448C:T659C	E30K:V129E:G132C:L164P	10058.948822616836
AAAAAATACAAAAAAAACAC	GTGGTCGGGC	B	ppluGFP	1.12	0.0	0.0	0.0	0.0	0.0	0.0	0.0	1.12	G57A:G269A:T349A:G357T:T448C:T659C	E30K:V129E:G132C:L164P	590.0
AAAAAATACAACAAAATCAA	ATGCGTTTCG	B	ppluGFP	0.04	0.0	0.0	0.0	6.0	8.31	2.94	0.0	17.29	T661A	F240Y	13902.67895522432
AAAAAATACAACAAAATCAA	CAATGCCGGC	B	ppluGFP	0.0	0.0	0.0	0.0	0.0	2.34	2.82	0.0	5.16	T661A	F240Y	17447.35535534369
AAAAAATACAACAAAATCAA	TATGCTATCC	B	ppluGFP	0.04	0.0	0.0	5.31	9.82	16.75	1.41	1.0	34.33	T661A	F240Y	12600.861499557346
AAAAAATACAACAAAATCAA	TCCGGACACG	B	ppluGFP	0.0	0.0	0.0	0.0	31.38	47.53	13.16	7.97	100.04	T661A	F240Y	14349.759624286598
AAAAAATACAACAAAATCAA	TGCCGGGGTT	B	ppluGFP	0.0	0.0	0.0	0.07	11.6	7.92	10.69	0.0	30.28	T661A	F240Y	14824.929217427742
AAAAAATACAACACACAACA	CTCTGCCAGT	B	ppluGFP	0.04	0.0	0.0	0.0	0.0	0.0	0.0	3.26	3.3	T381C:A418T	F140L:E153V	26905.93928069944
AAAAAATACAACACACAACA	GAATTGCAGA	B	ppluGFP	1.28	0.0	0.0	0.0	0.0	0.0	0.0	0.0	1.28	T381C:A418T	F140L:E153V	590.0
AAAAAATACAACACACAACA	TATTTGTCTG	B	ppluGFP	0.0	0.0	0.0	0.0	0.0	0.91	0.0	0.0	0.91	T381C:A418T	F140L:E153V	14881.992730696675
AAAAAATACAACACACAACA	TGGTCGGCTC	B	ppluGFP	3.12	0.0	0.0	0.0	0.0	0.0	0.0	0.0	3.12	T381C:A418T	F140L:E153V	590.0
AAAAAATACAAGTAGACACC	TTAGGGGGGC	B	ppluGFP	0.0	0.0	0.0	0.0	0.0	1.04	0.24	0.0	1.28	G210A	E81K	16607.941777840922
AAAAAATACACGCTCAAACA	CGCTATGTGT	B	ppluGFP	0.68	0.0	0.0	0.0	0.0	0.0	2.82	0.0	3.5	G57T:T502A	E30*:F182Y	19238.869290689312
AAAAAATACACGCTCAAACA	CGTCCGTTCG	B	ppluGFP	0.12	0.0	0.0	0.0	0.0	8.18	0.0	0.0	8.299999999999999	G57T:T502A	E30*:F182Y	14096.670901261195
AAAAAATACACGCTCAAACA	GTACTACCAA	B	ppluGFP	6.03	0.0	0.0	0.07	2.73	0.0	0.24	0.0	9.07	G57T:T502A	E30*:F182Y	590.0
AAAAAATACGATAACAAAAC	CAGGCGGGGC	B	ppluGFP	1.64	0.0	0.0	0.0	0.0	0.0	0.0	0.0	1.64	A267G:T448C	K102E:L164P	590.0
AAAAAATAGAAAACAACAAT	ACCAGCTTCA	B	ppluGFP	0.0	0.0	0.0	0.0	0.0	8.83	0.71	0.0	9.54	T49C:G129A:C293G	V27A:A54T:H110Q	16154.07243334617
AAAAAATAGAAAACAACAAT	GGGCTGTTAG	B	ppluGFP	0.0	0.0	0.0	0.0	6.14	16.88	2.0	0.0	25.02	T49C:G129A:C293G	V27A:A54T:H110Q	14049.321224063862
AAAAAATAGAAAACAACAAT	GTCAAGAATA	B	ppluGFP	0.0	0.0	0.0	0.0	0.0	1.95	6.35	0.0	8.299999999999999	T49C:G129A:C293G	V27A:A54T:H110Q	18292.785632625382
AAAAAATAGAAAACAACAAT	GTTGTTTTTT	B	ppluGFP	0.0	0.0	0.0	0.0	1.77	1.56	0.59	0.0	3.92	T49C:G129A:C293G	V27A:A54T:H110Q	13171.67021587664
AAAAAATAGAATACAAAAAA	AGTTCATTCC	B	ppluGFP	0.0	0.0	0.0	0.22	4.5	6.88	15.86	0.18	27.64	C326T:T416A	wt	17669.61710291794
AAAAAATAGAATACAAAAAA	CGTGTATCCG	B	ppluGFP	0.0	0.0	0.0	0.0	2.32	2.99	11.4	0.0	16.71	C326T:T416A	wt	18588.186668143448
AAAAAATAGAATACAAAAAA	CGTTGGGTGG	B	ppluGFP	0.0	0.0	0.0	0.0	0.0	9.22	10.93	0.0	20.15	C326T:T416A	wt	17435.59772059616
AAAAAATAGAATACAAAAAA	TTCCTAGGAG	B	ppluGFP	0.0	0.0	0.0	1.53	3.68	24.68	1.06	0.18	31.13	C326T:T416A	wt	14177.451515992536
AAAAAATAGAATACAAAAAA	TTGACTAGCT	B	ppluGFP	0.0	0.0	0.0	0.0	0.0	7.01	0.0	0.0	7.01	C326T:T416A	wt	14881.992730696675
AAAAAATATAAGCCCTGGTC	TTCTTTGCAG	B	ppluGFP	1.4	0.0	0.0	0.0	0.0	0.0	0.0	0.0	1.4	A14C:G45A:T49C:A114T:C293T:G572A	K15N:G26S:V27A:K49*:M205I	590.0
AAAAAATATCATACACCTTT	TAAACTTCTG	B	ppluGFP	1.12	0.0	0.0	0.0	0.0	0.0	0.0	0.0	1.12	G73T:A519T	G35V:M188L	590.0
AAAAAATATTAAAACACACA	AGTGCTTTTT	B	ppluGFP	1.32	0.0	0.0	3.06	0.95	1.82	0.0	0.0	7.15	C200A:C284T:G285A:C555T	V108I:Q200*	7456.346130295939
AAAAAATATTAAAACACACA	CATTCGGCCG	B	ppluGFP	1.12	0.0	0.0	0.0	0.0	0.26	0.0	0.0	1.38	C200A:C284T:G285A:C555T	V108I:Q200*	590.0
AAAAAATATTAAAACACACA	GGTCAAGGAG	B	ppluGFP	0.08	0.0	0.0	0.0	4.64	1.43	0.0	0.0	6.15	C200A:C284T:G285A:C555T	V108I:Q200*	11267.038744421303
AAAAAATCAAAAAAACACTA	AGTTGGGGAG	B	ppluGFP	0.0	0.0	0.0	0.0	0.0	2.21	0.0	0.0	2.21	A88G:T262C:G283T:G317A:A559C:C662T	E40G:I100T:G107V:N201T	14881.992730696675
AAAAAATCAAAAAAACACTA	GGCCCCGTGA	B	ppluGFP	0.0	0.0	0.0	0.0	2.73	0.0	0.0	0.0	2.73	A88G:T262C:G283T:G317A:A559C:C662T	E40G:I100T:G107V:N201T	10058.948822616836
AAAAAATCAAAACAAAAACA	CCGCTCAGCT	B	ppluGFP	0.0	0.0	0.0	0.0	4.64	0.0	0.0	0.0	4.64	C465A:G618T	R170S:G226W	10058.948822616836
AAAAAATCAAAACAAAAACA	CGTTTTGTAG	B	ppluGFP	0.0	0.0	2.59	5.09	8.46	1.04	2.47	0.0	19.65	C465A:G618T	R170S:G226W	8950.263036822245
AAAAAATCAAAACAAAAACA	GCCACAAGGG	B	ppluGFP	0.0	0.0	0.0	4.29	0.14	0.0	1.65	0.0	6.08	C465A:G618T	R170S:G226W	7302.439288201151
AAAAAATCAAAACAAAAACA	GGCTCAGATG	B	ppluGFP	0.0	0.0	0.0	20.89	35.47	2.34	0.35	0.0	59.05	C465A:G618T	R170S:G226W	8503.089425949403
AAAAAATCAAAACAAAAACA	TAGGCTGCCT	B	ppluGFP	0.0	0.0	0.0	9.83	4.91	0.0	0.0	0.0	14.74	C465A:G618T	R170S:G226W	7389.1885370093505
AAAAAATCAACCAAACAATG	ATTCCATAGT	B	ppluGFP	0.0	0.0	0.0	0.0	2.46	2.99	1.41	21.47	28.33	T263A:A517G:A559G:G650T	H187R:N201S	26035.341185769594
AAAAAATCAACCAAACAATG	CTCATGCGCA	B	ppluGFP	0.0	0.0	0.0	0.0	3.14	5.19	0.0	0.0	8.33	T263A:A517G:A559G:G650T	H187R:N201S	12787.96073496509
AAAAAATCAACCAAACAATG	CTTCTGCCCT	B	ppluGFP	0.0	0.0	0.0	0.0	0.0	1.04	3.76	5.8	10.599999999999998	T263A:A517G:A559G:G650T	H187R:N201S	24412.737512460088
AAAAAATCAACCAAACAATG	GTTCGTGTTT	B	ppluGFP	0.0	0.0	0.0	0.0	0.0	19.74	20.56	0.0	40.3	T263A:A517G:A559G:G650T	H187R:N201S	17344.268013019482
AAAAAATCAACTTTAAAATC	AAGCAAGGTC	B	ppluGFP	0.04	0.0	0.0	0.0	7.64	0.0	0.0	0.0	7.68	A30G:C420T	T21A:H154Y	9466.461522223202
AAAAAATCAACTTTAAAATC	GGATCTGATT	B	ppluGFP	0.04	0.0	1.05	16.45	39.7	12.99	0.0	0.0	70.23	A30G:C420T	T21A:H154Y	9744.82264329198
AAAAAATCACACATCCACAC	AAGTGTTGCC	B	ppluGFP	0.0	0.0	0.0	0.0	0.55	8.44	0.0	0.0	8.99	T346C	V128A	13737.160596459607
AAAAAATCACACATCCACAC	ACTATGGTGA	B	ppluGFP	0.0	0.0	0.0	0.58	0.0	1.3	0.0	0.0	1.88	T346C	V128A	12659.744563702676
AAAAAATCACACATCCACAC	CTTTGTCCGA	B	ppluGFP	0.0	0.0	0.0	0.0	0.0	9.35	0.0	0.0	9.35	T346C	V128A	14881.992730696675
AAAAAATCACACATCCACAC	GAAGCTTTGA	B	ppluGFP	0.0	0.0	0.0	0.0	2.18	3.51	5.52	0.0	11.21	T346C	V128A	16866.930849197288
AAAAAATCACACATCCACAC	GGCCGGGGAG	B	ppluGFP	0.0	0.0	0.0	0.0	0.27	7.14	0.0	0.0	7.41	T346C	V128A	13885.763644100789
AAAAAATCACACATCCACAC	TGATAGAGCC	B	ppluGFP	0.0	0.0	0.0	0.07	0.0	33.51	8.11	0.72	42.41	T346C	V128A	16261.299944623139
AAAAAATCAGACAAAAACCC	AACGTGAGTC	B	ppluGFP	0.0	0.0	0.0	1.67	0.0	0.0	0.0	0.0	1.67	A519T	M188L	6000.922811263899
AAAAAATCAGACAAAAACCC	AATTCTTGGT	B	ppluGFP	0.0	0.0	0.0	0.66	0.0	1.17	1.06	0.0	2.89	A519T	M188L	15343.09945110955
AAAAAATCAGACAAAAACCC	AGGCACATGG	B	ppluGFP	0.0	0.0	0.0	0.0	6.41	4.94	5.64	0.0	16.990000000000002	A519T	M188L	14725.932856177285
AAAAAATCAGACAAAAACCC	CCGGGGGAAG	B	ppluGFP	0.0	0.0	0.0	0.0	1.23	23.38	9.28	0.0	33.89	A519T	M188L	16094.723562495516
AAAAAATCAGACAAAAACCC	GCGGGCTAAT	B	ppluGFP	0.0	0.0	0.0	1.75	2.05	2.86	0.0	0.0	6.66	A519T	M188L	11139.47467223613
AAAAAATCAGACAAAAACCC	GTAGTGGGCG	B	ppluGFP	0.0	0.0	0.0	0.22	8.87	4.68	6.46	0.0	20.23	A519T	M188L	14181.258729180237
AAAAAATCAGTCACATACCT	CAAAGTGGCA	B	ppluGFP	0.0	0.0	0.0	0.0	8.05	44.03	51.0	0.27	103.35	T422C	wt	17250.871339327532
AAAAAATCAGTCACATACCT	GGTTGGGCGG	B	ppluGFP	0.0	0.0	0.0	1.89	0.0	3.38	0.0	0.0	5.27	T422C	wt	12043.001521739243
AAAAAATCAGTCACATACCT	TGTTAGTGTA	B	ppluGFP	0.0	0.0	0.0	0.0	0.0	1.56	0.71	2.08	4.35	T422C	wt	22175.494752473638
AAAAAATCCAATACCACACC	AGCTACTTCG	B	ppluGFP	0.0	0.0	0.0	0.0	5.18	3.12	0.0	0.0	8.3	C467G:G521C:G639T	M188I:A233S	12128.301405043832
AAAAAATCCAATACCACACC	CAGCCAGAGG	B	ppluGFP	0.0	0.0	0.0	0.29	6.55	0.91	0.0	0.0	7.75	C467G:G521C:G639T	M188I:A233S	10536.462033306667
AAAAAATCCAATACCACACC	CCTAGGTGGT	B	ppluGFP	0.0	0.0	0.0	0.0	0.0	0.0	0.82	0.0	0.82	C467G:G521C:G639T	M188I:A233S	20717.929248084907
AAAAAATCCAATACCACACC	GAGACAGTGA	B	ppluGFP	0.0	0.0	0.0	0.51	2.05	2.73	3.29	0.0	8.58	C467G:G521C:G639T	M188I:A233S	15444.762854793653
AAAAAATCCAATACCACACC	GTGCGACTTG	B	ppluGFP	0.0	0.0	0.0	0.0	2.18	3.9	5.29	0.0	11.37	C467G:G521C:G639T	M188I:A233S	16668.995759244197
AAAAAATCCAATACCACACC	TCCGTGCCAG	B	ppluGFP	0.0	0.0	0.0	0.0	0.0	0.0	5.88	0.0	5.88	C467G:G521C:G639T	M188I:A233S	20717.929248084907
AAAAAATCCAGGTTACACAA	ATTGTCGAGC	B	ppluGFP	0.0	0.0	0.0	0.0	8.05	6.36	1.65	0.0	16.06	G25T:C80A:C653T	R19L	12633.05956486846
AAAAAATCCAGGTTACACAA	TTCGCTGTTA	B	ppluGFP	0.0	0.0	0.0	0.0	3.96	12.99	0.0	0.0	16.95	G25T:C80A:C653T	R19L	13156.273631539912
AAAAAATCCGAAATAAAATC	ATCCGGGGAT	B	ppluGFP	0.0	0.0	0.0	2.55	0.0	6.75	5.17	0.0	14.47	T166C:C585A	M66T:R210S	15763.210363209932
AAAAAATCCGAAATAAAATC	TCCGCAGAAG	B	ppluGFP	0.0	0.0	0.0	7.93	22.65	9.48	6.23	0.0	46.29	T166C:C585A	M66T:R210S	11242.26402514782
AAAAAATCCGAAATAAAATC	TTATTGACTC	B	ppluGFP	0.0	0.0	0.0	0.0	3.27	0.0	0.0	0.0	3.27	T166C:C585A	M66T:R210S	10058.948822616836
AAAAAATCCTATTAACAATT	CAGAGCTACT	B	ppluGFP	0.0	0.0	0.0	0.0	0.0	0.0	3.17	0.0	3.17	T138.:A374G:G619T	S58L:P59R:Y60T:L61C:L62S:S63A:H64T:V65L:M66W:G67V:Y68T:G69A:F70S:Y71I:H72T:F73S:G74A:T75R:Y76T:S78P:G79V:Y80T:E81R:N84I:P85R:F86S:L87S:H88T:A89L:I90S:N91T:N92T:G93V:G94A:Y95T:T96Q:N97I:T98R:R99A:I100L:E101K:K102S:Y103T:E104R:D105T:G106A:G107A:V108S:L109F:H110T:V111Y:S112H:F113S:S114H:Y115I:R116V:Y117M:E118R:A119R:G120V:R121A:V122*:I123S:G124A:D125T:F126S:K127R:V128*:V129W:G130A:T131Q:G132A:F133S:…	20717.929248084907
AAAAAATCCTATTAACAATT	GCTTGAAGTC	B	ppluGFP	0.0	0.0	0.0	0.0	0.0	0.91	2.12	0.0	3.03	T138.:A374G:G619T	S58L:P59R:Y60T:L61C:L62S:S63A:H64T:V65L:M66W:G67V:Y68T:G69A:F70S:Y71I:H72T:F73S:G74A:T75R:Y76T:S78P:G79V:Y80T:E81R:N84I:P85R:F86S:L87S:H88T:A89L:I90S:N91T:N92T:G93V:G94A:Y95T:T96Q:N97I:T98R:R99A:I100L:E101K:K102S:Y103T:E104R:D105T:G106A:G107A:V108S:L109F:H110T:V111Y:S112H:F113S:S114H:Y115I:R116V:Y117M:E118R:A119R:G120V:R121A:V122*:I123S:G124A:D125T:F126S:K127R:V128*:V129W:G130A:T131Q:G132A:F133S:…	17978.161432221375
AAAAAATCCTTTAAACCATC	CTTTTATAAA	B	ppluGFP	0.0	0.0	0.0	0.0	0.0	0.65	0.47	0.0	1.12	A211T	E81V	17099.166451016223
AAAAAATCCTTTAAACCATC	TGAATATGTG	B	ppluGFP	0.0	0.0	0.0	0.0	0.41	9.35	3.53	0.0	13.29	A211T	E81V	16094.139760201746
AAAAAATCCTTTAAACCATC	TGGGTAGGTT	B	ppluGFP	0.0	0.0	0.0	0.0	0.0	7.4	3.41	0.0	10.81	A211T	E81V	16866.743875252072
AAAAAATCTCGAACTCCCAC	GACCTATGCC	B	ppluGFP	0.0	0.0	0.0	1.09	4.5	9.22	22.68	0.0	37.49	A396G:A607G	I145V:N222S	17923.14142795892
AAAAAATCTCGAACTCCCAC	TTTTCGGACG	B	ppluGFP	0.0	0.0	0.0	0.0	0.0	2.6	0.0	0.0	2.6	A396G:A607G	I145V:N222S	14881.992730696675
AAAAAATGAAGAAAACAATC	GCCTGGTTAT	B	ppluGFP	0.0	0.0	0.0	0.0	0.95	0.0	0.0	0.0	0.95	C437A:G588A	V211I	10058.948822616836
AAAAAATGAAGAAAACAATC	GCTGTAATTG	B	ppluGFP	0.0	0.0	0.0	0.07	7.09	32.86	0.71	0.0	40.73	C437A:G588A	V211I	13939.015633662097
AAAAAATGATAAACAACACC	AGCTGTATCG	B	ppluGFP	0.04	0.0	0.0	4.22	0.0	0.0	0.0	0.0	4.26	T460A:G486A	F168Y:G177S	5520.657493864076
AAAAAATGATAAACAACACC	CGTGTTGAGC	B	ppluGFP	0.0	0.0	0.0	0.0	4.64	0.52	0.0	7.88	13.04	T460A:G486A	F168Y:G177S	21539.232010254982
AAAAAATGATAAACAACACC	GTCCGTATCA	B	ppluGFP	0.0	0.0	0.0	0.0	3.55	1.82	0.0	0.0	5.37	T460A:G486A	F168Y:G177S	12034.126188848815
AAAAAATGCCCAAATCCACA	CGCGCAGTGC	B	ppluGFP	0.0	0.0	1.72	0.0	0.0	0.0	3.06	0.0	4.78	A111T:C488T	M48L	14959.562944395017
AAAAAATGCCCAAATCCACA	GGACGCAGGA	B	ppluGFP	0.0	0.0	0.0	0.0	0.0	2.86	5.29	0.0	8.15	A111T:C488T	M48L	17789.540452190602
AAAAAATGCCCAAATCCACA	GTCATGTTGA	B	ppluGFP	0.0	0.0	0.0	0.0	0.0	0.0	2.23	0.0	2.23	A111T:C488T	M48L	20717.929248084907
AAAAAATGTCCAAAGAAACC	AGGCCTTTCC	B	ppluGFP	0.0	0.0	0.0	0.0	1.91	10.52	0.24	0.0	12.67	C17T:A305G:A313G	Y117C	14065.628342616335
AAAAAATGTCCAAAGAAACC	AGTCCTAGAA	B	ppluGFP	0.0	0.0	0.0	0.0	0.0	7.79	5.88	0.0	13.67	C17T:A305G:A313G	Y117C	17126.997966486717
AAAAAATGTCCAAAGAAACC	GGAGGCTGCA	B	ppluGFP	0.0	0.0	0.0	0.0	0.0	5.19	0.0	0.0	5.19	C17T:A305G:A313G	Y117C	14881.992730696675
AAAAAATTAAACATAAACCC	AAGCAATGTC	B	ppluGFP	6.99	0.0	0.0	0.0	0.0	4.94	0.35	0.0	12.28	G69.:A614T:A665G	G35A:E36R:G37A:T38P:P39R:E40N:Q41R:G42A:R43A:M44*:T45P:N46T:K47R:M48*:K49S:S50P:T51P:G53A:A54H:L55*:T56P:S58L:P59R:Y60T:L61C:L62S:S63A:H64T:V65L:M66W:G67V:Y68T:G69A:F70S:Y71I:H72T:F73S:G74A:T75R:Y76T:S78P:G79V:Y80T:E81R:N84I:P85R:F86S:L87S:H88T:A89L:I90S:N91T:N92T:G93V:G94A:Y95T:T96Q:N97I:T98R:R99A:I100L:E101K:K102S:Y103T:E104R:D105T:G106A:G107A:V108S:L109F:H110T:V111Y:S112H:F113S:S114H:Y115I:R11…	1259.7769251374932
AAAAAATTAAACATAAACCC	GCCCCCCGTG	B	ppluGFP	0.12	0.0	0.0	0.0	0.0	1.95	0.0	0.0	2.07	G69.:A614T:A665G	G35A:E36R:G37A:T38P:P39R:E40N:Q41R:G42A:R43A:M44*:T45P:N46T:K47R:M48*:K49S:S50P:T51P:G53A:A54H:L55*:T56P:S58L:P59R:Y60T:L61C:L62S:S63A:H64T:V65L:M66W:G67V:Y68T:G69A:F70S:Y71I:H72T:F73S:G74A:T75R:Y76T:S78P:G79V:Y80T:E81R:N84I:P85R:F86S:L87S:H88T:A89L:I90S:N91T:N92T:G93V:G94A:Y95T:T96Q:N97I:T98R:R99A:I100L:E101K:K102S:Y103T:E104R:D105T:G106A:G107A:V108S:L109F:H110T:V111Y:S112H:F113S:S114H:Y115I:R11…	13754.785562378063
AAAAAATTAAACATAAACCC	GTTAGAGTCT	B	ppluGFP	0.0	0.0	0.0	0.0	0.0	1.69	0.0	0.0	1.69	G69.:A614T:A665G	G35A:E36R:G37A:T38P:P39R:E40N:Q41R:G42A:R43A:M44*:T45P:N46T:K47R:M48*:K49S:S50P:T51P:G53A:A54H:L55*:T56P:S58L:P59R:Y60T:L61C:L62S:S63A:H64T:V65L:M66W:G67V:Y68T:G69A:F70S:Y71I:H72T:F73S:G74A:T75R:Y76T:S78P:G79V:Y80T:E81R:N84I:P85R:F86S:L87S:H88T:A89L:I90S:N91T:N92T:G93V:G94A:Y95T:T96Q:N97I:T98R:R99A:I100L:E101K:K102S:Y103T:E104R:D105T:G106A:G107A:V108S:L109F:H110T:V111Y:S112H:F113S:S114H:Y115I:R11…	14881.992730696675
AAAAAATTAAACATAAACCC	TGCTCGGTAG	B	ppluGFP	0.04	0.0	0.0	0.0	0.95	4.94	0.0	0.0	5.9300000000000015	G69.:A614T:A665G	G35A:E36R:G37A:T38P:P39R:E40N:Q41R:G42A:R43A:M44*:T45P:N46T:K47R:M48*:K49S:S50P:T51P:G53A:A54H:L55*:T56P:S58L:P59R:Y60T:L61C:L62S:S63A:H64T:V65L:M66W:G67V:Y68T:G69A:F70S:Y71I:H72T:F73S:G74A:T75R:Y76T:S78P:G79V:Y80T:E81R:N84I:P85R:F86S:L87S:H88T:A89L:I90S:N91T:N92T:G93V:G94A:Y95T:T96Q:N97I:T98R:R99A:I100L:E101K:K102S:Y103T:E104R:D105T:G106A:G107A:V108S:L109F:H110T:V111Y:S112H:F113S:S114H:Y115I:R11…	13345.45574271007
AAAAAATTAAACGAAAAACA	CTTACCGGGT	B	ppluGFP	1.2	0.0	0.0	0.0	0.14	0.0	0.0	0.0	1.34	C103T:G210A:C216T:T220C:C281A:A421G:G483T:C563G	T45I:E81K:P85S:F86S:H154R:D176Y	590.0
AAAAAATTAAACGAAAAACA	GTTAGGCAGT	B	ppluGFP	0.64	0.0	0.0	0.0	0.0	3.9	0.0	0.0	4.54	C103T:G210A:C216T:T220C:C281A:A421G:G483T:C563G	T45I:E81K:P85S:F86S:H154R:D176Y	13442.530033306935
AAAAAATTACACCATCCATT	AGGGGGAACG	B	ppluGFP	0.0	16.67	18.49	0.07	0.0	0.13	0.0	0.0	35.36000000000001	G190A:T560A	G74D:N201K	2315.314387085291
AAAAAATTACACCATCCATT	ATCTGGCAGT	B	ppluGFP	0.12	16.3	2.39	0.0	0.0	0.0	0.0	0.0	18.81	G190A:T560A	G74D:N201K	1942.394085015322
AAAAAATTACACCATCCATT	TCTGGGAGGC	B	ppluGFP	0.0	4.88	5.17	0.0	0.0	0.0	0.0	0.0	10.05	G190A:T560A	G74D:N201K	2305.605184039139
AAAAAATTACATAAAAAACC	ACCCCAGCTA	B	ppluGFP	0.0	0.0	0.67	0.0	0.0	0.0	0.0	0.0	0.67	A19G:G86T:A391T:T424A:A441G:C524A	E17G:K143M:L155*:N162D:H189Q	3314.438439328597
AAAAAATTACATAAAAAACC	AGGCCTGACT	B	ppluGFP	0.0	0.0	0.0	0.0	0.0	0.0	0.0	6.16	6.16	A19G:G86T:A391T:T424A:A441G:C524A	E17G:K143M:L155*:N162D:H189Q	28148.456941974007
AAAAAATTACATAAAAAACC	CCAGTAGCAG	B	ppluGFP	1.04	0.0	0.0	0.0	0.0	0.0	0.0	0.0	1.04	A19G:G86T:A391T:T424A:A441G:C524A	E17G:K143M:L155*:N162D:H189Q	590.0
AAAAAATTCTATAAAAACTA	ACTATAGGAC	B	ppluGFP	0.0	0.0	0.0	0.0	25.65	60.52	27.85	0.0	114.02	G134A	wt	14995.931943546218
AAAAAATTCTATAAAAACTA	CGCAATTAAA	B	ppluGFP	1.24	0.0	0.0	0.66	4.91	17.79	1.65	2.72	28.97	G134A	wt	14434.199960757498
AAAAAATTCTATAAAAACTA	TCTGGAGTCG	B	ppluGFP	0.0	0.0	0.0	0.0	8.73	41.95	35.72	1.72	88.12	G134A	wt	16697.406408104755
AAAAAATTCTATAAAAACTA	TTTCAGAAGT	B	ppluGFP	0.0	0.0	0.0	2.04	1.64	9.48	5.05	0.0	18.21	G134A	wt	15215.383265587569
AAAAAATTGAGATCAATCAT	ACAGTCGTTG	B	ppluGFP	0.0	0.0	0.0	0.0	5.05	1.3	7.52	5.25	19.12	T331A:T398C:G618T	I123N:G226W	19546.19673235526
AAAAAATTGAGATCAATCAT	ACCCGATGTA	B	ppluGFP	0.0	0.0	0.0	0.0	0.0	3.12	0.0	0.0	3.12	T331A:T398C:G618T	I123N:G226W	14881.992730696675
AAAAAATTGAGATCAATCAT	AGCGAAGACT	B	ppluGFP	0.0	0.0	0.0	0.0	3.0	7.66	17.86	2.26	30.78	T331A:T398C:G618T	I123N:G226W	18711.048600537768
AAAAAATTGAGATCAATCAT	CCCTCCCGGG	B	ppluGFP	0.0	0.0	0.0	0.0	1.77	13.64	5.41	0.0	20.82	T331A:T398C:G618T	I123N:G226W	15761.357013506347
AAAAAATTGAGATCAATCAT	GCTTTGCTGT	B	ppluGFP	0.0	0.0	0.0	0.0	0.0	2.21	0.0	0.0	2.21	T331A:T398C:G618T	I123N:G226W	14881.992730696675
AAAAAATTGAGATCAATCAT	GGGCGTCATG	B	ppluGFP	0.0	0.0	0.0	0.0	0.0	1.69	0.0	0.0	1.69	T331A:T398C:G618T	I123N:G226W	14881.992730696675
AAAAAATTTACAAAAGCATA	ACGTCGAGTG	B	ppluGFP	0.04	0.0	0.0	0.0	12.28	28.57	5.88	3.17	49.94000000000001	A606T	N222Y	14546.863389425527
AAAAAATTTACAAAAGCATA	ACTTTGGTAG	B	ppluGFP	0.0	0.0	0.0	0.0	0.68	2.21	0.0	0.0	2.89	A606T	N222Y	13151.850156548933
AAAAAATTTACAAAAGCATA	TCATATTAGC	B	ppluGFP	0.0	0.0	0.0	0.0	0.0	5.84	0.0	0.0	5.84	A606T	N222Y	14881.992730696675
AAAAAATTTACAAAAGCATA	TCTGCGATAG	B	ppluGFP	0.0	0.0	0.0	0.0	0.0	0.0	2.23	0.0	2.23	A606T	N222Y	20717.929248084907
AAAAAATTTCTAAACAAAAC	AAGGGGTCGT	B	ppluGFP	5.75	0.0	0.0	0.0	0.0	0.13	0.0	0.0	5.88	G259T:G404A:T464A	R99L	590.0
AAAAAATTTCTAAACAAAAC	GACAGGCATG	B	ppluGFP	64.42	0.0	0.0	2.4	1.23	0.13	0.0	0.0	68.18	G259T:G404A:T464A	R99L	590.0
AAAAAATTTCTAAACAAAAC	TAAAGCCTGG	B	ppluGFP	9.86	0.0	0.0	0.87	0.0	0.0	0.0	0.0	10.73	G259T:G404A:T464A	R99L	590.0
AAAAAATTTCTAAACAAAAC	TATATAGATT	B	ppluGFP	7.19	0.0	0.0	0.0	0.0	0.0	0.0	0.0	7.19	G259T:G404A:T464A	R99L	590.0
AAAAACAAAAAAAATAACGA	AGGTGGGATT	B	ppluGFP	1.08	0.66	0.0	4.51	0.0	0.0	2.7	0.0	8.95	T40C:A271G:C309T:A367T:G414C:T550C	L24P:Y103C:R116C:E135V:V152L:I198T	8501.871148704424
AAAAACAAAAAAAATAACGA	CGGTGCAGAA	B	ppluGFP	0.76	0.0	0.0	0.0	0.0	0.0	0.0	0.0	0.76	T40C:A271G:C309T:A367T:G414C:T550C	L24P:Y103C:R116C:E135V:V152L:I198T	590.0
AAAAACAAAAAAAATAACGA	GCGCAGCAGG	B	ppluGFP	0.44	0.0	0.0	0.0	0.0	0.0	0.0	0.0	0.44	T40C:A271G:C309T:A367T:G414C:T550C	L24P:Y103C:R116C:E135V:V152L:I198T	590.0
AAAAACAAAAAAATAACCAC	CCAGTAGCAG	B	ppluGFP	0.0	0.0	0.1	0.0	3.14	11.43	7.99	0.0	22.660000000000004	wt	wt	16039.092623076609
AAAAACAAAAACAAACACCG	CGGCCCGGGC	B	ppluGFP	0.04	0.0	0.0	0.0	2.32	1.82	0.94	0.0	5.12	G78A	G37S	13263.545521774966
AAAAACAAAAACAAACACCG	CGGTAGGTCG	B	ppluGFP	0.0	0.0	0.0	4.51	2.46	24.42	8.34	0.0	39.73	G78A	G37S	15023.651312111488
AAAAACAAAAACAAACACCG	GACTGTTAGT	B	ppluGFP	0.0	0.0	0.0	0.0	0.0	2.86	0.0	0.0	2.86	G78A	G37S	14881.992730696675
AAAAACAAAAACAAACACCG	GAGTGTCGTA	B	ppluGFP	0.0	0.07	0.0	0.0	2.18	10.65	0.0	0.0	12.9	G78A	G37S	13323.57277896182
AAAAACAAAAACAAACACCG	GTGGCTCTGG	B	ppluGFP	0.0	0.0	0.0	2.11	5.18	6.62	0.12	0.0	14.03	G78A	G37S	11968.396433954651
AAAAACAAAAACACATCCTG	ACTCGGTTGT	B	ppluGFP	0.52	0.0	0.0	0.8	0.0	0.0	0.0	0.0	1.32	G78A:T376A:G435T:T459A:A559G	G37S:V138D:G160C:F168I:N201S	3458.7622824645173
AAAAACAAAAACACATCCTG	CAGGTTCTTA	B	ppluGFP	3.15	0.0	0.0	0.07	1.91	0.0	0.0	0.0	5.13	G78A:T376A:G435T:T459A:A559G	G37S:V138D:G160C:F168I:N201S	590.0
AAAAACAAAAACACATCCTG	CGCTCTCCGG	B	ppluGFP	4.43	0.0	0.0	0.0	0.0	3.64	0.0	0.0	8.07	G78A:T376A:G435T:T459A:A559G	G37S:V138D:G160C:F168I:N201S	2201.77663573554
AAAAACAAAAACACATCCTG	CTTTGTGTTC	B	ppluGFP	1.4	0.0	0.0	0.0	0.0	0.0	0.0	0.0	1.4	G78A:T376A:G435T:T459A:A559G	G37S:V138D:G160C:F168I:N201S	590.0
AAAAACAAAAACAGAAAACG	AGTAGATCTG	B	ppluGFP	0.0	0.0	0.0	0.07	20.87	9.61	1.53	3.17	35.25	T560A	N201K	12040.000690144443
AAAAACAAAAACAGAAAACG	CACAGCGTCG	B	ppluGFP	5.07	0.07	0.1	6.4	6.96	9.48	1.06	3.62	32.760000000000005	T560A	N201K	10690.772955957564
AAAAACAAAAACAGAAAACG	TGATCTGTTT	B	ppluGFP	0.0	0.0	0.0	0.0	10.78	17.27	7.4	0.0	35.45	T560A	N201K	14369.867180565952
AAAAACAAAAAGAAATACTA	CATCCCATGG	B	ppluGFP	0.0	0.0	0.0	0.0	10.64	3.25	8.46	0.0	22.35	A124G:G369A:G400A:A637G	K52R:D136N:R147H:H232R	14467.214459187051
AAAAACAAAAAGAAATACTA	GCCTCCTTAA	B	ppluGFP	0.0	0.0	0.0	0.0	5.59	6.49	0.0	0.0	12.08	A124G:G369A:G400A:A637G	K52R:D136N:R147H:H232R	12555.381519813836
AAAAACAAAAAGACACAGCG	GGTTTTATGT	B	ppluGFP	0.0	0.0	0.0	0.0	9.69	20.78	0.0	0.0	30.47	T331C:G408A:A517T	I123T:A150T:H187L	12938.8396522918
AAAAACAAAAATCAAAACTC	CTTGGCGCTT	B	ppluGFP	8.43	73.36	12.74	0.0	0.14	0.0	0.12	0.09	94.87999999999998	A106T:T503G:A596G	N46I:F182L	1792.3368871281396
AAAAACAAAAATCAAAACTC	GGCTGACTCT	B	ppluGFP	8.91	43.3	2.59	1.97	0.14	0.0	0.0	0.0	56.91	A106T:T503G:A596G	N46I:F182L	1643.1818793386042
AAAAACAAAAATCAAAACTC	TCTTGAGAAT	B	ppluGFP	13.9	55.31	20.88	0.07	5.46	5.06	0.12	0.09	100.89	A106T:T503G:A596G	N46I:F182L	1950.1947938433475
AAAAACAAAACAATAAAATA	GCTCGTTTCG	B	ppluGFP	0.88	0.0	0.0	0.0	0.0	0.0	0.0	0.0	0.88	T170A:T171A:T195A:A313T:A421G:A646G	Y68N:Y76N:Y117F:H154R:K235R	590.0
AAAAACAAAACAATAAAATA	TCCTTTCCGC	B	ppluGFP	0.0	0.0	0.0	0.0	5.18	0.0	0.0	0.0	5.18	T170A:T171A:T195A:A313T:A421G:A646G	Y68N:Y76N:Y117F:H154R:K235R	10058.948822616836
AAAAACAAAACAATAAAATA	TCGCATTTAG	B	ppluGFP	1.52	0.0	0.0	0.07	0.0	0.0	2.35	0.0	3.94	T170A:T171A:T195A:A313T:A421G:A646G	Y68N:Y76N:Y117F:H154R:K235R	10747.300981771552
AAAAACAAAACAATAAAATA	TCGGAATGTA	B	ppluGFP	0.72	0.0	0.0	0.0	0.0	0.0	2.23	0.0	2.95	T170A:T171A:T195A:A313T:A421G:A646G	Y68N:Y76N:Y117F:H154R:K235R	16170.146383258138
AAAAACAAAACAATAAAATA	TCTTCGACTG	B	ppluGFP	1.72	2.62	0.0	0.87	1.09	0.0	0.0	0.0	6.3	T170A:T171A:T195A:A313T:A421G:A646G	Y68N:Y76N:Y117F:H154R:K235R	2107.1652833646376
AAAAACAAAACAATAAAATA	TGTTTGTCCA	B	ppluGFP	0.04	0.0	0.0	0.0	0.14	0.0	2.35	0.0	2.53	T170A:T171A:T195A:A313T:A421G:A646G	Y68N:Y76N:Y117F:H154R:K235R	19217.494047839307
AAAAACAAAACAATCAAAAA	GCCTAGATTA	B	ppluGFP	0.0	0.0	0.0	2.47	0.14	14.81	4.7	0.91	23.03	T314C	wt	15525.614194039656
AAAAACAAAAGGAAAAACTC	AGAGAATTTA	B	ppluGFP	0.28	0.0	0.0	0.0	0.0	0.0	0.0	0.0	0.28	G174A:A390T:T460C	G69S:K143*:F168S	590.0
AAAAACAAAAGGAAAAACTC	TCGGTCTGTT	B	ppluGFP	0.08	0.0	0.0	0.0	0.0	0.0	0.0	3.26	3.34	G174A:A390T:T460C	G69S:K143*:F168S	26671.03742531085
AAAAACAAAAGGAAAAACTC	TTGACTAGCT	B	ppluGFP	0.0	0.0	0.0	0.0	0.0	0.0	3.53	0.0	3.53	G174A:A390T:T460C	G69S:K143*:F168S	20717.929248084907
AAAAACAAAAGTAAACGACC	AATCATAGTG	B	ppluGFP	84.7	0.0	0.0	2.33	0.0	0.78	0.0	0.09	87.9	A628G:C636T	E229G:H232Y	590.0
AAAAACAAAAGTAAACGACC	CTCGTACTGT	B	ppluGFP	46.77	0.0	0.0	0.07	0.0	0.26	0.24	0.0	47.34	A628G:C636T	E229G:H232Y	590.0
AAAAACAAAAGTAAACGACC	GACCGATAGA	B	ppluGFP	16.65	0.0	0.0	0.0	0.14	0.0	0.0	0.0	16.79	A628G:C636T	E229G:H232Y	590.0
AAAAACAAAAGTAAACGACC	TGTCTTGGGG	B	ppluGFP	17.21	0.0	0.0	0.0	0.0	0.13	0.0	0.0	17.34	A628G:C636T	E229G:H232Y	590.0
AAAAACAAAATTCAAAATTA	CTTGTTTGGT	B	ppluGFP	1.68	0.0	0.0	0.0	0.0	0.0	0.0	0.09	1.77	C85A:G333T:C585A	P39Q:G124C:R210S	590.0
AAAAACAAAATTCAAAATTA	GTTGTTGGCG	B	ppluGFP	2.4	0.0	0.0	0.0	0.0	0.0	0.0	0.0	2.4	C85A:G333T:C585A	P39Q:G124C:R210S	590.0
AAAAACAAAATTCAAAATTA	GTTTGGCCGA	B	ppluGFP	0.0	0.0	0.0	0.0	0.0	1.95	0.0	0.0	1.95	C85A:G333T:C585A	P39Q:G124C:R210S	14881.992730696675
AAAAACAAACAACAAAAGCT	ATTTTGCGAG	B	ppluGFP	0.0	0.0	0.0	0.0	0.0	1.3	1.53	0.0	2.83	G59A:A213G:T289C:T416C:C461T:A541T:T581C:T643C	N84D:L109P:H195L:F234S	17430.437877414093
AAAAACAAACTTACACACTA	GGCCCTGATA	B	ppluGFP	0.0	0.0	0.0	0.0	0.0	1.04	0.0	0.0	1.04	T303C:T311C:A406T:A528T	S114P:N149I:K191*	14881.992730696675
AAAAACAAACTTACACACTA	TAAAAGCCGA	B	ppluGFP	0.36	0.0	0.0	0.0	0.0	0.0	0.0	0.0	0.36	T303C:T311C:A406T:A528T	S114P:N149I:K191*	590.0
AAAAACAAAGCAACTAAATA	AGCGATCCAG	B	ppluGFP	0.0	0.0	0.0	0.0	0.0	22.21	28.44	0.36	51.01000000000001	C293T:C399A:T473C	R147S	17535.83148082152
AAAAACAAAGCAACTAAATA	CCATTTTGCT	B	ppluGFP	0.0	0.0	0.0	0.0	0.55	55.97	21.86	0.72	79.1	C293T:C399A:T473C	R147S	16404.416604545575
AAAAACAAATACAGCAAAAA	CGCGTCCAGG	B	ppluGFP	0.0	0.0	0.0	0.0	0.0	0.0	0.0	1.36	1.36	A123G:G322C:T415A:A441T:G576A:T623C	K52E:G120A:V152D:N162Y:A207T	28148.456941974007
AAAAACAAATACAGCAAAAA	GAAGTATGTA	B	ppluGFP	0.0	0.0	0.0	0.0	0.0	0.91	0.0	0.0	0.91	A123G:G322C:T415A:A441T:G576A:T623C	K52E:G120A:V152D:N162Y:A207T	14881.992730696675
AAAAACAAATACAGCAAAAA	GGTGTGTCCA	B	ppluGFP	0.0	0.0	0.0	0.0	0.68	0.0	0.0	0.0	0.68	A123G:G322C:T415A:A441T:G576A:T623C	K52E:G120A:V152D:N162Y:A207T	10058.948822616836
AAAAACAAATACAGCAAAAA	TACGAACTCG	B	ppluGFP	0.6	0.0	0.0	0.0	0.0	0.0	0.0	0.0	0.6	A123G:G322C:T415A:A441T:G576A:T623C	K52E:G120A:V152D:N162Y:A207T	590.0
AAAAACAAATACAGCAAAAA	TGCCTCCCTG	B	ppluGFP	0.8	0.0	4.31	0.0	2.86	0.0	3.29	0.0	11.26	A123G:G322C:T415A:A441T:G576A:T623C	K52E:G120A:V152D:N162Y:A207T	9200.165605739814
AAAAACAAATGAAAAAAATA	AGAGTTTGTT	B	ppluGFP	0.0	0.0	0.0	0.0	0.0	10.26	7.99	0.0	18.25	wt	wt	17147.403992469393
AAAAACAAATGAAAAAAATA	GATCTCTTAG	B	ppluGFP	0.0	0.0	0.0	0.0	4.09	22.73	0.94	0.0	27.76	wt	wt	14222.517752388436
AAAAACAAATGAAAAAAATA	GCTGTGTGTA	B	ppluGFP	0.0	0.0	0.0	1.67	0.68	8.7	0.12	0.0	11.169999999999998	wt	wt	13727.649296033684
AAAAACAAATGAAAAAAATA	GGTCGCCCTT	B	ppluGFP	0.0	0.0	0.0	1.31	0.95	21.43	7.4	0.0	31.09	wt	wt	15714.583874052536
AAAAACAAATGAAAAAAATA	GTTTCCACGG	B	ppluGFP	0.04	0.0	0.0	0.0	0.0	1.3	3.29	0.36	4.99	wt	wt	19337.33299545184
AAAAACAAATGAAAAAAATA	TATATTTGTA	B	ppluGFP	0.0	0.0	0.0	0.0	8.32	2.73	1.76	0.0	12.81	wt	wt	11717.436986964729
AAAAACAAATGAAAAAAATA	TATTCTGCTG	B	ppluGFP	0.0	0.0	0.0	3.86	3.82	18.83	4.35	0.0	30.86	wt	wt	14274.484501876033
AAAAACAACAAAACACATAA	AGATACGGTG	B	ppluGFP	0.0	0.0	0.0	0.0	4.91	11.17	17.39	1.63	35.099999999999994	wt	wt	17593.026254689223
AAAAACAACAAAACACATAA	AGATCATTCA	B	ppluGFP	0.0	0.0	0.0	0.0	18.69	18.57	5.29	0.0	42.55	wt	wt	13133.80711819223
AAAAACAACAAAACACATAA	GATACGTTCT	B	ppluGFP	0.0	0.0	0.0	0.0	0.0	3.9	5.41	0.0	9.31	wt	wt	17549.243103561832
AAAAACAACAAAACACATAA	GCAGCATTGG	B	ppluGFP	0.04	0.0	0.0	2.47	10.37	30.65	9.17	0.0	52.7	wt	wt	14496.296658732805
AAAAACAACAACACAACAAA	CGTTTCCTGC	B	ppluGFP	0.0	0.0	20.31	25.62	2.05	0.0	0.0	0.0	47.98	T177C	F70L	4422.506598338579
AAAAACAACAACACAACAAA	TTAGCTCTTG	B	ppluGFP	0.0	0.0	2.01	0.8	0.0	8.18	0.0	0.0	10.989999999999998	T177C	F70L	13420.074978575345
AAAAACAACCAAGAGTAAAA	CGTTAGGCGT	B	ppluGFP	2.36	0.0	0.0	0.0	0.0	0.0	0.0	0.0	2.36	T270C:A388G	Y103H:D142G	590.0
AAAAACAACCAGCAAACACA	AATCAGGTTG	B	ppluGFP	0.0	0.0	0.0	0.0	0.0	1.3	2.59	0.09	3.98	C380T	wt	18517.85261865684
AAAAACAACCAGCAAACACA	CTTCGACGGA	B	ppluGFP	0.0	0.0	0.0	0.0	0.0	4.94	0.0	1.0	5.94	C380T	wt	16443.191805053986
AAAAACAACTACTCACTCTA	AGCTTGTTTG	B	ppluGFP	0.0	0.0	0.0	0.0	0.0	1.43	0.0	0.0	1.43	G32A:A42G:A76T:T151C:C159T:A238T:C291T	N25D:E36V:L61P:H64Y:N92I:H110Y	14881.992730696675
AAAAACAACTCGACTATTTT	ACAGTGGCGC	B	ppluGFP	0.0	0.0	0.0	0.0	9.55	13.12	39.13	0.82	62.62000000000001	A316T:T428A:A517G:C563G	E118V:H156Q:H187R	18226.12067497979
AAAAACAACTCGACTATTTT	AGTAAATGTT	B	ppluGFP	0.0	0.0	0.0	0.0	0.0	23.64	8.93	5.25	37.82	A316T:T428A:A517G:C563G	E118V:H156Q:H187R	16982.448795971886
AAAAACAACTCGACTATTTT	CCGATATGGC	B	ppluGFP	0.0	0.0	0.0	0.0	1.5	0.0	3.29	0.0	4.79	A316T:T428A:A517G:C563G	E118V:H156Q:H187R	17819.88397677211
AAAAACAACTCGACTATTTT	GTCTTGCAGG	B	ppluGFP	0.0	0.0	0.0	0.0	0.0	2.21	3.76	1.09	7.06	A316T:T428A:A517G:C563G	E118V:H156Q:H187R	19608.057080067727
AAAAACAACTCGACTATTTT	TGGGGCCCGA	B	ppluGFP	0.0	0.0	0.0	0.0	0.0	7.14	5.41	0.0	12.55	A316T:T428A:A517G:C563G	E118V:H156Q:H187R	17129.48716777368
AAAAACAACTCGACTATTTT	TGGTGGGATG	B	ppluGFP	0.0	0.0	0.0	0.0	0.0	10.0	15.98	7.7	33.68	A316T:T428A:A517G:C563G	E118V:H156Q:H187R	20301.93454432785
AAAAACAAGAAAACAAAATT	TTACCCCTCC	B	ppluGFP	0.0	0.0	0.0	0.0	7.09	0.0	0.0	0.0	7.09	C74A:A111G:G283A:A388T	M48V:G107D:D142V	10058.948822616836
AAAAACAAGAAGAACCATAA	ACTTCGTACT	B	ppluGFP	0.0	0.0	0.0	1.82	0.0	2.99	0.0	0.0	4.8100000000000005	G25T:A208G:T246C:T401A:T495C:T569A	R19L:Y80C:Y95H:Y180H	11819.594782555818
AAAAACAAGAAGAACCATAA	CGGCGCACGA	B	ppluGFP	0.0	0.0	0.0	0.0	3.14	0.0	2.12	0.0	5.26	G25T:A208G:T246C:T401A:T495C:T569A	R19L:Y80C:Y95H:Y180H	13869.121635878671
AAAAACAAGAAGAACCATAA	CTCGTTAGGA	B	ppluGFP	2.6	0.0	0.0	0.0	0.0	0.0	2.12	0.0	4.7200000000000015	G25T:A208G:T246C:T401A:T495C:T569A	R19L:Y80C:Y95H:Y180H	2497.879524980357
AAAAACAAGAAGAACCATAA	TGCTAAGCCT	B	ppluGFP	0.08	0.0	0.0	0.0	0.95	2.08	0.35	0.0	3.4600000000000004	G25T:A208G:T246C:T401A:T495C:T569A	R19L:Y80C:Y95H:Y180H	13876.932735517437
AAAAACAAGGAACTCACACA	ACGCGATGGA	B	ppluGFP	0.0	0.0	0.0	0.0	1.09	4.68	2.12	0.0	7.89	wt	wt	15556.077711337894
AAAAACAAGGAACTCACACA	CGGACTCATA	B	ppluGFP	0.0	0.0	0.0	0.0	3.0	8.83	6.46	1.9	20.19	wt	wt	16658.299213291684
AAAAACAAGGAACTCACACA	GCTTGCGTCT	B	ppluGFP	0.0	0.0	0.0	0.07	0.41	47.4	44.89	1.9	94.67	wt	wt	17288.45064324604
AAAAACAATAGTAAACAAAA	GGTTTTTCTT	B	ppluGFP	9.38	0.0	0.0	0.07	0.95	9.09	3.53	0.0	23.02	G45A:A105G:G190A:A208T:C224T:T232A:T314G:T372C:A519T:A531G	G26S:N46D:G74D:Y80F:I90N:Y117*:S137P:M188L:S192G	7633.015960139768
AAAAACAATCAAAAAAACCC	GACGAGCTAC	B	ppluGFP	11.38	0.0	0.0	2.26	10.23	3.25	0.24	0.0	27.36	G126.:A131G:A261G:T372A:G490A:C626T	G53A:A54R:L55*:T56P:S58L:P59R:Y60T:L61C:L62S:S63A:H64T:V65L:M66W:G67V:Y68T:G69A:F70S:Y71I:H72T:F73S:G74A:T75R:Y76T:S78P:G79V:Y80T:E81R:N84I:P85R:F86S:L87S:H88T:A89L:I90S:N91T:N92T:G93V:G94A:Y95T:T96Q:N97I:T98R:R99A:I100L:E101K:K102S:Y103T:E104R:D105T:G106A:G107A:V108S:L109F:H110T:V111Y:S112H:F113S:S114H:Y115I:R116V:Y117M:E118R:A119R:G120V:R121A:V122*:I123S:G124A:D125T:F126S:K127R:V128*:V129W:G130…	4904.322405538332
AAAAACAATCAAAAAAACCC	TTGTTTAATG	B	ppluGFP	1.44	0.0	0.0	0.0	0.0	0.0	2.35	0.0	3.79	G126.:A131G:A261G:T372A:G490A:C626T	G53A:A54R:L55*:T56P:S58L:P59R:Y60T:L61C:L62S:S63A:H64T:V65L:M66W:G67V:Y68T:G69A:F70S:Y71I:H72T:F73S:G74A:T75R:Y76T:S78P:G79V:Y80T:E81R:N84I:P85R:F86S:L87S:H88T:A89L:I90S:N91T:N92T:G93V:G94A:Y95T:T96Q:N97I:T98R:R99A:I100L:E101K:K102S:Y103T:E104R:D105T:G106A:G107A:V108S:L109F:H110T:V111Y:S112H:F113S:S114H:Y115I:R116V:Y117M:E118R:A119R:G120V:R121A:V122*:I123S:G124A:D125T:F126S:K127R:V128*:V129W:G130…	11360.188143286887
AAAAACAATCAAAAACGCGA	AACTATAGTG	B	ppluGFP	0.0	0.0	0.0	1.67	0.0	3.38	1.65	0.0	6.699999999999998	A20T:C475A:C641T:A645G	E17D:S173Y:K235E	14365.99629754522
AAAAACACAAAAACTAAACC	AAGTTCGACC	B	ppluGFP	0.0	0.0	0.0	0.73	0.0	0.0	0.0	0.0	0.73	A89C:A354T:T471C:T643A	E40D:T131S:F172L:F234Y	6000.922811263899
AAAAACACAAAAACTAAACC	CTACGCAGGT	B	ppluGFP	0.04	0.0	0.0	10.99	0.0	1.56	0.0	0.0	12.59	A89C:A354T:T471C:T643A	E40D:T131S:F172L:F234Y	6676.927121630029
AAAAACACAAAAACTAAACC	GAATTTATTT	B	ppluGFP	0.0	0.0	2.68	0.07	0.0	1.43	0.0	0.0	4.18	A89C:A354T:T471C:T643A	E40D:T131S:F172L:F234Y	6610.891505336236
AAAAACACAAAAACTAAACC	GTTCATGCGG	B	ppluGFP	0.0	0.07	3.26	5.17	0.55	1.3	0.0	0.0	10.35	A89C:A354T:T471C:T643A	E40D:T131S:F172L:F234Y	5550.174484793784
AAAAACACAAAATCGCAACA	CCGTGCCTAG	B	ppluGFP	0.0	0.0	0.0	0.0	0.0	5.45	1.65	0.0	7.1	C399T	R147C	16719.783464043874
AAAAACACAAAATCGCAACA	TTGCCTACCT	B	ppluGFP	0.0	0.0	0.0	0.0	3.55	25.06	7.17	0.0	35.78	C399T	R147C	15392.344601093522
AAAAACACAAAGAAAAAAAC	ACTATCAAGG	B	ppluGFP	0.0	0.0	0.0	0.0	3.55	3.12	0.24	0.0	6.91	T10C:C149T:T262A:T623C	M14T:I100N	12391.841244793342
AAAAACACAAAGAAAAAAAC	CCCTTAATTA	B	ppluGFP	0.0	0.0	0.0	0.0	0.0	5.58	3.41	0.0	8.99	T10C:C149T:T262A:T623C	M14T:I100N	17007.694572846918
AAAAACACAAAGAAACCAAA	AGGGCCAGTT	B	ppluGFP	0.0	0.0	0.0	0.0	0.0	1.82	0.0	0.0	1.82	T29A:G50T:T308A	Y115*	14881.992730696675
AAAAACACAAAGAAACCAAA	GGGGTTTGTC	B	ppluGFP	0.0	0.0	0.0	0.0	3.41	0.0	0.0	0.0	3.41	T29A:G50T:T308A	Y115*	10058.948822616836
AAAAACACAAAGTTAATCAG	AGGGCCTTAA	B	ppluGFP	0.0	0.0	0.0	0.0	0.0	0.0	2.12	0.0	2.12	G294A:T464C:C480G:A517G:T642C	V111I:R175G:H187R:F234L	20717.929248084907
AAAAACACAAAGTTAATCAG	GTAGGTTTCC	B	ppluGFP	0.0	0.0	4.21	0.73	0.0	0.0	0.0	0.0	4.94	G294A:T464C:C480G:A517G:T642C	V111I:R175G:H187R:F234L	4004.6764553950734
AAAAACACAAATTCAAAACC	CAATTTGGTT	B	ppluGFP	0.0	0.0	0.0	0.0	0.0	1.95	0.0	0.0	1.95	A208T:G280A:A330G:G348T:A601T:T656C	Y80F:G106D:I123V:V129L:H215L	14881.992730696675
AAAAACACAACAAAAACCAC	GCACCCGGAA	B	ppluGFP	1.72	0.0	0.0	0.0	0.0	0.0	0.0	0.0	1.72	G6T:G67T:C455T	A2S:G33V	590.0
AAAAACACAACAAAAACCAC	GTCCCTCGAG	B	ppluGFP	1.76	0.0	0.0	0.0	0.14	0.0	0.0	0.0	1.9	G6T:G67T:C455T	A2S:G33V	590.0
AAAAACACAACAAAAACCAC	TGTGCCCAGA	B	ppluGFP	0.0	0.0	0.0	0.0	0.0	0.0	3.06	0.0	3.06	G6T:G67T:C455T	A2S:G33V	20717.929248084907
AAAAACACACAAAAACAAAC	AGATTGAGCG	B	ppluGFP	0.0	0.0	0.0	0.0	3.68	0.0	0.0	0.0	3.68	G189T:T201A:C202T:A388G:A411G:C430G:C552A:T553A:A570G:A606T	G74C:S78I:D142G:T151A:P157R:L199K:M205V:N222Y	10058.948822616836
AAAAACACACAAAAACAAAC	CAGACATGGC	B	ppluGFP	0.0	0.0	0.0	2.18	0.27	0.0	0.0	0.0	2.45	G189T:T201A:C202T:A388G:A411G:C430G:C552A:T553A:A570G:A606T	G74C:S78I:D142G:T151A:P157R:L199K:M205V:N222Y	6967.117126957367
AAAAACACACAAAAACAAAC	GGGGTCCCTG	B	ppluGFP	0.0	0.0	0.0	0.0	0.68	5.58	0.0	0.0	6.26	G189T:T201A:C202T:A388G:A411G:C430G:C552A:T553A:A570G:A606T	G74C:S78I:D142G:T151A:P157R:L199K:M205V:N222Y	13533.894528772744
AAAAACACACAAAAACAAAC	TTTGTGCGGG	B	ppluGFP	0.0	0.0	0.0	0.36	0.0	0.0	0.94	0.0	1.2999999999999998	G189T:T201A:C202T:A388G:A411G:C430G:C552A:T553A:A570G:A606T	G74C:S78I:D142G:T151A:P157R:L199K:M205V:N222Y	17521.18945761565
AAAAACACACACAATTCCCG	CGAGAGAGTC	B	ppluGFP	0.0	0.0	0.0	0.0	0.0	1.82	0.0	0.0	1.82	G113A:A390G:C429.	M48I:K143E:P157Q:M158W:G160A:D161T:N162T:V163C:L164W:V165*:G166A:S167R:F168S:A169L:R170A:T171P:S173P:L174C:R175A:D176T:G177A:G178A:Y179I:Y180T:S181H:F182L:V183W:V184*:D185T:S186H:H187T:M188C:H189T:F190S:S192A:A193R:I194S:H195T:P196R:S197V:I198F:L199C:Q200R:N201M:G202A:G203V:P204L:M205C:F206L:A207L:R209A:R210A:V211*:E212K:E213N:L214S:H215T:S221A:N222T:T223L:E224N:L225W:I227L:V228S:E229S:Y230I:Q231…	14881.992730696675
AAAAACACACACAATTCCCG	CTTCCTGGGT	B	ppluGFP	0.0	0.0	0.0	1.16	0.55	2.99	10.58	0.0	15.28	G113A:A390G:C429.	M48I:K143E:P157Q:M158W:G160A:D161T:N162T:V163C:L164W:V165*:G166A:S167R:F168S:A169L:R170A:T171P:S173P:L174C:R175A:D176T:G177A:G178A:Y179I:Y180T:S181H:F182L:V183W:V184*:D185T:S186H:H187T:M188C:H189T:F190S:S192A:A193R:I194S:H195T:P196R:S197V:I198F:L199C:Q200R:N201M:G202A:G203V:P204L:M205C:F206L:A207L:R209A:R210A:V211*:E212K:E213N:L214S:H215T:S221A:N222T:T223L:E224N:L225W:I227L:V228S:E229S:Y230I:Q231…	18680.814688817856
AAAAACACACACAATTCCCG	GATTCTATCC	B	ppluGFP	0.0	0.0	0.0	0.0	0.0	4.29	0.0	0.0	4.29	G113A:A390G:C429.	M48I:K143E:P157Q:M158W:G160A:D161T:N162T:V163C:L164W:V165*:G166A:S167R:F168S:A169L:R170A:T171P:S173P:L174C:R175A:D176T:G177A:G178A:Y179I:Y180T:S181H:F182L:V183W:V184*:D185T:S186H:H187T:M188C:H189T:F190S:S192A:A193R:I194S:H195T:P196R:S197V:I198F:L199C:Q200R:N201M:G202A:G203V:P204L:M205C:F206L:A207L:R209A:R210A:V211*:E212K:E213N:L214S:H215T:S221A:N222T:T223L:E224N:L225W:I227L:V228S:E229S:Y230I:Q231…	14881.992730696675
AAAAACACACACAATTCCCG	TCTGAATTAT	B	ppluGFP	0.68	0.0	0.0	0.0	3.82	0.0	0.0	0.0	4.5	G113A:A390G:C429.	M48I:K143E:P157Q:M158W:G160A:D161T:N162T:V163C:L164W:V165*:G166A:S167R:F168S:A169L:R170A:T171P:S173P:L174C:R175A:D176T:G177A:G178A:Y179I:Y180T:S181H:F182L:V183W:V184*:D185T:S186H:H187T:M188C:H189T:F190S:S192A:A193R:I194S:H195T:P196R:S197V:I198F:L199C:Q200R:N201M:G202A:G203V:P204L:M205C:F206L:A207L:R209A:R210A:V211*:E212K:E213N:L214S:H215T:S221A:N222T:T223L:E224N:L225W:I227L:V228S:E229S:Y230I:Q231…	9043.50840638396
AAAAACACACACACAAAACC	CAGGCGGCTG	B	ppluGFP	0.0	0.0	0.0	0.0	3.27	4.94	7.4	7.79	23.4	A316G:A509T:A558G:T566C	E118G:N201D	20413.52729779708
AAAAACACACACACAAAACC	CATGGAGCTT	B	ppluGFP	0.0	0.0	0.0	0.0	6.96	4.68	0.59	0.0	12.23	A316G:A509T:A558G:T566C	E118G:N201D	12101.496569408504
AAAAACACACACACAAAACC	TTTTATGCAG	B	ppluGFP	0.04	0.0	0.0	0.0	0.0	9.09	5.64	0.09	14.86	A316G:A509T:A558G:T566C	E118G:N201D	16855.268971204638
AAAAACACACACACAAATAC	CGGTAGGTCG	B	ppluGFP	0.0	0.0	0.0	3.42	21.56	26.23	13.4	0.0	64.61	G521A	M188I	13791.445314645976
AAAAACACACACACAGCACC	CTTGAAGGAC	B	ppluGFP	0.0	0.0	0.1	3.35	4.09	8.7	0.35	0.0	16.59	G189A:A606G	G74S:N222D	12174.179992620551
AAAAACACACACACAGCACC	GTCGTGGTGT	B	ppluGFP	0.0	0.0	0.0	0.0	2.46	0.91	9.28	0.0	12.65	G189A:A606G	G74S:N222D	18920.383789545336
AAAAACACACTATTACAATC	CGTGTATCCG	B	ppluGFP	0.0	0.0	0.0	0.0	0.0	1.95	0.0	0.0	1.95	T220C:C364T:C412T	F86S:P134L:T151I	14881.992730696675
AAAAACACACTATTACAATC	TAACGCTCGT	B	ppluGFP	0.08	0.0	0.0	0.0	0.0	0.0	0.59	0.0	0.6699999999999999	T220C:C364T:C412T	F86S:P134L:T151I	19229.47626313529
AAAAACACAGAACTAAACCA	AGGTTACTCG	B	ppluGFP	0.0	0.0	0.0	2.18	2.59	4.16	11.99	0.0	20.92	G458T:C476G:G562A	G202D	17195.712242952693
AAAAACACAGAACTAAACCA	GCCGGTTCCT	B	ppluGFP	0.0	0.0	0.0	0.0	0.0	32.99	5.88	5.8	44.67	G458T:C476G:G562A	G202D	16706.937349335516
AAAAACACAGAACTAAACCA	GTTGGTTTAA	B	ppluGFP	0.04	0.0	4.5	0.07	0.27	17.79	5.52	0.91	29.1	G458T:C476G:G562A	G202D	15096.440223296355
AAAAACACATTTACAAAACA	AGAGAATTTA	B	ppluGFP	0.0	0.0	0.0	0.66	1.64	0.0	0.0	0.0	2.3	T49C:G127C:A135G:T611A	V27A:G53A:T56A	8162.279352037791
AAAAACACATTTACAAAACA	AGGGACTCCT	B	ppluGFP	0.0	0.0	0.0	0.0	2.86	0.0	0.0	0.0	2.86	T49C:G127C:A135G:T611A	V27A:G53A:T56A	10058.948822616836
AAAAACACATTTACAAAACA	CCACCGCGTG	B	ppluGFP	0.0	0.0	0.0	0.0	5.18	0.0	2.35	0.0	7.5299999999999985	T49C:G127C:A135G:T611A	V27A:G53A:T56A	12437.468614002031
AAAAACACATTTACAAAACA	CGAAGTTTCG	B	ppluGFP	0.0	0.0	0.0	0.15	10.1	0.0	0.0	0.0	10.25	T49C:G127C:A135G:T611A	V27A:G53A:T56A	9287.104501708309
AAAAACACATTTACAAAACA	TCACAATGTG	B	ppluGFP	0.08	0.0	0.0	2.33	0.0	0.0	0.24	0.0	2.6500000000000004	T49C:G127C:A135G:T611A	V27A:G53A:T56A	6280.648550214688
AAAAACACATTTACAAAACA	TCTCCTGTGG	B	ppluGFP	0.0	0.0	0.0	0.0	2.18	0.0	0.0	0.0	2.18	T49C:G127C:A135G:T611A	V27A:G53A:T56A	10058.948822616836
AAAAACACCCACTAACAATA	CACTTTGAAG	B	ppluGFP	0.0	0.0	0.0	0.0	1.09	0.0	0.0	0.0	1.09	C31T:T163C:A406G:C409T:A431C	T21M:V65A:N149S:A150V	10058.948822616836
AAAAACACGAATAAAGTCAA	AAGGAGCGCC	B	ppluGFP	2.56	0.0	0.0	0.0	0.0	0.0	0.0	0.0	2.56	A12G:T300A:C540A	K15E:F113I:H195N	590.0
AAAAACACGAATAAAGTCAA	ATAGTGTAAA	B	ppluGFP	0.0	1.53	0.0	0.0	0.14	0.0	0.0	0.0	1.67	A12G:T300A:C540A	K15E:F113I:H195N	2032.865855444684
AAAAACACGAATAAAGTCAA	GGTGTTTGTT	B	ppluGFP	0.0	3.28	2.2	0.07	0.0	0.0	0.0	0.0	5.55	A12G:T300A:C540A	K15E:F113I:H195N	2245.5255157202228
AAAAACACGACAACAACAAA	ACTTCGTACT	B	ppluGFP	0.0	0.0	0.0	1.89	10.5	19.48	14.57	2.08	48.52	A208G:T314C	Y80C	15495.545041847769
AAAAACACGACAACAACAAA	CGTCCGTTCG	B	ppluGFP	0.04	0.0	0.0	0.0	3.68	24.81	13.63	0.0	42.16	A208G:T314C	Y80C	16082.965950856897
AAAAACACGACAACAACAAA	GACCGATAGA	B	ppluGFP	0.0	0.0	0.0	1.31	0.0	11.3	2.47	0.0	15.080000000000002	A208G:T314C	Y80C	15276.550666693247
AAAAACACGACAACAACAAA	GCGTATCGAG	B	ppluGFP	0.0	0.0	0.0	0.0	11.05	9.35	7.17	0.0	27.57	A208G:T314C	Y80C	14102.231416487657
AAAAACACGACAACAACAAA	GGTTTGGGAT	B	ppluGFP	0.0	0.0	1.72	0.0	6.55	25.84	8.23	0.0	42.34	A208G:T314C	Y80C	14865.920674511835
AAAAACACGACAACAACAAA	GTCCAGCTCA	B	ppluGFP	0.0	0.0	0.0	1.09	18.14	42.08	0.0	0.0	61.31	A208G:T314C	Y80C	13085.184323859085
AAAAACACGACAACAACAAA	TACCCGCAGG	B	ppluGFP	0.0	0.0	0.0	1.24	18.42	16.88	12.57	0.09	49.2	A208G:T314C	Y80C	14052.001399308025
AAAAACACGACAACAACAAA	TAGTGCGTAT	B	ppluGFP	0.0	0.0	0.0	2.33	8.73	13.12	12.22	0.0	36.4	A208G:T314C	Y80C	15069.034246002806
AAAAACACGACAACAACAAA	TGTAGGGTGG	B	ppluGFP	0.04	3.35	0.0	4.0	1.91	40.78	7.4	5.34	62.82	A208G:T314C	Y80C	15138.818691411936
AAAAACACGACAACAACAAA	TGTCCGAGAG	B	ppluGFP	0.0	0.0	0.19	0.0	5.18	16.36	11.87	0.0	33.599999999999994	A208G:T314C	Y80C	15975.053948003597
AAAAACACGACAACAACAAA	TGTTGTCTCG	B	ppluGFP	0.0	0.0	0.1	0.07	0.0	13.25	3.76	0.0	17.18	A208G:T314C	Y80C	16099.836542300862
AAAAACACTCTAGATCACAC	CGTTCGTGCT	B	ppluGFP	0.0	0.51	0.0	0.0	5.18	0.0	0.0	0.0	5.69	T133C:T182C:A316G	L55P:E118G	9035.364515100759
AAAAACAGAAAACAAACACA	GACTCGCAAT	B	ppluGFP	0.0	0.0	0.0	0.0	1.23	11.56	1.53	0.0	14.32	wt	wt	14996.699437490866
AAAAACAGAAAACAAACACA	GCAATGGAGG	B	ppluGFP	0.0	0.0	0.0	2.91	0.0	8.44	1.88	0.0	13.23	wt	wt	14373.629486111755
AAAAACAGAAAACAAACACA	GCCTCTTAGA	B	ppluGFP	0.0	0.0	0.0	0.0	2.86	8.96	1.06	0.36	13.24	wt	wt	14335.261427535752
AAAAACAGAAAGTCTAACCC	GCTGTGTGTA	B	ppluGFP	0.0	0.0	0.0	0.0	0.0	0.65	0.0	0.0	0.65	C364T:A515C:T611C:T625C:G650T:T661A	P134L:V228A:F240Y	14881.992730696675
AAAAACAGAAAGTCTAACCC	TTCTGTTGAC	B	ppluGFP	0.0	0.0	0.0	1.97	0.0	0.0	3.53	0.0	5.5	C364T:A515C:T611C:T625C:G650T:T661A	P134L:V228A:F240Y	16012.946309109497
AAAAACAGAACCAACCAACA	AGGGGGCACG	B	ppluGFP	1.8	2.55	0.0	0.0	0.0	0.0	1.18	0.0	5.5299999999999985	C145T:G375A:G657A	P59L:V138I:A239T	590.0
AAAAACAGAACCAACCAACA	CACGCTAACA	B	ppluGFP	0.0	0.0	0.0	1.38	0.0	0.0	0.0	0.0	1.38	C145T:G375A:G657A	P59L:V138I:A239T	6000.922811263899
AAAAACAGAACCAACCAACA	GGCACGGCCA	B	ppluGFP	0.0	0.0	0.0	0.0	0.0	4.16	0.0	0.0	4.16	C145T:G375A:G657A	P59L:V138I:A239T	14881.992730696675
AAAAACAGAACCAACCAACA	GGTGTGACTA	B	ppluGFP	0.0	0.0	0.0	0.0	0.0	0.0	3.06	0.0	3.06	C145T:G375A:G657A	P59L:V138I:A239T	20717.929248084907
AAAAACAGAACCAACCAACA	GTGTTTTGGG	B	ppluGFP	0.0	0.07	0.0	0.0	6.55	0.0	0.0	0.0	6.62	C145T:G375A:G657A	P59L:V138I:A239T	9348.894264245026
AAAAACAGAACCAACCAACA	TCCGGACCCT	B	ppluGFP	0.0	0.0	0.0	0.0	0.0	0.0	1.76	0.0	1.76	C145T:G375A:G657A	P59L:V138I:A239T	20717.929248084907
AAAAACAGAACCAACCAACA	TCTGGGGAGG	B	ppluGFP	0.0	0.0	0.0	1.75	6.55	0.0	0.59	0.0	8.89	C145T:G375A:G657A	P59L:V138I:A239T	9400.14831455004
AAAAACAGACACACATCCCC	CTCCGCTTTA	B	ppluGFP	0.0	0.0	0.0	0.0	0.55	16.75	5.52	0.0	22.82	A14G:A558T	N201Y	16042.099273292517
AAAAACAGACACACATCCCC	TCCGGTGAAA	B	ppluGFP	0.0	0.0	0.0	0.0	24.42	33.51	10.22	0.0	68.15	A14G:A558T	N201Y	13754.218760381345
AAAAACAGACACACATCCCC	TCGGCAGGCC	B	ppluGFP	0.0	0.0	0.0	0.0	6.14	15.71	14.22	0.0	36.07	A14G:A558T	N201Y	16222.92781287449
AAAAACAGATGCAAAAAGAA	AACTACCAGG	B	ppluGFP	0.0	0.0	0.0	0.0	1.5	0.0	4.47	0.0	5.97	C467T	wt	18833.66217870629
AAAAACAGATGCAAAAAGAA	TAGTTTCGGG	B	ppluGFP	0.0	0.0	0.0	0.0	0.0	0.0	5.29	0.0	5.29	C467T	wt	20717.929248084907
AAAAACAGATGCAAAAAGAA	TCTCCTGTGG	B	ppluGFP	0.36	0.0	0.0	0.0	2.32	11.3	20.92	2.99	37.89	C467T	wt	18602.848338360032
AAAAACAGCTCAACAAATAC	ATTTTGGATT	B	ppluGFP	0.0	0.0	0.0	0.0	4.77	20.0	11.4	0.0	36.17	T312A	Y117N	15851.250278020349
AAAAACAGCTCAACAAATAC	GAGCACTGGG	B	ppluGFP	0.0	0.0	0.0	0.0	3.0	0.0	0.0	0.0	3.0	T312A	Y117N	10058.948822616836
AAAAACAGGTAACCAAAAGC	ATGTAGTGTA	B	ppluGFP	0.0	0.0	0.0	0.0	5.73	18.31	2.35	0.0	26.39	A261G:T303A:G400A:C544T	I100V:S114T:R147H:P196L	14236.282743197244
AAAAACAGTTAAAAGGGCAC	GTTTGCTAGC	B	ppluGFP	0.0	0.0	0.0	0.0	0.41	10.52	12.93	3.89	27.75	A9G:A234G:C399G	M14V:N91D:R147G	18865.784173862437
AAAAACATAAAAACAAACAC	TTCATTAAGC	B	ppluGFP	0.0	0.0	3.26	0.0	0.0	0.0	0.0	0.0	3.26	A99T:T151C:T186A:A249G:A593G:C662G	M44L:L61P:F73I:T96A:F240L	3314.438439328597
AAAAACATAAACAAAAAACA	AGTGAGGTTG	B	ppluGFP	0.0	0.0	0.0	1.02	3.27	2.99	3.06	0.0	10.34	wt	wt	14042.329741921345
AAAAACATAAACAAAAAACA	GCCAAGCCTT	B	ppluGFP	0.0	0.0	0.0	0.0	4.09	30.13	39.72	4.53	78.47	wt	wt	17967.400169269007
AAAAACATAAACAAAAAACA	GTTTCCACGG	B	ppluGFP	0.0	0.0	0.0	1.82	5.32	20.0	7.64	0.0	34.78	wt	wt	14936.922231448609
AAAAACATAAACAAAAAACA	GTTTCGAATA	B	ppluGFP	0.0	0.0	0.0	0.0	1.36	6.49	0.24	0.0	8.09	wt	wt	14092.09719624363
AAAAACATAAACAAAAAACA	TGTCTTAACG	B	ppluGFP	0.0	0.0	0.0	0.0	0.0	3.25	0.0	0.0	3.25	wt	wt	14881.992730696675
AAAAACATAAACAAAAAACA	TGTTTGTCGG	B	ppluGFP	0.0	0.0	0.0	0.0	4.09	12.08	0.0	0.0	16.17	wt	wt	13105.463205095446
AAAAACATACAAACAAAGAC	CGGGCTGGTT	B	ppluGFP	0.0	0.0	6.42	0.0	2.59	12.6	8.81	0.0	30.42	G32C:C233T:C437T	wt	14071.135811697555
AAAAACATACCCCATAACAT	CATGTTGGGT	B	ppluGFP	0.0	0.0	0.0	0.0	1.09	1.82	1.88	0.0	4.79	T10A:A115T:T501A	M14K:K49M:F182I	15961.46987503794
AAAAACATATAAATAAGACC	AGCCCTGTTG	B	ppluGFP	0.0	0.0	0.0	2.04	1.64	14.42	22.44	0.0	40.54	A500T	wt	17663.320975991017
AAAAACATATAAATAAGACC	ATCTGTGGGG	B	ppluGFP	0.0	0.0	0.0	0.0	0.0	2.73	3.64	0.0	6.37	A500T	wt	17531.58474191129
AAAAACATATAAATAAGACC	GCCTATAACG	B	ppluGFP	0.0	0.0	0.0	0.0	0.0	1.04	9.28	0.45	10.77	A500T	wt	20236.621521739693
AAAAACATATAAATAAGACC	GGACTCACGT	B	ppluGFP	0.0	0.0	0.0	5.97	2.46	7.79	5.64	0.91	22.77	A500T	wt	13867.432192527129
AAAAACATATAAATAAGACC	GTGGTTTTCT	B	ppluGFP	0.0	0.0	0.0	0.0	0.0	0.0	0.0	1.9	1.9	A500T	wt	28148.456941974007
AAAAACATATAAATAAGACC	TATTCTGCTG	B	ppluGFP	0.0	0.0	0.0	0.44	0.0	6.1	0.35	0.09	6.98	A500T	wt	14881.95486618954
AAAAACATATAAATAAGACC	TGCTCAAATC	B	ppluGFP	0.0	0.0	0.0	0.0	1.91	6.75	7.52	0.0	16.18	A500T	wt	16924.862487467315
AAAAACATCAAACAAAGACA	AATGGGCGGT	B	ppluGFP	0.0	0.0	0.0	0.22	3.27	26.1	10.11	2.26	41.96	wt	wt	15949.799032528257
AAAAACATCAAACAAAGACA	CTTCCCCCTG	B	ppluGFP	0.0	0.0	0.0	0.0	0.0	0.91	7.05	0.0	7.96	wt	wt	18805.35728215453
AAAAACATCAAACAAAGACA	GTTTCGTGCG	B	ppluGFP	0.0	0.0	0.0	0.0	0.0	10.39	0.12	0.0	10.51	wt	wt	15642.16977504147
AAAAACATTGTTCCCATATT	CCATCGCGGA	B	ppluGFP	2.76	0.0	0.0	0.0	0.0	0.0	0.0	0.0	2.76	G279A:A391T:A393G:A511G:G532A:C584T:T656C	G106S:K143M:I144V:D185G:S192N	590.0
AAAAACATTGTTCCCATATT	TGTCTTATGA	B	ppluGFP	1.8	0.0	0.0	0.0	0.0	0.0	0.0	0.0	1.8	G279A:A391T:A393G:A511G:G532A:C584T:T656C	G106S:K143M:I144V:D185G:S192N	590.0
AAAAACCAAAAAAAGAACAC	GTCCGTGAAA	B	ppluGFP	0.0	0.0	0.0	0.66	7.91	16.88	4.82	0.0	30.27	T230C:A556T:T643A	Q200L:F234Y	14222.34846657443
AAAAACCAAAAAACAAACAG	GATCTAGTGG	B	ppluGFP	1.68	0.07	0.0	0.73	1.23	10.0	5.64	0.0	19.35	A76T:G348A:T394A	E36V:V129M:I144N	15304.047627753653
AAAAACCAAAACACACTACT	AAGCTCAGTG	B	ppluGFP	0.0	0.0	0.0	0.0	7.23	2.08	1.88	0.0	11.19	A20G:C281T	wt	11698.72211675153
AAAAACCAAAACACACTACT	ATCATTTTGG	B	ppluGFP	0.04	0.0	0.0	0.0	2.05	9.61	2.0	0.91	14.61	A20G:C281T	wt	15165.4243943661
AAAAACCAAAACTACACTCC	CCGTGACGGG	B	ppluGFP	0.04	0.0	0.0	0.0	0.0	2.73	5.64	0.91	9.32	G75A:T575C	E36K	19313.629779242
AAAAACCAAAACTACACTCC	CGCGACCGAT	B	ppluGFP	0.0	0.0	0.0	0.0	0.0	8.31	12.69	6.88	27.880000000000006	G75A:T575C	E36K	20444.942598086607
AAAAACCAAAACTACACTCC	GGACTTAGGA	B	ppluGFP	0.0	0.0	0.0	0.0	1.09	7.27	3.17	4.26	15.79	G75A:T575C	E36K	18690.928115628893
AAAAACCAAAACTACACTCC	GGCTCCAGAA	B	ppluGFP	0.0	0.0	0.0	0.07	0.0	8.96	21.39	0.0	30.42	G75A:T575C	E36K	18312.850978567094
AAAAACCAAAACTACACTCC	TGATCGAGCA	B	ppluGFP	0.0	0.0	0.0	0.0	1.36	22.86	14.45	16.67	55.34	G75A:T575C	E36K	19855.10127177456
AAAAACCAAAACTACACTCC	TTCTTATCCT	B	ppluGFP	0.0	0.0	0.0	0.0	0.0	8.31	0.35	0.0	8.66	G75A:T575C	E36K	15973.511006867067
AAAAACCAAAATTAAAATCT	CACTCTCTTG	B	ppluGFP	0.0	0.0	0.0	0.0	0.0	0.0	0.82	0.0	0.82	A115T:G435T:G532A:A637G	K49M:G160C:S192N:H232R	20717.929248084907
AAAAACCAAAATTAAAATCT	CCCGTTAACT	B	ppluGFP	0.0	0.0	0.0	0.0	1.91	0.91	0.0	0.0	2.82	A115T:G435T:G532A:A637G	K49M:G160C:S192N:H232R	11992.588470358824
AAAAACCAAAATTAAAATCT	GCTCTGAATT	B	ppluGFP	0.04	0.0	0.0	0.29	0.0	1.3	2.82	0.0	4.45	A115T:G435T:G532A:A637G	K49M:G160C:S192N:H232R	18275.946290255968
AAAAACCAAAATTAAAATCT	GGGGCCAGCG	B	ppluGFP	0.0	0.0	0.0	0.0	0.0	0.0	0.94	0.0	0.94	A115T:G435T:G532A:A637G	K49M:G160C:S192N:H232R	20717.929248084907
AAAAACCAAAATTAAAATCT	GGTTTAACTC	B	ppluGFP	0.0	0.0	0.0	3.06	5.87	2.34	0.0	0.0	11.27	A115T:G435T:G532A:A637G	K49M:G160C:S192N:H232R	9775.854216965081
AAAAACCAAAATTAAAATCT	TTCGGCCGCT	B	ppluGFP	0.0	0.0	1.53	0.0	0.41	0.39	0.12	0.0	2.45	A115T:G435T:G532A:A637G	K49M:G160C:S192N:H232R	6058.4942788124545
AAAAACCAAAATTAAAATCT	TTTGTACGCG	B	ppluGFP	0.0	0.0	0.0	0.0	0.95	1.82	1.53	0.0	4.3	A115T:G435T:G532A:A637G	K49M:G160C:S192N:H232R	15727.969382234785
AAAAACCAAACAAAACACAC	TCGGACTAGG	B	ppluGFP	0.0	0.0	0.0	0.0	2.05	0.0	0.0	0.0	2.05	T306C:T328A:T416C:A442G:T560A	Y115H:V122E:N162S:N201K	10058.948822616836
AAAAACCAAACAAAACACAC	TTTCCGAAGA	B	ppluGFP	0.76	0.0	0.0	0.0	0.0	0.0	0.0	0.0	0.76	T306C:T328A:T416C:A442G:T560A	Y115H:V122E:N162S:N201K	590.0
AAAAACCAAACAATACGCCA	GGCCCGTTTT	B	ppluGFP	0.0	0.0	0.0	0.0	0.0	0.65	1.29	0.0	1.94	G50A:T112C:G279A:A442G	M48T:G106S:N162S	17846.607179187784
AAAAACCAAACAATACGCCA	TGATTGGAGG	B	ppluGFP	0.72	0.0	1.82	0.0	0.0	0.0	0.0	0.0	2.54	G50A:T112C:G279A:A442G	M48T:G106S:N162S	2603.591322185198
AAAAACCAAACCACAAAACA	CTTAGTTAGC	B	ppluGFP	0.0	0.0	0.0	0.0	6.55	11.69	8.46	8.51	35.209999999999994	C98T	wt	18106.219689841764
AAAAACCAAACCACAACAAA	CTTAGTTAGC	B	ppluGFP	0.0	0.0	0.0	0.0	15.28	29.35	31.02	0.0	75.65	wt	wt	16207.258212896226
AAAAACCAAACCACAACAAA	CTTCAAAAGT	B	ppluGFP	0.0	0.0	0.0	0.0	0.0	14.55	4.58	0.0	19.130000000000006	wt	wt	16701.085279508243
AAAAACCAAACCACAACAAA	GGCTGAGAAA	B	ppluGFP	0.0	0.0	0.0	0.0	3.14	23.38	0.82	0.0	27.34	wt	wt	14345.15996795512
AAAAACCAAATCACATTACG	ACTGCAGGGA	B	ppluGFP	0.96	0.0	0.0	0.0	0.0	0.0	0.0	0.0	0.96	C233T:C258A:C335T:T456C	R99S:S167P	590.0
AAAAACCAAATCACATTACG	GCATCCTCAG	B	ppluGFP	0.08	0.0	0.0	0.0	0.0	0.0	6.35	0.0	6.43	C233T:C258A:C335T:T456C	R99S:S167P	19663.31657279446
AAAAACCAAATCACATTACG	GCGGGTGTGT	B	ppluGFP	0.4	0.0	0.0	0.0	0.0	0.0	0.0	0.0	0.4	C233T:C258A:C335T:T456C	R99S:S167P	590.0
AAAAACCAACAAACAAACCC	AGATTCATTA	B	ppluGFP	0.0	0.0	0.0	0.0	0.0	2.6	0.71	0.0	3.31	G45A:T300C:T376C:G667A	G26S:F113L:V138A	16611.559394526383
AAAAACCAACAAACAAACCC	GGAATTTAGT	B	ppluGFP	0.0	0.0	0.0	0.0	0.0	0.0	0.24	0.82	1.06	G45A:T300C:T376C:G667A	G26S:F113L:V138A	25324.42105984994
AAAAACCAACAAACCTCCCA	GTGAAGCGGT	B	ppluGFP	6.39	0.0	0.0	1.46	0.0	4.94	0.0	0.0	12.79	G190A:A292G:A299G:G576T:A592G	G74D:H110R:A207S:E212G	3153.259963098308
AAAAACCAACAAACCTCCCA	GTTGATGCTA	B	ppluGFP	23.92	12.45	0.0	0.0	0.14	0.0	0.0	0.0	36.51000000000001	G190A:A292G:A299G:G576T:A592G	G74D:H110R:A207S:E212G	969.1437328032137
AAAAACCAACACAAACAACC	CTGTATTGCG	B	ppluGFP	1.24	0.0	0.0	0.0	0.0	0.0	0.0	0.0	1.24	T195A:T581A:A634G	Y76N:F208L:Q231R	590.0
AAAAACCAACATACCAACAT	TAGCAGATCA	B	ppluGFP	5.03	21.91	1.44	0.0	0.0	0.0	0.0	0.0	28.380000000000006	A12G:A252G:G434A:A509T	K15E:N97D:M158I	1575.7720495666363
AAAAACCAACATTTCACCTT	GGAGTCGCTA	B	ppluGFP	0.0	0.07	0.0	0.0	0.0	9.87	4.0	0.0	13.94	wt	wt	16443.278539091265
AAAAACCAAGAAAAAAACAC	AGCTGTATGG	B	ppluGFP	1.6	0.0	0.0	0.0	0.0	1.04	0.0	0.0	2.64	T49C:A89G:C159T:A388G:A441T:T451C:G554A	V27A:H64Y:D142G:N162Y:V165A	590.0
AAAAACCAAGACAACTATGC	CAGTGATTAA	B	ppluGFP	23.32	0.0	0.0	0.0	0.0	0.13	0.0	0.09	23.54	C47T:C258T:C293T:A410T:T464C	R99C	590.0
AAAAACCAAGACAACTATGC	CTAAGTTAAG	B	ppluGFP	44.21	0.0	0.0	0.0	0.0	0.0	0.24	0.0	44.45	C47T:C258T:C293T:A410T:T464C	R99C	590.0
AAAAACCAAGACAACTATGC	GCCTTTAGTG	B	ppluGFP	11.7	0.0	0.0	0.0	0.0	0.0	0.0	0.0	11.7	C47T:C258T:C293T:A410T:T464C	R99C	590.0
AAAAACCAAGATAAACAACC	TCTTCCTAGT	B	ppluGFP	0.0	0.0	0.0	0.87	0.27	1.82	0.12	0.0	3.08	G41T:A123G:A590G	K52E	12459.47372780691
AAAAACCAATACAATAAAAT	CGTAATGGCG	B	ppluGFP	0.0	0.0	0.0	0.0	0.0	2.21	0.0	0.0	2.21	T246C:A509G:T598C:T616G:A621G	Y95H:L214P:L225R:I227V	14881.992730696675
AAAAACCAATGAGCAAAACA	GCGTATGACG	B	ppluGFP	0.0	0.0	0.0	0.95	0.0	0.0	0.0	0.0	0.95	G134A:A213G:C288T	N84D:L109F	6000.922811263899
AAAAACCAATTATAGAAAAT	AGGGTACATT	B	ppluGFP	6.95	0.0	0.0	0.0	0.0	0.0	0.0	0.0	6.95	A131G:T207C:T246A:T575C:A628G	Y80H:Y95N:E229G	590.0
AAAAACCAATTATAGAAAAT	ATGACGCTGG	B	ppluGFP	3.99	0.0	0.0	0.0	0.0	0.0	0.0	0.0	3.99	A131G:T207C:T246A:T575C:A628G	Y80H:Y95N:E229G	590.0
AAAAACCAATTATAGAAAAT	CTGGGCTACG	B	ppluGFP	0.84	0.0	0.0	0.0	0.0	0.0	0.0	0.0	0.84	A131G:T207C:T246A:T575C:A628G	Y80H:Y95N:E229G	590.0
AAAAACCAATTATAGAAAAT	GGCTGGACGG	B	ppluGFP	1.24	0.0	1.92	0.0	0.14	0.0	0.0	0.0	3.3000000000000003	A131G:T207C:T246A:T575C:A628G	Y80H:Y95N:E229G	2266.487895582207
AAAAACCAATTATAGAAAAT	GGTGAGATTT	B	ppluGFP	0.92	0.0	0.0	0.0	0.0	0.0	0.0	0.0	0.92	A131G:T207C:T246A:T575C:A628G	Y80H:Y95N:E229G	590.0
AAAAACCAATTATAGAAAAT	TATATATGCG	B	ppluGFP	11.74	0.44	0.0	1.38	0.0	0.0	0.0	0.0	13.56	A131G:T207C:T246A:T575C:A628G	Y80H:Y95N:E229G	590.0
AAAAACCAATTCAAACCCAT	TTCAATCCAC	B	ppluGFP	1.24	0.95	0.0	0.0	0.0	0.0	0.0	0.0	2.19	C7T:A356T:T379A:T513A:T550C	A2V:I139N:S186T:I198T	1119.7998791907546
AAAAACCACAACCAAACCAA	CATGCTACCA	B	ppluGFP	0.0	0.0	0.0	0.0	1.5	0.0	0.0	0.0	1.5	G146A:T154A:T263A:T311C:T379A:G481A:A665G	L62H:I139N:R175H	10058.948822616836
AAAAACCACAACCAAACCAA	GCGCTAGGTC	B	ppluGFP	3.59	0.0	0.0	0.0	0.0	1.04	6.93	0.0	11.56	G146A:T154A:T263A:T311C:T379A:G481A:A665G	L62H:I139N:R175H	13372.339451233216
AAAAACCACAATTTAAAAGT	TCGCGGCAAA	B	ppluGFP	0.0	0.0	0.0	0.0	4.91	6.1	2.12	0.0	13.13	T376.:.379A:G446A	V138A	13714.412978117363
AAAAACCACAATTTAAAAGT	TGGGGAGCGG	B	ppluGFP	0.0	0.0	0.0	0.0	0.27	1.04	0.0	0.0	1.31	T376.:.379A:G446A	V138A	13230.650578105206
AAAAACCACAGAAAAAAAAC	ATTGTTGTAC	B	ppluGFP	0.0	0.0	0.0	0.0	7.5	0.0	0.0	0.0	7.5	A337G	D125G	10058.948822616836
AAAAACCACAGAAAAAAAAC	GCTGAGGTAC	B	ppluGFP	0.0	0.0	0.0	0.0	7.23	2.08	0.0	0.0	9.31	A337G	D125G	11760.328961041108
AAAAACCACAGAAAAAAAAC	GGTCTGGCGT	B	ppluGFP	0.0	0.0	0.0	0.0	11.6	0.0	0.0	0.0	11.6	A337G	D125G	10058.948822616836
AAAAACCACAGAAAAAAAAC	GTGGATTGCA	B	ppluGFP	0.0	0.0	0.0	2.4	10.23	10.0	2.7	0.36	25.69	A337G	D125G	12609.582844531296
AAAAACCACAGAAAAAAAAC	GTGGTACACG	B	ppluGFP	0.0	0.0	0.0	0.0	1.64	0.0	0.12	0.0	1.7599999999999998	A337G	D125G	11284.227684328453
AAAAACCACAGAAAAAAAAC	TCAAGAGTCA	B	ppluGFP	0.0	0.0	0.0	0.0	8.73	2.21	0.0	0.0	10.94	A337G	D125G	11779.386489689528
AAAAACCACAGAAAAAAAAC	TTTCGCTTCA	B	ppluGFP	0.0	0.0	0.0	0.0	0.0	3.9	0.0	0.0	3.9	A337G	D125G	14881.992730696675
AAAAACCACCCGACCACCTC	GCGTCATAGT	B	ppluGFP	1.24	0.0	0.0	0.0	0.0	0.0	0.0	0.0	1.24	T40C:T112C:A120C:A181T:T376A:G462T:A635G	L24P:M48T:T51P:Y71F:V138D:A169S	590.0
AAAAACCACCGCCCCTCCCT	GTCAAGAATA	B	ppluGFP	2.0	0.0	0.0	0.0	0.0	0.0	0.0	0.0	2.0	A52T:T195C:C477A:G486A:T498C	E28V:Y76H:L174M:G177S:S181P	590.0
AAAAACCACCTCACCGCCCC	ACGTGGTGCG	B	ppluGFP	1.6	0.0	0.0	0.0	0.0	0.0	0.0	0.0	1.6	C633T	Q231*	590.0
AAAAACCACCTCACCGCCCC	GATCGGGTAG	B	ppluGFP	0.56	0.0	0.0	0.0	0.0	0.0	0.0	0.0	0.56	C633T	Q231*	590.0
AAAAACCACCTCACCGCCCC	GGCCATGGGG	B	ppluGFP	0.88	0.0	0.0	0.0	0.0	0.0	0.12	0.0	1.0	C633T	Q231*	590.0
AAAAACCACTAACCCTCCCT	GGGATCATCC	B	ppluGFP	0.0	0.0	0.0	0.0	6.82	13.38	13.87	0.0	34.07	A374G:A441T:C482T	N162Y	16193.256656136755
AAAAACCAGAAAACAACATA	TTCGCCTTAG	B	ppluGFP	0.04	0.0	0.0	0.0	0.0	3.12	2.82	0.0	5.98	G210T:T423C	E81*	17179.587080598256
AAAAACCAGAACAAAACACC	CGCGCAGTGC	B	ppluGFP	0.0	0.0	0.0	0.0	0.0	1.95	0.0	0.0	1.95	A52G:C256T:T379A:A396T	E28G:T98M:I139N:I145F	14881.992730696675
AAAAACCAGGGCATAAACCA	GGGCGGCAGT	B	ppluGFP	0.0	0.0	0.0	1.46	0.0	5.06	0.0	0.0	6.52	T28A:C527T	I20N	13393.522063970371
AAAAACCAGTCTTAAACCAG	ACGCTGTCGG	B	ppluGFP	0.92	0.0	0.0	0.0	0.0	0.0	0.0	0.0	0.92	A115T:T143A:T166C:A253G:C272T:.532A	K49M:M66T:N97S:S192K:A193R:I194D:H195P:S197E:I198Y:L199S:Q200A:N201E:G202W:G203R:P204S:M205Y:F206V:A207C:R209S:R210P:V211R:E212R:E213R:L214T:H215P:S221Q:N222Q:T223H:E224*:L225T:I227D:V228C:E229R:Y230V:Q231S:H232T:A233R:F234L:K235Q:T236D:P237A:I238H:A239C:A241R:*246M	590.0
AAAAACCATAATAAACATCC	CAGCTCTTGC	B	ppluGFP	0.0	0.0	0.0	0.0	0.27	1.43	3.06	0.0	4.76	G294A	V111I	18320.2525644212
AAAAACCATAATAAACATCC	CGGCGTGATT	B	ppluGFP	1.2	0.0	0.0	0.0	0.0	10.26	4.47	0.0	15.93	G294A	V111I	15909.655330789807
AAAAACCATAATAAACATCC	CTGGCTTGTG	B	ppluGFP	0.0	0.0	0.0	1.38	3.68	16.36	2.59	2.08	26.09	G294A	V111I	14795.523350065532
AAAAACCATAATAAACATCC	TCACCCGCCC	B	ppluGFP	0.0	0.0	0.0	0.0	0.14	0.78	4.35	0.0	5.27	G294A	V111I	18945.842003735925
AAAAACCATTACTCAAAACA	GTTACGGAAG	B	ppluGFP	3.27	0.0	0.0	0.0	0.0	0.0	0.0	0.0	3.27	T263C:T301C:C373T:G536A	F113S:S137L	590.0
AAAAACCCAAAACCAAGACC	ATTTCTTTGC	B	ppluGFP	0.0	0.0	3.35	1.24	3.41	0.0	0.0	0.0	8.0	G78T:G86T	G37C	6434.637347258743
AAAAACCCAAAACCAAGACC	CCCCTTTGGT	B	ppluGFP	0.0	0.0	0.19	0.0	12.01	0.0	0.0	0.0	12.2	G78T:G86T	G37C	9275.661635649916
AAAAACCCAAAACCAAGACC	CCGTTGTCTT	B	ppluGFP	0.0	0.0	3.54	5.53	1.64	0.0	0.0	0.0	10.71	G78T:G86T	G37C	5416.039036655263
AAAAACCCAAAACCAAGACC	GCAAGGTTCC	B	ppluGFP	0.0	0.0	0.0	7.21	0.82	0.0	0.12	0.0	8.15	G78T:G86T	G37C	7025.040939950497
AAAAACCCAAAACCAAGACC	GCTATCGTAT	B	ppluGFP	0.0	0.0	10.73	6.84	3.82	0.0	0.0	0.0	21.39	G78T:G86T	G37C	4814.401525659115
AAAAACCCAAAACCAAGACC	TTGCGCTAGT	B	ppluGFP	0.0	0.0	0.0	4.37	2.32	0.0	0.0	0.0	6.69	G78T:G86T	G37C	7400.614088861691
AAAAACCCAAAATAAAAACT	ATGTTCTGCT	B	ppluGFP	0.0	0.0	0.0	0.0	0.82	0.0	0.0	0.0	0.82	G386T	wt	10058.948822616836
AAAAACCCAAAATAAAAACT	GCAATTCGGA	B	ppluGFP	0.0	0.0	0.0	0.0	5.46	12.21	8.34	2.99	29.0	G386T	wt	16362.68284465192
AAAAACCCAAACACACAAAC	AGTTGTCGAA	B	ppluGFP	5.11	0.0	0.0	0.0	0.14	0.0	0.0	0.0	5.25	A106G:A211T:A235T:C256T:C332A:T503A:T513A:A546G:C602T	N46S:E81V:N91I:T98M:F182L:S186T:S197G	590.0
AAAAACCCAAACACACAAAC	ATCAGGTCAC	B	ppluGFP	2.28	0.0	0.0	0.0	0.0	0.0	0.0	0.0	2.28	A106G:A211T:A235T:C256T:C332A:T503A:T513A:A546G:C602T	N46S:E81V:N91I:T98M:F182L:S186T:S197G	590.0
AAAAACCCAAACACACAAAC	GTCACCGTTA	B	ppluGFP	4.47	0.0	0.0	0.0	0.0	0.0	0.0	0.0	4.47	A106G:A211T:A235T:C256T:C332A:T503A:T513A:A546G:C602T	N46S:E81V:N91I:T98M:F182L:S186T:S197G	590.0
AAAAACCCAAGTAACGCCCC	AAGTGACTGT	B	ppluGFP	2.24	0.0	0.0	0.0	0.0	0.0	0.12	0.0	2.3600000000000003	G94A:G113T:C209T:G273A:A354G:C600T	G42D:M48I:E104K:T131A:H215Y	590.0
AAAAACCCAAGTAACGCCCC	ATTACGGTGG	B	ppluGFP	0.0	0.0	0.0	0.0	1.5	0.0	1.06	0.0	2.56	G94A:G113T:C209T:G273A:A354G:C600T	G42D:M48I:E104K:T131A:H215Y	14030.031980619322
AAAAACCCAAGTAACGCCCC	TGCGCTTTTC	B	ppluGFP	1.0	0.0	0.0	0.0	0.0	0.78	0.0	0.0	1.78	G94A:G113T:C209T:G273A:A354G:C600T	G42D:M48I:E104K:T131A:H215Y	1634.815854320879
AAAAACCCACACAACTGATA	ATTCCGGTTA	B	ppluGFP	0.0	0.0	0.0	0.0	2.86	9.74	1.06	0.27	13.93	C62T	wt	14328.046137974092
AAAAACCCACACAACTGATA	GACAGCGTTG	B	ppluGFP	0.0	0.0	0.0	0.0	0.0	4.81	0.0	0.0	4.81	C62T	wt	14881.992730696675
AAAAACCCACACAACTGATA	GGCCCAGGTG	B	ppluGFP	0.0	0.0	0.0	0.0	0.0	12.47	12.81	0.0	25.28	C62T	wt	17334.658611334504
AAAAACCCACACAACTGATA	GGGGCTGGGT	B	ppluGFP	0.0	0.0	0.0	0.0	6.14	5.45	2.7	1.36	15.65	C62T	wt	14229.421116297524
AAAAACCCACACAACTGATA	GGTAATGCCT	B	ppluGFP	0.0	0.0	0.0	0.0	0.0	0.0	2.12	1.99	4.11	C62T	wt	24056.76103684216
AAAAACCCACACACAACCGC	ATGTGTATCG	B	ppluGFP	0.0	0.0	0.0	0.0	0.55	17.27	8.46	0.0	26.28	T311C	wt	16414.747787192537
AAAAACCCACACACAACCGC	CAGTACGCTG	B	ppluGFP	0.0	0.0	0.0	0.0	3.0	3.38	0.0	0.0	6.38	T311C	wt	12534.071837405756
AAAAACCCACACACAACCGC	CGGCTTTAAG	B	ppluGFP	0.0	0.0	0.0	1.75	10.1	17.66	13.63	0.0	43.14	T311C	wt	15137.641063781872
AAAAACCCACACACAACCGC	CTTCCCCCTG	B	ppluGFP	0.0	0.0	0.0	0.0	0.0	6.62	4.58	0.0	11.2	T311C	wt	17070.856089189594
AAAAACCCACACACAACCGC	GACGACCAGG	B	ppluGFP	0.0	0.0	0.0	0.0	0.0	3.12	5.05	0.0	8.17	T311C	wt	17682.867293179923
AAAAACCCACACACAACCGC	GAGTCTGGGT	B	ppluGFP	0.0	0.0	0.0	0.0	13.78	10.13	10.69	0.0	34.6	T311C	wt	14441.383226094043
AAAAACCCACACACAACCGC	TCCCCAACGT	B	ppluGFP	0.0	0.0	0.0	0.0	0.0	9.09	0.0	1.63	10.72	T311C	wt	16400.71005039094
AAAAACCCACACACAACCGC	TCTGTGGCTG	B	ppluGFP	0.0	0.0	0.0	0.0	5.87	17.79	3.64	1.99	29.29	T311C	wt	14844.265395376999
AAAAACCCACCCAGACCCCA	ACTTAGCGCA	B	ppluGFP	0.0	0.0	0.0	0.0	0.0	1.82	0.0	0.0	1.82	T141C:T372C	S58P:S137P	14881.992730696675
AAAAACCCACCCAGACCCCA	CGAGGCACTG	B	ppluGFP	0.0	0.0	0.0	0.0	0.0	0.91	0.0	0.0	0.91	T141C:T372C	S58P:S137P	14881.992730696675
AAAAACCCACCCAGACCCCA	CGGAGGGCGT	B	ppluGFP	0.4	0.0	0.0	0.0	3.96	0.0	0.0	0.0	4.36	T141C:T372C	S58P:S137P	9035.658102927877
AAAAACCCAGGTTTAAACTG	TAGATGTTCA	B	ppluGFP	0.0	0.0	0.0	0.07	0.95	3.25	8.58	0.0	12.85	C3T:A131G:A211G	P1S:E81G	18504.7273864116
AAAAACCCATGTGACTCCCC	CAGCTCCAAG	B	ppluGFP	0.0	0.0	0.67	0.0	0.0	4.29	0.0	0.0	4.96	T29C:T177C:T303C	F70L:S114P	13423.235978290957
AAAAACCCCAACACAAAATC	TGACAGGAGA	B	ppluGFP	1.64	0.0	0.0	0.0	0.0	0.0	0.0	0.0	1.64	A237G:A393T:T513C	N92D:I144F:S186P	590.0
AAAAACCCCAAGTCAACAAC	CAATAGGGGT	B	ppluGFP	0.0	0.0	0.0	2.77	4.64	0.0	0.0	0.0	7.41	T246A:C395T:T445C:G650A	Y95N:V163A	7926.839326947189
AAAAACCCCAAGTCAACAAC	CACCCGCAGG	B	ppluGFP	0.0	0.0	0.0	2.47	1.91	0.26	0.59	0.0	5.23	T246A:C395T:T445C:G650A	Y95N:V163A	8471.412419827071
AAAAACCCCAAGTCAACAAC	TGGTGGGATG	B	ppluGFP	0.0	0.0	0.0	1.89	0.68	0.0	0.0	0.0	2.57	T246A:C395T:T445C:G650A	Y95N:V163A	7301.87730728317
AAAAACCCTACCCCCCACCC	CGGTGCGATT	B	ppluGFP	0.68	2.98	2.97	2.91	0.0	0.0	0.0	0.0	9.54	C68T:C74T:C191A:T311A:C412A:C552A	T151N:L199M	3212.2571692387896
AAAAACCCTACCCCCCACCC	GATCGGGTAG	B	ppluGFP	0.0	1.67	2.3	0.0	0.0	0.0	0.0	0.0	3.97	C68T:C74T:C191A:T311A:C412A:C552A	T151N:L199M	2348.224741950696
AAAAACCCTCACAAGCCACA	CCCCGCGTTT	B	ppluGFP	0.0	0.0	0.0	0.0	0.68	3.12	0.0	0.0	3.8	T423A	L155M	13307.315992554792
AAAAACCCTCACAAGCCACA	CCGTAGCCTA	B	ppluGFP	0.0	0.0	0.0	0.0	0.0	8.83	1.76	0.0	10.59	T423A	L155M	16551.83441861846
AAAAACCCTCACAAGCCACA	CTGCGTTCAG	B	ppluGFP	0.0	0.0	0.0	0.0	6.41	7.4	7.52	0.0	21.33	T423A	L155M	15303.332202911635
AAAAACCCTCACAAGCCACA	GTGTGTTGTC	B	ppluGFP	0.0	0.0	0.0	0.0	0.0	1.04	0.24	0.36	1.64	T423A	L155M	16971.443469967122
AAAAACCCTCACAAGCCACA	TAGTTCCTGT	B	ppluGFP	0.0	0.0	0.0	1.82	3.41	1.69	0.12	0.0	7.04	T423A	L155M	10130.306751835767
AAAAACCCTCACAAGCCACA	TTAATGGGGC	B	ppluGFP	0.0	0.0	0.0	0.58	6.55	5.58	6.11	0.0	18.82	T423A	L155M	14611.096331218703
AAAAACCCTCCGCTCATCGT	CGAATTCGAC	B	ppluGFP	0.0	0.0	0.0	0.0	1.5	0.0	0.0	0.0	1.5	T381A:G557A	F140I	10058.948822616836
AAAAACCCTCCGCTCATCGT	GTGTTTCTAG	B	ppluGFP	1.64	0.0	0.0	0.0	0.0	0.0	0.0	0.0	1.64	T381A:G557A	F140I	590.0
AAAAACCGAAAAAAACAGAA	GGTATCTTAA	B	ppluGFP	0.0	0.0	0.0	1.53	19.92	4.55	0.35	0.0	26.350000000000005	T223A:A330T:T365C:G404T:A519G:T560C	L87H:I123F:M188V	10716.440953056805
AAAAACCGAACTGACAACTA	CACGAGGCAA	B	ppluGFP	1.88	0.0	0.0	0.0	0.0	0.0	0.0	0.0	1.88	T415C:T513A:A607G	V152A:S186T:N222S	590.0
AAAAACCGAACTGACAACTA	CGCCTAGTGT	B	ppluGFP	3.35	0.0	0.0	0.0	0.0	0.0	0.0	0.0	3.35	T415C:T513A:A607G	V152A:S186T:N222S	590.0
AAAAACCGAACTGACAACTA	GAACGCGCGT	B	ppluGFP	0.0	0.0	0.0	0.0	4.09	8.05	2.47	0.0	14.61	T415C:T513A:A607G	V152A:S186T:N222S	14300.59143667829
AAAAACCGAACTGACAACTA	TCTCTCCTCG	B	ppluGFP	0.0	0.0	0.0	0.8	0.0	0.0	0.0	0.0	0.8	T415C:T513A:A607G	V152A:S186T:N222S	6000.922811263899
AAAAACCGCAAAGGAAAATT	GGCTAAGTTT	B	ppluGFP	0.0	0.0	0.0	0.0	5.59	0.0	0.0	0.0	5.59	A313G:C644A	Y117C:F234L	10058.948822616836
AAAAACCGCAAAGGAAAATT	GTCACCAAGA	B	ppluGFP	0.0	0.0	0.0	0.0	0.27	8.31	0.0	0.0	8.58	A313G:C644A	Y117C:F234L	13923.24063216288
AAAAACCGCAAAGGAAAATT	TCCTTCTAGG	B	ppluGFP	0.0	0.0	0.0	0.73	0.0	0.0	0.0	0.0	0.73	A313G:C644A	Y117C:F234L	6000.922811263899
AAAAACCGTCACAAACAAAA	ATTGCGCATG	B	ppluGFP	0.0	0.0	0.0	0.0	2.18	20.65	8.58	0.0	31.41	C191A	wt	15906.492213733101
AAAAACCGTCACAAACAAAA	TTCCTGTCAG	B	ppluGFP	0.0	0.0	0.0	0.0	0.0	0.0	4.58	0.0	4.58	C191A	wt	20717.929248084907
AAAAACCGTCACAACACAAC	CCATCGTATG	B	ppluGFP	0.0	0.0	0.1	0.0	0.41	2.99	6.23	0.36	10.090000000000002	T502A:C587T	F182Y	18558.6287297569
AAAAACCGTCACAACACAAC	CGGCTCTGTC	B	ppluGFP	0.0	0.0	0.0	0.0	0.0	0.13	1.29	0.0	1.42	T502A:C587T	F182Y	18926.3709234307
AAAAACCGTCACAACACAAC	CTAGGAATTT	B	ppluGFP	0.0	0.0	0.0	0.0	0.0	5.19	1.29	0.0	6.48	T502A:C587T	F182Y	16620.802279283722
AAAAACCGTCACAACACAAC	GGGCGGGATT	B	ppluGFP	0.0	0.0	0.0	0.0	0.0	0.0	1.29	1.09	2.38	T502A:C587T	F182Y	23953.379453644702
AAAAACCGTCACAACACAAC	GGGGCTGGGT	B	ppluGFP	0.0	0.0	0.0	0.0	0.0	0.0	6.7	0.45	7.15	T502A:C587T	F182Y	22369.16215553648
AAAAACCGTCACAACACAAC	GTGCAGTTGT	B	ppluGFP	0.0	0.0	0.0	0.0	2.59	1.3	5.41	11.14	20.44	T502A:C587T	F182Y	23639.514086439835
AAAAACCGTCACAACACAAC	TCTAGTACTT	B	ppluGFP	0.0	0.0	0.0	0.0	0.0	0.0	2.47	0.0	2.47	T502A:C587T	F182Y	20717.929248084907
AAAAACCGTGAAAACGGCCC	GACGAACCTT	B	ppluGFP	0.56	0.0	0.0	0.0	0.0	0.0	0.0	0.0	0.56	T10C:A342G:A528.	M14T:K127E:S192A:A193R:I194S:H195T:P196R:S197V:I198F:L199C:Q200R:N201M:G202A:G203V:P204L:M205C:F206L:A207L:R209A:R210A:V211*:E212K:E213N:L214S:H215T:S221A:N222T:T223L:E224N:L225W:I227L:V228S:E229S:Y230I:Q231N:H232T:A233P:F234S:K235R:T236R:I238L:A239L:F240S:A241H	590.0
AAAAACCGTGAAAACGGCCC	TCGTCTGGTC	B	ppluGFP	1.92	0.0	0.0	0.0	0.0	0.0	0.0	0.0	1.92	T10C:A342G:A528.	M14T:K127E:S192A:A193R:I194S:H195T:P196R:S197V:I198F:L199C:Q200R:N201M:G202A:G203V:P204L:M205C:F206L:A207L:R209A:R210A:V211*:E212K:E213N:L214S:H215T:S221A:N222T:T223L:E224N:L225W:I227L:V228S:E229S:Y230I:Q231N:H232T:A233P:F234S:K235R:T236R:I238L:A239L:F240S:A241H	590.0
AAAAACCGTGAAAACGGCCC	TTTTATGTTT	B	ppluGFP	6.11	0.0	0.0	0.51	0.0	11.17	2.23	0.0	20.02	T10C:A342G:A528.	M14T:K127E:S192A:A193R:I194S:H195T:P196R:S197V:I198F:L199C:Q200R:N201M:G202A:G203V:P204L:M205C:F206L:A207L:R209A:R210A:V211*:E212K:E213N:L214S:H215T:S221A:N222T:T223L:E224N:L225W:I227L:V228S:E229S:Y230I:Q231N:H232T:A233P:F234S:K235R:T236R:I238L:A239L:F240S:A241H	10323.272053395724
AAAAACCTAAAAGCAACATA	GATACATTAC	B	ppluGFP	0.56	0.0	0.0	0.0	0.0	0.0	0.0	0.0	0.56	G77T:A108T:T306C:C309A	E36D:K47*:Y115H:R116S	590.0
AAAAACCTAAAAGCAACATA	GCTCTGTGCT	B	ppluGFP	0.0	0.0	0.0	0.0	2.73	0.0	0.0	0.0	2.73	G77T:A108T:T306C:C309A	E36D:K47*:Y115H:R116S	10058.948822616836
AAAAACCTAAAAGCAACATA	TTCTTTGCAG	B	ppluGFP	0.0	0.0	2.3	0.0	0.0	0.0	0.0	0.0	2.3	G77T:A108T:T306C:C309A	E36D:K47*:Y115H:R116S	3314.438439328597
AAAAACCTAAATGACAGTCT	ACCCGATGTA	B	ppluGFP	0.0	0.0	0.0	0.73	7.23	11.56	7.52	0.0	27.04	A523G:A528G	H189R:K191E	14800.149401147426
AAAAACCTAAATGACAGTCT	AGGCTTTTCG	B	ppluGFP	0.0	0.0	0.0	0.0	1.36	10.52	0.24	0.0	12.12	A523G:A528G	H189R:K191E	14255.035741522866
AAAAACCTAAATGACAGTCT	CGCGATGGAG	B	ppluGFP	0.0	0.0	0.0	0.36	3.0	9.09	3.53	0.0	15.98	A523G:A528G	H189R:K191E	14931.984922152236
AAAAACCTAAATGACAGTCT	GACCTAGAGG	B	ppluGFP	0.88	0.0	0.0	0.0	2.86	16.49	13.98	0.0	34.21	A523G:A528G	H189R:K191E	16535.408070697475
AAAAACCTAAATGACAGTCT	GGCCCGTACC	B	ppluGFP	0.0	0.0	0.0	0.0	6.55	33.9	21.5	0.0	61.95	A523G:A528G	H189R:K191E	16150.619151208222
AAAAACCTAAATGACAGTCT	TGTCTTATGG	B	ppluGFP	0.0	0.0	0.0	0.0	4.64	12.34	17.86	0.0	34.84	A523G:A528G	H189R:K191E	17249.940876356482
AAAAACCTAAATGACAGTCT	TTGTTCCGGG	B	ppluGFP	0.04	0.0	0.0	0.0	0.0	8.57	3.88	0.0	12.489999999999998	A523G:A528G	H189R:K191E	16569.22003870815
AAAAACCTAACACGAACATA	AATGGATGTG	B	ppluGFP	0.0	0.0	0.0	0.0	7.64	7.4	8.58	3.89	27.51	wt	wt	16735.742370765398
AAAAACCTAACACGAACATA	ATTGGCGCAA	B	ppluGFP	0.04	0.0	0.0	0.0	7.91	6.1	16.8	0.0	30.85	wt	wt	16972.64971610741
AAAAACCTAACACGAACATA	CTGATTTACG	B	ppluGFP	0.0	0.0	0.0	0.0	0.14	3.51	1.41	0.0	5.06	wt	wt	16174.708848984632
AAAAACCTAACACGAACATA	GATACTTCGT	B	ppluGFP	1.36	0.0	0.0	0.0	2.73	6.49	15.16	0.0	25.74	wt	wt	17740.940457001874
AAAAACCTAACACGAACATA	GATGGCTGGA	B	ppluGFP	0.0	0.0	0.0	0.0	3.27	7.53	25.73	3.35	39.88	wt	wt	19369.524712056354
AAAAACCTAACACGAACATA	GGGGCCACGT	B	ppluGFP	0.0	0.0	0.0	0.0	1.36	1.82	2.82	0.0	6.0	wt	wt	16549.459951724682
AAAAACCTAACACGAACATA	GTCAGAGGGG	B	ppluGFP	0.0	0.0	0.0	0.0	3.82	0.91	1.41	1.9	8.04	wt	wt	15901.40539185531
AAAAACCTAACACGAACATA	TCTTGAAGCG	B	ppluGFP	0.0	0.0	0.0	0.0	0.41	3.12	10.93	0.0	14.46	wt	wt	18766.82949616092
AAAAACCTAACACGAACATA	TTGAGGGTCA	B	ppluGFP	0.0	0.0	0.0	0.0	0.0	16.23	11.16	0.0	27.39	wt	wt	17066.950146488325
AAAAACCTACGTAAAACCGC	ACCAATGCGG	B	ppluGFP	0.0	0.0	0.0	0.0	0.14	10.91	3.88	0.0	14.93	A135G:A299G:C488T:A530C:T581C	T56A:K191N	16269.402815775305
AAAAACCTACGTAAAACCGC	CATCCTTCAC	B	ppluGFP	0.0	0.0	0.0	0.0	1.09	4.42	8.58	0.0	14.09	A135G:A299G:C488T:A530C:T581C	T56A:K191N	18095.81719706409
AAAAACCTACGTAAAACCGC	CTTCGACACG	B	ppluGFP	0.0	0.0	0.0	0.0	1.64	20.91	5.52	0.0	28.07	A135G:A299G:C488T:A530C:T581C	T56A:K191N	15600.094218677446
AAAAACCTACGTAAAACCGC	CTTTGTCCGA	B	ppluGFP	0.0	0.0	0.0	0.0	0.55	16.62	7.05	0.0	24.22	A135G:A299G:C488T:A530C:T581C	T56A:K191N	16266.016907943918
AAAAACCTACGTAAAACCGC	GATGGCGAGG	B	ppluGFP	0.04	0.0	0.0	0.15	2.18	36.23	6.58	6.7	51.88	A135G:A299G:C488T:A530C:T581C	T56A:K191N	15952.775456351468
AAAAACCTACGTAAAACCGC	GGGCCTGTCT	B	ppluGFP	0.0	0.0	0.0	0.0	1.77	5.19	3.76	0.54	11.260000000000002	A135G:A299G:C488T:A530C:T581C	T56A:K191N	16237.566083221844
AAAAACCTATAGAAACACCA	GAGCAACTTG	B	ppluGFP	0.0	0.0	0.0	0.0	0.0	5.97	12.69	0.0	18.66	G400A:T503C	R147H	17902.622346848642
AAAAACCTCAACGGACACCT	GGAACTTCGA	B	ppluGFP	0.92	0.0	0.0	0.0	0.0	1.56	0.0	0.0	2.48	T61C:G101A:G449T:G483A:A509T	L31P:M44I:D176N	8382.354838936359
AAAAACCTCAACGGACACCT	TCGGCCTCAT	B	ppluGFP	1.08	0.0	0.0	0.0	0.0	0.0	0.0	0.0	1.08	T61C:G101A:G449T:G483A:A509T	L31P:M44I:D176N	590.0
AAAAACCTCAAGTCAAACTA	GTCTATGTGG	B	ppluGFP	0.0	0.0	0.0	4.37	46.79	32.6	1.88	0.0	85.64	A266G:C288A:C516T	L109I:H187Y	11822.28831713954
AAAAACCTCCCCCCAACCCC	GTGCGTTATT	B	ppluGFP	0.0	0.0	0.0	0.0	17.05	18.18	19.62	0.0	54.85000000000001	T143C:C227T	wt	15284.37862329319
AAAAACCTTCAACCTAACTA	AGGGCGGTTT	B	ppluGFP	0.0	0.0	0.0	0.0	0.0	0.65	0.0	0.0	0.65	G167T:A249C:A316T:A342T:C485T:C540A:T575C	M66I:T96P:E118V:K127*:H195N	14881.992730696675
AAAAACCTTCAACCTAACTA	TCTGGACTGG	B	ppluGFP	0.0	0.0	0.0	1.46	0.0	0.0	2.47	0.0	3.93	G167T:A249C:A316T:A342T:C485T:C540A:T575C	M66I:T96P:E118V:K127*:H195N	15774.821342238665
AAAAACCTTCGCCCCAGCTT	AGGGGACACA	B	ppluGFP	0.84	0.0	0.0	0.0	0.0	0.0	0.0	0.0	0.84	A99T:T143A:A305G:T372C:C533T	M44L:S137P	590.0
AAAAACCTTCGCCCCAGCTT	GGGAGAGTGG	B	ppluGFP	1.28	0.0	0.0	0.0	2.32	0.0	0.12	0.0	3.72	A99T:T143A:A305G:T372C:C533T	M44L:S137P	6396.132540235321
AAAAACCTTCGCCCCAGCTT	GGTCGGCGTA	B	ppluGFP	2.88	0.0	0.0	1.67	2.05	0.52	0.12	0.0	7.24	A99T:T143A:A305G:T372C:C533T	M44L:S137P	4557.593236403733
AAAAACCTTCGCCCCAGCTT	GGTGGAAAAC	B	ppluGFP	0.0	0.0	0.0	0.0	0.0	0.78	0.0	0.0	0.78	A99T:T143A:A305G:T372C:C533T	M44L:S137P	14881.992730696675
AAAAACCTTGACAAAAACTT	AGGGGACACA	B	ppluGFP	0.0	0.0	0.0	0.0	2.18	0.0	0.0	0.0	2.18	T242A:A418T	E153V	10058.948822616836
AAAAACCTTGACAAAAACTT	GGATGATCCG	B	ppluGFP	0.28	0.0	0.0	0.0	0.0	0.0	0.0	0.0	0.28	T242A:A418T	E153V	590.0
AAAAACCTTGACAAAAACTT	TCTCCCGTGT	B	ppluGFP	0.0	0.0	0.67	0.0	0.0	0.0	0.0	0.0	0.67	T242A:A418T	E153V	3314.438439328597
AAAAACCTTGGAACACATTG	GCCCCGGTTG	B	ppluGFP	0.0	0.0	0.0	0.0	0.0	4.68	9.17	0.0	13.85	wt	wt	17836.201083373373
AAAAACGAAAACACACAAAG	GCATAGTCTG	B	ppluGFP	4.59	0.0	0.0	0.0	0.14	0.0	0.0	0.0	4.73	G174T:G487T	G69C:G177V	590.0
AAAAACGAACGCAAAAACAT	AGCATCGGGA	B	ppluGFP	0.0	0.0	0.0	0.0	3.27	0.52	0.0	0.0	3.79	G50T:G275T:T376A:G425.:T472C:C482T:T508C:A519T:A528.:A590G	E104D:V138D:L155F:H156I:P157Q:M158W:G160A:D161T:N162T:V163C:L164W:V165*:G166A:S167R:F168S:A169L:R170A:T171P:F172L:S173P:L174C:R175V:D176T:G177A:G178A:Y179I:Y180T:S181H:F182L:V183W:V184Q:D185T:S186H:H187T:M188C:H189T:F190S:S192R:A193D:I194P:H195P:P196E:S197Y:I198S:L199A:Q200E:N201W:G202R:G203S:P204Y:M205V:F206C:A207F:F208S:R209P:V211G:E212R:E213T:L214P:H215Q:S221Q:N222H:T223*:E224T:L225G:G226D:I22…	11510.744514560163
AAAAACGAACGCAAAAACAT	CCACTTTGTT	B	ppluGFP	0.8	0.0	0.0	0.0	0.0	0.0	0.0	0.0	0.8	G50T:G275T:T376A:G425.:T472C:C482T:T508C:A519T:A528.:A590G	E104D:V138D:L155F:H156I:P157Q:M158W:G160A:D161T:N162T:V163C:L164W:V165*:G166A:S167R:F168S:A169L:R170A:T171P:F172L:S173P:L174C:R175V:D176T:G177A:G178A:Y179I:Y180T:S181H:F182L:V183W:V184Q:D185T:S186H:H187T:M188C:H189T:F190S:S192R:A193D:I194P:H195P:P196E:S197Y:I198S:L199A:Q200E:N201W:G202R:G203S:P204Y:M205V:F206C:A207F:F208S:R209P:V211G:E212R:E213T:L214P:H215Q:S221Q:N222H:T223*:E224T:L225G:G226D:I22…	590.0
AAAAACGAACGCAAAAACAT	GTATGGTCAA	B	ppluGFP	3.35	0.0	0.0	0.0	0.0	4.03	0.82	0.0	8.200000000000001	G50T:G275T:T376A:G425.:T472C:C482T:T508C:A519T:A528.:A590G	E104D:V138D:L155F:H156I:P157Q:M158W:G160A:D161T:N162T:V163C:L164W:V165*:G166A:S167R:F168S:A169L:R170A:T171P:F172L:S173P:L174C:R175V:D176T:G177A:G178A:Y179I:Y180T:S181H:F182L:V183W:V184Q:D185T:S186H:H187T:M188C:H189T:F190S:S192R:A193D:I194P:H195P:P196E:S197Y:I198S:L199A:Q200E:N201W:G202R:G203S:P204Y:M205V:F206C:A207F:F208S:R209P:V211G:E212R:E213T:L214P:H215Q:S221Q:N222H:T223*:E224T:L225G:G226D:I22…	7650.878167775236
AAAAACGAACGCAAAAACAT	GTTCACGGGC	B	ppluGFP	0.16	0.0	0.0	0.0	0.0	0.39	0.0	0.0	0.55	G50T:G275T:T376A:G425.:T472C:C482T:T508C:A519T:A528.:A590G	E104D:V138D:L155F:H156I:P157Q:M158W:G160A:D161T:N162T:V163C:L164W:V165*:G166A:S167R:F168S:A169L:R170A:T171P:F172L:S173P:L174C:R175V:D176T:G177A:G178A:Y179I:Y180T:S181H:F182L:V183W:V184Q:D185T:S186H:H187T:M188C:H189T:F190S:S192R:A193D:I194P:H195P:P196E:S197Y:I198S:L199A:Q200E:N201W:G202R:G203S:P204Y:M205V:F206C:A207F:F208S:R209P:V211G:E212R:E213T:L214P:H215Q:S221Q:N222H:T223*:E224T:L225G:G226D:I22…	13464.417615740398
AAAAACGAACGCAAAAACAT	TTGAGATTTG	B	ppluGFP	0.0	0.0	0.0	0.0	6.96	0.0	0.0	0.0	6.96	G50T:G275T:T376A:G425.:T472C:C482T:T508C:A519T:A528.:A590G	E104D:V138D:L155F:H156I:P157Q:M158W:G160A:D161T:N162T:V163C:L164W:V165*:G166A:S167R:F168S:A169L:R170A:T171P:F172L:S173P:L174C:R175V:D176T:G177A:G178A:Y179I:Y180T:S181H:F182L:V183W:V184Q:D185T:S186H:H187T:M188C:H189T:F190S:S192R:A193D:I194P:H195P:P196E:S197Y:I198S:L199A:Q200E:N201W:G202R:G203S:P204Y:M205V:F206C:A207F:F208S:R209P:V211G:E212R:E213T:L214P:H215Q:S221Q:N222H:T223*:E224T:L225G:G226D:I22…	10058.948822616836
AAAAACGACCCTTACCGTAC	CTGGCGATGG	B	ppluGFP	0.0	0.0	0.0	0.0	13.23	11.82	20.21	0.0	45.26000000000001	A36G:C39A:T416C:A441T:C455A	T23A:L24M:N162Y	16041.116791713914
AAAAACGATCACGAAAACCA	GTGTCGATGG	B	ppluGFP	3.47	0.8	0.0	0.0	0.0	0.0	2.59	0.0	6.86	G57A:A123G:C183A:T656A	E30K:K52E:H72N	590.0
AAAAACGCAAGCAAGCCACC	CGTTACTCTG	B	ppluGFP	0.0	0.0	0.0	0.0	2.05	0.0	3.64	0.0	5.69	T230C	wt	17157.630586237956
AAAAACGCAAGCAAGCCACC	GCCTCAGTAG	B	ppluGFP	0.0	0.0	0.0	1.09	1.36	18.18	23.38	13.04	57.05	T230C	wt	19739.773310789773
AAAAACGCAAGCAAGCCACC	GTCCCTCGAG	B	ppluGFP	0.0	0.0	0.0	0.0	0.0	1.82	1.29	0.0	3.1100000000000003	T230C	wt	17096.912431697085
AAAAACGCAAGCAAGCCACC	TCTACGGCTG	B	ppluGFP	3.04	0.0	0.0	0.0	0.0	4.16	8.7	0.0	15.9	T230C	wt	15919.213968261485
AAAAACGCAAGCAAGCCACC	TGCCAGCTTT	B	ppluGFP	0.0	0.0	0.0	0.0	1.64	5.84	1.06	4.98	13.52	T230C	wt	19204.850059291908
AAAAACGCACAAGAAACCAA	GGGTTTAGGG	B	ppluGFP	0.72	0.0	0.0	0.0	0.0	0.0	0.0	0.0	0.72	A12C:G94A:T112C:A172T:G438T:T503A	K15Q:G42D:M48T:Y68F:D161Y:F182L	590.0
AAAAACGCACAAGAAACCAA	TTTTGTGTGG	B	ppluGFP	1.36	0.0	0.0	0.0	0.0	0.0	4.47	0.0	5.83	A12C:G94A:T112C:A172T:G438T:T503A	K15Q:G42D:M48T:Y68F:D161Y:F182L	19152.67701484627
AAAAACGCTATCACAAACGA	ATCAGGTCAC	B	ppluGFP	1.52	4.51	6.9	0.15	3.27	0.0	0.0	0.0	16.35	G45T:C130T:G152T:A305T:A549G:A637T	G26C:A54V:I198V:H232L	2981.419414740122
AAAAACGCTATCACAAACGA	CTGAAGGTTA	B	ppluGFP	0.0	0.0	0.57	1.46	0.0	0.0	0.0	0.0	2.03	G45T:C130T:G152T:A305T:A549G:A637T	G26C:A54V:I198V:H232L	4629.462616377245
AAAAACGCTATCACAAACGA	GTAATTGCTA	B	ppluGFP	0.0	0.87	0.0	0.0	0.0	0.0	0.0	0.0	0.87	G45T:C130T:G152T:A305T:A549G:A637T	G26C:A54V:I198V:H232L	1732.4902823537564
AAAAACGCTATCACAAACGA	GTCCGATTTG	B	ppluGFP	0.04	3.57	0.1	6.11	0.14	0.0	0.0	0.0	9.96	G45T:C130T:G152T:A305T:A549G:A637T	G26C:A54V:I198V:H232L	4426.66297012576
AAAAACGCTATCACAAACGA	TCTTGAGAAT	B	ppluGFP	0.0	0.0	2.01	0.0	0.0	0.0	0.0	0.0	2.01	G45T:C130T:G152T:A305T:A549G:A637T	G26C:A54V:I198V:H232L	3314.438439328597
AAAAACGGAACATTAAAGTA	GCGTTTCCTT	B	ppluGFP	0.0	0.0	0.0	0.0	3.41	0.0	0.0	0.0	3.41	G53A:C56A:T365C:T379A	F29L:I139N	10058.948822616836
AAAAACGGACCCACGACAGC	AGGCGTCGCT	B	ppluGFP	0.0	0.0	0.0	0.0	0.0	8.31	4.94	0.0	13.25	G434T:T553C	M158I:L199P	16991.433113358667
AAAAACGGACCCACGACAGC	CGGTCCAAAC	B	ppluGFP	0.0	0.0	0.0	1.89	3.68	2.47	0.0	0.27	8.31	G434T:T553C	M158I:L199P	10730.784784605868
AAAAACGGACCCACGACAGC	GCCTCTTAAC	B	ppluGFP	0.0	0.0	0.0	0.73	0.0	1.69	1.53	0.0	3.95	G434T:T553C	M158I:L199P	15893.860104645028
AAAAACGGACCCACGACAGC	TGCATATAGT	B	ppluGFP	0.04	0.07	0.57	4.88	18.42	46.1	6.58	0.0	76.66000000000003	G434T:T553C	M158I:L199P	13714.250211399329
AAAAACGTAGACCTAACAAC	ACTCCAATCC	B	ppluGFP	0.0	0.0	0.0	0.66	7.78	10.91	0.0	0.0	19.35	A124G:C217T	K52R:P85L	12767.915126392649
AAAAACGTAGACCTAACAAC	GATTTCATTA	B	ppluGFP	0.0	0.0	0.0	0.0	4.91	5.58	0.0	0.0	10.49	A124G:C217T	K52R:P85L	12540.233111008847
AAAAACGTAGTCCAAACGGT	GACTCGTACG	B	ppluGFP	0.0	0.0	0.0	0.0	0.0	8.96	7.99	0.0	16.950000000000006	C47T:C121T:T182C	T51I	17237.635954303165
AAAAACGTGCCTGAACAGAT	AAGCTGCGGC	B	ppluGFP	0.0	0.0	0.0	0.0	0.0	3.12	3.64	0.0	6.76	G116A:A292G:G404A	H110R	17424.203126246437
AAAAACGTGCCTGAACAGAT	AGGGTTAGAA	B	ppluGFP	0.0	0.0	0.0	0.0	2.18	1.43	14.1	0.0	17.71	G116A:A292G:G404A	H110R	19120.30588747949
AAAAACGTGCCTGAACAGAT	AGTGTGACCT	B	ppluGFP	0.0	0.0	0.0	0.0	0.0	11.82	7.99	2.08	21.89	G116A:A292G:G404A	H110R	17203.815078918997
AAAAACGTGCCTGAACAGAT	CGGTGGCGAG	B	ppluGFP	0.0	0.0	0.0	0.0	0.0	10.0	2.47	0.0	12.47	G116A:A292G:G404A	H110R	16594.764015562432
AAAAACGTGCCTGAACAGAT	GACCCATCCT	B	ppluGFP	0.0	0.0	0.0	0.0	7.37	20.39	35.02	0.09	62.87000000000001	G116A:A292G:G404A	H110R	17654.765079694334
AAAAACGTGCCTGAACAGAT	GATTGGAAAG	B	ppluGFP	0.0	0.0	0.0	0.0	0.0	9.61	9.99	1.36	20.96	G116A:A292G:G404A	H110R	17668.642035622208
AAAAACGTGCCTGAACAGAT	TCACGTCGTA	B	ppluGFP	0.0	0.0	0.0	0.0	0.0	8.18	16.45	0.0	24.63	G116A:A292G:G404A	H110R	17857.364976281868
AAAAACGTGCCTGAACAGAT	TCTGGTTACG	B	ppluGFP	0.0	0.0	0.0	0.0	0.0	0.52	14.92	0.0	15.44	G116A:A292G:G404A	H110R	19355.162289375137
AAAAACGTGCCTGAACAGAT	TGTCGCCTCT	B	ppluGFP	0.0	0.0	0.0	0.0	3.82	10.39	7.76	0.0	21.97	G116A:A292G:G404A	H110R	15918.713576865564
AAAAACTAAAAATATACACA	GCTATCGAAG	B	ppluGFP	0.0	0.0	0.0	0.0	6.55	7.92	0.0	0.0	14.47	A249T:T573C:A609T	T96S:F206L:T223S	12583.892518840566
AAAAACTAAAACATACGCCC	AGGTGGCATG	B	ppluGFP	0.0	0.0	0.0	0.51	19.92	16.23	16.8	0.0	53.46	T242C:C602T:C651T	P237S	14557.715197803302
AAAAACTAAAACATACGCCC	GGCTCGGATT	B	ppluGFP	0.0	0.0	0.0	0.0	12.55	19.09	6.11	0.0	37.75	T242C:C602T:C651T	P237S	13964.93228034579
AAAAACTAAACATTTGACAT	ACCTCAGCTG	B	ppluGFP	6.79	0.0	0.0	0.0	0.0	0.0	0.0	0.0	6.79	C96T:T163C:T242C:C440G:T520C	R43C:V65A:D161E:M188T	590.0
AAAAACTAAACATTTGACAT	CGCGCAGTGC	B	ppluGFP	32.99	0.0	0.0	1.53	0.0	0.0	0.0	0.0	34.52	C96T:T163C:T242C:C440G:T520C	R43C:V65A:D161E:M188T	590.0
AAAAACTAAACATTTGACAT	CGGGCGCAGT	B	ppluGFP	9.38	4.0	0.0	0.0	0.0	0.0	0.0	0.0	13.38	C96T:T163C:T242C:C440G:T520C	R43C:V65A:D161E:M188T	1005.6436002018692
AAAAACTAAACCTCAACGCT	ATAATCAATA	B	ppluGFP	0.0	0.0	0.0	0.0	1.91	5.71	4.7	0.0	12.32	T263C:G446A:T464C	wt	16190.83623146794
AAAAACTACAAAAAAAACAA	AGAGGTTGCG	B	ppluGFP	0.08	0.0	0.0	0.0	0.0	6.75	3.64	0.18	10.65	T569C	wt	16684.74244025088
AAAAACTACAAAAAAAACAA	AGGGTGTCCC	B	ppluGFP	0.0	0.0	0.0	0.0	1.5	12.99	5.17	2.54	22.2	T569C	wt	16300.498517227104
AAAAACTACAAAAAAAACAA	CGAGTCGCTC	B	ppluGFP	0.0	0.0	0.0	0.0	0.0	8.18	1.41	0.09	9.68	T569C	wt	16476.14444637541
AAAAACTACAAAAAAAACAA	GAATTGCAGA	B	ppluGFP	0.0	0.0	0.0	1.97	0.0	5.58	4.11	0.0	11.660000000000002	T569C	wt	15791.104713931643
AAAAACTACAAAAAAAACAA	GATTTGACCG	B	ppluGFP	0.0	0.0	0.0	3.06	9.14	6.88	0.0	0.0	19.08	T569C	wt	11158.883356191058
AAAAACTACAAAAAAAACAA	GCTTGCGTCT	B	ppluGFP	0.0	0.0	0.0	0.0	0.0	0.0	8.23	0.0	8.23	T569C	wt	20717.929248084907
AAAAACTACAAAAAAAACAA	TAGTAGGGAA	B	ppluGFP	0.0	0.0	0.0	0.0	0.82	17.92	11.99	1.72	32.45	T569C	wt	16867.193205789787
AAAAACTACAAAAAAAACAA	TGCTGGGCAG	B	ppluGFP	0.0	0.0	0.0	0.0	0.0	3.38	4.35	0.0	7.729999999999999	T569C	wt	17494.65330442477
AAAAACTACCTGAAACCCCA	CTAACCGTGA	B	ppluGFP	0.0	0.0	0.0	0.0	5.32	8.96	0.0	8.88	23.160000000000004	C377T:A493T:A530G:G557A:G564A	Y179F:G203S	18297.45316849261
AAAAACTACCTGAAACCCCA	TAGAGTGGGT	B	ppluGFP	0.0	0.0	0.0	0.0	2.32	9.35	4.0	0.0	15.67	C377T:A493T:A530G:G557A:G564A	Y179F:G203S	15435.626428504103
AAAAACTACCTTTAGTAGAT	CCCTCACTCT	B	ppluGFP	0.0	0.0	0.0	0.51	0.0	1.04	0.0	0.0	1.55	C512T:G521C:T569C:T580C	M188I:F208S	12393.030383027439
AAAAACTACCTTTAGTAGAT	GATCGGCGTT	B	ppluGFP	0.0	0.0	0.0	0.58	11.05	14.68	2.35	0.0	28.66	C512T:G521C:T569C:T580C	M188I:F208S	13168.593690806028
AAAAACTACTGTATAAATTT	ACCCTTAGGG	B	ppluGFP	0.12	0.0	0.0	2.26	2.46	0.0	0.0	0.0	4.84	A12G:A105G:A211G:C413T	K15E:N46D:E81G	7705.8329441466285
AAAAACTACTGTATAAATTT	GCTAGTTGTT	B	ppluGFP	0.76	0.0	0.0	0.0	0.0	0.52	0.0	0.0	1.28	A12G:A105G:A211G:C413T	K15E:N46D:E81G	590.0
AAAAACTACTGTATAAATTT	GGATTGCGTC	B	ppluGFP	1.12	0.0	0.0	0.0	0.0	0.0	0.0	0.0	1.12	A12G:A105G:A211G:C413T	K15E:N46D:E81G	590.0
AAAAACTACTGTATAAATTT	TGATTGGAGG	B	ppluGFP	0.0	0.0	0.0	0.0	5.73	0.0	0.0	0.0	5.73	A12G:A105G:A211G:C413T	K15E:N46D:E81G	10058.948822616836
AAAAACTACTTTATTGGTGC	GCACCTTGAG	B	ppluGFP	0.0	0.0	0.0	0.0	0.0	3.77	4.82	0.0	8.59	T656A	wt	17489.879532411007
AAAAACTAGCCCAAAGTAAC	AGTTCTGGAT	B	ppluGFP	0.0	0.0	0.0	8.66	12.96	0.0	0.0	0.0	21.62	C173T:C293T:C465G	R170G	7869.043603619161
AAAAACTAGCCCAAAGTAAC	GGCGCCTCTG	B	ppluGFP	0.0	0.0	0.0	6.4	40.11	0.0	0.0	0.0	46.51	C173T:C293T:C465G	R170G	8638.103478411414
AAAAACTAGCCCAAAGTAAC	TTAATTGGAT	B	ppluGFP	0.0	0.0	0.0	1.82	0.0	0.0	0.0	0.0	1.82	C173T:C293T:C465G	R170G	6000.922811263899
AAAAACTATAACATAAAAAA	AGTGTGCTGT	B	ppluGFP	1.32	0.0	0.0	0.0	0.55	0.0	0.0	0.0	1.87	G34A:T501A:G554A:A635T	G22D:F182I:Q231H	590.0
AAAAACTATAACATAAAAAA	CATTCATTTC	B	ppluGFP	0.0	0.0	0.0	0.0	0.68	0.0	0.0	0.0	0.68	G34A:T501A:G554A:A635T	G22D:F182I:Q231H	10058.948822616836
AAAAACTATTTTTCAGATCA	AATAGGAATT	B	ppluGFP	0.0	0.0	4.21	7.79	6.41	0.0	0.0	0.0	18.41	T177C:A500G	F70L	6575.0060195401065
AAAAACTATTTTTCAGATCA	ACTGGATTCT	B	ppluGFP	0.0	0.0	0.29	4.22	4.23	11.17	4.94	0.0	24.85	T177C:A500G	F70L	13629.583603815356
AAAAACTATTTTTCAGATCA	GAGTTGAATT	B	ppluGFP	0.0	0.0	6.32	18.34	4.64	2.73	0.0	0.0	32.03	T177C:A500G	F70L	6150.8719195981
AAAAACTATTTTTCAGATCA	GGCGGCTCGT	B	ppluGFP	0.04	0.07	23.47	11.94	1.91	0.0	2.23	0.0	39.66	T177C:A500G	F70L	4170.276953416691
AAAAACTATTTTTCAGATCA	GGTCGTGGTG	B	ppluGFP	0.0	0.0	1.05	1.16	2.86	0.0	0.0	0.0	5.07	T177C:A500G	F70L	7766.270639071319
AAAAACTATTTTTCAGATCA	TCGGGTGCCT	B	ppluGFP	0.04	0.0	1.72	0.66	0.0	2.47	0.0	0.0	4.8900000000000015	T177C:A500G	F70L	9517.690241376877
AAAAACTCAACAAAAAAACA	CATAGGAGGA	B	ppluGFP	0.0	0.0	1.05	0.0	0.0	1.56	0.0	0.0	2.6100000000000003	G32A:G66T:C83T:C326T:T433A:T578C	G33C:M158K	10425.36766307799
AAAAACTCAACAAAAAAACA	GCTCGGGAAA	B	ppluGFP	1.72	0.0	0.0	0.0	0.0	0.0	0.0	0.0	1.72	G32A:G66T:C83T:C326T:T433A:T578C	G33C:M158K	590.0
AAAAACTCAACATAAAAACC	ACGTACGTCT	B	ppluGFP	3.55	0.0	0.0	0.0	0.0	0.0	0.0	0.0	3.55	T207C:A252G:A432G:T495C:A559G:G618A	Y80H:N97D:M158V:Y180H:N201S:G226R	590.0
AAAAACTCAACATAAAAACC	ACTCGCATTG	B	ppluGFP	9.03	0.0	0.0	0.0	0.0	2.6	0.12	0.0	11.75	T207C:A252G:A432G:T495C:A559G:G618A	Y80H:N97D:M158V:Y180H:N201S:G226R	590.0
AAAAACTCAACATAAAAACC	CGGCACTGCA	B	ppluGFP	2.68	0.0	0.1	1.6	0.0	0.65	0.0	0.0	5.030000000000001	T207C:A252G:A432G:T495C:A559G:G618A	Y80H:N97D:M158V:Y180H:N201S:G226R	1406.583889976201
AAAAACTCAACATAAAAACC	CGGCTTTAAG	B	ppluGFP	1.2	0.0	0.0	0.0	0.0	0.0	0.0	0.0	1.2	T207C:A252G:A432G:T495C:A559G:G618A	Y80H:N97D:M158V:Y180H:N201S:G226R	590.0
AAAAACTCAACATAAAAACC	GTATTGTCCA	B	ppluGFP	1.28	0.0	0.0	0.0	0.0	0.0	0.0	0.0	1.28	T207C:A252G:A432G:T495C:A559G:G618A	Y80H:N97D:M158V:Y180H:N201S:G226R	590.0
AAAAACTCAGCCAAAGTCCA	CCTGTATGAC	B	ppluGFP	0.0	0.0	0.0	0.95	0.0	2.21	8.46	0.0	11.62	G63C:G325A:A515G	V32L:R121H	18832.855389578333
AAAAACTCAGCCAAAGTCCA	CGACACGTCG	B	ppluGFP	0.0	0.0	0.0	0.0	11.6	0.91	0.0	0.0	12.51	G63C:G325A:A515G	V32L:R121H	11311.613205932252
AAAAACTCAGCCAAAGTCCA	GCTGAGGAAA	B	ppluGFP	0.0	0.0	0.0	0.0	0.0	3.51	2.0	0.0	5.51	G63C:G325A:A515G	V32L:R121H	16966.722997606183
AAAAACTCAGCCAAAGTCCA	GGCCTATGGG	B	ppluGFP	0.0	0.0	0.0	0.0	3.68	3.9	3.06	0.0	10.64	G63C:G325A:A515G	V32L:R121H	14604.68156580206
AAAAACTCAGCCAAAGTCCA	GTACCGCGGG	B	ppluGFP	0.04	0.0	0.0	0.0	0.0	21.43	7.29	5.34	34.1	G63C:G325A:A515G	V32L:R121H	16836.026112947642
AAAAACTCCAACAGATGCCA	CTTGGTCGAG	B	ppluGFP	0.0	0.0	0.0	0.0	0.0	22.6	2.12	0.0	24.72	wt	wt	16202.359305020946
AAAAACTCCAACAGATGCCA	GATAGAGGAC	B	ppluGFP	0.0	0.0	0.0	0.0	0.0	12.86	15.39	0.0	28.25	wt	wt	17449.281036198518
AAAAACTCCAACAGATGCCA	GTGTGCCATG	B	ppluGFP	0.0	0.0	0.0	0.0	0.14	31.95	13.63	0.36	46.08	wt	wt	16547.793951522246
AAAAACTCCAACAGATGCCA	TAGGGCCAAT	B	ppluGFP	0.0	0.0	0.0	0.0	0.0	7.27	0.0	0.0	7.27	wt	wt	14881.992730696675
AAAAACTCCTCGCGCAGCTT	GTAGCATGGA	B	ppluGFP	0.0	0.0	0.0	0.0	0.0	1.82	10.93	2.36	15.11	A299T:G438A	D161N	20972.415400483
AAAAACTGAATTACGAGAAT	GGAGGCACCG	B	ppluGFP	0.0	0.0	0.0	0.0	1.77	0.0	0.0	0.0	1.77	T201A:T223C:C278T:C335T:T423C	S78T:L87P	10058.948822616836
AAAAACTGAATTACGAGAAT	GGCACATATT	B	ppluGFP	0.0	0.0	0.0	0.0	3.27	0.0	0.0	0.0	3.27	T201A:T223C:C278T:C335T:T423C	S78T:L87P	10058.948822616836
AAAAACTGAATTACGAGAAT	TTTATGCTGG	B	ppluGFP	0.0	1.89	0.0	0.95	0.68	0.0	0.0	0.0	3.52	T201A:T223C:C278T:C335T:T423C	S78T:L87P	3924.045739269608
AAAAACTGAGCGTAACCTCC	GGTCGCTACA	B	ppluGFP	2.68	0.0	0.0	0.0	0.0	0.0	0.0	0.0	2.68	G357T:A427C	G132C:H156P	590.0
AAAAACTGCCATTAAATTTT	GCGAGGAGGT	B	ppluGFP	0.4	0.0	0.0	0.0	2.05	0.78	0.0	0.0	3.23	C82.:T566C:T659C	P39R:E40N:Q41R:G42A:R43A:M44*:T45P:N46T:K47R:M48*:K49S:S50P:T51P:G53A:A54H:L55*:T56P:S58L:P59R:Y60T:L61C:L62S:S63A:H64T:V65L:M66W:G67V:Y68T:G69A:F70S:Y71I:H72T:F73S:G74A:T75R:Y76T:S78P:G79V:Y80T:E81R:N84I:P85R:F86S:L87S:H88T:A89L:I90S:N91T:N92T:G93V:G94A:Y95T:T96Q:N97I:T98R:R99A:I100L:E101K:K102S:Y103T:E104R:D105T:G106A:G107A:V108S:L109F:H110T:V111Y:S112H:F113S:S114H:Y115I:R116V:Y117M:E118R:A119R…	10519.612918183642
AAAAACTGCCATTAAATTTT	GCTCTTGATG	B	ppluGFP	0.88	0.0	0.0	0.0	0.0	0.0	9.87	0.0	10.75	C82.:T566C:T659C	P39R:E40N:Q41R:G42A:R43A:M44*:T45P:N46T:K47R:M48*:K49S:S50P:T51P:G53A:A54H:L55*:T56P:S58L:P59R:Y60T:L61C:L62S:S63A:H64T:V65L:M66W:G67V:Y68T:G69A:F70S:Y71I:H72T:F73S:G74A:T75R:Y76T:S78P:G79V:Y80T:E81R:N84I:P85R:F86S:L87S:H88T:A89L:I90S:N91T:N92T:G93V:G94A:Y95T:T96Q:N97I:T98R:R99A:I100L:E101K:K102S:Y103T:E104R:D105T:G106A:G107A:V108S:L109F:H110T:V111Y:S112H:F113S:S114H:Y115I:R116V:Y117M:E118R:A119R…	19220.2430736194
AAAAACTGCCATTAAATTTT	GGAGCGAGGG	B	ppluGFP	0.0	0.0	0.0	0.0	0.0	1.56	2.82	0.0	4.38	C82.:T566C:T659C	P39R:E40N:Q41R:G42A:R43A:M44*:T45P:N46T:K47R:M48*:K49S:S50P:T51P:G53A:A54H:L55*:T56P:S58L:P59R:Y60T:L61C:L62S:S63A:H64T:V65L:M66W:G67V:Y68T:G69A:F70S:Y71I:H72T:F73S:G74A:T75R:Y76T:S78P:G79V:Y80T:E81R:N84I:P85R:F86S:L87S:H88T:A89L:I90S:N91T:N92T:G93V:G94A:Y95T:T96Q:N97I:T98R:R99A:I100L:E101K:K102S:Y103T:E104R:D105T:G106A:G107A:V108S:L109F:H110T:V111Y:S112H:F113S:S114H:Y115I:R116V:Y117M:E118R:A119R…	17771.064110928666
AAAAACTGCCATTAAATTTT	GTCCAAGGTG	B	ppluGFP	1.76	0.0	0.0	0.95	0.0	0.0	0.0	0.0	2.71	C82.:T566C:T659C	P39R:E40N:Q41R:G42A:R43A:M44*:T45P:N46T:K47R:M48*:K49S:S50P:T51P:G53A:A54H:L55*:T56P:S58L:P59R:Y60T:L61C:L62S:S63A:H64T:V65L:M66W:G67V:Y68T:G69A:F70S:Y71I:H72T:F73S:G74A:T75R:Y76T:S78P:G79V:Y80T:E81R:N84I:P85R:F86S:L87S:H88T:A89L:I90S:N91T:N92T:G93V:G94A:Y95T:T96Q:N97I:T98R:R99A:I100L:E101K:K102S:Y103T:E104R:D105T:G106A:G107A:V108S:L109F:H110T:V111Y:S112H:F113S:S114H:Y115I:R116V:Y117M:E118R:A119R…	590.0
AAAAACTGCCATTAAATTTT	TGTTTGCCCG	B	ppluGFP	1.48	0.0	3.83	0.0	0.0	2.21	6.35	0.0	13.87	C82.:T566C:T659C	P39R:E40N:Q41R:G42A:R43A:M44*:T45P:N46T:K47R:M48*:K49S:S50P:T51P:G53A:A54H:L55*:T56P:S58L:P59R:Y60T:L61C:L62S:S63A:H64T:V65L:M66W:G67V:Y68T:G69A:F70S:Y71I:H72T:F73S:G74A:T75R:Y76T:S78P:G79V:Y80T:E81R:N84I:P85R:F86S:L87S:H88T:A89L:I90S:N91T:N92T:G93V:G94A:Y95T:T96Q:N97I:T98R:R99A:I100L:E101K:K102S:Y103T:E104R:D105T:G106A:G107A:V108S:L109F:H110T:V111Y:S112H:F113S:S114H:Y115I:R116V:Y117M:E118R:A119R…	12787.842497428206
AAAAACTGTTACCACACCAT	CCGATATGGC	B	ppluGFP	4.19	0.0	0.0	0.0	0.0	0.0	0.0	0.0	4.19	A213G:A411G:T503C:C533T:T579A:G618T	N84D:T151A:F208I:G226W	590.0
AAAAACTTAAAAAACCAACA	AATCAGGTTG	B	ppluGFP	0.6	0.0	0.0	0.0	1.5	0.78	0.0	0.0	2.8800000000000003	A124T:A211T:A388T:A519G	K52I:E81V:D142V:M188V	9408.386625065836
AAAAACTTAAAAAACCAACA	AGGAACTTTA	B	ppluGFP	1.76	0.0	0.0	0.0	0.0	0.0	0.0	0.0	1.76	A124T:A211T:A388T:A519G	K52I:E81V:D142V:M188V	590.0
AAAAACTTAAAAAACCAACA	CGATTACTTG	B	ppluGFP	2.24	0.0	0.0	2.84	0.0	2.99	0.0	0.0	8.07	A124T:A211T:A388T:A519G	K52I:E81V:D142V:M188V	7046.476767541302
AAAAACTTAAAAAACCAACA	CTGGTTTGTT	B	ppluGFP	2.28	0.0	0.0	0.0	0.82	0.0	0.0	0.0	3.1	A124T:A211T:A388T:A519G	K52I:E81V:D142V:M188V	590.0
AAAAACTTAAAAAACCAACA	GACAGAGCTT	B	ppluGFP	0.0	0.0	0.0	0.0	2.32	0.0	0.0	0.0	2.32	A124T:A211T:A388T:A519G	K52I:E81V:D142V:M188V	10058.948822616836
AAAAACTTAAAAAACCAACA	GACATTGGAG	B	ppluGFP	1.88	0.0	0.0	0.0	0.0	0.0	0.0	0.0	1.88	A124T:A211T:A388T:A519G	K52I:E81V:D142V:M188V	590.0
AAAAACTTAAAAAACCAACA	GCCTGTTTTC	B	ppluGFP	1.32	0.0	0.0	0.0	0.0	0.0	0.0	0.09	1.41	A124T:A211T:A388T:A519G	K52I:E81V:D142V:M188V	590.0
AAAAACTTAAAAATATTTCG	AGTGGGGTAG	B	ppluGFP	0.0	0.0	0.0	0.0	3.14	6.49	0.0	0.0	9.63	A52T:G325A:T445A	E28V:R121H:V163E	12918.433580792725
AAAAACTTAAAAATATTTCG	CGGTTTTTAT	B	ppluGFP	0.0	0.0	0.1	0.0	4.23	0.13	0.0	0.0	4.46	A52T:G325A:T445A	E28V:R121H:V163E	10127.985897265542
AAAAACTTAAAAATATTTCG	GAGGTAGGAG	B	ppluGFP	0.0	0.0	0.0	0.0	5.18	0.52	0.59	0.0	6.289999999999999	A52T:G325A:T445A	E28V:R121H:V163E	11588.591635499346
AAAAACTTAAAAATATTTCG	GTGCACTTGA	B	ppluGFP	0.0	0.0	0.0	0.0	0.0	5.19	1.65	0.0	6.84	A52T:G325A:T445A	E28V:R121H:V163E	16654.573141154793
AAAAACTTAAAAATATTTCG	GTTTTTTGAC	B	ppluGFP	0.0	0.07	0.0	0.22	4.5	2.99	0.0	0.0	7.78	A52T:G325A:T445A	E28V:R121H:V163E	11773.996198146071
AAAAACTTAAAAATATTTCG	TAATGTAAGA	B	ppluGFP	0.0	0.0	0.0	0.0	4.91	0.91	0.0	0.0	5.82	A52T:G325A:T445A	E28V:R121H:V163E	11604.609198076543
AAAAACTTAAAAATATTTCG	TTGAGAGTTG	B	ppluGFP	0.0	0.0	0.0	0.0	0.0	10.13	0.0	0.0	10.13	A52T:G325A:T445A	E28V:R121H:V163E	14881.992730696675
AAAAACTTAAAAATATTTCG	TTTCTTCCAG	B	ppluGFP	0.0	0.0	0.0	0.0	0.0	1.82	0.0	0.0	1.82	A52T:G325A:T445A	E28V:R121H:V163E	14881.992730696675
AAAAACTTTCAAAACACCTT	GGGGGTAAAG	B	ppluGFP	1.68	0.0	0.0	0.0	0.0	0.0	0.0	0.0	1.68	T151C:A211G:T346A:G352A:T416C:C552A	L61P:E81G:V128E:G130D:L199M	590.0
AAAAACTTTCAAAACACCTT	TTTTCTGTCT	B	ppluGFP	0.0	0.0	0.0	0.0	0.0	0.78	0.0	0.0	0.78	T151C:A211G:T346A:G352A:T416C:C552A	L61P:E81G:V128E:G130D:L199M	14881.992730696675
AAAAAGAAAAACAATAAGCC	TGATGCATAG	B	ppluGFP	0.0	0.0	0.0	2.11	3.82	1.82	1.88	0.0	9.63	G25A:A36G:A109T	R19H:T23A:K47M	11682.403717706618
AAAAAGAAAATTCTTAAACC	GCGAGGCTGG	B	ppluGFP	3.67	0.0	0.0	0.0	0.0	0.0	0.0	0.0	3.67	T29C:C60G:C95T:C179A:A211G	L31V:F70L:E81G	590.0
AAAAAGAAAATTCTTAAACC	TATGCGAGGA	B	ppluGFP	1.24	0.0	0.0	0.0	0.0	0.0	0.0	0.0	1.24	T29C:C60G:C95T:C179A:A211G	L31V:F70L:E81G	590.0
AAAAAGAAAATTCTTAAACC	TCTCAGCCAT	B	ppluGFP	3.43	0.0	0.0	0.0	0.0	0.0	0.0	0.0	3.43	T29C:C60G:C95T:C179A:A211G	L31V:F70L:E81G	590.0
AAAAAGAAAGAAACAACACC	AACGATGTCT	B	ppluGFP	0.0	0.0	0.0	0.0	5.05	7.4	4.35	0.0	16.799999999999994	T143A	wt	14678.379291197087
AAAAAGAAAGAAACAACACC	GTTCCCCATG	B	ppluGFP	0.0	0.0	0.0	0.0	0.0	4.94	0.0	0.0	4.94	T143A	wt	14881.992730696675
AAAAAGAAAGAAACAACACC	TATTCCAGGG	B	ppluGFP	0.0	0.0	0.0	0.0	0.0	0.0	0.71	0.27	0.98	T143A	wt	23327.92792430857
AAAAAGAAAGAGCGCAACCA	AAGGCCGAGG	B	ppluGFP	0.0	0.0	0.0	0.0	1.36	3.38	3.41	0.0	8.15	C281T:A621G	I227V	16413.686452246926
AAAAAGAAAGAGCGCAACCA	AGTGTCGCGT	B	ppluGFP	0.0	0.0	0.0	0.0	0.0	9.48	5.88	0.0	15.36	C281T:A621G	I227V	17002.141143427478
AAAAAGAAAGAGCGCAACCA	ATCAACTGCG	B	ppluGFP	0.0	0.0	0.0	0.0	0.0	4.94	9.05	0.0	13.990000000000002	C281T:A621G	I227V	17781.80215896151
AAAAAGAAAGAGCGCAACCA	GGAGTTTGTG	B	ppluGFP	0.0	0.0	0.0	0.58	0.0	11.04	21.5	0.0	33.12	C281T:A621G	I227V	18234.01135220268
AAAAAGAAAGAGCGCAACCA	GTCCAGTCGT	B	ppluGFP	0.0	0.0	0.0	0.51	4.91	0.65	7.99	0.0	14.06	C281T:A621G	I227V	16367.683153140735
AAAAAGAAAGAGCGCAACCA	TAATCGATAA	B	ppluGFP	0.04	0.0	0.0	0.0	3.41	28.7	28.08	1.0	61.23	C281T:A621G	I227V	17135.80873441706
AAAAAGAAAGAGCGCAACCA	TGCGACTGGC	B	ppluGFP	0.0	0.0	0.0	0.0	0.0	3.51	2.47	0.0	5.98	C281T:A621G	I227V	17081.720026157673
AAAAAGAAAGAGCGCAACCA	TGTACATCCT	B	ppluGFP	0.0	0.0	0.0	0.0	0.0	3.25	0.0	1.0	4.25	C281T:A621G	I227V	16616.56511588964
AAAAAGAATTCCGGACACTC	GATTTGCTGG	B	ppluGFP	0.0	0.0	0.0	0.0	0.0	6.62	4.0	0.36	10.98	T578C:T630C	Y230H	17042.331706919966
AAAAAGACAAGTAGATCAAA	ATGTTTGCTA	B	ppluGFP	0.0	0.0	0.0	3.06	50.34	79.74	11.05	0.0	144.19	A411G	T151A	13363.47545279646
AAAAAGACAAGTAGATCAAA	CATCCTTGTT	B	ppluGFP	0.0	0.0	0.0	0.0	10.23	11.95	1.29	0.0	23.47	A411G	T151A	12900.124679338638
AAAAAGACAAGTAGATCAAA	GGGTCTGCTT	B	ppluGFP	0.0	0.0	0.0	1.24	5.32	10.52	7.05	0.0	24.13	A411G	T151A	14983.690264857249
AAAAAGACAAGTAGATCAAA	GTAGCCGTAA	B	ppluGFP	0.0	0.0	0.0	0.0	7.91	2.86	0.0	0.0	10.77	A411G	T151A	11893.296016629009
AAAAAGACAATCAAAAGAGG	ATTCAGTTCG	B	ppluGFP	0.0	0.0	0.0	0.0	0.0	8.05	4.47	0.09	12.61	G244A:A517T	G94D:H187L	16960.294970225255
AAAAAGACCAAAAAGTAACC	AAAAGCAGGT	B	ppluGFP	0.0	0.0	0.0	4.59	0.0	0.0	0.0	0.0	4.59	C62T:A247G:T416C:G444A	Y95C:V163M	6000.922811263899
AAAAAGACCAAAAAGTAACC	ACGCCGATGG	B	ppluGFP	0.0	0.0	0.0	0.0	3.0	0.91	0.0	0.0	3.91	C62T:A247G:T416C:G444A	Y95C:V163M	11785.018069216942
AAAAAGACCAAAAAGTAACC	CCGTCTTTCC	B	ppluGFP	0.0	0.0	0.0	2.47	16.51	0.26	0.0	0.0	19.24	C62T:A247G:T416C:G444A	Y95C:V163M	9289.768257462974
AAAAAGACCAAAAAGTAACC	CTAAGTCTTT	B	ppluGFP	0.0	0.0	0.0	0.0	18.01	1.3	0.0	0.0	19.31	C62T:A247G:T416C:G444A	Y95C:V163M	11287.26287257684
AAAAAGACCAAAAAGTAACC	CTCTCGTAGG	B	ppluGFP	0.0	0.0	0.0	3.49	11.05	0.0	0.0	0.0	14.54	C62T:A247G:T416C:G444A	Y95C:V163M	8335.729176632822
AAAAAGACCAAAAAGTAACC	CTTTGCTGAT	B	ppluGFP	0.0	0.0	0.1	0.0	10.1	2.73	0.0	0.0	12.93	C62T:A247G:T416C:G444A	Y95C:V163M	11258.533030579041
AAAAAGACCAAAAAGTAACC	GCCTGGTAGT	B	ppluGFP	0.0	0.0	0.0	0.07	4.37	0.0	0.0	0.0	4.44	C62T:A247G:T416C:G444A	Y95C:V163M	9272.33290494516
AAAAAGACCAAAAAGTAACC	GCTTGTACGA	B	ppluGFP	0.0	0.0	0.0	0.0	9.28	0.0	0.0	0.0	9.28	C62T:A247G:T416C:G444A	Y95C:V163M	10058.948822616836
AAAAAGACCAAAAAGTAACC	GTGAATCATC	B	ppluGFP	0.0	0.0	0.0	3.49	1.09	0.0	0.0	0.0	4.58	C62T:A247G:T416C:G444A	Y95C:V163M	7278.865144721927
AAAAAGACCAAAAAGTAACC	TGCTTTTCAG	B	ppluGFP	0.0	0.0	0.0	1.67	0.0	0.0	0.0	0.0	1.67	C62T:A247G:T416C:G444A	Y95C:V163M	6000.922811263899
AAAAAGACCTATAAAAACAT	ATTGGCTAGT	B	ppluGFP	0.0	0.0	0.0	0.0	7.09	0.0	0.0	0.0	7.09	G69.:G69.:G218T:C260T:A274T:A410G:G436A:A635G	G35R:E36G:G37H:T38P:P39G:E40T:Q41G:G42P:R43H:M44D:T45Q:N46Q:K47D:M48E:K49V:S50H:T51Q:K52R:G53R:A54T:L55D:T56L:P59V:Y60P:L61A:L62Q:S63P:H64R:V65Y:M66G:G67L:Y68R:G69L:F70L:Y71S:H72L:F73R:G74H:T75V:Y76P:P77L:S78R:G79L:Y80R:N84S:P85F:F86P:L87P:H88R:A89Y:I90Q:N91Q:N92R:G93W:G94L:Y95H:T96K:N97Y:T98A:R99Y:I100*:E101K:K102V:Y103R:E104G:D105R:G106R:G107R:V108P:L109S:H110R:V111I:S112I:F113L:S114I:Y115S:R11…	10058.948822616836
AAAAAGACCTATAAAAACAT	CCGTTTGGAC	B	ppluGFP	1.32	0.0	0.0	0.0	0.0	0.0	0.0	0.0	1.32	G69.:G69.:G218T:C260T:A274T:A410G:G436A:A635G	G35R:E36G:G37H:T38P:P39G:E40T:Q41G:G42P:R43H:M44D:T45Q:N46Q:K47D:M48E:K49V:S50H:T51Q:K52R:G53R:A54T:L55D:T56L:P59V:Y60P:L61A:L62Q:S63P:H64R:V65Y:M66G:G67L:Y68R:G69L:F70L:Y71S:H72L:F73R:G74H:T75V:Y76P:P77L:S78R:G79L:Y80R:N84S:P85F:F86P:L87P:H88R:A89Y:I90Q:N91Q:N92R:G93W:G94L:Y95H:T96K:N97Y:T98A:R99Y:I100*:E101K:K102V:Y103R:E104G:D105R:G106R:G107R:V108P:L109S:H110R:V111I:S112I:F113L:S114I:Y115S:R11…	590.0
AAAAAGAGATTCCCAATACA	AGGCAGATTT	B	ppluGFP	0.0	0.0	0.0	0.0	2.59	7.92	4.23	3.17	17.91	T49A:C278T:A432G	V27E:M158V	17143.55131779981
AAAAAGAGATTCCCAATACA	CGAATTCGAC	B	ppluGFP	0.0	0.0	0.0	0.0	0.0	0.0	4.58	5.16	9.74	T49A:C278T:A432G	V27E:M158V	24241.177771710918
AAAAAGAGATTCCCAATACA	CTTAGACGGC	B	ppluGFP	0.0	0.0	0.0	0.0	0.0	5.97	4.23	0.0	10.2	T49A:C278T:A432G	V27E:M158V	17086.108485491794
AAAAAGATCTTTTATACCTT	GACCTAGAGG	B	ppluGFP	0.0	0.0	0.0	0.0	0.0	0.0	6.58	10.33	16.91	A102G	T45A	24615.124691140507
AAAAAGATCTTTTATACCTT	GTCTTTCGGG	B	ppluGFP	0.0	0.0	0.0	0.0	0.0	0.0	12.57	1.27	13.84	A102G	T45A	22549.57082349122
AAAAAGCAAAACACAGTCCC	GGATATAATA	B	ppluGFP	0.0	0.0	0.0	0.0	0.0	1.82	0.0	0.0	1.82	A316G:T503C:G536A	E118G	14881.992730696675
AAAAAGCAAAACACAGTCCC	TGTTGCGTAG	B	ppluGFP	0.0	0.0	0.0	0.0	0.0	14.29	0.0	0.0	14.29	A316G:T503C:G536A	E118G	14881.992730696675
AAAAAGCAAAACACAGTCCC	TTGGCTCATA	B	ppluGFP	0.0	0.0	0.0	0.0	3.82	1.82	4.11	0.0	9.75	A316G:T503C:G536A	E118G	15297.421534426985
AAAAAGCAAAACCAAGAAAA	CATTTCCGTA	B	ppluGFP	0.04	0.0	0.0	0.0	0.0	0.0	0.0	2.45	2.49	T166G:T201C:A452G:T611A:T623A:T656C	M66R:S78P	26814.027484857896
AAAAAGCAAAACCAAGAAAA	GTCAGTATGG	B	ppluGFP	0.0	0.0	0.67	0.0	0.0	0.0	0.0	0.0	0.67	T166G:T201C:A452G:T611A:T623A:T656C	M66R:S78P	3314.438439328597
AAAAAGCAAACAACAGCACC	ACCGATATAG	B	ppluGFP	0.0	0.0	0.0	0.36	0.0	0.78	0.0	0.0	1.14	G69A:G218A:T376C:A523G	G34R:V138A:H189R	12561.320126161523
AAAAAGCAAACAACAGCACC	GACCTGAATG	B	ppluGFP	0.0	0.0	0.0	0.0	0.0	1.04	0.0	0.0	1.04	G69A:G218A:T376C:A523G	G34R:V138A:H189R	14881.992730696675
AAAAAGCAAACAACAGCACC	TGAGCCAAGG	B	ppluGFP	0.0	0.0	0.0	0.0	0.0	2.21	0.0	0.0	2.21	G69A:G218A:T376C:A523G	G34R:V138A:H189R	14881.992730696675
AAAAAGCAATAAAAAACACA	ACTAACCTCG	B	ppluGFP	0.0	0.0	0.0	0.0	10.23	12.47	7.05	0.0	29.750000000000004	wt	wt	14300.232593267618
AAAAAGCAATAAAAAACACA	AGAGGTGACG	B	ppluGFP	0.0	0.0	0.38	0.15	0.0	7.92	12.93	0.0	21.380000000000006	wt	wt	17999.741305845786
AAAAAGCAATAAAAAACACA	GGGCTCCTCA	B	ppluGFP	0.0	0.0	0.0	0.0	0.27	9.48	5.52	5.62	20.89	wt	wt	19365.04830864952
AAAAAGCAATAAAAAACACA	GTGACTTAAC	B	ppluGFP	0.0	0.0	0.0	0.73	8.32	12.08	1.06	0.0	22.19	wt	wt	13043.975612712784
AAAAAGCAATAAAAAACACA	TCCTGCCGTA	B	ppluGFP	0.0	0.0	0.0	0.0	4.23	1.69	4.23	0.0	10.15	wt	wt	15114.571049092414
AAAAAGCACAAAATGACACA	CCCCTAGAGT	B	ppluGFP	0.0	0.0	0.0	0.0	14.73	24.42	11.05	0.0	50.2	A234G:C426A:A511T:C518T	N91D:H156N:D185V	14492.416989155354
AAAAAGCACAAAATGACACA	CCGTCTTTCC	B	ppluGFP	0.0	0.0	0.0	0.0	4.37	0.52	1.88	0.0	6.7700000000000005	A234G:C426A:A511T:C518T	N91D:H156N:D185V	12525.805559988157
AAAAAGCACAAAATGACACA	GAGGTTGGAT	B	ppluGFP	0.0	0.0	0.0	0.0	0.95	7.14	0.12	0.0	8.209999999999999	A234G:C426A:A511T:C518T	N91D:H156N:D185V	14173.040774713398
AAAAAGCACAAAATGACACA	GGCCTTAGGT	B	ppluGFP	0.0	0.0	0.0	0.0	0.0	0.0	3.29	0.0	3.29	A234G:C426A:A511T:C518T	N91D:H156N:D185V	20717.929248084907
AAAAAGCACAAAATGACACA	TTATCGTGGG	B	ppluGFP	0.0	0.0	0.0	0.0	0.0	3.12	0.0	0.0	3.12	A234G:C426A:A511T:C518T	N91D:H156N:D185V	14881.992730696675
AAAAAGCACCTCATAACGTT	AGGATGCTTG	B	ppluGFP	0.04	0.0	0.0	2.04	4.91	13.51	9.64	3.62	33.760000000000005	G50T	wt	16304.40437140012
AAAAAGCACCTCATAACGTT	CAAGACACGT	B	ppluGFP	0.0	0.0	0.0	0.66	4.77	12.08	5.88	1.09	24.48	G50T	wt	15254.051407895278
AAAAAGCACCTCATAACGTT	CTGGGCCTGA	B	ppluGFP	0.0	0.0	0.0	0.0	0.55	19.74	25.62	0.0	45.91	G50T	wt	17648.108417303236
AAAAAGCACCTCATAACGTT	GTACTACCAA	B	ppluGFP	0.0	0.0	0.0	0.0	0.0	7.14	27.85	1.72	36.71	G50T	wt	19624.62267016757
AAAAAGCACCTCATAACGTT	TGCGTTTTCG	B	ppluGFP	0.0	0.0	0.0	0.0	2.46	16.88	12.57	2.26	34.17	G50T	wt	16863.484779390732
AAAAAGCAGAATTAGACGGA	ACTATAGGAC	B	ppluGFP	1.48	0.0	0.0	0.0	0.0	0.0	0.0	0.0	1.48	C7T:A58C:T187A:T201C:A249G:A515G:A530T:T581A:A621G	A2V:E30A:F73Y:S78P:T96A:K191N:F208L:I227V	590.0
AAAAAGCAGATGGCACACCC	CACTCGTTAA	B	ppluGFP	0.0	0.0	0.0	0.0	0.0	0.26	2.23	0.0	2.49	G387A:T394A:C587T:C644A	D142N:I144N:F234L	18856.215615068708
AAAAAGCAGATGGCACACCC	GTCATGTTGA	B	ppluGFP	0.56	0.0	0.0	0.0	0.0	0.0	0.0	0.0	0.56	G387A:T394A:C587T:C644A	D142N:I144N:F234L	590.0
AAAAAGCAGATGGCACACCC	GTCGCTCTTC	B	ppluGFP	1.24	0.0	0.0	0.0	0.0	0.0	0.0	0.0	1.24	G387A:T394A:C587T:C644A	D142N:I144N:F234L	590.0
AAAAAGCCAAACGCAATATC	TGGACTTGGC	B	ppluGFP	0.0	0.0	0.0	0.0	0.0	0.91	4.23	0.0	5.1400000000000015	wt	wt	18524.480086792682
AAAAAGCCAAATAAACACAT	ACACACGCTT	B	ppluGFP	0.0	0.0	0.0	0.0	21.83	52.99	17.39	0.09	92.3	wt	wt	14639.315794297849
AAAAAGCCAAATAAACACAT	ACGGCTGTAA	B	ppluGFP	0.0	0.0	0.0	0.0	3.0	13.25	0.0	0.0	16.25	wt	wt	13290.985241587912
AAAAAGCCAAATAAACACAT	AGTGCTTTTT	B	ppluGFP	0.0	0.0	0.0	0.0	0.0	8.7	1.29	0.0	9.989999999999998	wt	wt	16361.076263416067
AAAAAGCCAAATAAACACAT	CGTTTCCAAT	B	ppluGFP	0.0	0.0	0.0	0.0	6.55	5.58	0.82	0.0	12.95	wt	wt	12484.56759123584
AAAAAGCCAAATAAACACAT	CTGGTTGGCT	B	ppluGFP	0.0	0.0	0.0	0.0	0.0	16.49	6.93	0.0	23.42	wt	wt	16818.943273506866
AAAAAGCCAAATAAACACAT	GAGCTCGGTA	B	ppluGFP	0.0	0.0	0.0	0.0	5.05	22.47	23.62	3.71	54.85	wt	wt	17419.0633617147
AAAAAGCCAAATAAACACAT	GCGTGAGTCG	B	ppluGFP	0.0	0.0	0.0	0.0	2.59	3.64	0.59	0.0	6.82	wt	wt	13351.105084635672
AAAAAGCCAAATAAACACAT	GTGTGGGGTT	B	ppluGFP	0.0	0.0	0.0	0.0	0.0	6.49	9.64	0.0	16.130000000000006	wt	wt	17615.279939891654
AAAAAGCCAAATAAACACAT	GTTGGCGCCG	B	ppluGFP	0.0	0.0	0.0	0.0	0.0	19.22	10.22	0.0	29.44	wt	wt	16908.542526776826
AAAAAGCCAAATAAACACAT	TCCTGATTAG	B	ppluGFP	0.0	0.0	0.0	0.0	4.37	8.18	1.29	1.81	15.65	wt	wt	14470.319196575296
AAAAAGCCCAATACCTAAAA	ACGATCACCG	B	ppluGFP	0.08	0.0	0.0	0.0	0.41	0.0	0.0	0.0	0.49	T394A:C403T:C543A:A596T	I144N:S148L:P196T:E213D	9044.587071787268
AAAAAGCCCAATACCTAAAA	GTTGGACGGG	B	ppluGFP	0.0	0.0	0.0	0.0	0.0	0.0	2.0	0.0	2.0	T394A:C403T:C543A:A596T	I144N:S148L:P196T:E213D	20717.929248084907
AAAAAGCCCCGCCACTACAC	GCCGTCTTGT	B	ppluGFP	0.84	0.0	0.0	0.0	2.59	3.25	0.0	0.0	6.68	A58G:G75T:T100C:T643C	E30G:E36*:M44T:F234S	11808.201894893764
AAAAAGCCCCGCCACTACAC	TTGAATCTGA	B	ppluGFP	1.6	0.0	0.0	0.0	0.0	0.0	0.0	0.0	1.6	A58G:G75T:T100C:T643C	E30G:E36*:M44T:F234S	590.0
AAAAAGCCGAAAAAACCACA	ATGCCGGTAG	B	ppluGFP	12.78	0.0	0.0	0.0	0.0	0.0	0.0	0.0	12.78	A172G:C491T:T498A	Y68C:S181T	590.0
AAAAAGCCGAAAAAACCACA	CTCTTATGTG	B	ppluGFP	30.63	0.0	0.0	0.0	0.0	0.13	0.0	0.0	30.76	A172G:C491T:T498A	Y68C:S181T	590.0
AAAAAGCCGAAAAAACCACA	GGATCTCCTT	B	ppluGFP	23.76	0.0	0.0	0.07	0.0	0.0	0.0	0.0	23.83	A172G:C491T:T498A	Y68C:S181T	590.0
AAAAAGCCGAAAAAACCACA	GGCGCGGTTA	B	ppluGFP	53.0	4.88	0.0	0.0	0.0	0.78	0.12	0.0	58.78	A172G:C491T:T498A	Y68C:S181T	590.0
AAAAAGCCGAAAAAACCACA	TGAGACGCGT	B	ppluGFP	2.24	0.0	1.34	0.0	0.27	0.0	0.0	0.0	3.85	A172G:C491T:T498A	Y68C:S181T	876.5905260165342
AAAAAGCCGTTCCTTGCCGA	TAGAGTGGGT	B	ppluGFP	2.68	0.0	0.0	0.0	0.0	0.0	0.0	0.0	2.68	G78T:C250T:C636T	G37C:T96I:H232Y	590.0
AAAAAGCGAAAACTTAACCC	TGAGACGCGT	B	ppluGFP	0.0	0.0	0.0	1.02	0.27	0.0	0.0	0.0	1.29	G48C:G71T:T401C:T448C:G481A:G557A	V27L:L164P:R175H	7231.705986897858
AAAAAGCTAAAATGAAAACC	ATCCGACATC	B	ppluGFP	8.03	0.0	0.0	0.0	0.0	0.13	0.0	0.0	8.16	G18T:A52T:A211C:T246C	E17*:E28V:E81A:Y95H	590.0
AAAAAGCTAAAATGAAAACC	ATTTGCGCGC	B	ppluGFP	5.87	0.0	0.0	0.0	2.86	1.17	0.0	0.0	9.9	G18T:A52T:A211C:T246C	E17*:E28V:E81A:Y95H	590.0
AAAAAGCTGAACATAAAAAA	CTGAGGTCTT	B	ppluGFP	0.0	2.11	0.0	0.0	0.0	0.65	0.0	0.0	2.76	T54A:A106G:A251T:G279T:A410G:A531G	F29I:N46S:G106C:S192G	2137.93185028124
AAAAAGCTGATCATACGCGA	ATCGTTATTC	B	ppluGFP	0.0	0.0	0.0	0.0	0.0	0.0	0.47	0.63	1.1	A410C:A596G	wt	24422.053239494657
AAAAAGCTGATCATACGCGA	GCCCTCCACG	B	ppluGFP	0.0	0.0	0.0	0.0	0.0	5.97	0.0	0.0	5.97	A410C:A596G	wt	14881.992730696675
AAAAAGCTGATCATACGCGA	GTCTTGGAGG	B	ppluGFP	0.0	0.0	0.0	0.0	2.86	0.0	8.7	0.09	11.65	A410C:A596G	wt	18948.878264546824
AAAAAGCTGATCATACGCGA	TTACCCCTCC	B	ppluGFP	0.0	0.0	0.0	0.0	1.09	0.78	0.0	2.17	4.04	A410C:A596G	wt	20812.1022074895
AAAAAGGAAAAACGGTAGCA	AATGGGCGGT	B	ppluGFP	0.0	0.0	2.3	0.0	0.0	0.13	0.0	0.0	2.43	C85T:G350A:T616A	P39L:L225Q	3806.946883076549
AAAAAGGAAAAACGGTAGCA	ACGATCACCG	B	ppluGFP	0.0	0.0	0.0	0.0	0.0	3.12	0.0	0.0	3.12	C85T:G350A:T616A	P39L:L225Q	14881.992730696675
AAAAAGGAAAAACGGTAGCA	GCCAAGATTG	B	ppluGFP	0.0	0.0	5.27	0.07	0.0	0.78	0.0	0.0	6.12	C85T:G350A:T616A	P39L:L225Q	3937.702307292342
AAAAAGGAAAAACGGTAGCA	TGCCTCGCTT	B	ppluGFP	0.0	0.0	0.0	0.0	0.0	0.65	0.0	0.0	0.65	C85T:G350A:T616A	P39L:L225Q	14881.992730696675
AAAAAGGAAAAACGGTAGCA	TTCCATGTAC	B	ppluGFP	0.0	5.82	0.1	0.0	0.0	0.0	0.0	0.0	5.92	C85T:G350A:T616A	P39L:L225Q	1940.9661443780146
AAAAAGGCACACAACACAAC	CGGCTTTACG	B	ppluGFP	1.32	1.97	0.0	0.0	1.23	2.6	0.0	0.0	7.12	G325A:C426T:G486T:A613T	R121H:H156Y:G177C:E224V	6561.954419156403
AAAAAGTAAACAAAACATCC	AGGAAGCATT	B	ppluGFP	15.73	0.0	0.0	0.0	0.0	0.26	0.0	0.0	15.99	T306A:T382A	Y115N:F140Y	590.0
AAAAAGTAAACAAAACATCC	CTGCTGTTGG	B	ppluGFP	2.08	0.0	0.0	0.0	0.0	0.0	0.0	0.0	2.08	T306A:T382A	Y115N:F140Y	590.0
AAAAAGTAAACAAAACATCC	TCTCGCTGTA	B	ppluGFP	6.67	0.0	0.0	2.98	0.0	0.0	0.0	0.0	9.65	T306A:T382A	Y115N:F140Y	590.0
AAAAAGTAAACAAAACATCC	TGTACTTGTT	B	ppluGFP	6.79	2.98	0.0	0.0	2.05	0.0	0.12	0.0	11.94	T306A:T382A	Y115N:F140Y	590.0
AAAAAGTAATCGCAAGTACA	CCAGTCGTGA	B	ppluGFP	0.0	0.0	0.0	0.0	2.18	4.94	18.92	0.0	26.040000000000006	A606T	N222Y	18829.816984749694
AAAAAGTAATCGCAAGTACA	CCTCGGAGAA	B	ppluGFP	0.0	0.0	0.0	0.0	3.14	7.01	4.58	4.26	18.99	A606T	N222Y	17910.304776712335
AAAAAGTAATCGCAAGTACA	CTCGGAAGCC	B	ppluGFP	0.0	0.0	0.0	0.0	0.0	10.26	7.05	0.0	17.31	A606T	N222Y	17066.502314363264
AAAAAGTAATCGCAAGTACA	GAATCTCGGT	B	ppluGFP	0.0	0.0	0.0	0.95	0.0	23.12	7.29	0.18	31.54	A606T	N222Y	15972.022450358127
AAAAAGTAATCGCAAGTACA	GTGAGCTCAG	B	ppluGFP	0.0	0.0	0.0	3.2	4.5	19.48	28.32	2.17	57.67	A606T	N222Y	17457.923046902957
AAAAAGTAATCGCAAGTACA	TGTAAGCCGG	B	ppluGFP	0.0	0.0	0.0	0.0	2.59	17.14	14.22	0.09	34.04	A606T	N222Y	16716.085896775014
AAAAAGTACCGAATACCCAC	AGGAGGCTAG	B	ppluGFP	3.63	0.0	0.0	0.0	2.86	2.47	0.12	0.0	9.08	C85T:A213G:C426T:A541T	P39L:N84D:H156Y:H195L	6180.0681407842685
AAAAAGTACCGAATACCCAC	GAATCGCCAG	B	ppluGFP	0.0	0.0	0.0	0.0	0.0	0.0	4.82	0.0	4.82	C85T:A213G:C426T:A541T	P39L:N84D:H156Y:H195L	20717.929248084907
AAAAAGTACCGAATACCCAC	GGCGGGTGGT	B	ppluGFP	1.88	0.0	0.29	0.0	0.0	0.0	0.0	0.0	2.17	C85T:A213G:C426T:A541T	P39L:N84D:H156Y:H195L	590.0
AAAAAGTATTCTTACATCTT	TGCGCTTTTC	B	ppluGFP	0.0	0.0	0.0	0.95	0.0	0.0	0.0	0.0	0.95	T178A:G273A:A342T:G481A:A607T	F70Y:E104K:K127*:R175H:N222I	6000.922811263899
AAAAAGTATTCTTACATCTT	TTACTCTTCG	B	ppluGFP	0.0	0.73	0.0	0.0	0.0	0.13	0.0	0.0	0.86	T178A:G273A:A342T:G481A:A607T	F70Y:E104K:K127*:R175H:N222I	2077.801515215605
AAAAAGTCCAATAAAACTAG	CCATCTCTCA	B	ppluGFP	0.0	0.0	0.0	0.0	0.0	2.34	0.0	0.0	2.34	T10A:A211G:T402C:C584G:C610T	M14K:E81G:S148P:T223I	14881.992730696675
AAAAAGTCCCACAGCCCCGC	TTTGTACGCG	B	ppluGFP	0.0	0.0	0.0	0.0	3.96	21.04	54.88	17.21	97.09	wt	wt	20119.81194203491
AAAAAGTCCCCCGGGCCCCC	GCTCGTTTCG	B	ppluGFP	0.0	0.0	0.0	1.38	0.0	0.0	5.17	0.0	6.55	C239T:A431T	wt	19230.19010196784
AAAAAGTCCCCCGGGCCCCC	GTCTTAACTC	B	ppluGFP	0.0	0.0	0.0	0.0	1.23	11.04	6.46	0.0	18.73	C239T:A431T	wt	16297.734547620117
AAAAAGTCTTACCCCACATC	CGATGCTCTG	B	ppluGFP	0.0	0.0	0.0	0.0	0.0	3.9	0.0	0.0	3.9	A124G:G352.:C352.:T372C:A441T:T498C:A613G:T642C	K52R:G130D:T131R:G132L:F133P:P134*:E135G:D136P:V138H:I139L:F140Y:T141G:D142Q:K143D:I144H:I145S:R147F:S148E:N149R:A150N:T151R:V152*:E153A:H154F:L155A:H156S:P157N:M158G:G160R:D161L:N162R:V163A:L164G:V165R:G166L:S167V:F168R:A169S:R170H:T171L:S173P:L174A:D176R:G177R:G178L:Y179L:Y180P:S181I:F182C:V183G:V184R:D185L:S186T:M188A:H189L:F190Q:S192R:A193D:I194P:H195P:P196E:S197Y:I198S:L199A:Q200E:N201W:G202…	14881.992730696675
AAAAAGTCTTACCCCACATC	GTATGGTACG	B	ppluGFP	0.48	0.0	0.0	0.0	1.77	0.91	0.0	0.0	3.16	A124G:G352.:C352.:T372C:A441T:T498C:A613G:T642C	K52R:G130D:T131R:G132L:F133P:P134*:E135G:D136P:V138H:I139L:F140Y:T141G:D142Q:K143D:I144H:I145S:R147F:S148E:N149R:A150N:T151R:V152*:E153A:H154F:L155A:H156S:P157N:M158G:G160R:D161L:N162R:V163A:L164G:V165R:G166L:S167V:F168R:A169S:R170H:T171L:S173P:L174A:D176R:G177R:G178L:Y179L:Y180P:S181I:F182C:V183G:V184R:D185L:S186T:M188A:H189L:F190Q:S192R:A193D:I194P:H195P:P196E:S197Y:I198S:L199A:Q200E:N201W:G202…	10280.547401751675
AAAAAGTTGCAATAAAATAT	AGGTGACTTG	B	ppluGFP	0.0	0.0	0.0	0.0	0.0	0.91	0.0	0.0	0.91	A367T:G489.:G489.:T492.:T575A	E135V:G177.:Y179H:F206L	14881.992730696675
AAAAAGTTTTATAATACAGA	AACACCGGAG	B	ppluGFP	4.71	0.0	0.0	1.24	0.0	5.32	0.0	0.0	11.27	T16C:A30T:A114T:G545A:T598A	I16T:T21S:K49*:L214H	5844.4908507249975
AAAAAGTTTTATAATACAGA	AATTATTTTA	B	ppluGFP	0.0	0.0	0.0	0.0	3.27	0.0	0.0	0.0	3.27	T16C:A30T:A114T:G545A:T598A	I16T:T21S:K49*:L214H	10058.948822616836
AAAAAGTTTTATAATACAGA	CCAGGGTTGA	B	ppluGFP	0.48	0.0	0.0	0.0	3.41	0.0	0.0	0.0	3.89	T16C:A30T:A114T:G545A:T598A	I16T:T21S:K49*:L214H	9040.183034679534
AAAAATAAAAAATTACATCA	GCTTTAGAAC	B	ppluGFP	0.0	0.0	0.0	0.0	0.0	2.99	0.0	0.0	2.99	C3T:A5G:A43G:T61A:A76C:G97A:C457T	P1S:N25S:L31H:E36A:R43H:S167L	14881.992730696675
AAAAATAAAAAATTACATCA	GTCCAACGAC	B	ppluGFP	0.56	0.0	0.0	0.0	0.0	0.0	0.0	0.0	0.56	C3T:A5G:A43G:T61A:A76C:G97A:C457T	P1S:N25S:L31H:E36A:R43H:S167L	590.0
AAAAATAAAAAATTACATCA	TCGCTCCATT	B	ppluGFP	2.72	0.0	0.0	0.0	0.0	1.69	2.12	0.0	6.53	C3T:A5G:A43G:T61A:A76C:G97A:C457T	P1S:N25S:L31H:E36A:R43H:S167L	8360.997932599033
AAAAATAAAAACAAAACAAA	TCATCGTTGG	B	ppluGFP	0.0	0.0	0.0	0.0	0.0	1.43	0.0	0.0	1.43	A231T:A393C:C527T:T574A:A596G	I90F:I144L:F206Y	14881.992730696675
AAAAATAAAAACAAATTACA	ATTTTTTGGC	B	ppluGFP	3.87	1.24	0.0	0.0	0.0	0.0	0.0	0.0	5.11	G46A:C118T:A268G:G434.:T505C:A517G	G26D:S50F:K102R:G160A:D161T:N162T:V163C:L164W:V165*:G166A:S167R:F168S:A169L:R170A:T171P:S173P:L174C:R175A:D176T:G177A:G178A:Y179I:Y180T:S181H:F182L:V183R:V184*:D185T:S186H:H187A:M188C:H189T:F190S:S192A:A193R:I194S:H195T:P196R:S197V:I198F:L199C:Q200R:N201M:G202A:G203V:P204L:M205C:F206L:A207L:R209A:R210A:V211*:E212K:E213N:L214S:H215T:S221A:N222T:T223L:E224N:L225W:I227L:V228S:E229S:Y230I:Q231N:H232T…	951.6784651800107
AAAAATAAAAACAAATTACA	TATGTTAGGG	B	ppluGFP	4.31	0.0	0.0	1.53	0.0	1.95	0.0	0.0	7.79	G46A:C118T:A268G:G434.:T505C:A517G	G26D:S50F:K102R:G160A:D161T:N162T:V163C:L164W:V165*:G166A:S167R:F168S:A169L:R170A:T171P:S173P:L174C:R175A:D176T:G177A:G178A:Y179I:Y180T:S181H:F182L:V183R:V184*:D185T:S186H:H187A:M188C:H189T:F190S:S192A:A193R:I194S:H195T:P196R:S197V:I198F:L199C:Q200R:N201M:G202A:G203V:P204L:M205C:F206L:A207L:R209A:R210A:V211*:E212K:E213N:L214S:H215T:S221A:N222T:T223L:E224N:L225W:I227L:V228S:E229S:Y230I:Q231N:H232T…	872.5168647967669
AAAAATAAAAACAAATTACA	TGGAGGGCTT	B	ppluGFP	0.0	0.0	0.0	0.0	0.0	0.65	0.82	0.0	1.47	G46A:C118T:A268G:G434.:T505C:A517G	G26D:S50F:K102R:G160A:D161T:N162T:V163C:L164W:V165*:G166A:S167R:F168S:A169L:R170A:T171P:S173P:L174C:R175A:D176T:G177A:G178A:Y179I:Y180T:S181H:F182L:V183R:V184*:D185T:S186H:H187A:M188C:H189T:F190S:S192A:A193R:I194S:H195T:P196R:S197V:I198F:L199C:Q200R:N201M:G202A:G203V:P204L:M205C:F206L:A207L:R209A:R210A:V211*:E212K:E213N:L214S:H215T:S221A:N222T:T223L:E224N:L225W:I227L:V228S:E229S:Y230I:Q231N:H232T…	17489.248969438624
AAAAATAAAAACCAAAAAAC	ATTTACCGTG	B	ppluGFP	3.59	0.0	0.0	0.0	2.86	0.0	2.94	0.0	9.39	T40C:C74T	L24P	7665.459247256367
AAAAATAAAAACCAAAAAAC	CACTCGTGGC	B	ppluGFP	0.0	0.0	0.0	0.0	0.0	2.6	0.0	0.0	2.6	T40C:C74T	L24P	14881.992730696675
AAAAATAAAAACCTAAAAAA	GCGGGTTTGT	B	ppluGFP	2.12	0.0	0.96	0.0	4.91	0.0	0.0	0.0	7.99	A65G:T201A:G259A:A299T:G387T:G408T:A410T:C429T:G650A	S78T:R99H:D142Y:A150S:P157S	6438.714223379794
AAAAATAAAAAGCGTCAAAT	GACGGGATGA	B	ppluGFP	1.04	0.0	0.0	0.0	0.0	0.0	0.0	0.0	1.04	C82.:A131G	P39R:E40N:Q41R:G42A:R43A:M44*:T45P:N46T:K47R:M48*:K49S:S50P:T51P:G53A:A54R:L55*:T56P:S58L:P59R:Y60T:L61C:L62S:S63A:H64T:V65L:M66W:G67V:Y68T:G69A:F70S:Y71I:H72T:F73S:G74A:T75R:Y76T:S78P:G79V:Y80T:E81R:N84I:P85R:F86S:L87S:H88T:A89L:I90S:N91T:N92T:G93V:G94A:Y95T:T96Q:N97I:T98R:R99A:I100L:E101K:K102S:Y103T:E104R:D105T:G106A:G107A:V108S:L109F:H110T:V111Y:S112H:F113S:S114H:Y115I:R116V:Y117M:E118R:A119R…	590.0
AAAAATAAAAAGCGTCAAAT	GATTGGCCCC	B	ppluGFP	1.0	0.0	0.86	0.0	0.0	0.0	2.23	0.0	4.09	C82.:A131G	P39R:E40N:Q41R:G42A:R43A:M44*:T45P:N46T:K47R:M48*:K49S:S50P:T51P:G53A:A54R:L55*:T56P:S58L:P59R:Y60T:L61C:L62S:S63A:H64T:V65L:M66W:G67V:Y68T:G69A:F70S:Y71I:H72T:F73S:G74A:T75R:Y76T:S78P:G79V:Y80T:E81R:N84I:P85R:F86S:L87S:H88T:A89L:I90S:N91T:N92T:G93V:G94A:Y95T:T96Q:N97I:T98R:R99A:I100L:E101K:K102S:Y103T:E104R:D105T:G106A:G107A:V108S:L109F:H110T:V111Y:S112H:F113S:S114H:Y115I:R116V:Y117M:E118R:A119R…	10984.310189977794
AAAAATAAAAAGCGTCAAAT	TCTTGTAGAT	B	ppluGFP	0.2	0.0	0.0	0.0	0.0	0.0	0.0	0.0	0.2	C82.:A131G	P39R:E40N:Q41R:G42A:R43A:M44*:T45P:N46T:K47R:M48*:K49S:S50P:T51P:G53A:A54R:L55*:T56P:S58L:P59R:Y60T:L61C:L62S:S63A:H64T:V65L:M66W:G67V:Y68T:G69A:F70S:Y71I:H72T:F73S:G74A:T75R:Y76T:S78P:G79V:Y80T:E81R:N84I:P85R:F86S:L87S:H88T:A89L:I90S:N91T:N92T:G93V:G94A:Y95T:T96Q:N97I:T98R:R99A:I100L:E101K:K102S:Y103T:E104R:D105T:G106A:G107A:V108S:L109F:H110T:V111Y:S112H:F113S:S114H:Y115I:R116V:Y117M:E118R:A119R…	590.0
AAAAATAAAAAGCGTCAAAT	TTTTCGGCGA	B	ppluGFP	5.47	0.0	0.0	0.0	0.0	0.0	0.0	0.0	5.47	C82.:A131G	P39R:E40N:Q41R:G42A:R43A:M44*:T45P:N46T:K47R:M48*:K49S:S50P:T51P:G53A:A54R:L55*:T56P:S58L:P59R:Y60T:L61C:L62S:S63A:H64T:V65L:M66W:G67V:Y68T:G69A:F70S:Y71I:H72T:F73S:G74A:T75R:Y76T:S78P:G79V:Y80T:E81R:N84I:P85R:F86S:L87S:H88T:A89L:I90S:N91T:N92T:G93V:G94A:Y95T:T96Q:N97I:T98R:R99A:I100L:E101K:K102S:Y103T:E104R:D105T:G106A:G107A:V108S:L109F:H110T:V111Y:S112H:F113S:S114H:Y115I:R116V:Y117M:E118R:A119R…	590.0
AAAAATAAAACCCAATACCC	TGCGGCGTTT	B	ppluGFP	0.0	0.07	0.0	6.91	31.65	55.45	15.63	0.0	109.71	A292T:A374T	H110L	13686.700396254575
AAAAATAAAAGATCGCTTCC	ATCTTTAGCA	B	ppluGFP	0.0	0.0	0.0	0.07	9.96	11.56	0.59	0.0	22.180000000000003	C173T:G419T	E153D	12726.881370965246
AAAAATAAAAGATCGCTTCC	TCGTGGACTA	B	ppluGFP	0.0	0.0	0.0	0.0	11.19	8.05	3.29	0.0	22.53	C173T:G419T	E153D	12846.894843503278
AAAAATAAAATACATTAATA	TATCCTTTTA	B	ppluGFP	0.0	0.0	0.0	0.0	1.5	0.0	0.0	0.0	1.5	G32A:G345C:T372C:G586C	V128L:S137P:R210P	10058.948822616836
AAAAATAAATACAAGTACCT	CTTCTGTTGG	B	ppluGFP	0.36	0.0	0.0	0.0	0.0	0.0	0.0	0.0	0.36	G41.:.43G:T117C:T223C:A231T:A251C:C324T:G618A	N25D:S50P:L87P:I90F:R121C:G226R	590.0
AAAAATAAATACAAGTACCT	GATTGTCTCA	B	ppluGFP	0.0	0.0	0.0	1.97	0.0	0.0	0.0	0.0	1.97	G41.:.43G:T117C:T223C:A231T:A251C:C324T:G618A	N25D:S50P:L87P:I90F:R121C:G226R	6000.922811263899
AAAAATAACACACACAATAC	GCGGATTATA	B	ppluGFP	0.0	0.0	0.0	0.0	1.91	3.64	0.12	0.0	5.67	A106G:T220A	N46S:F86Y	13282.360191426444
AAAAATAACCATACAAAACC	TGATGCTGGT	B	ppluGFP	0.0	0.0	0.0	0.0	0.95	1.95	0.0	0.0	2.9	T23C:A120G:G450A:T456C:A484G:A528G	T51A:V165I:S167P:D176G:K191E	12914.571244866665
AAAAATAACCATACAAAACC	TGTCCGTTAG	B	ppluGFP	1.0	0.0	0.0	0.0	0.0	0.0	0.0	0.0	1.0	T23C:A120G:G450A:T456C:A484G:A528G	T51A:V165I:S167P:D176G:K191E	590.0
AAAAATAATCACACACAATA	AGAGATGTCG	B	ppluGFP	0.0	0.0	0.0	0.0	0.0	4.29	0.0	0.0	4.29	G152A	wt	14881.992730696675
AAAAATAATCACACACAATA	GGAGTCGCTA	B	ppluGFP	0.0	0.0	0.0	0.0	0.0	3.12	0.0	0.0	3.12	G152A	wt	14881.992730696675
AAAAATAATCACACACAATA	GGTGTGGTCC	B	ppluGFP	0.0	0.0	0.0	0.0	1.36	10.0	3.76	0.0	15.12	G152A	wt	15680.322780161885
AAAAATACAAAAAAAAAATA	TACGCGGTCT	B	ppluGFP	2.48	0.0	0.0	0.0	4.09	4.16	0.0	0.0	10.73	C56A:T117C:G169A:T177A	F29L:S50P:G67D:F70I	9667.552513091878
AAAAATACAAAACAAACAAC	ATCCCTCTAA	B	ppluGFP	1.64	0.0	0.0	0.0	0.0	0.0	0.0	0.0	1.64	C324T:G344T:G387A:A405T:T471C:T571C	R121C:K127N:D142N:N149Y:F172L:M205T	590.0
AAAAATACAAAACAAACAAC	TTGCTTTCAC	B	ppluGFP	0.0	0.0	0.0	0.58	0.0	0.0	0.0	0.0	0.58	C324T:G344T:G387A:A405T:T471C:T571C	R121C:K127N:D142N:N149Y:F172L:M205T	6000.922811263899
AAAAATACAAAGTCGTAAGT	GCATTATTCA	B	ppluGFP	0.0	0.0	0.0	4.08	1.09	6.36	13.63	6.61	31.770000000000003	A519G:G618T	M188V:G226W	19047.869715806686
AAAAATACAAAGTCGTAAGT	TAGCCTCCGC	B	ppluGFP	0.0	0.0	0.0	1.31	7.78	30.65	9.05	0.0	48.790000000000006	A519G:G618T	M188V:G226W	14872.441725423094
AAAAATACCAAATTACAAAA	TGTGCAAGGG	B	ppluGFP	10.06	0.0	0.0	0.0	0.0	0.0	0.0	0.0	10.06	A131T:A172G:G325A:C638T	Y68C:R121H	590.0
AAAAATACCCCAATTTAATA	ATACTCCATG	B	ppluGFP	0.96	0.0	0.0	0.0	0.0	0.0	1.76	0.0	2.72	A148T:G210T:A305G:T339C:T451C:T505A:T520A:A634G	Y60F:E81*:F126L:V165A:V183E:M188K:Q231R	12432.945932847788
AAAAATACCTATGATTCATA	CACTCCAGTG	B	ppluGFP	3.51	0.0	0.0	0.0	0.27	0.0	0.0	0.0	3.78	G129A:T147C:C173A:A374T:A411T:C455A	A54T:Y60H:Y68*:T151S	590.0
AAAAATACCTATGATTCATA	CCCTACTCCC	B	ppluGFP	1.96	0.0	0.0	0.0	0.0	0.0	0.0	0.0	1.96	G129A:T147C:C173A:A374T:A411T:C455A	A54T:Y60H:Y68*:T151S	590.0
AAAAATACCTATGATTCATA	GCCTGGTCGG	B	ppluGFP	0.0	0.0	0.0	0.0	2.86	0.0	0.0	0.0	2.86	G129A:T147C:C173A:A374T:A411T:C455A	A54T:Y60H:Y68*:T151S	10058.948822616836
AAAAATACCTATGATTCATA	TGTCCTGGGT	B	ppluGFP	0.04	5.75	0.0	0.0	0.0	0.0	0.0	0.0	5.79	G129A:T147C:C173A:A374T:A411T:C455A	A54T:Y60H:Y68*:T151S	1581.4628714043445
AAAAATACCTATGATTCATA	TTGTCGTCTG	B	ppluGFP	0.0	0.0	0.0	0.0	0.0	14.29	4.7	0.0	18.99	G129A:T147C:C173A:A374T:A411T:C455A	A54T:Y60H:Y68*:T151S	16671.318881561052
AAAAATACTTGCTCCAAATT	ACGTTATTGT	B	ppluGFP	0.0	0.0	0.0	0.0	0.95	0.0	0.0	0.0	0.95	A211T:T372A:G466T:C485T:G639T	E81V:S137T:R170L:A233S	10058.948822616836
AAAAATACTTGCTCCAAATT	TGAGACTTGT	B	ppluGFP	1.76	0.0	0.0	0.0	0.0	0.65	0.0	0.0	2.41	A211T:T372A:G466T:C485T:G639T	E81V:S137T:R170L:A233S	590.0
AAAAATACTTGCTCCAAATT	TTCGTGGATG	B	ppluGFP	2.88	0.0	0.0	1.24	0.0	0.0	0.0	0.0	4.12	A211T:T372A:G466T:C485T:G639T	E81V:S137T:R170L:A233S	590.0
AAAAATAGAATACAATCACA	GTGCTACATG	B	ppluGFP	4.79	0.0	0.0	0.0	0.14	0.0	0.12	0.0	5.05	A235T:C258T:C413T:T598C	N91I:R99C:L214P	590.0
AAAAATAGAGAAGTCACAAA	CCCGGGGGCG	B	ppluGFP	14.1	0.0	0.0	0.0	0.0	0.0	0.0	0.0	14.1	G174T	G69C	590.0
AAAAATAGAGAAGTCACAAA	GTGTTTCTAG	B	ppluGFP	3.15	0.0	0.0	0.0	0.0	0.0	0.0	0.0	3.15	G174T	G69C	590.0
AAAAATAGAGAAGTCACAAA	TTGTAGGTGG	B	ppluGFP	36.46	0.0	0.0	0.0	0.0	0.0	0.0	0.0	36.46	G174T	G69C	590.0
AAAAATAGAGAAGTCACAAA	TTTGACCCGT	B	ppluGFP	5.51	0.0	0.0	0.0	0.0	0.0	0.0	0.0	5.51	G174T	G69C	590.0
AAAAATAGCAAGGAAACAAT	ACCGCTCAGT	B	ppluGFP	0.0	0.0	0.0	0.0	6.41	11.3	15.75	0.0	33.46	G321A	G120S	16711.564239686428
AAAAATAGCAAGGAAACAAT	GTTTCGATGG	B	ppluGFP	0.0	0.0	0.0	0.0	0.0	0.0	3.88	0.0	3.88	G321A	G120S	20717.929248084907
AAAAATAGCTTCTCCAAACA	ACTATATTCG	B	ppluGFP	0.0	1.53	0.0	0.0	2.86	36.36	8.93	4.44	54.12000000000001	wt	wt	15714.568755451222
AAAAATAGCTTCTCCAAACA	CGGTCGTCCG	B	ppluGFP	0.0	0.0	0.0	0.0	0.0	10.0	13.16	0.0	23.16	wt	wt	17521.541513596014
AAAAATAGCTTCTCCAAACA	CTGCTCGAAC	B	ppluGFP	0.0	0.0	0.0	0.0	1.77	14.16	5.29	0.0	21.22	wt	wt	15716.246523153955
AAAAATAGCTTCTCCAAACA	CTTCAGTGTT	B	ppluGFP	0.04	0.0	0.0	3.28	6.41	36.1	19.86	0.36	66.05	wt	wt	15714.232748692642
AAAAATAGCTTCTCCAAACA	GATGTGGCGG	B	ppluGFP	0.0	0.0	0.0	2.11	0.0	30.39	19.62	0.0	52.12000000000001	wt	wt	16570.924447502202
AAAAATAGCTTCTCCAAACA	GTGGCTTTTA	B	ppluGFP	0.0	0.0	0.0	0.0	0.95	10.39	4.47	0.0	15.81	wt	wt	16001.707297816467
AAAAATAGCTTCTCCAAACA	TTGTGTAGCT	B	ppluGFP	0.04	0.0	0.0	0.0	15.28	59.35	28.55	1.18	104.4	wt	wt	15608.084339273664
AAAAATAGCTTCTCCAAACA	TTTGCTGCGG	B	ppluGFP	0.0	0.0	0.0	0.0	2.73	2.34	3.17	0.54	8.780000000000001	wt	wt	15937.38459401205
AAAAATATAAAACCACCAAG	ATCTATCTCG	B	ppluGFP	0.0	0.0	0.0	0.0	0.0	0.0	2.35	0.0	2.35	T300A:G404T:T526C:T551C	F113I:F190S	20717.929248084907
AAAAATATAAATTCAGCATG	CATGTTTCGC	B	ppluGFP	0.0	0.0	0.0	0.0	0.0	0.0	4.23	0.0	4.23	A211T	E81V	20717.929248084907
AAAAATATAAATTCAGCATG	GCTCGCAATT	B	ppluGFP	0.0	0.0	0.0	0.0	0.0	2.73	4.7	0.0	7.43	A211T	E81V	17731.951915763486
AAAAATATAAATTCAGCATG	GTTTCTCGGT	B	ppluGFP	1.08	0.0	0.0	0.73	0.0	7.27	7.76	0.0	16.84	A211T	E81V	16903.61525559665
AAAAATATACAAACCGCACA	GTAAAGAAGT	B	ppluGFP	4.47	0.0	0.0	0.0	0.14	0.0	0.0	0.0	4.6099999999999985	C258T:T575G	R99C:F206L	590.0
AAAAATATACAAACCGCACA	TTTGCTGGGT	B	ppluGFP	5.27	0.0	0.0	0.0	0.0	0.0	0.12	0.0	5.39	C258T:T575G	R99C:F206L	590.0
AAAAATATACCCACAACAAT	GACTCCATTT	B	ppluGFP	0.0	0.0	0.0	0.87	0.0	0.0	0.0	0.0	0.87	T29A:G110.:.112G:A226T:C278T:T471C:T553A	M48V:H88L:F172L:L199Q	6000.922811263899
AAAAATATACCCACAACAAT	GTTGTCATGC	B	ppluGFP	0.0	0.0	0.0	0.0	0.0	2.47	0.12	0.0	2.5900000000000003	T29A:G110.:.112G:A226T:C278T:T471C:T553A	M48V:H88L:F172L:L199Q	16010.44299653416
AAAAATATACCCACAACAAT	TGACTGTGTC	B	ppluGFP	4.79	0.0	0.0	0.0	0.0	0.0	0.0	0.0	4.79	T29A:G110.:.112G:A226T:C278T:T471C:T553A	M48V:H88L:F172L:L199Q	590.0
AAAAATATGCGGAGGCCATC	ACCCCGGGTG	B	ppluGFP	25.6	0.0	0.0	0.0	0.0	0.0	0.0	0.0	25.6	T117C:G545T:C582T	S50P:R209C	590.0
AAAAATATGCGGAGGCCATC	TTGTTGGGAC	B	ppluGFP	29.83	0.0	0.0	0.0	0.0	0.0	0.0	0.09	29.92	T117C:G545T:C582T	S50P:R209C	590.0
AAAAATATTAAAAAGCAAAT	ACCTTGTTCG	B	ppluGFP	2.36	3.42	1.15	1.02	1.23	0.0	4.7	0.0	13.88	A30T:G92.:A342G:C399T:C585A	T21S:G42A:R43A:M44*:T45P:N46T:K47R:M48*:K49S:S50P:T51P:G53A:A54H:L55*:T56P:S58L:P59R:Y60T:L61C:L62S:S63A:H64T:V65L:M66W:G67V:Y68T:G69A:F70S:Y71I:H72T:F73S:G74A:T75R:Y76T:S78P:G79V:Y80T:E81R:N84I:P85R:F86S:L87S:H88T:A89L:I90S:N91T:N92T:G93V:G94A:Y95T:T96Q:N97I:T98R:R99A:I100L:E101K:K102S:Y103T:E104R:D105T:G106A:G107A:V108S:L109F:H110T:V111Y:S112H:F113S:S114H:Y115I:R116V:Y117M:E118R:A119R:G120V:R12…	7049.050751824378
AAAAATATTAAAAAGCAAAT	CGGACGTTTT	B	ppluGFP	2.16	0.0	0.0	2.55	3.27	1.56	0.12	0.0	9.66	A30T:G92.:A342G:C399T:C585A	T21S:G42A:R43A:M44*:T45P:N46T:K47R:M48*:K49S:S50P:T51P:G53A:A54H:L55*:T56P:S58L:P59R:Y60T:L61C:L62S:S63A:H64T:V65L:M66W:G67V:Y68T:G69A:F70S:Y71I:H72T:F73S:G74A:T75R:Y76T:S78P:G79V:Y80T:E81R:N84I:P85R:F86S:L87S:H88T:A89L:I90S:N91T:N92T:G93V:G94A:Y95T:T96Q:N97I:T98R:R99A:I100L:E101K:K102S:Y103T:E104R:D105T:G106A:G107A:V108S:L109F:H110T:V111Y:S112H:F113S:S114H:Y115I:R116V:Y117M:E118R:A119R:G120V:R12…	7452.457263703128
AAAAATATTAAAAAGCAAAT	GCCGGGGTCG	B	ppluGFP	0.6	0.0	0.0	0.0	0.0	0.0	0.0	0.0	0.6	A30T:G92.:A342G:C399T:C585A	T21S:G42A:R43A:M44*:T45P:N46T:K47R:M48*:K49S:S50P:T51P:G53A:A54H:L55*:T56P:S58L:P59R:Y60T:L61C:L62S:S63A:H64T:V65L:M66W:G67V:Y68T:G69A:F70S:Y71I:H72T:F73S:G74A:T75R:Y76T:S78P:G79V:Y80T:E81R:N84I:P85R:F86S:L87S:H88T:A89L:I90S:N91T:N92T:G93V:G94A:Y95T:T96Q:N97I:T98R:R99A:I100L:E101K:K102S:Y103T:E104R:D105T:G106A:G107A:V108S:L109F:H110T:V111Y:S112H:F113S:S114H:Y115I:R116V:Y117M:E118R:A119R:G120V:R12…	590.0
AAAAATATTAAAAAGCAAAT	GTGACATGTC	B	ppluGFP	0.52	0.0	0.0	1.16	0.0	0.0	0.0	0.0	1.68	A30T:G92.:A342G:C399T:C585A	T21S:G42A:R43A:M44*:T45P:N46T:K47R:M48*:K49S:S50P:T51P:G53A:A54H:L55*:T56P:S58L:P59R:Y60T:L61C:L62S:S63A:H64T:V65L:M66W:G67V:Y68T:G69A:F70S:Y71I:H72T:F73S:G74A:T75R:Y76T:S78P:G79V:Y80T:E81R:N84I:P85R:F86S:L87S:H88T:A89L:I90S:N91T:N92T:G93V:G94A:Y95T:T96Q:N97I:T98R:R99A:I100L:E101K:K102S:Y103T:E104R:D105T:G106A:G107A:V108S:L109F:H110T:V111Y:S112H:F113S:S114H:Y115I:R116V:Y117M:E118R:A119R:G120V:R12…	4242.898217885672
AAAAATATTAAAAAGCAAAT	TCTTTCGAAG	B	ppluGFP	3.27	0.0	0.0	1.6	3.68	0.91	1.29	0.36	11.11	A30T:G92.:A342G:C399T:C585A	T21S:G42A:R43A:M44*:T45P:N46T:K47R:M48*:K49S:S50P:T51P:G53A:A54H:L55*:T56P:S58L:P59R:Y60T:L61C:L62S:S63A:H64T:V65L:M66W:G67V:Y68T:G69A:F70S:Y71I:H72T:F73S:G74A:T75R:Y76T:S78P:G79V:Y80T:E81R:N84I:P85R:F86S:L87S:H88T:A89L:I90S:N91T:N92T:G93V:G94A:Y95T:T96Q:N97I:T98R:R99A:I100L:E101K:K102S:Y103T:E104R:D105T:G106A:G107A:V108S:L109F:H110T:V111Y:S112H:F113S:S114H:Y115I:R116V:Y117M:E118R:A119R:G120V:R12…	7672.905939610307
AAAAATATTACCAATAAACC	CTTATTGGAA	B	ppluGFP	0.0	0.0	0.0	0.0	0.0	1.95	0.0	0.0	1.95	T10C:C122T:A196G:A252G:A313G:A546T:G565T:T598C:A607T:A634C	M14T:Y76C:N97D:Y117C:S197C:G203V:L214P:N222I:Q231P	14881.992730696675
AAAAATATTACCAATAAACC	GACCCCTGCG	B	ppluGFP	0.0	1.82	0.0	0.0	0.0	0.0	0.0	0.0	1.82	T10C:C122T:A196G:A252G:A313G:A546T:G565T:T598C:A607T:A634C	M14T:Y76C:N97D:Y117C:S197C:G203V:L214P:N222I:Q231P	1732.4902823537564
AAAAATCAAAAAATAAAGAA	ATAACGTGTA	B	ppluGFP	0.0	0.0	1.15	1.16	0.0	0.0	0.0	0.0	2.31	A81G:C150A:A292G:C535T:T560C	T38A:L61M:H110R:A193V	4334.422995878637
AAAAATCAAAAAATAAAGAA	TATTGGAGCG	B	ppluGFP	0.0	0.0	0.0	0.95	0.0	2.34	3.41	0.0	6.7	A81G:C150A:A292G:C535T:T560C	T38A:L61M:H110R:A193V	17117.086390205182
AAAAATCAAAAAATAAAGAA	TCCACGAGTC	B	ppluGFP	0.0	0.0	0.0	0.07	5.18	10.0	0.94	0.0	16.19	A81G:C150A:A292G:C535T:T560C	T38A:L61M:H110R:A193V	13541.949331832822
AAAAATCAAAAAATAAAGAA	TCGGAATGTA	B	ppluGFP	0.0	0.73	0.29	1.97	0.0	1.95	2.94	0.0	7.879999999999999	A81G:C150A:A292G:C535T:T560C	T38A:L61M:H110R:A193V	13393.435193105071
AAAAATCAAAAACGTCATAG	TGGATATTTT	B	ppluGFP	0.32	0.0	0.0	0.0	0.0	4.03	0.0	0.0	4.3500000000000005	G33T:C225A:T230C:T290C:T616C	G22C:H88N:L225P	13678.48433737025
AAAAATCAAAAACTCCCCAC	CTTACCCCTG	B	ppluGFP	0.0	0.0	0.0	0.0	0.0	2.99	0.0	0.0	2.99	G34A:A237T:A342T:A354G:C363A:T473A	G22D:N92Y:K127*:T131A:P134T:F172L	14881.992730696675
AAAAATCAAAAACTCCCCAC	GACGGTGTTC	B	ppluGFP	0.0	0.0	0.0	0.0	0.0	4.29	0.0	0.0	4.29	G34A:A237T:A342T:A354G:C363A:T473A	G22D:N92Y:K127*:T131A:P134T:F172L	14881.992730696675
AAAAATCAAAAACTCCCCAC	TCTTGAAGCG	B	ppluGFP	0.0	0.0	0.0	0.0	0.0	2.21	0.0	0.0	2.21	G34A:A237T:A342T:A354G:C363A:T473A	G22D:N92Y:K127*:T131A:P134T:F172L	14881.992730696675
AAAAATCAAAACATCAATTA	AAAACTTGGA	B	ppluGFP	0.0	0.0	0.0	0.0	1.23	0.0	0.0	0.0	1.23	G168A:C480A:A528T:T598C:C658.	G67S:R175S:K191*:L214P:A239V:F240S:A241H	10058.948822616836
AAAAATCAAAACATCAATTA	CTGTCTTATC	B	ppluGFP	3.19	0.0	0.0	0.0	0.0	2.86	0.0	0.0	6.05	G168A:C480A:A528T:T598C:C658.	G67S:R175S:K191*:L214P:A239V:F240S:A241H	3112.988630673786
AAAAATCAAAACATCAATTA	GTTGAGTTTG	B	ppluGFP	1.6	0.0	0.0	0.0	0.0	0.0	0.82	0.0	2.42	G168A:C480A:A528T:T598C:C658.	G67S:R175S:K191*:L214P:A239V:F240S:A241H	590.0
AAAAATCAACAATAAACAAC	GGGTGATTGG	B	ppluGFP	0.0	0.0	9.58	5.31	36.83	0.0	0.0	0.0	51.72	G87A:A99G:C158T:A271G:C326T:A367T:G369A:C470A:A590T	E40K:M44V:Y103C:E135V:D136N	8665.559354634854
AAAAATCAACAATAAACAAC	TCCGGCACTT	B	ppluGFP	0.0	0.0	0.0	1.31	0.14	0.0	0.0	0.0	1.4500000000000002	G87A:A99G:C158T:A271G:C326T:A367T:G369A:C470A:A590T	E40K:M44V:Y103C:E135V:D136N	7014.132033260144
AAAAATCAACACAAAAAATC	ATAAGCTTAA	B	ppluGFP	0.0	0.0	0.0	0.0	15.01	11.95	1.41	0.0	28.37	G489T:C587T:A648G	G178C:T236A	12317.294899295557
AAAAATCAACACAAAAAATC	GGTTCGACCG	B	ppluGFP	0.0	0.0	0.0	0.15	0.14	2.08	0.0	0.0	2.37	G489T:C587T:A648G	G178C:T236A	13489.129261909786
AAAAATCAACACAAAAAATC	TTTGATGCCA	B	ppluGFP	0.0	0.0	0.0	0.07	9.96	19.22	5.64	0.0	34.89	G489T:C587T:A648G	G178C:T236A	14220.948320242922
AAAAATCACAACTAAGAACA	CCGTCAGGCG	B	ppluGFP	0.0	0.0	0.0	0.51	1.5	3.25	1.06	0.0	6.32	C47T:T49C:T143C:G241A:A609T	V27A:G93D:T223S	13985.16348359626
AAAAATCACAACTAAGAACA	GGCTCTCTCA	B	ppluGFP	0.0	0.0	0.0	2.11	5.73	3.77	2.35	0.09	14.05	C47T:T49C:T143C:G241A:A609T	V27A:G93D:T223S	12222.80187374339
AAAAATCACAACTAAGAACA	TAAGGCTTTA	B	ppluGFP	0.0	0.0	0.0	1.53	1.91	1.82	0.35	0.0	5.61	C47T:T49C:T143C:G241A:A609T	V27A:G93D:T223S	10975.599223900754
AAAAATCACAACTAAGAACA	TTTGGTCACA	B	ppluGFP	0.0	0.0	0.0	0.0	2.05	0.26	0.0	0.0	2.31	C47T:T49C:T143C:G241A:A609T	V27A:G93D:T223S	11527.967043180915
AAAAATCACAAGGAGAACCT	CGCCCTGTAG	B	ppluGFP	0.0	0.0	0.0	0.0	7.09	7.4	24.09	0.0	38.58	wt	wt	17966.718811131184
AAAAATCACAAGGAGAACCT	CTAGGCGAAC	B	ppluGFP	0.0	0.0	0.0	0.0	0.0	0.0	12.69	0.0	12.69	wt	wt	20717.929248084907
AAAAATCACAAGGAGAACCT	TTGTGCGAGG	B	ppluGFP	0.0	0.0	0.0	0.0	0.0	2.86	5.52	0.0	8.379999999999999	wt	wt	17823.9728519149
AAAAATCACACCCAACACCT	ATCGTAAAAC	B	ppluGFP	0.24	0.0	0.0	0.0	4.37	0.0	0.0	0.0	4.61	G127A:G357T:A367G:A431G:G435T:C555T:A606G	G53D:G132C:E135G:G160C:Q200*:N222D	9029.972922220626
AAAAATCACACCCAACACCT	CCTGTGCTTC	B	ppluGFP	0.36	0.0	0.0	0.0	0.14	0.0	0.0	0.0	0.5	G127A:G357T:A367G:A431G:G435T:C555T:A606G	G53D:G132C:E135G:G160C:Q200*:N222D	590.0
AAAAATCACACCCAACACCT	CGGAATGGGA	B	ppluGFP	0.56	0.0	0.0	0.0	0.0	0.0	0.0	0.0	0.56	G127A:G357T:A367G:A431G:G435T:C555T:A606G	G53D:G132C:E135G:G160C:Q200*:N222D	590.0
AAAAATCACACCCAACACCT	GCCCAAGGAC	B	ppluGFP	0.0	0.0	0.0	0.07	2.05	0.0	0.12	0.0	2.24	G127A:G357T:A367G:A431G:G435T:C555T:A606G	G53D:G132C:E135G:G160C:Q200*:N222D	10231.999396232794
AAAAATCACACCCAACACCT	GTGTGCCATG	B	ppluGFP	0.0	0.0	0.0	0.0	0.0	3.51	0.0	0.0	3.51	G127A:G357T:A367G:A431G:G435T:C555T:A606G	G53D:G132C:E135G:G160C:Q200*:N222D	14881.992730696675
AAAAATCACCAATAATACCA	TTTCAGTAGA	B	ppluGFP	0.72	0.0	0.0	0.0	0.68	1.04	7.29	0.0	9.73	T232C:C256T:T306C:A378G:A515G	I90T:T98M:Y115H:I139V	19018.764494928408
AAAAATCACGGCACAAAACA	ACGCTCGTCG	B	ppluGFP	0.0	0.0	0.0	0.0	3.14	6.49	0.0	0.09	9.72	wt	wt	13241.702873010552
AAAAATCACGGCACAAAACA	CACCTCAAGG	B	ppluGFP	0.0	0.0	0.0	0.0	2.18	29.22	3.53	0.0	34.93	wt	wt	15106.580818781338
AAAAATCACGGCACAAAACA	GCACCCGATT	B	ppluGFP	0.32	0.0	0.0	0.66	7.91	27.66	29.96	3.99	70.50000000000001	wt	wt	17168.571965703326
AAAAATCACGGCACAAAACA	GGAGTCGCCG	B	ppluGFP	0.0	0.0	0.0	0.0	0.41	5.71	0.35	1.45	7.92	wt	wt	15782.838754662487
AAAAATCACGGCACAAAACA	TCTCCGCACG	B	ppluGFP	0.0	0.0	0.0	0.0	0.0	3.64	8.34	0.0	11.98	wt	wt	17964.371548574436
AAAAATCACGGCACAAAACA	TGTTTCTTAT	B	ppluGFP	0.0	0.0	0.0	0.0	3.14	7.27	9.4	0.09	19.9	wt	wt	16900.102074032708
AAAAATCACTTTAAACACCT	CAATAGGGGT	B	ppluGFP	0.0	0.0	0.0	0.0	0.0	0.91	0.0	0.0	0.91	C199A:T394C:T473C	P77H:I144T	14881.992730696675
AAAAATCACTTTAAACACCT	CTCCGGCGAG	B	ppluGFP	0.0	0.0	0.0	0.0	0.0	2.6	0.0	0.0	2.6	C199A:T394C:T473C	P77H:I144T	14881.992730696675
AAAAATCAGCAAACAAAAGA	AATTCATTAT	B	ppluGFP	0.0	0.0	0.0	0.0	6.41	18.7	35.49	2.9	63.5	A231G:T401C:G604C:A654G	I90V:S221T:I238V	18191.63221934607
AAAAATCAGCAAACAAAAGA	CGGTTTTCTT	B	ppluGFP	0.0	0.0	0.0	0.0	0.0	0.0	2.7	0.0	2.7	A231G:T401C:G604C:A654G	I90V:S221T:I238V	20717.929248084907
AAAAATCAGCAAACAAAAGA	TGTAACAGGT	B	ppluGFP	0.0	0.0	0.0	0.0	8.05	4.94	12.57	0.27	25.83	A231G:T401C:G604C:A654G	I90V:S221T:I238V	16353.671173438688
AAAAATCAGCAAACAAAAGA	TGTACGCAAT	B	ppluGFP	0.0	0.0	0.0	0.0	0.0	4.94	2.23	0.0	7.17	A231G:T401C:G604C:A654G	I90V:S221T:I238V	16835.807738693715
AAAAATCAGTAAAAAACACA	AGGGTTTTGT	B	ppluGFP	0.0	0.0	0.0	5.17	20.19	65.97	41.48	0.27	133.07999999999998	A406G:T502C	N149S:F182S	15562.376031745513
AAAAATCAGTAAAAAACACA	ATGGCTCAGG	B	ppluGFP	1.28	0.0	0.0	0.0	1.5	8.44	14.45	0.0	25.67	A406G:T502C	N149S:F182S	17700.620020228467
AAAAATCAGTAAAAAACACA	GCTCCCTCGA	B	ppluGFP	0.0	0.0	0.0	0.0	0.14	19.22	6.7	0.0	26.06	A406G:T502C	N149S:F182S	16324.662621183777
AAAAATCAGTAAAAAACACA	TAATCGGCAA	B	ppluGFP	0.0	0.0	0.0	1.16	17.87	20.52	9.52	0.0	49.06999999999999	A406G:T502C	N149S:F182S	13762.86514385144
AAAAATCATAACTCATTACT	GTTGTGCCTA	B	ppluGFP	0.0	0.0	0.0	0.0	0.0	3.12	0.0	0.0	3.12	A292T:T340C:C377T:A442G:C461T:A511C:C600A	H110L:F126S:N162S:D185A:H215N	14881.992730696675
AAAAATCATAAGACAAAAGA	TACCCGCAGG	B	ppluGFP	0.0	0.0	1.25	0.0	0.0	0.26	0.0	0.0	1.51	C31T:T40C:G66T:T138C:T151A:G257A:T448C:C476A:A628G	T21M:L24P:G33C:F57L:L61Q:L164P:E229G	3969.92814235868
AAAAATCATACAAAACATGT	CCTCGTTCGG	B	ppluGFP	0.0	0.0	0.0	0.0	0.0	0.0	0.71	0.0	0.71	G57A:C229T:A411T:C437G:G449.	E30K:A89V:T151S:V165*:G166A:S167R:F168S:A169L:R170A:T171P:S173P:L174C:R175A:D176T:G177A:G178A:Y179I:Y180T:S181H:F182L:V183W:V184*:D185T:S186H:H187T:M188C:H189T:F190S:S192A:A193R:I194S:H195T:P196R:S197V:I198F:L199C:Q200R:N201M:G202A:G203V:P204L:M205C:F206L:A207L:R209A:R210A:V211*:E212K:E213N:L214S:H215T:S221A:N222T:T223L:E224N:L225W:I227L:V228S:E229S:Y230I:Q231N:H232T:A233P:F234S:K235R:T236R:I238L…	20717.929248084907
AAAAATCATACAAAACATGT	CGAGCTCCTG	B	ppluGFP	0.0	0.0	0.0	0.0	0.0	2.86	0.0	0.0	2.86	G57A:C229T:A411T:C437G:G449.	E30K:A89V:T151S:V165*:G166A:S167R:F168S:A169L:R170A:T171P:S173P:L174C:R175A:D176T:G177A:G178A:Y179I:Y180T:S181H:F182L:V183W:V184*:D185T:S186H:H187T:M188C:H189T:F190S:S192A:A193R:I194S:H195T:P196R:S197V:I198F:L199C:Q200R:N201M:G202A:G203V:P204L:M205C:F206L:A207L:R209A:R210A:V211*:E212K:E213N:L214S:H215T:S221A:N222T:T223L:E224N:L225W:I227L:V228S:E229S:Y230I:Q231N:H232T:A233P:F234S:K235R:T236R:I238L…	14881.992730696675
AAAAATCATACAAAACATGT	TGGTAGCGAT	B	ppluGFP	0.0	0.0	0.0	0.0	0.0	2.86	0.0	0.0	2.86	G57A:C229T:A411T:C437G:G449.	E30K:A89V:T151S:V165*:G166A:S167R:F168S:A169L:R170A:T171P:S173P:L174C:R175A:D176T:G177A:G178A:Y179I:Y180T:S181H:F182L:V183W:V184*:D185T:S186H:H187T:M188C:H189T:F190S:S192A:A193R:I194S:H195T:P196R:S197V:I198F:L199C:Q200R:N201M:G202A:G203V:P204L:M205C:F206L:A207L:R209A:R210A:V211*:E212K:E213N:L214S:H215T:S221A:N222T:T223L:E224N:L225W:I227L:V228S:E229S:Y230I:Q231N:H232T:A233P:F234S:K235R:T236R:I238L…	14881.992730696675
AAAAATCATTAAACCATACT	CCATGTGGTA	B	ppluGFP	0.04	12.08	71.65	18.63	10.64	0.13	0.12	0.0	113.29	T100C:G435T	M44T:G160C	3642.896789682322
AAAAATCATTAAACCATACT	CGAAAGGCCT	B	ppluGFP	0.0	0.0	3.07	16.16	0.27	0.0	0.0	0.0	19.5	T100C:G435T	M44T:G160C	5377.147026311151
AAAAATCATTAAACCATACT	GGTGGTAACC	B	ppluGFP	0.08	4.66	33.81	11.94	0.0	0.0	0.0	0.0	50.49	T100C:G435T	M44T:G160C	3615.997438347746
AAAAATCATTAAACCATACT	GTGGCTTGTC	B	ppluGFP	0.04	0.0	22.41	8.44	2.32	0.13	0.0	0.0	33.34	T100C:G435T	M44T:G160C	4069.6642941430046
AAAAATCCAAACAAAACCTC	ATGCCCTTTA	B	ppluGFP	0.0	0.0	0.0	0.0	3.0	0.0	4.0	0.0	7.0	C443T:T643C	F234S	16225.323134573076
AAAAATCCAAACAAAACCTC	CAGGTGACGC	B	ppluGFP	0.0	0.0	0.0	3.93	2.86	16.62	17.39	0.0	40.8	C443T:T643C	F234S	16413.947718680956
AAAAATCCACAAAAAAACTA	ACATCAATGT	B	ppluGFP	0.0	0.0	0.0	0.0	0.0	1.43	0.71	0.0	2.14	C188A:C217T:A253T:T415C:T424A	F73L:P85L:N97I:V152A:L155*	16888.315726816967
AAAAATCCACAAAAAAACTA	GACCCCTGCG	B	ppluGFP	0.0	0.0	0.0	0.0	0.0	0.0	0.59	0.0	0.59	C188A:C217T:A253T:T415C:T424A	F73L:P85L:N97I:V152A:L155*	20717.929248084907
AAAAATCCAGTAACAGCAAA	AGGAACTTTA	B	ppluGFP	3.39	0.0	0.0	0.0	0.0	0.0	0.0	0.0	3.39	T16A:A109G:C185A:C209T:T382C:T451C	I16N:K47R:H72Q:F140S:V165A	590.0
AAAAATCCATTCCTAACAAA	AAGGATCGCT	B	ppluGFP	1.12	0.0	0.0	0.0	0.0	0.0	0.0	0.0	1.12	G127T:T166C:T177A:A374G:A549T:A628T	G53V:M66T:F70I:I198F:E229V	590.0
AAAAATCCATTCCTAACAAA	GCCTCAGCTA	B	ppluGFP	1.64	0.0	0.1	0.0	0.0	0.0	0.0	0.0	1.74	G127T:T166C:T177A:A374G:A549T:A628T	G53V:M66T:F70I:I198F:E229V	590.0
AAAAATCCCTTACGACCCCA	CCGATTTTGA	B	ppluGFP	0.0	0.0	0.0	0.0	7.91	0.0	0.0	0.0	7.91	T40C:G70A:A105T:T140A:A271T:G417A:A646T	L24P:G34E:N46Y:F57L:Y103F:E153K:K235M	10058.948822616836
AAAAATCCCTTACGACCCCA	CGTTTGCGCG	B	ppluGFP	0.0	0.0	0.0	2.11	0.68	0.91	0.0	0.0	3.7	T40C:G70A:A105T:T140A:A271T:G417A:A646T	L24P:G34E:N46Y:F57L:Y103F:E153K:K235M	8341.55423436166
AAAAATCCCTTACGACCCCA	GTCCTCTCGG	B	ppluGFP	3.04	0.0	0.0	0.0	0.0	0.0	0.0	0.0	3.04	T40C:G70A:A105T:T140A:A271T:G417A:A646T	L24P:G34E:N46Y:F57L:Y103F:E153K:K235M	590.0
AAAAATCCTACCAAAATTCC	CCGACTTTGG	B	ppluGFP	10.46	0.0	0.0	0.8	0.0	0.0	0.0	0.0	11.260000000000002	A27G:T170C:A172G:T492C:T513A:T520C	I20V:Y68C:Y179H:S186T:M188T	590.0
AAAAATCCTACCAAAATTCC	CGTTGGAACG	B	ppluGFP	8.83	0.0	0.0	0.0	0.14	0.0	0.0	0.0	8.97	A27G:T170C:A172G:T492C:T513A:T520C	I20V:Y68C:Y179H:S186T:M188T	590.0
AAAAATCCTACCAAAATTCC	CTTGCAAGGT	B	ppluGFP	31.67	0.0	4.79	0.36	1.77	0.0	0.0	0.0	38.59	A27G:T170C:A172G:T492C:T513A:T520C	I20V:Y68C:Y179H:S186T:M188T	590.0
AAAAATCCTACCAAAATTCC	GGCTGGTCTT	B	ppluGFP	7.75	0.0	0.0	0.0	0.0	0.13	0.0	0.0	7.88	A27G:T170C:A172G:T492C:T513A:T520C	I20V:Y68C:Y179H:S186T:M188T	590.0
AAAAATCCTACCAAAATTCC	GTCAGAACGC	B	ppluGFP	26.96	0.0	0.0	0.0	0.0	0.13	0.0	0.0	27.09	A27G:T170C:A172G:T492C:T513A:T520C	I20V:Y68C:Y179H:S186T:M188T	590.0
AAAAATCCTACCAAAATTCC	TCCGGGAGGT	B	ppluGFP	21.61	0.0	0.0	0.0	0.14	0.0	0.0	0.0	21.75	A27G:T170C:A172G:T492C:T513A:T520C	I20V:Y68C:Y179H:S186T:M188T	590.0
AAAAATCCTACCAAAATTCC	TTTTGTTCTC	B	ppluGFP	43.73	0.0	2.2	0.0	0.14	0.0	0.12	0.09	46.28	A27G:T170C:A172G:T492C:T513A:T520C	I20V:Y68C:Y179H:S186T:M188T	590.0
AAAAATCGAAGGAAATACAA	TTATCGTGGG	B	ppluGFP	6.27	21.76	0.19	0.0	0.0	0.0	0.0	0.0	28.22	A108C:T195C:T460C:A556G	K47Q:Y76H:F168S:Q200R	1434.8394111702182
AAAAATCGACTCAACACCCC	GCCTGCTCTG	B	ppluGFP	0.0	0.0	0.0	0.0	0.0	0.0	0.0	1.0	1.0	A374T	wt	28148.456941974007
AAAAATCGACTCAACACCCC	TGTGGCGCCT	B	ppluGFP	0.0	0.0	0.0	0.0	0.0	5.71	6.23	16.3	28.24	A374T	wt	24202.4936600658
AAAAATCGAGCCAAAAAACA	ACGGTGACGC	B	ppluGFP	1.88	0.0	0.0	0.0	0.0	0.52	2.94	0.0	5.34	T40A:G53A:T117C:T133A:C197T:T383C:C430A:T445A:C465T:G506A	L24Q:S50P:L55Q:P157Q:V163E:R170C	11827.336148208768
AAAAATCGAGCCAAAAAACA	CTGTGTACGG	B	ppluGFP	0.12	0.0	0.0	0.0	0.0	0.0	1.41	0.0	1.5299999999999998	T40A:G53A:T117C:T133A:C197T:T383C:C430A:T445A:C465T:G506A	L24Q:S50P:L55Q:P157Q:V163E:R170C	19219.41216181206
AAAAATCTAAACCCAATAAC	ATCATATCCC	B	ppluGFP	0.0	0.0	0.0	0.0	0.0	0.0	7.99	0.0	7.99	G32A	wt	20717.929248084907
AAAAATCTAAACCCAATAAC	ATGTAGTGTA	B	ppluGFP	0.0	0.0	0.0	0.0	0.0	2.86	3.29	10.05	16.2	G32A	wt	24836.43273923076
AAAAATCTCCACCAATACCG	ACCGTAACCC	B	ppluGFP	0.0	0.0	0.0	0.0	0.0	3.77	0.0	0.0	3.77	A102C:G454A:T474A:A593G:T632A	T45P:G166D:S173T:Y230*	14881.992730696675
AAAAATCTCCACCAATACCG	GAATACGGGT	B	ppluGFP	1.16	0.0	0.0	0.0	0.0	0.0	0.0	0.0	1.16	A102C:G454A:T474A:A593G:T632A	T45P:G166D:S173T:Y230*	590.0
AAAAATCTTTCGCACCACTC	AATCGACGTG	B	ppluGFP	0.44	0.0	0.0	0.0	0.0	0.0	0.0	0.0	0.44	A14G:A81T:C284T:T314C:A342T:A421.:T538A	T38S:K127*:H154L:L155C:H156I:P157Q:M158W:G160A:D161T:N162T:V163C:L164W:V165*:G166A:S167R:F168S:A169L:R170A:T171P:S173P:L174C:R175A:D176T:G177A:G178A:Y179I:Y180T:S181H:F182L:V183W:V184*:D185T:S186H:H187T:M188C:H189T:F190S:S192A:A193R:I194T:H195T:P196R:S197V:I198F:L199C:Q200R:N201M:G202A:G203V:P204L:M205C:F206L:A207L:R209A:R210A:V211*:E212K:E213N:L214S:H215T:S221A:N222T:T223L:E224N:L225W:I227L:V228…	590.0
AAAAATCTTTCGCACCACTC	ACTGTGTTGG	B	ppluGFP	2.4	0.0	0.0	0.0	0.0	0.0	0.0	0.0	2.4	A14G:A81T:C284T:T314C:A342T:A421.:T538A	T38S:K127*:H154L:L155C:H156I:P157Q:M158W:G160A:D161T:N162T:V163C:L164W:V165*:G166A:S167R:F168S:A169L:R170A:T171P:S173P:L174C:R175A:D176T:G177A:G178A:Y179I:Y180T:S181H:F182L:V183W:V184*:D185T:S186H:H187T:M188C:H189T:F190S:S192A:A193R:I194T:H195T:P196R:S197V:I198F:L199C:Q200R:N201M:G202A:G203V:P204L:M205C:F206L:A207L:R209A:R210A:V211*:E212K:E213N:L214S:H215T:S221A:N222T:T223L:E224N:L225W:I227L:V228…	590.0
AAAAATCTTTCGCACCACTC	CCCCGGCGCC	B	ppluGFP	0.8	0.0	0.0	0.0	0.0	0.0	0.0	0.0	0.8	A14G:A81T:C284T:T314C:A342T:A421.:T538A	T38S:K127*:H154L:L155C:H156I:P157Q:M158W:G160A:D161T:N162T:V163C:L164W:V165*:G166A:S167R:F168S:A169L:R170A:T171P:S173P:L174C:R175A:D176T:G177A:G178A:Y179I:Y180T:S181H:F182L:V183W:V184*:D185T:S186H:H187T:M188C:H189T:F190S:S192A:A193R:I194T:H195T:P196R:S197V:I198F:L199C:Q200R:N201M:G202A:G203V:P204L:M205C:F206L:A207L:R209A:R210A:V211*:E212K:E213N:L214S:H215T:S221A:N222T:T223L:E224N:L225W:I227L:V228…	590.0
AAAAATCTTTCGCACCACTC	GCCACCCGGT	B	ppluGFP	7.15	0.58	0.0	0.0	6.28	0.0	0.0	0.0	14.010000000000002	A14G:A81T:C284T:T314C:A342T:A421.:T538A	T38S:K127*:H154L:L155C:H156I:P157Q:M158W:G160A:D161T:N162T:V163C:L164W:V165*:G166A:S167R:F168S:A169L:R170A:T171P:S173P:L174C:R175A:D176T:G177A:G178A:Y179I:Y180T:S181H:F182L:V183W:V184*:D185T:S186H:H187T:M188C:H189T:F190S:S192A:A193R:I194T:H195T:P196R:S197V:I198F:L199C:Q200R:N201M:G202A:G203V:P204L:M205C:F206L:A207L:R209A:R210A:V211*:E212K:E213N:L214S:H215T:S221A:N222T:T223L:E224N:L225W:I227L:V228…	2181.048752767069
AAAAATCTTTCGCACCACTC	TCGCCGTGTA	B	ppluGFP	0.04	0.0	0.0	0.0	2.59	0.0	0.0	0.0	2.63	A14G:A81T:C284T:T314C:A342T:A421.:T538A	T38S:K127*:H154L:L155C:H156I:P157Q:M158W:G160A:D161T:N162T:V163C:L164W:V165*:G166A:S167R:F168S:A169L:R170A:T171P:S173P:L174C:R175A:D176T:G177A:G178A:Y179I:Y180T:S181H:F182L:V183W:V184*:D185T:S186H:H187T:M188C:H189T:F190S:S192A:A193R:I194T:H195T:P196R:S197V:I198F:L199C:Q200R:N201M:G202A:G203V:P204L:M205C:F206L:A207L:R209A:R210A:V211*:E212K:E213N:L214S:H215T:S221A:N222T:T223L:E224N:L225W:I227L:V228…	9280.45134549003
AAAAATCTTTCGCACCACTC	TTGAGGCTGC	B	ppluGFP	0.04	0.0	0.0	0.0	0.0	1.04	0.0	0.0	1.08	A14G:A81T:C284T:T314C:A342T:A421.:T538A	T38S:K127*:H154L:L155C:H156I:P157Q:M158W:G160A:D161T:N162T:V163C:L164W:V165*:G166A:S167R:F168S:A169L:R170A:T171P:S173P:L174C:R175A:D176T:G177A:G178A:Y179I:Y180T:S181H:F182L:V183W:V184*:D185T:S186H:H187T:M188C:H189T:F190S:S192A:A193R:I194T:H195T:P196R:S197V:I198F:L199C:Q200R:N201M:G202A:G203V:P204L:M205C:F206L:A207L:R209A:R210A:V211*:E212K:E213N:L214S:H215T:S221A:N222T:T223L:E224N:L225W:I227L:V228…	13881.978058177034
AAAAATGAACACAAAACCAC	ACGTTTAGTT	B	ppluGFP	6.47	0.0	0.0	0.0	0.0	0.0	0.0	0.0	6.47	T177A:C281T:A596G	F70I	590.0
AAAAATGAACACAAAACCAC	AGGAACGGCA	B	ppluGFP	4.75	0.0	0.0	2.91	0.0	0.0	0.0	0.0	7.66	T177A:C281T:A596G	F70I	590.0
AAAAATGAACACAAAACCAC	ATGTGGCGAA	B	ppluGFP	4.31	0.0	0.0	0.0	1.09	0.0	0.0	0.0	5.4	T177A:C281T:A596G	F70I	590.0
AAAAATGAACACAAAACCAC	ATGTTTGCTA	B	ppluGFP	33.11	0.0	2.2	0.0	4.37	0.13	0.0	0.0	39.81	T177A:C281T:A596G	F70I	590.0
AAAAATGAACACAAAACCAC	GGAAGATCTT	B	ppluGFP	15.06	0.0	0.0	0.0	1.09	0.0	0.24	0.0	16.39	T177A:C281T:A596G	F70I	590.0
AAAAATGAACACAAAACCAC	GTAAAGCGGG	B	ppluGFP	1.64	0.0	0.0	0.0	0.0	0.0	0.0	0.0	1.64	T177A:C281T:A596G	F70I	590.0
AAAAATGAACACAAAACCAC	GTCGTAGACG	B	ppluGFP	4.43	0.0	0.0	0.0	0.0	0.0	0.0	0.0	4.43	T177A:C281T:A596G	F70I	590.0
AAAAATGACAATAAAAAGTC	ACGCTCACAG	B	ppluGFP	4.75	0.0	0.0	0.0	7.5	1.56	0.82	0.0	14.63	A108T:A267G:A343T:C395T	K47*:K102E:K127M	7268.278055409184
AAAAATGACAATAAAAAGTC	TGGATACCCA	B	ppluGFP	1.44	0.0	0.19	0.22	2.73	0.52	0.47	0.0	5.57	A108T:A267G:A343T:C395T	K47*:K102E:K127M	7962.332465089174
AAAAATGCCATGAAAAAATA	ATGGATCTCC	B	ppluGFP	5.51	0.0	7.28	1.53	23.19	7.4	0.0	0.0	44.91	A12T:T16A:C227T:T394A	K15*:I16N:I144N	8440.124721653658
AAAAATGCCATGAAAAAATA	GACGATCTGG	B	ppluGFP	0.0	0.0	2.78	0.0	0.0	2.99	0.0	0.0	5.77	A12T:T16A:C227T:T394A	K15*:I16N:I144N	9289.337205443984
AAAAATGCCATGAAAAAATA	TAGGCGTTCT	B	ppluGFP	0.0	0.0	0.1	0.0	0.0	1.3	0.0	0.0	1.4	A12T:T16A:C227T:T394A	K15*:I16N:I144N	13688.077636962676
AAAAATGGACAAGAAACAAA	GTCAGGGTAG	B	ppluGFP	4.35	0.0	0.0	0.0	1.09	0.0	3.76	0.0	9.2	A114T:A135T:G327A	K49*:T56S:V122M	5746.142928487697
AAAAATGGACAAGAAACAAA	TTCGGTTTCG	B	ppluGFP	18.05	0.0	1.05	1.6	5.73	16.36	1.29	0.0	44.08	A114T:A135T:G327A	K49*:T56S:V122M	5967.447833624462
AAAAATGGCCTGTCCTCTGT	AATATCTTTG	B	ppluGFP	0.0	0.0	0.0	0.0	9.96	4.81	0.0	0.0	14.77	G369A:G435A:G576T	D136N:G160S:A207S	12000.211001427244
AAAAATGGCCTGTCCTCTGT	ATAGGCGGTA	B	ppluGFP	0.04	0.0	0.0	0.0	5.18	2.99	4.11	0.0	12.32	G369A:G435A:G576T	D136N:G160S:A207S	14452.950378750496
AAAAATTAAAACCACAACCT	ACGATGCATA	B	ppluGFP	1.12	0.0	0.0	0.0	0.0	0.0	0.0	0.0	1.12	C256T:T459G:A528.	T98M:F168V:S192A:A193R:I194S:H195T:P196R:S197V:I198F:L199C:Q200R:N201M:G202A:G203V:P204L:M205C:F206L:A207L:R209A:R210A:V211*:E212K:E213N:L214S:H215T:S221A:N222T:T223L:E224N:L225W:I227L:V228S:E229S:Y230I:Q231N:H232T:A233P:F234S:K235R:T236R:I238L:A239L:F240S:A241H	590.0
AAAAATTAAAACCACAACCT	GGAAGATCTT	B	ppluGFP	0.16	0.0	0.0	0.0	4.37	0.26	0.0	0.0	4.79	C256T:T459G:A528.	T98M:F168V:S192A:A193R:I194S:H195T:P196R:S197V:I198F:L199C:Q200R:N201M:G202A:G203V:P204L:M205C:F206L:A207L:R209A:R210A:V211*:E212K:E213N:L214S:H215T:S221A:N222T:T223L:E224N:L225W:I227L:V228S:E229S:Y230I:Q231N:H232T:A233P:F234S:K235R:T236R:I238L:A239L:F240S:A241H	10217.372447389407
AAAAATTAAACTGTCACTCA	AGGCGTCAAA	B	ppluGFP	0.0	0.0	0.0	14.48	44.47	11.56	0.0	0.0	70.51	G321C:T456A:C465A	G120R:S167T:R170S	9864.467123945584
AAAAATTAAACTGTCACTCA	AGTTAGTAAA	B	ppluGFP	0.0	0.0	0.0	17.9	19.37	0.0	0.0	0.0	37.27	G321C:T456A:C465A	G120R:S167T:R170S	7707.958754092708
AAAAATTAAACTGTCACTCA	TTGTCGGGAT	B	ppluGFP	0.0	0.0	4.5	2.4	39.43	1.56	0.0	0.0	47.89	G321C:T456A:C465A	G120R:S167T:R170S	9429.64420595095
AAAAATTAATATAAAACACA	CCATGTGGTA	B	ppluGFP	2.24	0.0	0.0	1.38	0.0	0.0	0.0	0.0	3.62	G45T:T177A:T220C:C403T	G26C:F70I:F86S:S148L	590.0
AAAAATTAATATAAAACACA	GATCGCGTCC	B	ppluGFP	0.32	0.0	2.49	0.0	3.96	1.3	2.82	0.0	10.89	G45T:T177A:T220C:C403T	G26C:F70I:F86S:S148L	11332.725175628728
AAAAATTAATATAAAACACA	GTGCCATGTT	B	ppluGFP	0.0	0.0	0.0	0.0	0.0	0.0	1.06	0.0	1.06	G45T:T177A:T220C:C403T	G26C:F70I:F86S:S148L	20717.929248084907
AAAAATTAATTAAAAAAAAT	AGGTGTGGTG	B	ppluGFP	1.12	0.0	0.0	0.0	0.0	0.0	0.0	0.0	1.12	C17T:C31A:A124G:A131T:A181T:A374T:T538C:C577A	T21K:K52R:Y71F:I194T:A207D	590.0
AAAAATTAATTAAAAAAAAT	CATCTCAGTT	B	ppluGFP	1.76	0.15	0.0	0.0	0.0	0.0	0.0	0.0	1.91	C17T:C31A:A124G:A131T:A181T:A374T:T538C:C577A	T21K:K52R:Y71F:I194T:A207D	637.8514518321514
AAAAATTAATTAAAAAAAAT	TGTAGATGTC	B	ppluGFP	0.96	0.0	0.0	0.0	0.0	0.0	0.0	0.0	0.96	C17T:C31A:A124G:A131T:A181T:A374T:T538C:C577A	T21K:K52R:Y71F:I194T:A207D	590.0
AAAAATTACAAAAGAAAAGA	TGTCCTGGGT	B	ppluGFP	0.44	0.0	0.0	0.0	0.0	4.94	0.0	0.0	5.380000000000001	G134A:T187A:C202T:A296T:T303C:A342G:G458A:C543A	F73Y:S78F:S114P:K127E:P196T	13642.169919076672
AAAAATTACATCCAAACAAT	AGGTTATCGT	B	ppluGFP	0.04	0.07	0.1	14.12	10.37	0.0	2.0	0.0	26.7	G241A:A637T	G93D:H232L	7541.879753603033
AAAAATTACATCCAAACAAT	CTATGCCAAT	B	ppluGFP	0.0	0.0	0.0	3.35	3.68	0.0	0.0	0.0	7.03	G241A:A637T	G93D:H232L	7715.2455546939855
AAAAATTACATCCAAACAAT	TGACCACAGG	B	ppluGFP	0.0	0.0	0.0	3.93	4.09	0.0	0.12	0.0	8.14	G241A:A637T	G93D:H232L	7704.757859203821
AAAAATTACTATAAAAACTT	GCCTTGATGA	B	ppluGFP	0.28	0.0	0.0	0.0	0.0	0.0	0.0	0.0	0.28	T49A:A105T:A106G:C121A:G134T:C233T:G486T:A528T:G564A:C641A:G657A	V27E:N46C:T51N:G177C:K191*:G203S:A239T	590.0
AAAAATTACTATAAAAACTT	GGTTAAGCCG	B	ppluGFP	0.2	0.0	0.0	0.0	0.0	0.0	0.0	0.0	0.2	T49A:A105T:A106G:C121A:G134T:C233T:G486T:A528T:G564A:C641A:G657A	V27E:N46C:T51N:G177C:K191*:G203S:A239T	590.0
AAAAATTACTATAAAAACTT	GTAGGTGGTG	B	ppluGFP	3.39	0.0	0.0	0.0	0.0	1.82	0.0	0.0	5.21	T49A:A105T:A106G:C121A:G134T:C233T:G486T:A528T:G564A:C641A:G657A	V27E:N46C:T51N:G177C:K191*:G203S:A239T	590.0
AAAAATTACTATAAAAACTT	GTCGGAATAG	B	ppluGFP	0.0	0.0	0.0	3.64	0.0	0.0	1.06	0.0	4.7	T49A:A105T:A106G:C121A:G134T:C233T:G486T:A528T:G564A:C641A:G657A	V27E:N46C:T51N:G177C:K191*:G203S:A239T	7165.5311217003355
AAAAATTACTATAAAAACTT	GTCTAAGTTC	B	ppluGFP	0.0	0.0	0.0	0.0	0.0	0.0	1.06	0.0	1.06	T49A:A105T:A106G:C121A:G134T:C233T:G486T:A528T:G564A:C641A:G657A	V27E:N46C:T51N:G177C:K191*:G203S:A239T	20717.929248084907
AAAAATTTCCATTCAAAATC	ACAGACAACT	B	ppluGFP	0.0	0.0	0.0	0.0	0.0	0.0	1.29	0.0	1.29	A27G:C35T:G113A:C260T:A277G:C326T:A418G:C524T	I20V:M48I:D105G:E153G	20717.929248084907
AAAAATTTCCATTCAAAATC	GGACATGATT	B	ppluGFP	0.0	0.0	0.0	3.71	0.0	0.0	0.0	0.0	3.71	A27G:C35T:G113A:C260T:A277G:C326T:A418G:C524T	I20V:M48I:D105G:E153G	6000.922811263899
AAAAATTTGATCACAGCAAC	ATCCAGTGTT	B	ppluGFP	0.0	0.0	0.0	3.35	3.27	10.39	15.28	0.0	32.29	wt	wt	16554.740199764612
AAAAATTTGATCACAGCAAC	GCTCATGGGA	B	ppluGFP	0.0	0.0	0.0	0.0	0.0	5.19	17.86	0.45	23.5	wt	wt	19154.944171653045
AAAAATTTGATCACAGCAAC	TGTCTGCGGG	B	ppluGFP	0.04	0.0	0.0	0.0	12.69	22.47	26.79	0.09	62.07999999999999	wt	wt	16367.972754843333
AAAAATTTGCAAACAAACGA	CCAAAGCAGT	B	ppluGFP	1.64	0.0	0.0	0.0	0.0	0.0	0.0	0.0	1.64	A211C:G212T:C250T:T297C:C437T:G588A:A637T	E81A:T96I:S112P:V211I:H232L	590.0
AAAAATTTTTATTACACTAA	GATTGCGTGC	B	ppluGFP	0.0	0.0	0.0	0.0	0.0	0.13	4.35	0.0	4.48	A427T:A509G:A515G:C543A:T660C	H156L:P196T:F240L	19407.074647166468
AAAAATTTTTATTACACTAA	TGGGTCTAGG	B	ppluGFP	0.0	0.0	0.0	0.0	3.27	1.43	11.63	11.87	28.2	A427T:A509G:A515G:C543A:T660C	H156L:P196T:F240L	22637.768149440282
AAAACAAAAAAAAACAAATC	CGCCAGAGTT	B	ppluGFP	0.0	0.0	4.69	6.7	5.73	1.95	9.99	0.0	29.06	C413T:T571C:G617T	M205T	11798.580518020866
AAAACAAAAAAAAACAAATC	TGGTACGGAT	B	ppluGFP	0.0	0.0	0.0	1.46	0.0	0.0	0.0	0.0	1.46	C413T:T571C:G617T	M205T	6000.922811263899
AAAACAAAAAAAAACAAATC	TGTGGCGTAA	B	ppluGFP	0.0	0.0	0.0	0.0	1.23	0.0	0.0	0.0	1.23	C413T:T571C:G617T	M205T	10058.948822616836
AAAACAAAAAAAATAACCCC	CGAGTCGTAC	B	ppluGFP	0.0	0.0	0.0	0.0	1.64	2.21	6.58	4.89	15.32	wt	wt	21145.343180600143
AAAACAAAAAAAATAACCCC	GAATAGTAGT	B	ppluGFP	0.0	0.0	0.0	0.0	2.18	20.78	5.41	0.0	28.37	wt	wt	15464.920705135484
AAAACAAAAAAAATAACCCC	GTGTCGTGTT	B	ppluGFP	0.0	0.0	0.0	0.07	14.73	21.82	11.05	0.0	47.67	wt	wt	14460.784123862108
AAAACAAAAAAAATAACCCC	TGCTCTGCCT	B	ppluGFP	0.04	0.0	0.0	0.44	8.05	41.04	28.67	14.95	93.19	wt	wt	17689.323416840587
AAAACAAAAAAAATGTAAAC	ACATGCCATG	B	ppluGFP	12.78	0.07	0.0	0.0	0.0	4.03	0.0	0.0	16.88	T301C:T566C:G639A	F113S:A233T	590.0
AAAACAAAAAAAATGTAAAC	GGGAAATACA	B	ppluGFP	6.51	0.0	0.0	0.0	0.0	0.0	0.0	0.0	6.51	T301C:T566C:G639A	F113S:A233T	590.0
AAAACAAAAAAACCATTATC	GATGGACATA	B	ppluGFP	2.24	0.0	0.0	0.0	0.0	0.0	2.59	0.0	4.83	C96A:G97T:T141C:T195C:C480T:A523G:C542G	R43I:S58P:Y76H:R175C:H189R:H195Q	7524.273224098406
AAAACAAAAAAAGAGCTCCC	CGGGCCGTTT	B	ppluGFP	2.0	0.0	0.0	0.0	0.82	0.0	0.0	0.0	2.82	T177C:T182A:C245T:A393G:T401C:A593G	F70L:Y71*:I144V	590.0
AAAACAAAAAAATAAGAATT	AGCCCGGGCG	B	ppluGFP	1.4	0.0	0.0	0.51	0.0	0.0	0.0	0.09	2.0	T382C	F140S	590.0
AAAACAAAAAAATTAAAACC	CGGAATTCTT	B	ppluGFP	2.28	0.0	0.0	0.0	0.0	0.0	0.0	0.0	2.28	T381A:T473C	F140I	590.0
AAAACAAAAAAATTAAAACC	GATTGCTAGT	B	ppluGFP	0.0	0.0	0.0	0.0	0.95	0.0	0.0	0.0	0.95	T381A:T473C	F140I	10058.948822616836
AAAACAAAAAAATTAAAACC	GCGGGGGTGA	B	ppluGFP	0.0	0.0	0.0	0.58	0.0	0.0	0.0	0.0	0.58	T381A:T473C	F140I	6000.922811263899
AAAACAAAAAACAAAACCAA	GCCGAGAATA	B	ppluGFP	0.88	0.0	0.0	0.0	0.0	1.56	0.0	0.0	2.44	G87A:C188T:T219A:A427G:G479A:T571C	E40K:F86I:H156R:M205T	8666.588035909159
AAAACAAAAAACACAAAAGA	ACAGCGCGAG	B	ppluGFP	23.76	0.0	0.0	4.59	3.41	0.0	1.41	0.0	33.17	A15T:C341T:C385G:C403T:C512G:A515T	I16F:T141R:S148L:D185E	590.0
AAAACAAAAAACACAAAAGA	CGGTTAGGTC	B	ppluGFP	17.57	0.0	0.0	0.0	0.14	0.0	0.12	0.0	17.830000000000005	A15T:C341T:C385G:C403T:C512G:A515T	I16F:T141R:S148L:D185E	590.0
AAAACAAAAAACACAAAAGA	TGCAATGCGT	B	ppluGFP	28.83	0.0	1.82	0.0	7.5	3.77	6.7	0.0	48.62	A15T:C341T:C385G:C403T:C512G:A515T	I16F:T141R:S148L:D185E	590.0
AAAACAAAAAACATAAAACT	GCCTACGTCC	B	ppluGFP	0.0	0.0	0.0	0.29	1.91	12.08	2.23	0.0	16.509999999999998	A58G:C293T	E30G	14890.49467385115
AAAACAAAAAACATAAAACT	GGGCTCGCCG	B	ppluGFP	0.0	0.0	0.0	0.0	0.0	5.06	0.0	0.0	5.06	A58G:C293T	E30G	14881.992730696675
AAAACAAAAAACATAAAACT	GTTGAAGTGG	B	ppluGFP	0.0	0.0	3.07	0.07	7.23	9.22	8.23	0.0	27.820000000000004	A58G:C293T	E30G	14159.937354004667
AAAACAAAAAACATAAAACT	TATTTGTCTG	B	ppluGFP	0.0	0.0	0.0	0.0	20.19	31.69	20.09	4.53	76.5	A58G:C293T	E30G	15353.031979012925
AAAACAAAAAACATAAAACT	TGTAGGTGTT	B	ppluGFP	0.0	0.0	0.0	0.0	3.14	1.17	3.64	0.0	7.950000000000001	A58G:C293T	E30G	15553.089932265628
AAAACAAAAAACATAAAATA	GCCGGTCTTC	B	ppluGFP	0.0	0.0	0.0	0.66	0.0	0.0	0.0	0.0	0.66	T223C:C319G:A519T	L87P:A119G:M188L	6000.922811263899
AAAACAAAAAACATAAAATA	GTTTGTGTGT	B	ppluGFP	0.0	3.78	0.0	0.0	0.0	0.0	0.0	0.0	3.78	T223C:C319G:A519T	L87P:A119G:M188L	1732.4902823537564
AAAACAAAAAACATAAACCC	TATGGGCGTG	B	ppluGFP	0.0	0.0	0.0	8.3	24.97	31.95	5.76	0.0	70.98	T195C:C362T:C539T	Y76H	12576.811561170916
AAAACAAAAAACATAAACCC	TCCGCAGAAG	B	ppluGFP	0.0	0.0	0.0	4.95	19.24	20.26	0.0	0.0	44.45	T195C:C362T:C539T	Y76H	11946.501410787612
AAAACAAAAAACATAACAAG	GGAGCTAAAA	B	ppluGFP	0.0	0.0	0.0	0.0	0.0	3.38	0.0	0.0	3.38	T242C:C281A	wt	14881.992730696675
AAAACAAAAAACATAACAAG	GGGTTGCTTT	B	ppluGFP	0.0	0.0	0.0	0.07	0.0	11.04	2.47	0.0	13.58	T242C:C281A	wt	16043.174286924868
AAAACAAAAAACCAAAACCA	CGGATCCTAG	B	ppluGFP	2.92	0.0	0.0	0.0	0.0	0.0	0.0	0.0	2.92	A12G:A305G:T306C:T346C	K15E:Y115H:V128A	590.0
AAAACAAAAAACCAAAACCA	GACCGTGTCA	B	ppluGFP	2.48	0.22	0.0	0.0	3.55	0.0	0.0	0.0	6.25	A12G:A305G:T306C:T346C	K15E:Y115H:V128A	4817.672774573509
AAAACAAAAAACCAAAACCA	TGTACACTGT	B	ppluGFP	1.48	0.58	0.0	0.0	0.0	3.64	0.12	0.0	5.82	A12G:A305G:T306C:T346C	K15E:Y115H:V128A	9384.972928596131
AAAACAAAAAACCATCAAAC	GATCTAGTGG	B	ppluGFP	0.0	0.0	0.0	0.0	7.78	1.56	0.71	0.0	10.05	A523G	H189R	11683.45702983457
AAAACAAAAAACCATCAAAC	GGGGGGAACC	B	ppluGFP	0.0	0.0	0.0	0.44	6.55	4.16	0.24	0.0	11.39	A523G	H189R	11771.9060978557
AAAACAAAAAACCATCAAAC	GTGTCATTCT	B	ppluGFP	0.0	0.0	0.0	0.0	6.28	9.22	4.35	0.0	19.85	A523G	H189R	14356.963472884305
AAAACAAAAAACCATCAAAC	GTTTGCGTGG	B	ppluGFP	0.0	0.0	0.0	0.0	0.0	18.05	4.47	0.0	22.52	A523G	H189R	16618.9736318609
AAAACAAAAAACCATCAAAC	TAGCGTGTAT	B	ppluGFP	0.0	0.0	0.0	1.31	16.64	18.18	15.63	0.0	51.76000000000001	A523G	H189R	14656.426003985414
AAAACAAAAAACCATCAAAC	TATGGCGGCT	B	ppluGFP	0.0	0.0	0.0	0.0	0.0	11.56	0.0	0.0	11.56	A523G	H189R	14881.992730696675
AAAACAAAAAACGCACCAAA	AAGGACTATG	B	ppluGFP	0.56	0.87	0.0	0.0	0.0	4.94	0.0	0.0	6.370000000000001	A91G:T139C:T331A:T402A:C602G:T642C	Q41R:F57S:I123N:S148T:H215Q:F234L	13394.988877969694
AAAACAAAAAACGCACCAAA	GGGCCTGTCT	B	ppluGFP	0.16	0.0	0.0	0.0	0.14	1.69	0.0	0.0	1.99	A91G:T139C:T331A:T402A:C602G:T642C	Q41R:F57S:I123N:S148T:H215Q:F234L	13377.375634384958
AAAACAAAAAACTATAAAGA	GATCGTTCCT	B	ppluGFP	0.92	0.0	0.0	0.0	0.27	0.0	0.0	0.0	1.19	C485T:T578A:C633T	Q231*	590.0
AAAACAAAAAACTCAATTCC	ACTGTAGTAT	B	ppluGFP	0.0	0.0	0.0	0.0	0.0	0.91	0.0	0.0	0.91	G69T:A81G:C233A:T643A	G34W:T38A:F234Y	14881.992730696675
AAAACAAAAAACTCAATTCC	GCATTTCAGC	B	ppluGFP	0.0	0.0	0.0	0.0	0.0	2.21	0.0	0.0	2.21	G69T:A81G:C233A:T643A	G34W:T38A:F234Y	14881.992730696675
AAAACAAAAAAGCAAAACCG	GGTGACCCCA	B	ppluGFP	0.0	0.0	0.0	0.0	0.0	2.08	0.47	0.0	2.55	A30T:C68A:C96T:T139C:C145A:T513A	T21S:R43C:F57S:P59Q:S186T	16582.133253722943
AAAACAAAAAAGCAAAACCG	TCACGTTCTT	B	ppluGFP	0.0	0.0	0.0	0.0	0.0	1.43	0.0	0.0	1.43	A30T:C68A:C96T:T139C:C145A:T513A	T21S:R43C:F57S:P59Q:S186T	14881.992730696675
AAAACAAAAAAGCAAAACCG	TTCGAATAGC	B	ppluGFP	0.0	0.0	0.0	0.0	0.0	0.0	4.0	0.0	4.0	A30T:C68A:C96T:T139C:C145A:T513A	T21S:R43C:F57S:P59Q:S186T	20717.929248084907
AAAACAAAAAAGCAAAACCG	TTGGCGCCGA	B	ppluGFP	0.4	0.0	0.0	0.0	0.0	2.99	0.0	0.0	3.39	A30T:C68A:C96T:T139C:C145A:T513A	T21S:R43C:F57S:P59Q:S186T	13506.80429598048
AAAACAAAAAAGGCAAAAAA	GACACAATGA	B	ppluGFP	0.04	0.0	0.0	0.0	0.0	5.19	0.0	0.0	5.23	T10C:G69.:A102T:C122A:A131T:T186C:A347T:G557T	M14T:G35A:E36R:G37A:T38P:P39R:E40N:Q41R:G42A:R43A:M44C:T45P:N46T:K47R:M48*:K49S:S50P:T51Q:G53A:A54L:L55*:T56P:S58L:P59R:Y60T:L61C:L62S:S63A:H64T:V65L:M66W:G67V:Y68T:G69A:F70S:Y71I:H72T:F73S:G74A:T75R:Y76T:S78P:G79V:Y80T:E81R:N84I:P85R:F86S:L87S:H88T:A89L:I90S:N91T:N92T:G93V:G94A:Y95T:T96Q:N97I:T98R:R99A:I100L:E101K:K102S:Y103T:E104R:D105T:G106A:G107A:V108S:L109F:H110T:V111Y:S112H:F113S:S114H:Y115…	14213.817922595388
AAAACAAAAAAGGCAAAAAA	GGTGTTATTC	B	ppluGFP	0.32	0.0	0.0	0.0	0.0	0.0	0.0	0.0	0.32	T10C:G69.:A102T:C122A:A131T:T186C:A347T:G557T	M14T:G35A:E36R:G37A:T38P:P39R:E40N:Q41R:G42A:R43A:M44C:T45P:N46T:K47R:M48*:K49S:S50P:T51Q:G53A:A54L:L55*:T56P:S58L:P59R:Y60T:L61C:L62S:S63A:H64T:V65L:M66W:G67V:Y68T:G69A:F70S:Y71I:H72T:F73S:G74A:T75R:Y76T:S78P:G79V:Y80T:E81R:N84I:P85R:F86S:L87S:H88T:A89L:I90S:N91T:N92T:G93V:G94A:Y95T:T96Q:N97I:T98R:R99A:I100L:E101K:K102S:Y103T:E104R:D105T:G106A:G107A:V108S:L109F:H110T:V111Y:S112H:F113S:S114H:Y115…	590.0
AAAACAAAAAAGTACACTCA	GGCGGGCAGG	B	ppluGFP	0.04	0.0	0.0	1.38	21.01	23.77	21.86	15.31	83.37	wt	wt	16956.226073770584
AAAACAAAAAAGTACACTCA	TCACCGTCTG	B	ppluGFP	0.0	0.0	0.0	0.0	0.0	17.4	8.93	0.0	26.33	wt	wt	16906.91544450025
AAAACAAAAAAGTACACTCA	TTAGTCCTGC	B	ppluGFP	0.0	0.0	0.0	0.07	17.46	17.79	17.63	0.0	52.95	wt	wt	14995.333338065515
AAAACAAAAAATAAAACAAA	ACCGTGAGTG	B	ppluGFP	0.0	0.0	0.0	0.0	2.59	6.1	1.76	0.0	10.45	G50T:T141A:T182C	S58T	14472.561016746726
AAAACAAAAAATAAAACAAA	GGCGGTTGCC	B	ppluGFP	0.0	0.0	0.0	0.0	8.05	10.52	5.52	0.09	24.18	G50T:T141A:T182C	S58T	14336.253747756675
AAAACAAAAAATAAACTAAG	AGACTTGGCC	B	ppluGFP	0.0	0.0	0.0	0.0	3.55	5.97	0.35	0.0	9.87	C430A:T456A	P157Q:S167T	13252.00548006501
AAAACAAAAAATAAACTAAG	CGGTGAGTTA	B	ppluGFP	0.0	0.0	0.0	0.0	7.91	15.06	0.82	0.0	23.79	C430A:T456A	P157Q:S167T	13381.990117257505
AAAACAAAAAATAAACTAAG	TACTTTTTCA	B	ppluGFP	0.0	0.0	0.0	0.0	0.55	0.91	5.76	0.0	7.22	C430A:T456A	P157Q:S167T	19033.62385150934
AAAACAAAAAATACATAAGC	ATTCCATAGT	B	ppluGFP	0.0	0.0	0.0	0.0	0.0	7.14	7.76	0.0	14.9	wt	wt	17374.06782210591
AAAACAAAAAATACATAAGC	GCCCTTCATT	B	ppluGFP	0.0	0.0	0.0	0.58	0.0	0.0	3.41	0.0	3.99	wt	wt	19235.359655173623
AAAACAAAAAATACATAAGC	GTGATCCAGG	B	ppluGFP	0.0	0.0	0.0	0.0	2.86	24.29	14.81	0.0	41.96	wt	wt	16332.15817406684
AAAACAAAAAATACATAAGC	TATTGCTTGC	B	ppluGFP	0.0	0.0	0.0	0.0	2.86	17.4	15.51	0.0	35.77	wt	wt	16794.400476959767
AAAACAAAAAATACGAACAA	CCTCCGCTCA	B	ppluGFP	0.0	0.0	0.0	0.0	0.0	0.0	0.0	1.72	1.72	C4T:T187A:T201C:T232C:C288T:G325A:A421T:T471C:T494C:C584A:T616A:A628T	P1L:F73Y:S78P:I90T:L109F:R121H:H154L:F172L:L225Q:E229V	28148.456941974007
AAAACAAAAAATACGAACAA	GTGATCCAGG	B	ppluGFP	0.0	0.0	0.0	0.0	2.32	0.0	0.0	0.0	2.32	C4T:T187A:T201C:T232C:C288T:G325A:A421T:T471C:T494C:C584A:T616A:A628T	P1L:F73Y:S78P:I90T:L109F:R121H:H154L:F172L:L225Q:E229V	10058.948822616836
AAAACAAAAACAACAACACA	AACTCTACTT	B	ppluGFP	83.11	1.6	4.21	0.0	0.14	5.32	0.0	0.0	94.37999999999998	G63A:T180A:T297A:T508C:C582A:T643A	V32I:Y71N:S112T:V184A:R209S:F234Y	590.0
AAAACAAAAACAACAACACA	ACGTGGGTAG	B	ppluGFP	42.89	0.0	0.0	0.0	0.14	0.26	0.0	0.09	43.38	G63A:T180A:T297A:T508C:C582A:T643A	V32I:Y71N:S112T:V184A:R209S:F234Y	590.0
AAAACAAAAACAACAACACA	ACTTTGCTTT	B	ppluGFP	18.25	0.0	0.0	0.0	0.0	0.0	0.0	0.0	18.25	G63A:T180A:T297A:T508C:C582A:T643A	V32I:Y71N:S112T:V184A:R209S:F234Y	590.0
AAAACAAAAACAACAACACA	CATTGGCAGT	B	ppluGFP	34.86	0.0	0.0	0.0	13.23	0.13	0.0	0.0	48.22	G63A:T180A:T297A:T508C:C582A:T643A	V32I:Y71N:S112T:V184A:R209S:F234Y	590.0
AAAACAAAAACAACAACACA	CGCGATCGTA	B	ppluGFP	13.94	0.0	0.0	0.07	0.0	1.3	0.12	0.0	15.43	G63A:T180A:T297A:T508C:C582A:T643A	V32I:Y71N:S112T:V184A:R209S:F234Y	590.0
AAAACAAAAACAACAACACA	CGTACGGTCA	B	ppluGFP	30.23	0.0	0.0	0.0	3.41	0.0	0.0	0.0	33.64	G63A:T180A:T297A:T508C:C582A:T643A	V32I:Y71N:S112T:V184A:R209S:F234Y	590.0
AAAACAAAAACAACAACACA	GACGAACCTT	B	ppluGFP	76.68	0.0	0.0	0.0	3.27	0.0	0.12	0.0	80.07000000000002	G63A:T180A:T297A:T508C:C582A:T643A	V32I:Y71N:S112T:V184A:R209S:F234Y	590.0
AAAACAAAAACAACAACACA	GGTGAGATTT	B	ppluGFP	15.93	0.0	0.0	0.0	0.14	0.0	0.0	0.0	16.07	G63A:T180A:T297A:T508C:C582A:T643A	V32I:Y71N:S112T:V184A:R209S:F234Y	590.0
AAAACAAAAACAACAACACA	GGTTCGCCCT	B	ppluGFP	26.36	0.0	0.0	0.07	0.0	0.13	5.52	0.0	32.08	G63A:T180A:T297A:T508C:C582A:T643A	V32I:Y71N:S112T:V184A:R209S:F234Y	590.0
AAAACAAAAACAACAACACA	GTAACCGTGG	B	ppluGFP	25.68	0.0	0.0	0.0	0.0	0.13	0.12	0.0	25.93	G63A:T180A:T297A:T508C:C582A:T643A	V32I:Y71N:S112T:V184A:R209S:F234Y	590.0
AAAACAAAAACAACAACACA	GTAATGTTAC	B	ppluGFP	44.13	3.49	0.0	0.8	0.0	1.69	0.0	0.0	50.11	G63A:T180A:T297A:T508C:C582A:T643A	V32I:Y71N:S112T:V184A:R209S:F234Y	590.0
AAAACAAAAACAACAACACA	GTCCGTCTAG	B	ppluGFP	112.98	5.68	0.0	0.0	0.0	0.0	0.24	0.0	118.9	G63A:T180A:T297A:T508C:C582A:T643A	V32I:Y71N:S112T:V184A:R209S:F234Y	590.0
AAAACAAAAACAACAACACA	TCATTACGTG	B	ppluGFP	75.76	0.0	0.0	0.0	0.0	0.91	0.12	0.0	76.79	G63A:T180A:T297A:T508C:C582A:T643A	V32I:Y71N:S112T:V184A:R209S:F234Y	590.0
AAAACAAAAACAACATACCA	CTACGCGCCG	B	ppluGFP	1.08	0.0	0.0	0.0	0.0	0.0	0.0	0.0	1.08	G71T:A105T:G279T	N46Y:G106C	590.0
AAAACAAAAACAACATACCA	CTCTTGCAGG	B	ppluGFP	2.08	0.0	0.0	0.0	0.0	0.0	0.0	0.0	2.08	G71T:A105T:G279T	N46Y:G106C	590.0
AAAACAAAAACAACATACCA	GTGTTGCTGT	B	ppluGFP	2.64	0.0	0.0	0.0	0.0	0.0	0.0	0.0	2.64	G71T:A105T:G279T	N46Y:G106C	590.0
AAAACAAAAACAACTAAAAA	ATTGGATGGA	B	ppluGFP	0.64	0.0	0.0	0.0	0.0	0.0	0.0	0.0	0.64	G77C:C407G:T494C:T553C	E36D:N149K:L199P	590.0
AAAACAAAAACAACTAAAAA	GTGTGGCATG	B	ppluGFP	0.84	0.0	0.0	0.0	0.0	0.0	0.0	0.0	0.84	G77C:C407G:T494C:T553C	E36D:N149K:L199P	590.0
AAAACAAAAACCTAAAAAAG	ATGCATGTTC	B	ppluGFP	1.16	0.0	0.0	0.0	0.0	0.0	0.0	0.0	1.16	T23C:G93T:A266T:T625C	G42C:E101D:V228A	590.0
AAAACAAAAACCTAAAAAAG	CTGGCGGCTC	B	ppluGFP	1.52	0.0	0.0	0.0	0.0	1.3	0.0	0.0	2.8200000000000003	T23C:G93T:A266T:T625C	G42C:E101D:V228A	2626.4008213163384
AAAACAAAAACTATACCACC	CAGGATGGTC	B	ppluGFP	0.68	0.0	0.0	0.0	0.0	0.0	0.0	0.0	0.68	G86A:A214T:C480A:A509G	N84I:R175S	590.0
AAAACAAAAACTATACCACC	GCCCGCGGGG	B	ppluGFP	1.08	0.0	0.0	0.0	0.0	2.6	0.0	0.0	3.68	G86A:A214T:C480A:A509G	N84I:R175S	13468.959793237105
AAAACAAAAACTATACCACC	GGTTCTCCTA	B	ppluGFP	0.0	0.0	0.0	0.0	0.0	1.95	0.0	0.0	1.95	G86A:A214T:C480A:A509G	N84I:R175S	14881.992730696675
AAAACAAAAACTGAAAAACA	CGAGCCGTTG	B	ppluGFP	0.0	0.0	0.0	0.0	0.0	0.0	2.59	0.0	2.59	G351T	G130C	20717.929248084907
AAAACAAAAAGAATAAAAAC	AATTTGACCA	B	ppluGFP	0.0	0.0	0.0	0.0	1.36	6.23	0.0	0.0	7.590000000000002	C420T:T478C:A621T	H154Y:L174P:I227F	13306.625264211709
AAAACAAAAAGCATAAAACC	AATGATCGTT	B	ppluGFP	0.0	0.0	0.0	0.0	4.5	0.0	0.0	0.0	4.5	T16C:A115G:C158T:C447A:T574C	I16T:K49R:L164M:F206S	10058.948822616836
AAAACAAAAAGCATAAAACC	CGGCTCCGGG	B	ppluGFP	1.68	0.0	0.0	0.0	0.0	2.6	0.0	0.0	4.28	T16C:A115G:C158T:C447A:T574C	I16T:K49R:L164M:F206S	7767.181188582486
AAAACAAAAAGCATAAAACC	GACGATCTGG	B	ppluGFP	2.12	0.0	0.0	0.0	0.0	0.0	0.0	0.0	2.12	T16C:A115G:C158T:C447A:T574C	I16T:K49R:L164M:F206S	590.0
AAAACAAAAAGCATAAAACC	GATGTGGTGG	B	ppluGFP	0.0	0.0	0.0	0.0	0.0	4.94	0.0	0.0	4.94	T16C:A115G:C158T:C447A:T574C	I16T:K49R:L164M:F206S	14881.992730696675
AAAACAAAAAGCATAAAACC	TCACTTACGC	B	ppluGFP	0.0	0.0	0.0	0.0	0.0	0.0	0.0	3.89	3.89	T16C:A115G:C158T:C447A:T574C	I16T:K49R:L164M:F206S	28148.456941974007
AAAACAAAAAGCATAAAACC	TGGTCGGCTC	B	ppluGFP	2.76	0.0	0.0	0.0	0.0	0.0	0.0	0.0	2.76	T16C:A115G:C158T:C447A:T574C	I16T:K49R:L164M:F206S	590.0
AAAACAAAAAGGAAAATAAC	CGGTTTTTAT	B	ppluGFP	0.0	0.0	0.0	0.0	0.0	6.88	0.0	0.0	6.88	T397G:A519C	I145S:M188L	14881.992730696675
AAAACAAAAATAACTCCCCA	ACCTCCTATG	B	ppluGFP	0.0	0.0	0.0	0.0	1.91	7.66	4.23	0.0	13.8	C533A:G617T	S192R	15771.466188536482
AAAACAAAAATAACTCCCCA	TTCGTGACGG	B	ppluGFP	0.0	0.0	0.0	0.0	2.32	9.87	6.7	0.0	18.89	C533A:G617T	S192R	16132.449709359531
AAAACAAAAATCAAAAACTA	TCAAACGAAG	B	ppluGFP	0.0	0.0	0.0	0.0	0.0	4.81	0.0	0.0	4.81	C17T:A109T:G366A:G369A:T494A	K47M:E135K:D136N:Y179*	14881.992730696675
AAAACAAAAATGACAGCCCA	GCATCAGCCT	B	ppluGFP	0.0	0.0	0.0	0.0	0.0	0.0	1.88	0.0	1.88	A234G:A410G:T451A:T598C:T622C:A628G:T661A	N91D:V165E:L214P:I227T:E229G:F240Y	20717.929248084907
AAAACAAAAATGACAGCCCA	GCGCAGGACG	B	ppluGFP	0.0	0.0	0.0	0.0	0.0	0.0	1.41	0.0	1.41	A234G:A410G:T451A:T598C:T622C:A628G:T661A	N91D:V165E:L214P:I227T:E229G:F240Y	20717.929248084907
AAAACAAAAATGACAGCCCA	GGGCGCGTGG	B	ppluGFP	0.0	0.0	0.0	0.0	2.46	0.0	0.0	0.0	2.46	A234G:A410G:T451A:T598C:T622C:A628G:T661A	N91D:V165E:L214P:I227T:E229G:F240Y	10058.948822616836
AAAACAAAAATGACAGCCCA	GTTCCTTTCA	B	ppluGFP	1.08	0.0	0.0	0.0	0.0	0.0	0.0	0.0	1.08	A234G:A410G:T451A:T598C:T622C:A628G:T661A	N91D:V165E:L214P:I227T:E229G:F240Y	590.0
AAAACAAAAATGACAGCCCA	GTTGTTATCG	B	ppluGFP	2.32	0.0	0.1	0.0	0.0	0.0	0.0	0.0	2.42	A234G:A410G:T451A:T598C:T622C:A628G:T661A	N91D:V165E:L214P:I227T:E229G:F240Y	590.0
AAAACAAAAATGACAGCCCA	TTCGCCTTAG	B	ppluGFP	0.0	0.0	0.0	0.0	0.0	2.86	0.0	0.0	2.86	A234G:A410G:T451A:T598C:T622C:A628G:T661A	N91D:V165E:L214P:I227T:E229G:F240Y	14881.992730696675
AAAACAAAAATGGAATAACA	ACGCATTGTT	B	ppluGFP	0.0	0.0	0.0	0.73	0.0	9.74	1.41	0.0	11.88	C615T	wt	15204.402784724109
AAAACAAAAATGGAATAACA	AGTGCTGGAA	B	ppluGFP	0.04	0.0	0.0	0.0	0.0	3.38	10.93	0.0	14.349999999999998	C615T	wt	18549.60678068278
AAAACAAAAATGGAATAACA	CCATTCACTC	B	ppluGFP	0.0	0.0	0.0	1.82	3.0	10.13	4.58	0.0	19.53	C615T	wt	14736.613584562869
AAAACAAAAATGGAATAACA	TGAGTGTTAG	B	ppluGFP	0.0	0.0	0.0	0.0	4.64	12.99	11.52	0.0	29.15	C615T	wt	16272.796675075157
AAAACAAAACAAAAAAAATT	CTTTGCTGAT	B	ppluGFP	0.0	0.0	0.0	0.0	0.0	0.0	1.65	0.0	1.65	T112G:A410T	M48R	20717.929248084907
AAAACAAAACAAAAAAAATT	GTTCGACCTG	B	ppluGFP	1.12	0.0	0.0	0.0	0.0	0.0	1.41	0.0	2.53	T112G:A410T	M48R	8569.24812578899
AAAACAAAACAAAAAAAATT	TCCGGCACTT	B	ppluGFP	1.04	0.0	0.0	0.0	0.0	0.0	0.0	0.0	1.04	T112G:A410T	M48R	590.0
AAAACAAAACAAACAAAAAA	AACTTCCTTC	B	ppluGFP	0.0	0.0	0.0	0.0	2.18	0.0	0.0	0.0	2.18	C227A:T262A:C399T:A484G:A509T:T611C	H88Q:I100N:R147C:D176G	10058.948822616836
AAAACAAAACAAACAAAAAA	ACAGGTGACA	B	ppluGFP	0.0	0.0	0.0	3.13	1.64	5.45	1.65	0.0	11.87	C227A:T262A:C399T:A484G:A509T:T611C	H88Q:I100N:R147C:D176G	12716.283048254209
AAAACAAAACAAACAAAAAA	GATGTGTCGG	B	ppluGFP	0.0	0.0	0.19	0.36	0.41	0.0	0.12	0.0	1.08	C227A:T262A:C399T:A484G:A509T:T611C	H88Q:I100N:R147C:D176G	7763.771652438941
AAAACAAAACAAACAAAAAA	GCTGGACCGG	B	ppluGFP	0.0	0.0	0.0	0.0	4.37	4.03	7.05	0.0	15.45	C227A:T262A:C399T:A484G:A509T:T611C	H88Q:I100N:R147C:D176G	16165.018431297472
AAAACAAAACAAACAAAAAA	TCGGAAAAGC	B	ppluGFP	0.0	0.0	0.0	0.0	0.0	0.0	0.94	0.0	0.94	C227A:T262A:C399T:A484G:A509T:T611C	H88Q:I100N:R147C:D176G	20717.929248084907
AAAACAAAACAAACAGACCC	AATCACATCC	B	ppluGFP	3.04	0.07	0.0	0.0	0.0	2.21	2.47	0.0	7.789999999999999	T402C:T566C	S148P	8990.136809629996
AAAACAAAACAAACAGACCC	AGGCGTGTTC	B	ppluGFP	1.32	0.0	0.0	0.0	0.0	0.0	0.0	0.0	1.32	T402C:T566C	S148P	590.0
AAAACAAAACAAATATCACC	TAGAAGCGTT	B	ppluGFP	0.24	0.0	0.0	1.09	0.0	0.0	0.0	0.0	1.33	G228A:G325A:A519G:G624T	A89T:R121H:M188V:V228F	5365.395875951822
AAAACAAAACAACAAAAACA	TCTGAATTAT	B	ppluGFP	0.0	0.0	0.0	0.0	0.0	2.21	0.0	0.0	2.21	A165G:T361C	M66V:F133S	14881.992730696675
AAAACAAAACAACAAAACAA	ACTTGCAGTT	B	ppluGFP	0.0	0.0	0.0	0.8	0.0	3.77	4.23	7.07	15.87	A102T	T45S	22162.935873506816
AAAACAAAACAACAAAACAA	AGATTACGGT	B	ppluGFP	0.0	0.0	0.0	0.0	0.0	1.3	2.59	0.0	3.89	A102T	T45S	17849.743386890612
AAAACAAAACAACAAAACAA	GTGCAACTCA	B	ppluGFP	0.0	0.0	0.0	0.0	0.0	2.47	4.0	0.0	6.4700000000000015	A102T	T45S	17683.27806545469
AAAACAAAACAACAAAACAA	TTTAGCGTCG	B	ppluGFP	0.0	0.0	0.0	0.0	3.0	2.86	2.94	1.45	10.25	A102T	T45S	16442.55447621076
AAAACAAAACAACAAACGCA	AGAATTTAGT	B	ppluGFP	1.68	0.0	0.0	0.0	0.0	0.0	0.0	0.0	1.68	T361C	F133S	590.0
AAAACAAAACAACAAACGCA	CCGGTTTATT	B	ppluGFP	0.0	0.0	0.0	0.0	0.0	5.97	0.0	0.0	5.97	T361C	F133S	14881.992730696675
AAAACAAAACAACTAACACA	AGCTGCGGTT	B	ppluGFP	1.16	0.0	0.0	0.0	0.0	0.0	0.0	0.0	1.16	A160G:A235G:A556G:C585T	H64R:N91S:Q200R:R210C	590.0
AAAACAAAACAACTAACACA	GTTTGTGTGT	B	ppluGFP	0.0	0.0	0.0	0.0	1.36	0.0	0.0	0.0	1.36	A160G:A235G:A556G:C585T	H64R:N91S:Q200R:R210C	10058.948822616836
AAAACAAAACAACTCAACGT	ACTGTGTTGG	B	ppluGFP	0.0	0.0	0.0	4.59	11.87	0.0	0.0	0.0	16.46	A135G:A165T:A249T:A347T:A411G:C412T:G483A:A500G:G650T	T56A:M66L:T96S:T151V:D176N	8158.014261759899
AAAACAAAACAACTCAACGT	CGAATTCTTA	B	ppluGFP	0.0	0.0	0.0	0.44	6.55	0.0	0.0	0.0	6.99	A135G:A165T:A249T:A347T:A411G:C412T:G483A:A500G:G650T	T56A:M66L:T96S:T151V:D176N	8927.595258524689
AAAACAAAACAACTCAACGT	CTGGTGACTG	B	ppluGFP	0.0	0.0	0.19	0.0	2.59	0.0	0.0	0.0	2.78	A135G:A165T:A249T:A347T:A411G:C412T:G483A:A500G:G650T	T56A:M66L:T96S:T151V:D176N	9032.081747463904
AAAACAAAACAACTCAACGT	GGATAGCCAA	B	ppluGFP	0.0	0.0	0.0	6.48	32.47	4.42	2.47	0.0	45.84	A135G:A165T:A249T:A347T:A411G:C412T:G483A:A500G:G650T	T56A:M66L:T96S:T151V:D176N	10107.973172567754
AAAACAAAACAATCAACCTC	CCCATGAAAG	B	ppluGFP	0.0	0.0	0.0	0.0	4.09	0.0	0.0	0.0	4.09	T415C:C447T:G486T:T579A	V152A:G177C:F208I	10058.948822616836
AAAACAAAACAATCAACCTC	TCCGGTTTCA	B	ppluGFP	0.0	0.0	0.0	0.73	0.0	0.0	0.0	0.0	0.73	T415C:C447T:G486T:T579A	V152A:G177C:F208I	6000.922811263899
AAAACAAAACAATCAACCTC	TTCACTTGAG	B	ppluGFP	0.0	0.0	0.0	0.0	0.0	0.78	0.0	0.0	0.78	T415C:C447T:G486T:T579A	V152A:G177C:F208I	14881.992730696675
AAAACAAAACACAAAAAATA	GTGTGTATGG	B	ppluGFP	0.0	0.0	0.0	0.0	0.0	0.26	4.11	0.0	4.37	G69A:A109G:T314C:A646T	G34R:K47R:K235M	19131.01749930217
AAAACAAAACACAAAAAATA	TGACTTCAAT	B	ppluGFP	0.0	0.0	0.0	0.0	1.77	4.94	0.0	0.0	6.710000000000001	G69A:A109G:T314C:A646T	G34R:K47R:K235M	13077.296660092576
AAAACAAAACACAAAAACTG	GCGGGCTAAT	B	ppluGFP	0.0	0.0	0.0	0.51	0.68	8.83	2.0	0.0	12.02	G70T:C443G	G34V:N162K	15224.381914042257
AAAACAAAACACAAAAACTG	TGTTTGTCTG	B	ppluGFP	0.0	0.0	0.0	0.51	0.0	12.86	0.94	0.0	14.31	G70T:C443G	G34V:N162K	15098.765281817969
AAAACAAAACACAACGAAAC	CCCGGTCGCG	B	ppluGFP	0.0	0.0	0.0	0.0	12.14	26.49	34.2	7.43	80.25999999999998	A343G	K127R	17560.67942093406
AAAACAAAACACAACGAAAC	GCCATTAGAC	B	ppluGFP	0.0	0.0	0.0	0.0	0.95	4.16	0.0	0.0	5.11	A343G	K127R	13287.287542729882
AAAACAAAACACAACGAAAC	GCTGGTCGAT	B	ppluGFP	0.0	0.0	0.0	0.0	5.87	12.08	8.7	0.09	26.74	A343G	K127R	15550.071835505923
AAAACAAAACACAACGAAAC	GGTCCATGAA	B	ppluGFP	0.0	0.0	0.0	0.0	2.18	11.04	1.29	0.0	14.509999999999998	A343G	K127R	14563.180742149376
AAAACAAAACACAACGAAAC	GTACCATTGT	B	ppluGFP	0.0	0.0	0.0	0.0	0.0	8.18	0.0	0.0	8.18	A343G	K127R	14881.992730696675
AAAACAAAACACAACGAAAC	TGGGGTTTCG	B	ppluGFP	0.0	0.0	0.0	0.0	1.77	1.17	2.47	0.0	5.41	A343G	K127R	15928.369154087966
AAAACAAAACACAACGAAAC	TGTTTGCCCG	B	ppluGFP	0.04	0.0	0.0	0.0	2.73	22.08	21.27	0.0	46.12	A343G	K127R	17025.07863669785
AAAACAAAACACACAAAACC	GCGCGCGTAG	B	ppluGFP	0.0	0.0	0.0	0.0	2.32	0.13	0.0	0.0	2.45	wt	wt	11171.951407768938
AAAACAAAACACACAAAACC	GTCCTGGTTG	B	ppluGFP	0.0	0.0	0.0	0.0	0.0	1.82	0.0	0.0	1.82	wt	wt	14881.992730696675
AAAACAAAACACACAAAACC	TGCGCACCCC	B	ppluGFP	0.0	0.0	0.0	0.0	0.95	10.52	0.0	0.0	11.47	wt	wt	13635.987798024858
AAAACAAAACACACAAACAA	GTTCCTTTCA	B	ppluGFP	0.0	0.0	0.0	1.6	8.46	10.65	7.99	0.0	28.700000000000006	T10A:T611C	M14K	14427.100273326158
AAAACAAAACACACAAACAA	TCATTTCTTG	B	ppluGFP	0.0	0.0	2.39	0.66	2.05	6.1	8.23	0.0	19.43	T10A:T611C	M14K	15573.660601431418
AAAACAAAACACACAAACAA	TCGGGCTGGC	B	ppluGFP	0.0	0.0	0.0	0.0	1.09	0.65	4.0	0.0	5.74	T10A:T611C	M14K	18580.83434691166
AAAACAAAACACACAAACAA	TGATTTTCAG	B	ppluGFP	0.0	0.0	0.0	0.0	0.14	2.73	4.7	0.0	7.57	T10A:T611C	M14K	18072.687002120292
AAAACAAAACACACAAACAA	TTTCTGGTCA	B	ppluGFP	0.0	0.0	0.0	0.0	5.32	0.0	1.53	0.0	6.8500000000000005	T10A:T611C	M14K	11593.343452369929
AAAACAAAACACACAAACGG	CGATCCTAGC	B	ppluGFP	0.0	0.0	0.0	0.0	2.73	0.0	0.0	0.0	2.73	A160T:G190A:G486T	H64L:G74D:G177C	10058.948822616836
AAAACAAAACACCAACATCA	TTTCCGGCTG	B	ppluGFP	0.72	0.0	0.0	0.0	11.19	0.0	0.0	0.0	11.91	T117C:C217A:C426T	S50P:P85Q:H156Y	9030.783877641275
AAAACAAAACATAACAATCC	CACCCGGTTA	B	ppluGFP	1.6	0.0	0.0	0.0	0.0	0.0	0.0	0.0	1.6	T54A:A102T:C430T:A601T:A646G	F29I:T45S:P157L:H215L:K235R	590.0
AAAACAAAACATAACAATCC	TACTTCGGGT	B	ppluGFP	0.0	0.0	0.0	2.84	0.0	0.0	0.0	0.0	2.84	T54A:A102T:C430T:A601T:A646G	F29I:T45S:P157L:H215L:K235R	6000.922811263899
AAAACAAAACATCCACAACC	TAAATCCCTG	B	ppluGFP	0.0	0.0	0.0	0.0	0.0	1.69	0.0	0.0	1.69	A102T:C191T:A271G:T300C:A390G:A441T	T45S:Y103C:F113L:K143E:N162Y	14881.992730696675
AAAACAAAACATCCACAACC	TCCGGAACAA	B	ppluGFP	0.0	0.0	0.0	0.73	6.55	50.65	9.64	0.0	67.57000000000001	A102T:C191T:A271G:T300C:A390G:A441T	T45S:Y103C:F113L:K143E:N162Y	15061.272472553106
AAAACAAAACCAATAGACAC	AGGGTCCTGT	B	ppluGFP	0.0	0.0	0.0	0.0	3.55	6.62	0.0	0.0	10.17	C74T:G450A:G504A:T550C	V165I:V183M:I198T	12859.842356645477
AAAACAAAACCCACAAAACA	CAGGTAGTCG	B	ppluGFP	0.0	0.0	0.0	0.0	2.18	2.47	0.0	0.0	4.65	C176T:T550C	I198T	12538.08300676911
AAAACAAAACCCACAAAACA	GGCTAGACAG	B	ppluGFP	0.0	0.0	0.0	2.47	0.0	0.0	0.0	0.0	2.47	C176T:T550C	I198T	6000.922811263899
AAAACAAAACCCACAAAACA	TGGCATTGGT	B	ppluGFP	0.04	0.73	0.0	0.8	16.51	8.7	2.59	0.0	29.37	C176T:T550C	I198T	11742.979378693413
AAAACAAAACCCACAAAACA	TGTCGAGTCT	B	ppluGFP	0.0	0.0	0.0	0.07	23.47	48.57	16.92	0.0	89.02999999999999	C176T:T550C	I198T	14492.076162540237
AAAACAAAACCCACAAAACA	TTTTCGGTGG	B	ppluGFP	0.0	0.0	0.0	0.0	4.5	15.45	0.35	0.0	20.3	C176T:T550C	I198T	13743.240683702285
AAAACAAAACCTCACCACCA	CTAGATTGGC	B	ppluGFP	0.0	0.0	0.0	3.35	15.83	1.3	0.0	0.0	20.48	A111G:A115G:T401A:G507A	M48V:K49R:V184I	9538.135721250645
AAAACAAAACGCAAAACACC	CGGGCCTTCT	B	ppluGFP	0.0	0.0	0.0	0.0	0.0	3.9	0.35	0.0	4.25	T40C:G59C:A156T:A354T:T494A:A530G:C555T	L24P:E30D:S63C:T131S:Y179*:Q200*	16188.331350299462
AAAACAAAACGCAAAACACC	GTGTCGTGTT	B	ppluGFP	0.0	2.62	0.0	0.0	0.0	0.52	0.0	0.0	3.14	T40C:G59C:A156T:A354T:T494A:A530G:C555T	L24P:E30D:S63C:T131S:Y179*:Q200*	2092.117397255592
AAAACAAAACTAACGCAACC	GCCTTAGCGC	B	ppluGFP	0.0	0.0	0.0	0.0	0.95	7.92	2.0	1.45	12.32	wt	wt	15901.352663043997
AAAACAAAAGAAAAAAATCT	AATGCTCTCG	B	ppluGFP	0.0	0.0	0.0	3.78	24.97	49.87	54.88	0.0	133.5	G386T:T416G	wt	16131.393181328647
AAAACAAAAGAAAAAAATCT	GTCCCGGGCG	B	ppluGFP	0.0	0.0	0.0	0.0	12.69	19.09	25.62	0.0	57.40000000000001	G386T:T416G	wt	16394.847321258967
AAAACAAAAGAAAAAAATCT	TCCTTATCTG	B	ppluGFP	0.0	0.0	0.0	0.0	2.73	4.81	0.0	0.0	7.539999999999999	G386T:T416G	wt	12826.467587988724
AAAACAAAAGAAAAAAATCT	TCTTTGCTGG	B	ppluGFP	0.0	0.0	0.0	4.88	0.0	8.7	8.81	0.0	22.39	G386T:T416G	wt	15628.38889374406
AAAACAAAAGAAAAAAATCT	TTCTTCGGGG	B	ppluGFP	0.0	0.0	0.0	0.0	0.95	0.0	4.35	0.0	5.3	G386T:T416G	wt	19240.105235427825
AAAACAAAAGACTTAGACCA	GGCTGCAAAG	B	ppluGFP	0.04	0.0	0.0	0.0	7.37	24.81	16.69	0.0	48.91	C552A:C610T	L199M:T223I	15931.466452343282
AAAACAAAAGATTAAAATAC	ACCTGATCGG	B	ppluGFP	0.0	0.0	0.0	0.0	0.0	4.81	0.0	0.0	4.81	T223C:T323C:C567A	L87P:P204T	14881.992730696675
AAAACAAAAGCAAAAAAATA	AGGTGTCGCG	B	ppluGFP	0.0	0.0	0.0	0.0	0.0	3.64	0.0	0.0	3.64	T182C	wt	14881.992730696675
AAAACAAAAGCAAAAAAATA	CCCGTGAGTC	B	ppluGFP	0.0	0.0	0.0	0.0	3.41	10.0	6.46	0.0	19.87	T182C	wt	15741.891900868108
AAAACAAAAGCAAAAAAATA	CGAGGCGCCG	B	ppluGFP	0.0	0.0	0.0	1.82	5.05	5.58	4.47	2.9	19.82	T182C	wt	15532.067100091184
AAAACAAAAGCAAAAAAATA	GGCCCGTTTT	B	ppluGFP	0.0	0.0	0.0	0.0	3.41	0.13	2.82	0.0	6.3599999999999985	T182C	wt	14582.827661669924
AAAACAAAAGCAAAAAAATA	GGCGTGCGTG	B	ppluGFP	0.0	0.0	0.0	0.0	5.05	6.88	0.12	0.0	12.05	T182C	wt	12833.979138498333
AAAACAAAAGCAAAAAAATA	GGGGGAATTG	B	ppluGFP	0.0	0.0	0.0	0.0	6.14	0.26	0.0	0.0	6.4	T182C	wt	11098.066765562528
AAAACAAAAGGCTAACCACC	GCTATGGTAG	B	ppluGFP	0.0	0.0	0.0	0.0	0.0	0.0	3.53	0.0	3.53	T49C:T206C:A370G	V27A:D136G	20717.929248084907
AAAACAAAAGGCTAACCACC	GTCACTGGTG	B	ppluGFP	0.0	0.0	0.0	0.0	5.32	29.48	25.26	0.09	60.15	T49C:T206C:A370G	V27A:D136G	16689.74973455768
AAAACAAAATAATACAACAA	AGGGCCTTAA	B	ppluGFP	0.0	0.0	0.0	0.07	14.87	2.99	0.0	0.0	17.93	G77A:A411G:A530C	T151A:K191N	11174.171934597141
AAAACAAAATAATACACAAC	AACCTGGCCG	B	ppluGFP	0.6	0.0	0.0	0.0	3.68	0.0	0.0	0.0	4.28	G75T:A234C:T339A:T340A:T460C:C488T:A549G	E36*:N91H:F126N:F168S:I198V	9042.305595497766
AAAACAAAATAATACACAAC	AATTGTGCTT	B	ppluGFP	6.03	0.0	0.0	0.0	4.5	1.43	0.12	0.0	12.08	G75T:A234C:T339A:T340A:T460C:C488T:A549G	E36*:N91H:F126N:F168S:I198V	3274.809241960554
AAAACAAAATAATACACAAC	GGAGGGCGGG	B	ppluGFP	2.24	0.0	0.0	1.6	0.0	0.0	0.0	0.27	4.11	G75T:A234C:T339A:T340A:T460C:C488T:A549G	E36*:N91H:F126N:F168S:I198V	1366.82448366065
AAAACAAAATAATACACAAC	GGCTGTGCGC	B	ppluGFP	0.6	0.0	0.0	0.0	4.5	0.0	0.0	0.0	5.1	G75T:A234C:T339A:T340A:T460C:C488T:A549G	E36*:N91H:F126N:F168S:I198V	9039.404587966814
AAAACAAAATACGCAAACCA	TGGAACTCTC	B	ppluGFP	0.0	0.0	0.0	0.36	0.0	3.51	2.59	0.0	6.46	wt	wt	16650.149841503473
AAAACAAAATACTAAGAAAA	ATGAAATAAG	B	ppluGFP	5.87	0.0	0.0	0.0	0.0	0.0	2.59	0.0	8.46	T339A:G462A:G479T:G510T:G627A	F126I:A169T:D185Y:E229K	590.0
AAAACAAAATAGACAAAACC	CAATCCAGCA	B	ppluGFP	0.0	0.07	0.0	0.0	0.0	0.0	12.57	0.36	13.0	wt	wt	21201.150455512336
AAAACAAAATAGACAAAACC	CATGCTGAGC	B	ppluGFP	0.0	0.0	0.0	0.0	0.0	2.99	19.98	12.5	35.47000000000001	wt	wt	22653.220879741904
AAAACAAAATAGACAAAACC	CCTCGTTCTG	B	ppluGFP	0.0	0.0	0.0	0.0	0.0	4.16	5.76	11.78	21.7	wt	wt	23910.718599956206
AAAACAAAATCACAAATAGA	GGTGTAATAA	B	ppluGFP	0.0	0.0	0.0	0.07	0.0	4.68	0.35	0.0	5.1	C44T:T349C:G358A:A517T	V129A:G132D:H187L	15356.08989802434
AAAACAAAATCACAAATAGA	GTCTACTCGG	B	ppluGFP	0.0	0.0	0.0	0.0	0.0	12.47	3.06	3.89	19.42	C44T:T349C:G358A:A517T	V129A:G132D:H187L	16946.744458906687
AAAACAAAATTCAAAAAACA	TGGGATCTTT	B	ppluGFP	0.0	0.0	0.0	0.0	6.68	20.91	2.94	5.8	36.33	wt	wt	15198.87928268449
AAAACAAACAAAAAATAGCT	CCCTCATGTC	B	ppluGFP	0.0	0.22	0.0	0.15	0.0	4.42	0.0	0.0	4.79	A43G:A131G:G134A:A266G:T308C:C542A	N25S:H195Q	13661.692633592364
AAAACAAACAAAAAATAGCT	GATTTGTATT	B	ppluGFP	0.0	0.0	0.0	0.0	1.36	0.0	0.0	0.0	1.36	A43G:A131G:G134A:A266G:T308C:C542A	N25S:H195Q	10058.948822616836
AAAACAAACAAAACAAAACC	ATTTGGGTTA	B	ppluGFP	1.28	0.0	0.0	0.0	3.41	0.0	0.0	0.0	4.69	G101A:T289C:T339A:C399T:T415A:T581A:G594T	M44I:L109P:F126I:R147C:V152D:F208L:E213*	7378.127345612206
AAAACAAACAAAACAAAACC	TTCCGTTGGA	B	ppluGFP	0.0	0.0	0.0	0.0	2.73	0.13	0.0	0.0	2.86	G101A:T289C:T339A:C399T:T415A:T581A:G594T	M44I:L109P:F126I:R147C:V152D:F208L:E213*	11128.273371182036
AAAACAAACAAAATAAAAAC	AAGACCAATG	B	ppluGFP	0.12	7.28	1.82	0.0	0.0	2.6	0.0	0.0	11.82	A621T	I227F	2159.6233588360788
AAAACAAACAAAATAAAAAC	CCTGCATGGT	B	ppluGFP	0.8	21.69	14.46	0.0	1.36	0.0	0.0	0.0	38.31	A621T	I227F	2186.870143303066
AAAACAAACAAAATAAAAAC	CGGCTAACAG	B	ppluGFP	1.32	6.33	0.0	0.0	0.0	0.0	0.0	0.0	7.65	A621T	I227F	1371.7733780184246
AAAACAAACAAAATAAAAAC	GCCTGAGGAA	B	ppluGFP	0.84	0.07	0.0	0.0	0.0	0.0	0.0	0.0	0.91	A621T	I227F	633.9733331592587
AAAACAAACAAAATAAAAAC	GTAGTGGGCG	B	ppluGFP	0.0	7.79	4.41	0.0	0.0	0.0	0.0	0.0	12.2	A621T	I227F	2218.086989735738
AAAACAAACAAAATAAAAAC	TTCCGACGGA	B	ppluGFP	0.76	3.13	0.1	0.0	0.0	3.38	0.0	0.0	7.369999999999999	A621T	I227F	6176.021242079992
AAAACAAACAAAGAAAACCC	AGGTAGGGTC	B	ppluGFP	1.12	0.0	0.0	0.0	2.32	3.64	0.0	0.0	7.08	A160T:C385A:A405T:A546G	H64L:T141K:N149Y:S197G	11423.247596528076
AAAACAAACAAAGAAAACCC	CGATTTGAAA	B	ppluGFP	4.03	0.0	0.0	0.0	0.0	0.0	0.0	0.0	4.03	A160T:C385A:A405T:A546G	H64L:T141K:N149Y:S197G	590.0
AAAACAAACAAAGAAAACCC	TATGTACCGA	B	ppluGFP	0.0	0.0	0.0	0.0	3.41	0.13	0.0	0.0	3.54	A160T:C385A:A405T:A546G	H64L:T141K:N149Y:S197G	11071.874015455554
AAAACAAACAAAGAAAACCC	TTCGTGATCT	B	ppluGFP	0.0	0.0	0.0	0.0	0.0	1.69	0.0	0.0	1.69	A160T:C385A:A405T:A546G	H64L:T141K:N149Y:S197G	14881.992730696675
AAAACAAACAACACCACCCA	ACTTCGGTGT	B	ppluGFP	3.04	0.0	0.0	0.0	0.0	0.0	0.0	0.0	3.04	G86T:C217A:T301C:A496G:C577T	P85Q:F113S:Y180C:A207V	590.0
AAAACAAACAACACCACCCA	TAGTAAGATG	B	ppluGFP	22.48	0.0	0.0	0.0	0.0	0.26	0.0	0.0	22.74	G86T:C217A:T301C:A496G:C577T	P85Q:F113S:Y180C:A207V	590.0
AAAACAAACAACACCACCCA	TCTAAGGCCG	B	ppluGFP	8.19	0.0	0.0	0.0	0.0	0.0	0.0	0.0	8.19	G86T:C217A:T301C:A496G:C577T	P85Q:F113S:Y180C:A207V	590.0
AAAACAAACAACTAAATATC	AGGATGCATG	B	ppluGFP	0.0	0.0	0.0	0.8	24.97	12.08	7.99	0.0	45.84	A19G:C56T	E17G	12494.177609615126
AAAACAAACAACTAAATATC	GCAGCGGTGC	B	ppluGFP	0.0	0.0	0.0	0.0	3.27	28.83	6.46	0.0	38.56	A19G:C56T	E17G	15308.423933872107
AAAACAAACAAGAAAAACAA	CCCCGCGTTT	B	ppluGFP	0.04	0.0	0.0	4.0	0.0	5.71	0.47	0.09	10.31	A108G:A253G:A347G	K47E:N97S	11861.369370642684
AAAACAAACAAGAAAAACAA	TTAACGTCAA	B	ppluGFP	0.0	0.0	0.0	0.07	12.41	16.23	0.0	0.0	28.71	A108G:A253G:A347G	K47E:N97S	12690.604725762034
AAAACAAACAATCCAACAGA	CTGAACGATG	B	ppluGFP	0.0	0.0	0.0	1.31	0.0	0.0	0.59	0.0	1.9	C39T:T187C:C202A:A266G:A367T	F73S:S78Y:E135V	9508.881445978348
AAAACAAACAATTCAACACC	AATCCAATTA	B	ppluGFP	0.0	0.0	0.0	3.13	7.09	26.88	32.67	0.18	69.94999999999999	C335T	wt	16864.17912912131
AAAACAAACAATTCAACACC	CCTAAGACTG	B	ppluGFP	0.0	0.0	0.0	0.0	0.0	1.82	0.0	4.08	5.9	C335T	wt	24677.55877917059
AAAACAAACAATTCAACACC	CGAGAGAGTC	B	ppluGFP	0.0	0.0	0.0	0.36	19.51	14.94	15.51	4.71	55.03	C335T	wt	15285.012581206309
AAAACAAACAATTCAACACC	TGGACTCGGC	B	ppluGFP	0.0	0.0	7.38	0.0	0.0	0.13	0.0	0.0	7.51	C335T	wt	3698.7929555012975
AAAACAAACAATTCAACACC	TTTTATGTTT	B	ppluGFP	0.0	0.0	0.0	0.95	9.14	30.78	8.81	0.0	49.68000000000001	C335T	wt	14746.679585419848
AAAACAAACACAACAACATC	ATAAAGACTG	B	ppluGFP	0.0	0.0	0.0	0.73	0.0	5.84	7.17	0.0	13.74	wt	wt	17461.38137222353
AAAACAAACACAACAACATC	ATACAAGTTT	B	ppluGFP	0.04	0.0	0.0	1.38	5.46	10.91	5.41	0.0	23.200000000000006	wt	wt	14473.744785403376
AAAACAAACACAACAACATC	GCTTTAGGCG	B	ppluGFP	0.04	0.0	0.0	4.15	18.28	28.7	43.48	0.0	94.65	wt	wt	16364.078307144711
AAAACAAACACAACAACATC	TCCTACATAA	B	ppluGFP	0.0	0.0	0.0	0.0	5.05	3.51	6.11	0.09	14.759999999999998	wt	wt	15585.206691865591
AAAACAAACACCAAACAAGG	CATGTCATTT	B	ppluGFP	0.0	0.0	0.0	0.0	0.0	4.68	0.0	0.0	4.68	T460G	F168C	14881.992730696675
AAAACAAACACCAAACAAGG	CATTGGATAG	B	ppluGFP	0.0	0.0	0.0	2.55	39.56	43.77	0.0	0.0	85.88000000000002	T460G	F168C	12486.340683268783
AAAACAAACACCAAACAAGG	CTGATCGGTG	B	ppluGFP	0.0	0.0	0.0	0.0	0.0	6.62	0.0	0.0	6.62	T460G	F168C	14881.992730696675
AAAACAAACACCAAACAAGG	GGCTGGTCTT	B	ppluGFP	0.0	0.0	0.0	0.07	8.87	16.62	2.94	0.09	28.590000000000003	T460G	F168C	13819.88507643125
AAAACAAACACCAAACAAGG	GTTGTCATGC	B	ppluGFP	0.0	0.0	0.0	0.0	12.28	11.43	7.99	0.0	31.700000000000006	T460G	F168C	14133.244188919824
AAAACAAACACCAAACAAGG	TTGAGTTTTC	B	ppluGFP	0.0	0.0	0.0	0.0	0.0	12.86	2.0	0.0	14.86	T460G	F168C	16378.978619977355
AAAACAAACACCATGACAGA	CTTGGATGTT	B	ppluGFP	0.08	0.0	0.0	0.0	2.05	1.43	0.0	0.0	3.56	G210T:A234T	E81*:N91Y	11923.140850445783
AAAACAAACACCATGACAGA	GCGTCCAGGG	B	ppluGFP	1.48	0.0	0.0	0.0	0.55	4.94	3.64	0.0	10.61	G210T:A234T	E81*:N91Y	15323.58343169104
AAAACAAACACCATGACAGA	GGGCCACTCG	B	ppluGFP	0.28	0.0	0.0	0.0	1.64	0.91	0.12	0.0	2.95	G210T:A234T	E81*:N91Y	11288.910647758423
AAAACAAACACCATGACAGA	GGTGATTGCT	B	ppluGFP	0.0	0.0	0.0	0.0	0.95	0.0	0.0	0.0	0.95	G210T:A234T	E81*:N91Y	10058.948822616836
AAAACAAACACCATGACAGA	TCTGTTCCGG	B	ppluGFP	0.0	0.0	0.0	0.0	0.0	2.86	0.0	0.0	2.86	G210T:A234T	E81*:N91Y	14881.992730696675
AAAACAAACACTACAAACAA	AAGTGACTGT	B	ppluGFP	0.0	0.0	0.0	0.0	0.0	2.6	0.0	0.0	2.6	C225A:A313T:C319A:A621G:A648G	H88N:Y117F:A119E:I227V:T236A	14881.992730696675
AAAACAAACACTACAAACAA	AATCGACGTG	B	ppluGFP	0.0	0.0	0.0	3.71	6.41	12.73	0.0	0.0	22.85	C225A:A313T:C319A:A621G:A648G	H88N:Y117F:A119E:I227V:T236A	12435.80030152965
AAAACAAACACTACAAACAA	AATCGTCTAT	B	ppluGFP	0.0	0.0	0.0	0.0	1.91	1.95	7.87	0.0	11.73	C225A:A313T:C319A:A621G:A648G	H88N:Y117F:A119E:I227V:T236A	18439.333077570296
AAAACAAACACTACAAACAA	ATTCGTTGTC	B	ppluGFP	0.04	0.0	0.29	11.86	9.28	2.6	4.58	0.0	28.65	C225A:A313T:C319A:A621G:A648G	H88N:Y117F:A119E:I227V:T236A	9551.997957079386
AAAACAAACACTACAAACAA	GCCGGTCTTC	B	ppluGFP	0.0	0.0	0.48	1.02	14.19	3.38	2.82	0.0	21.89	C225A:A313T:C319A:A621G:A648G	H88N:Y117F:A119E:I227V:T236A	11108.732024477442
AAAACAAACACTACAAACAA	TGAGTTTTAA	B	ppluGFP	0.0	0.0	0.0	5.31	3.41	11.43	0.47	0.0	20.62	C225A:A313T:C319A:A621G:A648G	H88N:Y117F:A119E:I227V:T236A	12172.344874541059
AAAACAAACAGCATCAAACA	GATTATGCTT	B	ppluGFP	7.51	0.0	0.0	0.0	0.0	0.0	0.0	0.0	7.51	T195G:A214G:T270C:G619A	Y76D:N84S:Y103H:G226E	590.0
AAAACAAACCAAAAATCTAC	CTCTTCCAGG	B	ppluGFP	0.0	0.0	0.1	0.0	0.0	7.66	8.58	24.37	40.71	C39A:C377A:A515T:A665G	L24M	24500.61358649516
AAAACAAACCAAAAATCTAC	TTTTTGGTTG	B	ppluGFP	0.0	0.0	0.0	0.07	0.14	50.91	34.31	12.59	98.02	C39A:C377A:A515T:A665G	L24M	17209.914393391216
AAAACAAACCAAAACCAAAA	CCTCTGGTTC	B	ppluGFP	12.38	4.29	0.0	0.0	5.05	0.0	0.12	0.0	21.840000000000003	A165G:T312A:T474A	M66V:Y117N:S173T	590.0
AAAACAAACCAAAACCAAAA	CGCTCAAGCT	B	ppluGFP	2.08	3.57	0.0	0.0	0.0	0.52	0.0	0.0	6.17	A165G:T312A:T474A	M66V:Y117N:S173T	1432.0713807786506
AAAACAAACCAAAACCAAAA	CTGGGCTTCT	B	ppluGFP	9.7	10.48	0.67	0.0	0.0	0.0	0.0	0.0	20.85	A165G:T312A:T474A	M66V:Y117N:S173T	1218.8518046850784
AAAACAAACCAAAACCAAAA	GGAGGGAGCG	B	ppluGFP	3.67	12.3	0.0	0.0	0.0	0.0	0.0	0.0	15.97	A165G:T312A:T474A	M66V:Y117N:S173T	1334.8023999132815
AAAACAAACCAAAACCAAAA	GTGGATTAGC	B	ppluGFP	0.0	4.37	0.0	0.0	0.0	0.0	0.0	0.0	4.37	A165G:T312A:T474A	M66V:Y117N:S173T	1732.4902823537564
AAAACAAACCAAAACCAAAA	TACCCTGGGG	B	ppluGFP	2.28	5.39	0.0	0.0	3.14	0.65	0.0	0.0	11.46	A165G:T312A:T474A	M66V:Y117N:S173T	2779.734020418569
AAAACAAACCACAAAACCCT	AGCGGTGGCG	B	ppluGFP	0.0	0.0	0.0	0.0	3.14	0.0	0.0	0.0	3.14	A251G:G352T:A411T:A484T	G130V:T151S:D176V	10058.948822616836
AAAACAAACCACAAAACCCT	CTTTTGTGAT	B	ppluGFP	0.0	0.0	0.0	0.0	0.0	0.0	0.82	0.0	0.82	A251G:G352T:A411T:A484T	G130V:T151S:D176V	20717.929248084907
AAAACAAACCACAAAACCCT	GCTCATGGGA	B	ppluGFP	0.52	0.0	0.0	0.0	0.0	0.0	0.0	0.0	0.52	A251G:G352T:A411T:A484T	G130V:T151S:D176V	590.0
AAAACAAACCACAAAACCCT	TCTGTCGCGG	B	ppluGFP	0.88	0.0	0.0	0.0	0.0	0.0	0.0	0.0	0.88	A251G:G352T:A411T:A484T	G130V:T151S:D176V	590.0
AAAACAAACCACAAAACCCT	TGAAAAACAT	B	ppluGFP	0.0	0.0	0.0	0.07	2.05	0.0	0.0	0.0	2.12	A251G:G352T:A411T:A484T	G130V:T151S:D176V	9107.422588993593
AAAACAAACCGTTAATGCAA	GCTAGGTAAA	B	ppluGFP	0.0	0.0	0.0	0.0	0.0	0.0	0.94	0.0	0.94	C200A:A614G	wt	20717.929248084907
AAAACAAACTAAAACTCCAT	ACCTGGGCTA	B	ppluGFP	0.0	0.0	0.0	5.17	21.96	20.78	12.46	0.0	60.37000000000001	wt	wt	13308.805569608094
AAAACAAACTAAAACTCCAT	ATTGAATCAT	B	ppluGFP	0.0	0.0	0.0	0.0	0.0	15.32	1.76	0.0	17.080000000000002	wt	wt	16306.46397715798
AAAACAAACTAAAACTCCAT	GCAAAAATCG	B	ppluGFP	0.0	0.0	0.0	2.62	10.78	31.69	12.1	0.54	57.73	wt	wt	14791.709485012789
AAAACAAACTAAAACTCCAT	GTAACACAGC	B	ppluGFP	0.0	0.0	0.0	0.0	0.0	0.91	2.0	1.0	3.91	wt	wt	20959.49962262384
AAAACAAACTAAAACTCCAT	TCCCAGGTAG	B	ppluGFP	0.0	0.0	0.0	0.0	8.73	18.18	28.55	0.0	55.46	wt	wt	17187.109984575694
AAAACAAACTAAAACTCCAT	TTCAAATATT	B	ppluGFP	0.0	0.0	0.0	0.0	0.0	4.68	14.1	0.0	18.78	wt	wt	18234.46830897446
AAAACAAACTCACCGTCGCC	CTTTATGGGC	B	ppluGFP	0.04	0.0	0.0	1.67	3.96	14.42	3.41	0.0	23.5	T232C:C371T	I90T	14368.433659665752
AAAACAAACTCACCGTCGCC	GTGGGCTTAT	B	ppluGFP	0.0	0.0	0.0	0.0	0.95	7.4	0.0	0.0	8.35	T232C:C371T	I90T	13515.187408098474
AAAACAAACTGGACAAATCT	ACTCTGACTC	B	ppluGFP	1.4	0.0	0.0	0.0	0.0	0.0	0.0	0.0	1.4	T40A:A251T:G357T:T382A:A410T:T460A	L24Q:G132C:F140Y:F168Y	590.0
AAAACAAAGAAAATCAAGCA	CCGCGGGCGG	B	ppluGFP	1.36	0.0	0.0	0.0	0.0	0.0	0.94	0.0	2.3	T40A:A421C:A452T:C518A:A628G	L24Q:H154P:H187Q:E229G	590.0
AAAACAAAGAAAATCAAGCA	CTCCGCTTTA	B	ppluGFP	1.04	0.0	0.0	0.0	2.73	0.0	0.0	0.0	3.77	T40A:A421C:A452T:C518A:A628G	L24Q:H154P:H187Q:E229G	7334.084003500897
AAAACAAAGAAAATCAAGCA	GTATAGTCAC	B	ppluGFP	0.0	0.0	0.0	0.0	3.41	3.51	1.29	0.0	8.21	T40A:A421C:A452T:C518A:A628G	L24Q:H154P:H187Q:E229G	13436.191528906429
AAAACAAAGAAAATCAAGCA	TTGGCTCATA	B	ppluGFP	1.84	0.0	0.0	0.51	0.0	0.0	0.0	0.0	2.35	T40A:A421C:A452T:C518A:A628G	L24Q:H154P:H187Q:E229G	590.0
AAAACAAAGAACAAAAACAC	AGCAATCACA	B	ppluGFP	0.0	0.0	1.72	0.0	19.78	4.16	0.94	0.0	26.6	C8A:T415C	V152A	10692.388235932487
AAAACAAAGAACAAAAACAC	CGATGGGAGA	B	ppluGFP	0.0	0.0	0.0	0.0	0.0	0.0	0.94	0.0	0.94	C8A:T415C	V152A	20717.929248084907
AAAACAAAGAACAAAAACAC	CTTCCCCCTG	B	ppluGFP	0.0	0.0	0.0	0.0	4.5	4.94	0.0	0.0	9.44	C8A:T415C	V152A	12515.4856371341
AAAACAAAGAACAAAAACAC	GGTTGGTTAG	B	ppluGFP	0.0	0.0	0.0	0.0	0.0	8.57	0.0	0.0	8.57	C8A:T415C	V152A	14881.992730696675
AAAACAAAGAACAAAAACAC	TTTTCGGACG	B	ppluGFP	0.0	0.0	0.0	0.0	0.0	4.03	0.94	0.0	4.9700000000000015	C8A:T415C	V152A	16621.983892592998
AAAACAAAGAATATACAATT	GGCAAGCGAT	B	ppluGFP	0.0	0.0	0.0	0.0	14.19	29.61	7.4	6.43	57.63	wt	wt	14892.253501038163
AAAACAAAGAATATACAATT	TCGCTCCATT	B	ppluGFP	0.0	0.0	2.68	2.62	11.46	6.23	0.71	0.0	23.700000000000006	wt	wt	10359.36620829274
AAAACAAAGAATATACAATT	TCTTCTGAGG	B	ppluGFP	0.0	0.0	0.0	0.0	1.91	23.38	11.05	6.07	42.41	wt	wt	16707.779240194748
AAAACAAAGACAAAATCACC	AGCTCCAGTG	B	ppluGFP	0.0	0.0	0.0	0.0	0.0	2.08	4.7	0.0	6.78	A432T:T623A	M158L	17952.91778026743
AAAACAAAGACAAAATCACC	ATGACGGGCT	B	ppluGFP	0.0	0.0	0.0	0.0	0.0	5.45	6.23	0.0	11.68	A432T:T623A	M158L	17409.715576354356
AAAACAAAGACAAAATCACC	GTAAGTTCAC	B	ppluGFP	0.0	0.0	0.0	0.0	3.55	1.69	10.93	0.0	16.17	A432T:T623A	M158L	18252.15196969031
AAAACAAAGACCAAACTTCA	CTTCGTGGTT	B	ppluGFP	0.0	0.0	0.0	1.09	9.82	26.62	15.04	3.8	56.37000000000001	A115G:G146T	K49R	15757.505539413452
AAAACAAAGACCAAACTTCA	GCTGCACGTT	B	ppluGFP	0.0	0.0	0.0	0.0	0.0	9.48	0.0	0.0	9.48	A115G:G146T	K49R	14881.992730696675
AAAACAAAGACCAAACTTCA	TTACGACGTT	B	ppluGFP	0.0	0.0	0.0	1.67	13.23	41.3	15.39	5.62	77.21000000000002	A115G:G146T	K49R	15324.212486734905
AAAACAAAGACCACAAAACT	GCCGGTTCCT	B	ppluGFP	1.6	0.0	0.0	0.0	0.0	0.0	0.0	0.0	1.6	T40A:T246C:A251G:A606G:T632A	L24Q:Y95H:N222D:Y230*	590.0
AAAACAAAGACCACAAAACT	GGTATGTAGT	B	ppluGFP	0.0	0.0	0.0	0.0	3.0	0.78	0.0	0.0	3.78	T40A:T246C:A251G:A606G:T632A	L24Q:Y95H:N222D:Y230*	11714.328848949264
AAAACAAAGCAAAGTATTTC	AGCCCTCTGT	B	ppluGFP	0.0	0.0	0.0	2.77	16.37	32.21	0.59	0.0	51.94000000000001	T195C:G386T	Y76H	13133.551886088946
AAAACAAAGCACAAAAATCC	AAACGATAGG	B	ppluGFP	0.0	0.0	0.0	0.0	0.0	10.91	5.88	0.0	16.79	C137T:T147C:G408C	Y60H:A150P	16916.5826519213
AAAACAAAGCACAAAAATCC	GTCGGTGTGG	B	ppluGFP	0.0	0.0	0.0	1.09	5.05	10.0	6.58	0.0	22.72	C137T:T147C:G408C	Y60H:A150P	14981.131197759998
AAAACAAAGCACAAAAATCC	TCGGAACTTG	B	ppluGFP	0.0	0.0	0.86	0.07	10.5	50.91	24.21	0.0	86.55000000000003	C137T:T147C:G408C	Y60H:A150P	15643.126992156967
AAAACAAAGCACAAAAATCC	TGTCTCAGTG	B	ppluGFP	0.0	0.0	0.0	0.0	2.86	8.18	4.35	0.0	15.39	C137T:T147C:G408C	Y60H:A150P	15413.319505221443
AAAACAAAGCACAAATCACA	CTATTGGTAG	B	ppluGFP	0.0	0.0	0.0	0.0	3.41	0.0	0.0	0.0	3.41	G41T:A115T:A356T:G462C	K49M:A169P	10058.948822616836
AAAACAAAGCACAAATCACA	TGCCTCTTGT	B	ppluGFP	0.0	0.0	0.0	4.95	1.64	6.75	0.0	0.0	13.34	G41T:A115T:A356T:G462C	K49M:A169P	11122.11317031171
AAAACAAAGCACAAATCACA	TGTTCGCTTG	B	ppluGFP	0.04	0.0	0.0	0.0	0.0	1.56	0.0	0.0	1.6	G41T:A115T:A356T:G462C	K49M:A169P	13979.002551993608
AAAACAAAGTGTATAACCCA	AAGGGCTATG	B	ppluGFP	1.8	0.0	0.48	0.0	0.0	0.0	3.29	0.0	5.57	G33T:G279T:G554A	G22C:G106C	11272.675652927517
AAAACAAAGTGTATAACCCA	AGGGTTCAGT	B	ppluGFP	3.75	0.0	0.0	0.0	0.0	0.0	0.0	0.0	3.75	G33T:G279T:G554A	G22C:G106C	590.0
AAAACAAAGTGTATAACCCA	GGCTAATTTG	B	ppluGFP	0.0	0.0	0.0	2.84	0.0	0.0	0.24	0.0	3.08	G33T:G279T:G554A	G22C:G106C	6868.824845039937
AAAACAAATAACAAAACCTA	AAGGCCCGTG	B	ppluGFP	0.0	1.6	2.68	5.82	3.68	6.88	0.0	0.0	20.66	G45A:G53A:G77T:T164C:T472A	G26S:E36D:F172Y	8881.736811205552
AAAACAAATAACAAAACCTA	ATTTTAGCTG	B	ppluGFP	0.0	0.0	0.0	0.0	4.77	0.0	0.0	0.0	4.77	G45A:G53A:G77T:T164C:T472A	G26S:E36D:F172Y	10058.948822616836
AAAACAAATAACAAAACCTA	CCTCTCGATT	B	ppluGFP	0.0	0.36	5.84	0.0	0.0	8.18	0.12	0.0	14.5	G45A:G53A:G77T:T164C:T472A	G26S:E36D:F172Y	10043.547445033211
AAAACAAATAACAAAACCTA	CGAGGATCAT	B	ppluGFP	0.08	0.0	2.49	0.0	0.0	0.0	1.29	0.36	4.2200000000000015	G45A:G53A:G77T:T164C:T472A	G26S:E36D:F172Y	9596.994028997346
AAAACAAATAACAAAACCTA	GAACGGCGCG	B	ppluGFP	0.0	3.42	0.0	0.0	0.0	0.0	2.23	0.0	5.65	G45A:G53A:G77T:T164C:T472A	G26S:E36D:F172Y	6526.8547204451415
AAAACAAATAACAAAACCTA	TAGTTGTTTG	B	ppluGFP	0.0	0.0	0.0	0.07	0.0	3.77	0.71	0.0	4.550000000000002	G45A:G53A:G77T:T164C:T472A	G26S:E36D:F172Y	15764.125161935966
AAAACAAATAACAAAACCTA	TGTCATCATT	B	ppluGFP	0.0	0.0	1.63	0.0	0.0	0.0	0.0	0.0	1.63	G45A:G53A:G77T:T164C:T472A	G26S:E36D:F172Y	3314.438439328597
AAAACAAATAACAAAACCTA	TGTCTGTCTG	B	ppluGFP	0.0	0.87	1.44	0.58	0.0	0.0	1.29	0.0	4.18	G45A:G53A:G77T:T164C:T472A	G26S:E36D:F172Y	7411.158119000248
AAAACAAATAACAAAACCTA	TGTGGCGGGA	B	ppluGFP	0.0	0.0	0.29	0.0	0.0	0.0	1.65	0.0	1.94	G45A:G53A:G77T:T164C:T472A	G26S:E36D:F172Y	19236.1987607568
AAAACAAATACAAAAAAAGC	AGGCACATGG	B	ppluGFP	0.0	0.73	0.0	1.09	0.0	2.47	0.24	0.0	4.53	A108G:T459C	K47E:F168L	11080.607749275945
AAAACAAATACAAAAAAAGC	GGCCTTTACT	B	ppluGFP	0.0	0.0	0.0	0.0	0.68	0.0	0.0	0.0	0.68	A108G:T459C	K47E:F168L	10058.948822616836
AAAACAAATACAAAACACAA	CTGTATTGCG	B	ppluGFP	0.04	0.0	0.0	4.08	6.55	46.88	2.7	1.09	61.34	wt	wt	14292.685514888828
AAAACAAATACAAAACACAA	GGCAAATCCA	B	ppluGFP	0.0	0.0	0.0	1.24	8.05	11.43	4.94	0.09	25.75	wt	wt	13900.520996359674
AAAACAAATACAAAACACAA	GTAAGCCGTT	B	ppluGFP	0.0	0.0	0.0	1.75	0.0	10.78	5.88	0.0	18.41	wt	wt	16018.48571868708
AAAACAAATACAAAACACAA	TGTTTTGTGA	B	ppluGFP	0.0	0.0	0.0	0.0	1.64	11.3	30.67	0.0	43.61	wt	wt	18604.36420663247
AAAACAAATACCGAAAACAC	TGCCTTAAGT	B	ppluGFP	0.0	0.0	0.0	0.0	11.05	4.03	1.41	0.0	16.490000000000002	T54A:C488T	F29I	11750.909160154808
AAAACAAATACCGAAAACAC	TTAGCAGTTG	B	ppluGFP	0.0	0.0	0.0	0.0	0.0	6.1	0.0	0.0	6.1	T54A:C488T	F29I	14881.992730696675
AAAACAAATATAAAATAATA	CCTCCGGGGG	B	ppluGFP	0.0	0.0	0.0	4.15	39.7	10.26	0.24	0.0	54.35	A271G:A541T:T581C	Y103C:H195L	10645.823143597854
AAAACAAATATAAAATAATA	GAGGCAGTGT	B	ppluGFP	0.0	0.0	0.0	0.0	3.0	1.82	0.0	0.0	4.82	A271G:A541T:T581C	Y103C:H195L	12132.58692775016
AAAACAAATATAAAATAATA	GATGTTTAAT	B	ppluGFP	0.0	0.0	0.0	3.28	2.18	2.73	0.0	0.0	8.19	A271G:A541T:T581C	Y103C:H195L	9899.912193945836
AAAACAAATATAAAATAATA	GCTGTAACCC	B	ppluGFP	0.0	0.0	2.11	16.3	50.07	22.47	1.88	0.0	92.82999999999998	A271G:A541T:T581C	Y103C:H195L	10411.525857668928
AAAACAAATATCAAACTATA	CGACGTGGCA	B	ppluGFP	0.0	0.0	0.0	0.0	6.82	5.58	1.88	0.0	14.28	G435A	G160S	12912.092734231352
AAAACAAATATCAAACTATA	GAACTCCTCT	B	ppluGFP	0.0	0.0	0.0	0.0	0.0	4.29	4.82	0.0	9.11	G435A	G160S	17397.484375878732
AAAACAAATATCAAACTATA	GACGTGTGAG	B	ppluGFP	0.0	0.0	0.0	0.8	3.96	9.48	6.46	0.0	20.700000000000006	G435A	G160S	15353.838836678833
AAAACAAATATCAAACTATA	TTCAGCTCTT	B	ppluGFP	0.0	0.0	0.0	0.0	0.0	5.19	0.0	0.0	5.19	G435A	G160S	14881.992730696675
AAAACAAATGAAAAAAACAA	GGCTCTCTCA	B	ppluGFP	0.04	0.0	0.0	2.11	9.82	1.17	0.0	0.0	13.14	T308C:T574A	F206Y	9682.305796242486
AAAACAAATGAAAAAAACAA	TGTTTTTGGT	B	ppluGFP	0.0	0.0	0.0	1.38	8.46	1.17	0.0	0.0	11.010000000000002	T308C:T574A	F206Y	9961.706244395451
AAAACAAATGACAAAACAAC	GTTGTGGGGT	B	ppluGFP	0.0	0.0	0.0	0.0	0.95	0.0	0.0	0.0	0.95	G18A:T303C:T538C:T550C	E17K:S114P:I194T:I198T	10058.948822616836
AAAACAAATGACAAAACAAC	TCTCGGGGCT	B	ppluGFP	0.0	0.0	0.0	0.0	0.0	2.08	0.0	0.0	2.08	G18A:T303C:T538C:T550C	E17K:S114P:I194T:I198T	14881.992730696675
AAAACAAATGCTCAAGAAGC	CAATCCAGCA	B	ppluGFP	2.2	0.0	0.0	0.0	0.0	0.0	2.82	0.0	5.02	T140C:A418G:C563T:A595T	E153G:E213V	8782.010219664633
AAAACAAATGCTCAAGAAGC	GCTGTAATTG	B	ppluGFP	0.0	0.0	5.17	0.0	0.0	0.0	0.0	0.0	5.17	T140C:A418G:C563T:A595T	E153G:E213V	3314.438439328597
AAAACAAATGCTCAAGAAGC	GGACGGGCTA	B	ppluGFP	1.68	0.0	0.0	0.0	0.0	0.0	0.0	0.0	1.68	T140C:A418G:C563T:A595T	E153G:E213V	590.0
AAAACAAATGCTCAAGAAGC	GGCCCGTTTT	B	ppluGFP	0.0	0.0	0.0	0.0	0.0	0.78	0.0	0.0	0.78	T140C:A418G:C563T:A595T	E153G:E213V	14881.992730696675
AAAACAAATGCTCAAGAAGC	TGCGGACTTT	B	ppluGFP	0.0	0.0	0.0	0.0	5.05	0.0	0.0	0.0	5.05	T140C:A418G:C563T:A595T	E153G:E213V	10058.948822616836
AAAACAAATTAAAACCAACC	TCCGGGGGCG	B	ppluGFP	0.32	0.0	0.0	0.0	0.0	0.13	0.0	0.0	0.45	A43G:C149T:A267T:A316G:T382A:A393G:T505A:A628G:A634T	N25S:K102*:E118G:F140Y:I144V:V183E:E229G:Q231L	590.0
AAAACAAATTAAAACCAACC	TTCATCGATA	B	ppluGFP	1.68	0.0	0.0	0.0	0.0	0.0	0.0	0.0	1.68	A43G:C149T:A267T:A316G:T382A:A393G:T505A:A628G:A634T	N25S:K102*:E118G:F140Y:I144V:V183E:E229G:Q231L	590.0
AAAACAAATTAAATGCCACC	AGCTTTAGCG	B	ppluGFP	17.57	0.0	0.0	0.0	0.0	0.0	0.0	0.0	17.57	T171C:T311A:G366A	Y68H:E135K	590.0
AAAACAAATTAAATGCCACC	CCCCAAGCGG	B	ppluGFP	34.27	0.0	0.0	0.0	0.0	0.0	0.0	0.0	34.27	T171C:T311A:G366A	Y68H:E135K	590.0
AAAACAAATTAAATGCCACC	GGATATAATA	B	ppluGFP	5.27	0.0	0.0	1.02	0.0	0.0	0.0	0.0	6.289999999999999	T171C:T311A:G366A	Y68H:E135K	590.0
AAAACAAATTACAAAATACA	CGTCATGCCC	B	ppluGFP	1.08	0.0	0.0	0.0	0.0	2.08	0.0	0.0	3.16	C288G:T306A:C403A:G434T	L109V:Y115N:S148*:M158I	9170.628006203393
AAAACAAATTACAAAATACA	TGGGCGGTGA	B	ppluGFP	0.04	0.0	0.0	0.0	15.69	0.0	0.0	0.0	15.73	C288G:T306A:C403A:G434T	L109V:Y115N:S148*:M158I	9568.700563021825
AAAACAAATTGGACAACAGA	CGTTTGTATG	B	ppluGFP	0.0	0.0	0.0	0.0	0.0	1.3	0.0	0.0	1.3	T54A:T64C:C118A	F29I:V32A:S50Y	14881.992730696675
AAAACAAATTTTCAAAGTTT	AATTCCTATA	B	ppluGFP	1.08	0.0	0.0	2.77	0.41	0.0	0.0	0.0	4.26	G73C:A115T:T223A:A559G	G35A:K49M:L87H:N201S	4928.435852463291
AAAACAAATTTTCAAAGTTT	TTCAAATGCG	B	ppluGFP	0.0	3.49	0.0	0.0	0.0	0.0	0.0	0.0	3.49	G73C:A115T:T223A:A559G	G35A:K49M:L87H:N201S	1732.4902823537564
AAAACAACAAAAAAAACTCT	AACGCGTTTG	B	ppluGFP	14.18	0.0	0.0	0.0	0.0	0.0	0.0	0.0	14.18	A211T:A252C:T301A:G317T:T415C:A441C:G481T:A511T:A596G:G618A:T655A	E81V:N97H:F113Y:E118D:V152A:N162H:R175L:D185V:G226R:I238N	590.0
AAAACAACAAAAAAAACTCT	ATATCCTTTC	B	ppluGFP	10.18	0.0	0.0	0.0	0.0	0.91	0.0	0.0	11.09	A211T:A252C:T301A:G317T:T415C:A441C:G481T:A511T:A596G:G618A:T655A	E81V:N97H:F113Y:E118D:V152A:N162H:R175L:D185V:G226R:I238N	590.0
AAAACAACAAAATGAAAACA	AGTGCCCATC	B	ppluGFP	0.0	0.0	0.0	0.0	0.0	1.43	17.86	0.09	19.38	A251T:A645G	K235E	19749.240944135192
AAAACAACAAAATGAAAACA	GTTGATTCTG	B	ppluGFP	0.0	0.0	0.0	2.47	0.0	12.99	26.67	4.17	46.3	A251T:A645G	K235E	18958.08323589687
AAAACAACAAAATGAAAACA	TGGGTGGTAC	B	ppluGFP	0.0	0.0	0.0	0.0	1.23	6.49	26.44	2.26	36.42	A251T:A645G	K235E	19647.143902967262
AAAACAACAAACAAAAAAAC	CGGAATGGGA	B	ppluGFP	0.0	0.0	0.0	0.0	3.68	0.0	0.0	0.0	3.68	A102T:C150A:G259A:A528.:T573C:T611A	T45S:L61M:R99H:S192A:A193R:I194S:H195T:P196R:S197V:I198F:L199C:Q200R:N201M:G202A:G203V:P204L:M205C:F206L:A207L:R209A:R210A:V211*:E212K:E213N:L214S:H215T:S221A:N222T:T223Q:E224N:L225W:I227L:V228S:E229S:Y230I:Q231N:H232T:A233P:F234S:K235R:T236R:I238L:A239L:F240S:A241H	10058.948822616836
AAAACAACAAACAAAAAAAC	GAATCGGTAA	B	ppluGFP	0.0	0.0	0.0	0.0	0.14	0.13	2.94	0.0	3.21	A102T:C150A:G259A:A528.:T573C:T611A	T45S:L61M:R99H:S192A:A193R:I194S:H195T:P196R:S197V:I198F:L199C:Q200R:N201M:G202A:G203V:P204L:M205C:F206L:A207L:R209A:R210A:V211*:E212K:E213N:L214S:H215T:S221A:N222T:T223Q:E224N:L225W:I227L:V228S:E229S:Y230I:Q231N:H232T:A233P:F234S:K235R:T236R:I238L:A239L:F240S:A241H	19158.554936342694
AAAACAACAAACAAAAAAAC	GTGGTCTGTT	B	ppluGFP	0.0	0.0	0.0	2.4	0.0	4.81	1.06	0.0	8.27	A102T:C150A:G259A:A528.:T573C:T611A	T45S:L61M:R99H:S192A:A193R:I194S:H195T:P196R:S197V:I198F:L199C:Q200R:N201M:G202A:G203V:P204L:M205C:F206L:A207L:R209A:R210A:V211*:E212K:E213N:L214S:H215T:S221A:N222T:T223Q:E224N:L225W:I227L:V228S:E229S:Y230I:Q231N:H232T:A233P:F234S:K235R:T236R:I238L:A239L:F240S:A241H	13314.373958127639
AAAACAACAAACAAAAAAAC	TAGGGCTCAT	B	ppluGFP	0.0	0.0	0.0	1.75	0.0	2.21	9.17	0.0	13.13	A102T:C150A:G259A:A528.:T573C:T611A	T45S:L61M:R99H:S192A:A193R:I194S:H195T:P196R:S197V:I198F:L199C:Q200R:N201M:G202A:G203V:P204L:M205C:F206L:A207L:R209A:R210A:V211*:E212K:E213N:L214S:H215T:S221A:N222T:T223Q:E224N:L225W:I227L:V228S:E229S:Y230I:Q231N:H232T:A233P:F234S:K235R:T236R:I238L:A239L:F240S:A241H	18716.345015284092
AAAACAACAAACAAAAATCA	CGATTTGAAA	B	ppluGFP	0.0	0.0	0.0	0.0	0.0	0.0	0.59	0.0	0.59	wt	wt	20717.929248084907
AAAACAACAAACAAAAATCA	GACCAGCGGC	B	ppluGFP	0.0	0.0	0.0	0.0	0.0	7.53	15.28	0.0	22.81	wt	wt	17864.71566676407
AAAACAACAAACACGTACCA	ATTTTTCGGA	B	ppluGFP	0.0	0.0	0.0	0.0	2.73	20.39	20.21	8.24	51.57000000000001	G146A:C209T:T501G:G617T	F182V	18502.893737798917
AAAACAACAAACACGTACCA	CGGTTAGGTC	B	ppluGFP	0.0	0.0	0.0	0.0	0.0	9.22	24.79	1.09	35.1	G146A:C209T:T501G:G617T	F182V	19033.29901516281
AAAACAACAAACACGTACCA	GGCTCGCCGG	B	ppluGFP	0.0	0.0	0.0	0.0	0.0	0.0	5.99	3.89	9.88	G146A:C209T:T501G:G617T	F182V	23725.39424833294
AAAACAACAAACCAAACACA	GAGAGTAATA	B	ppluGFP	0.52	0.0	1.25	0.0	0.0	0.0	0.0	0.0	1.77	T526C:A607G	F190S:N222S	2564.238620040189
AAAACAACAAACCAAACACA	GTCCTTTTGG	B	ppluGFP	0.44	0.0	0.0	0.0	0.0	0.0	0.0	0.0	0.44	T526C:A607G	F190S:N222S	590.0
AAAACAACAAACTAAAAACT	TTCGGCTGCA	B	ppluGFP	0.0	0.0	1.05	0.0	0.0	0.0	0.0	0.0	1.05	A135G:T460A:A496G	T56A:F168Y:Y180C	3314.438439328597
AAAACAACAAACTCGTCCCC	CCATTACATC	B	ppluGFP	0.0	0.0	0.0	0.51	13.1	27.4	21.27	1.72	63.99999999999999	C395T	wt	15817.072811284763
AAAACAACAAAGAAAGAATA	ACCTAGCGTA	B	ppluGFP	0.0	2.26	0.0	5.53	11.46	20.26	13.4	7.16	60.07	C82T:T445C	T38I:V163A	15188.716246834187
AAAACAACAAAGAAAGAATA	ATGGGGGTCT	B	ppluGFP	0.0	0.0	0.0	0.0	3.55	12.21	6.35	0.54	22.65	C82T:T445C	T38I:V163A	15681.544058422669
AAAACAACAAAGAAAGAATA	ATTATTTGCG	B	ppluGFP	0.0	0.0	0.0	0.07	1.5	2.99	0.0	0.0	4.5600000000000005	C82T:T445C	T38I:V163A	13016.423345146672
AAAACAACAAATCAAACTAA	AGGTTCTCGA	B	ppluGFP	0.0	0.0	0.0	0.0	1.5	7.53	0.0	0.0	9.03	A36G:G269A	T23A	13345.089568221796
AAAACAACAAATCAAACTAA	TACACGCTTA	B	ppluGFP	0.0	0.0	0.0	0.0	18.14	4.03	0.12	0.0	22.290000000000006	A36G:G269A	T23A	11652.152262611247
AAAACAACAAATCAAACTAA	TTTCCTTTAG	B	ppluGFP	0.0	0.0	0.0	0.0	2.59	6.75	1.06	0.0	10.4	A36G:G269A	T23A	14141.270799473949
AAAACAACAACATAACCACA	GGGGCTATTG	B	ppluGFP	0.92	0.0	0.0	0.0	0.0	0.0	0.0	0.0	0.92	A43T:G69A:A89G:G321A:T349A:T473C:A519G	N25I:G34R:G120S:V129E:M188V	590.0
AAAACAACAACCACATACAC	GATACTTCGT	B	ppluGFP	0.0	0.0	0.0	2.33	13.51	17.53	9.17	12.95	55.49	wt	wt	16768.14781850701
AAAACAACAACCACATACAC	GATCCTCGAG	B	ppluGFP	0.0	0.0	0.0	0.0	2.86	0.0	4.11	0.0	6.9700000000000015	wt	wt	16473.636323501636
AAAACAACAACCACATACAC	TCATTCTTGG	B	ppluGFP	0.0	0.0	0.0	0.0	0.0	2.99	3.06	0.0	6.050000000000002	wt	wt	17332.045601117978
AAAACAACAACCACATACAC	TCTGGGGTCT	B	ppluGFP	0.0	0.0	0.0	0.0	0.0	12.86	2.0	0.0	14.86	wt	wt	16378.978619977355
AAAACAACAAGCAAAGACCA	AACGATGTCT	B	ppluGFP	0.36	0.0	0.0	1.46	0.0	0.0	2.0	0.0	3.82	A120.:T164C:T459C	T51P:G53A:A54H:L55*:T56P:S58L:P59R:Y60T:L61C:L62S:S63A:H64T:V65S:M66W:G67V:Y68T:G69A:F70S:Y71I:H72T:F73S:G74A:T75R:Y76T:S78P:G79V:Y80T:E81R:N84I:P85R:F86S:L87S:H88T:A89L:I90S:N91T:N92T:G93V:G94A:Y95T:T96Q:N97I:T98R:R99A:I100L:E101K:K102S:Y103T:E104R:D105T:G106A:G107A:V108S:L109F:H110T:V111Y:S112H:F113S:S114H:Y115I:R116V:Y117M:E118R:A119R:G120V:R121A:V122*:I123S:G124A:D125T:F126S:K127R:V128*:V129W…	13270.852778345044
AAAACAACAAGCAAAGACCA	AGCAATCACA	B	ppluGFP	0.84	0.0	0.0	0.0	3.82	0.0	3.41	0.0	8.07	A120.:T164C:T459C	T51P:G53A:A54H:L55*:T56P:S58L:P59R:Y60T:L61C:L62S:S63A:H64T:V65S:M66W:G67V:Y68T:G69A:F70S:Y71I:H72T:F73S:G74A:T75R:Y76T:S78P:G79V:Y80T:E81R:N84I:P85R:F86S:L87S:H88T:A89L:I90S:N91T:N92T:G93V:G94A:Y95T:T96Q:N97I:T98R:R99A:I100L:E101K:K102S:Y103T:E104R:D105T:G106A:G107A:V108S:L109F:H110T:V111Y:S112H:F113S:S114H:Y115I:R116V:Y117M:E118R:A119R:G120V:R121A:V122*:I123S:G124A:D125T:F126S:K127R:V128*:V129W…	13526.693388013577
AAAACAACAAGCAAAGACCA	ATTCAGTTCG	B	ppluGFP	0.4	0.0	0.0	0.0	0.0	0.0	0.0	0.0	0.4	A120.:T164C:T459C	T51P:G53A:A54H:L55*:T56P:S58L:P59R:Y60T:L61C:L62S:S63A:H64T:V65S:M66W:G67V:Y68T:G69A:F70S:Y71I:H72T:F73S:G74A:T75R:Y76T:S78P:G79V:Y80T:E81R:N84I:P85R:F86S:L87S:H88T:A89L:I90S:N91T:N92T:G93V:G94A:Y95T:T96Q:N97I:T98R:R99A:I100L:E101K:K102S:Y103T:E104R:D105T:G106A:G107A:V108S:L109F:H110T:V111Y:S112H:F113S:S114H:Y115I:R116V:Y117M:E118R:A119R:G120V:R121A:V122*:I123S:G124A:D125T:F126S:K127R:V128*:V129W…	590.0
AAAACAACAAGCAAAGACCA	GGTGTGGTAG	B	ppluGFP	1.36	0.0	0.0	0.0	0.0	0.0	0.0	0.0	1.36	A120.:T164C:T459C	T51P:G53A:A54H:L55*:T56P:S58L:P59R:Y60T:L61C:L62S:S63A:H64T:V65S:M66W:G67V:Y68T:G69A:F70S:Y71I:H72T:F73S:G74A:T75R:Y76T:S78P:G79V:Y80T:E81R:N84I:P85R:F86S:L87S:H88T:A89L:I90S:N91T:N92T:G93V:G94A:Y95T:T96Q:N97I:T98R:R99A:I100L:E101K:K102S:Y103T:E104R:D105T:G106A:G107A:V108S:L109F:H110T:V111Y:S112H:F113S:S114H:Y115I:R116V:Y117M:E118R:A119R:G120V:R121A:V122*:I123S:G124A:D125T:F126S:K127R:V128*:V129W…	590.0
AAAACAACAAGCCAAATACC	AGGGGGCACG	B	ppluGFP	0.0	0.66	0.0	0.0	0.0	0.0	2.12	0.0	2.78	.86C:T100C:T166C	E40G:Q41T:R43P:M44H:T45D:N46Q:K47Q:M48D:K49E:S50V:T51H:K52Q:G53R:A54R:L55T:T56D:F57L:S58F:P59S:Y60V:L61P:L62A:S63Q:H64P:V65R:M66Y:Y68L:G69R:F70L:Y71L:H72S:F73L:G74R:T75H:Y76V:S78L:G79R:Y80L:E81R:N84E:P85S:F86V:L87P:H88P:A89R:I90Y:N91Q:N92Q:G93R:G94W:Y95L:T96H:N97K:T98Y:R99A:I100H:E101*:Y103V:E104R:D105G:G106R:G107R:V108R:L109P:H110S:V111R:S112I:F113I:S114L:Y115I:R116S:Y117L:E118*:A119G:R121S:V122…	19041.48646868241
AAAACAACAATAAAAAAAAT	ACATGCCCTG	B	ppluGFP	0.0	0.0	0.0	0.0	0.0	5.19	0.0	0.0	5.19	T10C:G321T:T445A:A614G	M14T:G120C:V163E	14881.992730696675
AAAACAACAATAAAAAAAAT	CACCCGCAGG	B	ppluGFP	0.0	0.0	0.0	0.0	2.18	1.82	0.0	4.35	8.35	T10C:G321T:T445A:A614G	M14T:G120C:V163E	20575.63987939108
AAAACAACAATAAAAAAAAT	GAGAGTAATA	B	ppluGFP	0.0	0.0	0.0	0.0	1.91	0.52	2.94	0.0	5.369999999999999	T10C:G321T:T445A:A614G	M14T:G120C:V163E	16464.073766965124
AAAACAACAATAAAAAAAAT	GCGGAATACT	B	ppluGFP	0.0	0.0	0.0	0.0	0.0	3.77	0.94	1.45	6.16	T10C:G321T:T445A:A614G	M14T:G120C:V163E	17651.94198500531
AAAACAACAATAAAAAAAAT	GCGGGTCATG	B	ppluGFP	0.0	0.0	0.0	0.0	3.55	1.17	2.7	0.0	7.42	T10C:G321T:T445A:A614G	M14T:G120C:V163E	14343.375605415351
AAAACAACAATAAAAAAAAT	GCTATTGTTG	B	ppluGFP	0.0	0.0	0.0	0.0	0.0	1.82	0.59	0.0	2.41	T10C:G321T:T445A:A614G	M14T:G120C:V163E	16690.955841715117
AAAACAACAATAAAAAAAAT	GCTCTGCACG	B	ppluGFP	0.0	0.0	0.0	0.0	0.0	3.77	8.23	0.0	12.0	T10C:G321T:T445A:A614G	M14T:G120C:V163E	17924.525408175556
AAAACAACAATAAAAAAAAT	GTGGCGGCTA	B	ppluGFP	0.0	0.0	0.0	0.0	1.5	2.21	0.0	0.0	3.71	T10C:G321T:T445A:A614G	M14T:G120C:V163E	12716.022268402196
AAAACAACAATAAAAAAAAT	GTTTGCGTGG	B	ppluGFP	0.0	0.0	0.0	0.0	0.0	0.39	2.12	0.0	2.51	T10C:G321T:T445A:A614G	M14T:G120C:V163E	18615.4490048851
AAAACAACAATAAAAAAAAT	TGCGGATTCG	B	ppluGFP	0.0	0.0	0.0	0.0	0.95	1.69	0.0	0.0	2.64	T10C:G321T:T445A:A614G	M14T:G120C:V163E	12832.18355005005
AAAACAACAATACCGGACAT	CCGCCGCACT	B	ppluGFP	0.0	0.0	0.0	0.0	1.64	0.52	4.11	0.0	6.2700000000000005	A330T:A607G	I123F:N222S	17851.303609447794
AAAACAACAATACCGGACAT	TGTACGCAAT	B	ppluGFP	0.0	0.0	0.0	0.0	1.36	14.29	9.52	0.0	25.17	A330T:A607G	I123F:N222S	16528.56782985023
AAAACAACAATATAACGACC	GTGGGTCTGC	B	ppluGFP	0.0	0.0	0.0	0.0	0.0	31.3	14.92	0.0	46.22	G32T:T659C	wt	16865.67119339027
AAAACAACAATATAACGACC	TGCTGGTCGT	B	ppluGFP	0.0	0.0	0.0	0.0	0.0	4.68	6.82	7.52	19.02	G32T:T659C	wt	22132.19172339372
AAAACAACAATATAACGACC	TTAATTTGCT	B	ppluGFP	0.0	1.75	0.0	0.0	0.0	3.12	4.35	0.0	9.22	G32T:T659C	wt	15839.410754348979
AAAACAACACAAAAAAAACA	GCCCAGGGCT	B	ppluGFP	0.0	0.0	0.0	0.29	0.95	0.0	0.0	0.0	1.24	T139C	F57S	8354.168361743827
AAAACAACACAAAAAAAACA	TTGTTTACGC	B	ppluGFP	0.0	0.0	0.0	0.0	0.68	1.04	0.12	0.0	1.8400000000000003	T139C	F57S	13325.911418118645
AAAACAACACAAACAAACCT	AGATCTTGTT	B	ppluGFP	2.52	4.37	0.0	0.0	0.0	0.0	0.0	0.0	6.8900000000000015	G97T:A165T:A208T:G327A:C465T:A515T:T573G:A590T	R43L:M66L:Y80F:V122M:R170C:F206V	1253.609902988852
AAAACAACACAAAGAATATG	AGCGCCACAA	B	ppluGFP	0.0	0.0	0.0	0.0	0.14	22.86	6.93	0.0	29.93	C35A:A356C:G562A:A646G	G202D:K235R	16244.139526147495
AAAACAACACAAAGAATATG	AGGCGCGTTT	B	ppluGFP	0.04	0.0	0.0	0.0	5.59	24.16	33.49	5.62	68.9	C35A:A356C:G562A:A646G	G202D:K235R	18088.819546632603
AAAACAACACAAAGAATATG	CTTGGTAGCG	B	ppluGFP	0.0	0.0	0.0	0.0	2.18	7.27	22.8	0.27	32.52	C35A:A356C:G562A:A646G	G202D:K235R	18780.65215018464
AAAACAACACAAAGAATATG	TGAGGCTTAC	B	ppluGFP	0.0	0.0	0.0	0.0	7.09	11.04	17.74	0.45	36.31999999999999	C35A:A356C:G562A:A646G	G202D:K235R	16959.634039500696
AAAACAACACAACAAAAATA	GGCCTGCATG	B	ppluGFP	0.0	0.0	0.0	0.0	8.46	0.0	0.71	0.0	9.170000000000002	A247G:A367G:G453A:G617.:A646T:T661A	Y95C:E135G:G166S:I227L:V228S:E229S:Y230I:Q231N:H232T:A233P:F234S:K235*:T236R:I238L:A239L:F240T:A241H	11322.877773525051
AAAACAACACAACCAATCCC	AACGTTGGCT	B	ppluGFP	0.0	0.0	0.0	2.62	2.73	13.51	30.67	1.54	51.07	G97A:G294A:G310A	R43H:V111I:R116H	18329.72085512106
AAAACAACACAACCAATCCC	GAATTACGCG	B	ppluGFP	0.0	0.0	0.0	4.88	0.0	9.87	4.47	0.0	19.22	G97A:G294A:G310A	R43H:V111I:R116H	14238.897596928698
AAAACAACACAAGTGGCATA	ATTTGCCTAT	B	ppluGFP	1.44	0.0	0.0	0.0	0.0	0.0	0.0	0.0	1.44	C128A:T297C:T460C:T655C	S112P:F168S:I238T	590.0
AAAACAACACACAAACCCGC	GGTTTTGTGT	B	ppluGFP	4.11	1.82	0.0	0.0	0.0	0.0	0.0	0.0	5.9300000000000015	A12G:A99T:A266T:C477A:T494C:C555A	K15E:M44L:E101D:L174M:Q200K	1013.6787319777679
AAAACAACACACACAAAAAC	GCTTGGCCGT	B	ppluGFP	0.0	0.0	0.0	0.0	0.0	1.56	0.0	0.0	1.56	T206A:C209T:C227T:C491A:A517T	H187L	14881.992730696675
AAAACAACACACTAAACCCC	CGCGCAGGCG	B	ppluGFP	0.0	0.0	2.11	0.0	0.14	0.13	1.65	1.99	6.02	T180C:A247G:T513C	Y71H:Y95C:S186P	16914.909118659463
AAAACAACACACTAAACCCC	TCATTCAGGA	B	ppluGFP	0.0	0.0	3.74	1.24	0.0	0.0	3.64	0.0	8.620000000000001	T180C:A247G:T513C	Y71H:Y95C:S186P	10648.858111036909
AAAACAACACACTAAACCCC	TCTTCGGTGT	B	ppluGFP	5.11	0.0	0.0	0.0	0.0	3.64	0.0	0.0	8.75	T180C:A247G:T513C	Y71H:Y95C:S186P	604.8061254863328
AAAACAACACCTACGCCAAA	CTTTGCCTCG	B	ppluGFP	0.0	0.0	0.0	0.0	3.68	6.36	0.0	0.0	10.04	G70T:T164A:T223A:T303A:G434T	G34V:L87H:S114T:M158I	12814.951796316482
AAAACAACACCTACGCCAAA	GGGTCAGCAG	B	ppluGFP	0.04	0.0	0.0	0.0	0.0	6.75	0.0	0.0	6.79	G70T:T164A:T223A:T303A:G434T	G34V:L87H:S114T:M158I	14256.977288301156
AAAACAACACCTACGCCAAA	TATTCCAGGG	B	ppluGFP	0.0	0.0	0.0	0.0	5.46	4.94	8.58	0.0	18.98	G70T:T164A:T223A:T303A:G434T	G34V:L87H:S114T:M158I	16107.428051547286
AAAACAACACCTACGCCAAA	TCTCTAATCG	B	ppluGFP	0.0	0.0	2.39	0.0	7.78	12.34	2.23	0.0	24.74	G70T:T164A:T223A:T303A:G434T	G34V:L87H:S114T:M158I	12998.210456164461
AAAACAACACCTACGCCAAA	TTGTCACTTG	B	ppluGFP	0.0	0.0	0.0	0.0	0.0	4.16	0.0	0.0	4.16	G70T:T164A:T223A:T303A:G434T	G34V:L87H:S114T:M158I	14881.992730696675
AAAACAACACGATCATGACC	TAGACTTTAT	B	ppluGFP	0.0	0.0	0.0	0.0	2.46	2.73	9.64	0.0	14.83	wt	wt	18250.409006846272
AAAACAACAGACACACGTCA	AAGGATTGTG	B	ppluGFP	1.16	0.0	0.0	0.07	0.0	0.0	0.0	0.0	1.23	A235T:T560C:T573A:C633T	N91I:F206I:Q231*	590.0
AAAACAACAGGTGCAAACCC	AGTAGTGGTT	B	ppluGFP	4.67	0.0	0.0	0.0	0.0	0.0	0.0	0.0	4.67	A235T:A299T:T372C:A396T:C605G	N91I:S137P:I145F:S221R	590.0
AAAACAACAGTCACTTAACT	CGAATTGCAA	B	ppluGFP	6.15	0.07	0.0	0.0	3.14	0.0	0.0	0.0	9.36	G59A:C90G:T143A:A601G:A634T	Q41E:H215R:Q231L	590.0
AAAACAACAGTCACTTAACT	GGGGAGTATT	B	ppluGFP	0.44	0.0	0.0	0.0	0.0	0.0	0.0	0.0	0.44	G59A:C90G:T143A:A601G:A634T	Q41E:H215R:Q231L	590.0
AAAACAACAGTCACTTAACT	TGATTGGAGG	B	ppluGFP	10.7	0.0	0.0	0.0	0.0	0.0	0.0	0.0	10.7	G59A:C90G:T143A:A601G:A634T	Q41E:H215R:Q231L	590.0
AAAACAACAGTCTAACGAGC	TACCCGAGTA	B	ppluGFP	0.0	0.0	0.0	0.0	2.73	0.0	0.0	0.0	2.73	G71A:T220A:G279T:T300C:A374G	F86Y:G106C:F113L	10058.948822616836
AAAACAACATACAAGAAAGC	AGGTGAGGCG	B	ppluGFP	0.0	0.0	0.0	0.0	6.68	20.52	0.0	0.0	27.2	C74T:C319T:T456A:A519C:C577T	A119V:S167T:M188L:A207V	13124.702868155815
AAAACAACATACAAGAAAGC	ATTGTTCAGC	B	ppluGFP	0.04	0.0	0.0	4.37	28.38	20.65	3.17	0.0	56.61	C74T:C319T:T456A:A519C:C577T	A119V:S167T:M188L:A207V	11887.258338587082
AAAACAACATTACACTCAGA	GCCTAACCTT	B	ppluGFP	0.0	0.0	0.0	0.0	0.0	0.0	1.29	0.0	1.29	G71T:A367T:A418T:T656A	E135V:E153V	20717.929248084907
AAAACAACATTACACTCAGA	TCGCGGCAAA	B	ppluGFP	0.0	0.0	0.0	0.0	0.0	5.97	0.59	0.0	6.56	G71T:A367T:A418T:T656A	E135V:E153V	16313.795092029555
AAAACAACATTACACTCAGA	TCTCTCCTCG	B	ppluGFP	1.8	0.07	0.0	0.0	1.36	6.62	0.0	0.0	9.85	G71T:A367T:A418T:T656A	E135V:E153V	13331.866910348292
AAAACAACATTACACTCAGA	TGGCCTATTA	B	ppluGFP	0.16	0.0	0.0	0.0	0.0	1.17	0.0	0.0	1.3299999999999998	G71T:A367T:A418T:T656A	E135V:E153V	13499.466574827467
AAAACAACCATTAGGACCCC	ATTTGGGTTA	B	ppluGFP	0.0	0.0	0.0	0.0	2.05	8.96	6.93	0.0	17.94	T422C:C437T	wt	16370.843921664096
AAAACAACCATTAGGACCCC	CAGTGTGGCT	B	ppluGFP	0.0	0.0	0.0	0.0	5.73	8.7	11.28	0.0	25.71	T422C:C437T	wt	16328.904739529507
AAAACAACCATTAGGACCCC	GTGAGATCTT	B	ppluGFP	0.0	0.0	0.0	0.0	0.82	11.95	3.53	0.0	16.3	T422C:C437T	wt	15742.961618720294
AAAACAACCATTAGGACCCC	GTGTTGGGGG	B	ppluGFP	0.04	0.0	0.0	0.0	0.0	10.78	6.35	0.0	17.169999999999998	T422C:C437T	wt	16804.41108200473
AAAACAACCATTAGGACCCC	TACCCGCAGG	B	ppluGFP	0.04	0.0	0.0	0.0	0.0	0.0	11.63	0.0	11.67	T422C:C437T	wt	19960.91822692633
AAAACAACCCAATACCCAGC	CTCGGTCCAG	B	ppluGFP	0.0	0.0	0.0	1.38	13.78	21.3	7.52	0.0	43.98	A156G:A305T	S63G	13903.78691567511
AAAACAACCCAATACCCAGC	GAGGGAAACA	B	ppluGFP	0.0	0.0	0.0	3.2	9.82	21.17	2.82	0.0	37.01000000000001	A156G:A305T	S63G	13432.028802510578
AAAACAACCCAATACCCAGC	GTGATCCAGG	B	ppluGFP	0.0	0.0	0.0	1.6	29.33	14.03	15.39	0.0	60.35	A156G:A305T	S63G	13305.883753695105
AAAACAACCCAATACCCAGC	GTTACCACCG	B	ppluGFP	0.0	0.0	0.0	0.0	2.32	11.04	6.23	0.0	19.59	A156G:A305T	S63G	15925.241653733565
AAAACAACCCAATACCCAGC	TGCACAAGGC	B	ppluGFP	0.0	0.0	0.0	1.09	4.37	35.71	0.0	0.0	41.17	A156G:A305T	S63G	13453.00262736051
AAAACAACCCATTAAACAAG	CACGTATTCG	B	ppluGFP	0.0	6.19	6.51	0.0	0.0	0.0	1.41	0.0	14.11	T306C	Y115H	2336.909024771599
AAAACAACCCATTAAACAAG	CTGGAGATTT	B	ppluGFP	0.0	3.13	2.68	0.0	0.0	0.0	0.0	0.0	5.8100000000000005	T306C	Y115H	2273.364046268718
AAAACAACCTCGTTCTCTCT	TACTTGATGT	B	ppluGFP	0.0	0.0	0.0	0.0	0.0	4.94	5.64	0.0	10.58	wt	wt	17408.834925770483
AAAACAACGAACGCAAACCA	GGTCGGACCT	B	ppluGFP	0.0	0.0	0.0	0.0	4.5	1.69	0.59	0.0	6.7799999999999985	T505A	V183E	11758.085617498617
AAAACAACGAACGCAAACCA	TGCATTAACT	B	ppluGFP	0.0	0.0	0.0	0.0	7.64	10.91	4.23	0.0	22.78	T505A	V183E	14066.928483115898
AAAACAACGCAAACATAACA	GCAAGCGCGA	B	ppluGFP	1.36	0.0	0.0	0.0	0.0	0.0	0.0	0.0	1.36	A14T:G69.:A135T	K15N:G35A:E36R:G37A:T38P:P39R:E40N:Q41R:G42A:R43A:M44*:T45P:N46T:K47R:M48*:K49S:S50P:T51P:G53A:A54H:L55C:T56P:S58L:P59R:Y60T:L61C:L62S:S63A:H64T:V65L:M66W:G67V:Y68T:G69A:F70S:Y71I:H72T:F73S:G74A:T75R:Y76T:S78P:G79V:Y80T:E81R:N84I:P85R:F86S:L87S:H88T:A89L:I90S:N91T:N92T:G93V:G94A:Y95T:T96Q:N97I:T98R:R99A:I100L:E101K:K102S:Y103T:E104R:D105T:G106A:G107A:V108S:L109F:H110T:V111Y:S112H:F113S:S114H:Y115…	590.0
AAAACAACGCAAACATAACA	GTCCGTTGGA	B	ppluGFP	0.08	0.0	0.0	0.0	6.14	1.17	0.0	0.0	7.39	A14T:G69.:A135T	K15N:G35A:E36R:G37A:T38P:P39R:E40N:Q41R:G42A:R43A:M44*:T45P:N46T:K47R:M48*:K49S:S50P:T51P:G53A:A54H:L55C:T56P:S58L:P59R:Y60T:L61C:L62S:S63A:H64T:V65L:M66W:G67V:Y68T:G69A:F70S:Y71I:H72T:F73S:G74A:T75R:Y76T:S78P:G79V:Y80T:E81R:N84I:P85R:F86S:L87S:H88T:A89L:I90S:N91T:N92T:G93V:G94A:Y95T:T96Q:N97I:T98R:R99A:I100L:E101K:K102S:Y103T:E104R:D105T:G106A:G107A:V108S:L109F:H110T:V111Y:S112H:F113S:S114H:Y115…	10997.066467318597
AAAACAACGCTTACAACCCC	CTATTTTATA	B	ppluGFP	0.0	0.0	0.0	0.0	0.14	5.19	3.17	0.0	8.5	wt	wt	16673.892544795137
AAAACAACGCTTACAACCCC	GCAACGCGGT	B	ppluGFP	0.0	0.0	0.0	0.0	0.0	0.0	0.0	12.05	12.05	wt	wt	28148.456941974007
AAAACAACGCTTACAACCCC	GGGTGCCTTA	B	ppluGFP	0.0	0.0	0.0	0.0	5.59	11.04	0.71	0.0	17.34	wt	wt	13466.031815717452
AAAACAACGCTTACAACCCC	GGTACGGCCT	B	ppluGFP	0.04	0.0	0.0	0.0	4.23	10.26	12.34	0.27	27.14	wt	wt	16816.783061084774
AAAACAACGCTTACAACCCC	GTGACATGTC	B	ppluGFP	0.0	0.0	0.0	0.0	0.0	6.62	3.64	0.0	10.26	wt	wt	16928.57009419314
AAAACAACTAAAAAAACACA	AGGATCACAA	B	ppluGFP	0.0	0.0	0.0	0.0	0.0	3.12	5.29	0.0	8.41	C278T	wt	17719.76309211321
AAAACAACTAAAACAAAAAA	CACTGATGTG	B	ppluGFP	0.0	0.0	0.0	0.0	0.0	0.0	1.65	0.0	1.65	A111G:A123G:T138C:A231T:G358A:T381C:A421G:C426T:A441T:G561T:T632A	M48V:K52E:F57L:I90F:G132D:F140L:H154R:H156Y:N162Y:G202C:Y230*	20717.929248084907
AAAACAACTAAAACAAAAAA	TACTGTTTAC	B	ppluGFP	0.8	0.0	0.0	0.0	0.0	3.64	0.0	0.0	4.44	A111G:A123G:T138C:A231T:G358A:T381C:A421G:C426T:A441T:G561T:T632A	M48V:K52E:F57L:I90F:G132D:F140L:H154R:H156Y:N162Y:G202C:Y230*	13376.713479336848
AAAACAACTAAAACAAAAAA	TTTGGAGCCG	B	ppluGFP	0.24	0.0	0.0	0.0	0.0	4.94	0.12	0.0	5.300000000000002	A111G:A123G:T138C:A231T:G358A:T381C:A421G:C426T:A441T:G561T:T632A	M48V:K52E:F57L:I90F:G132D:F140L:H154R:H156Y:N162Y:G202C:Y230*	14678.029571193845
AAAACAACTAAGACAATCAC	ATTACGCCCG	B	ppluGFP	0.0	0.0	0.0	0.07	0.0	18.05	5.17	0.09	23.380000000000006	wt	wt	16266.401864619103
AAAACAACTATAACCACACG	CACGCTAACA	B	ppluGFP	0.0	0.0	0.0	0.0	0.0	1.95	0.0	0.0	1.95	C17T:G66T:G392T:G490T:C516T:A614G	G33C:K143N:G178V:H187Y	14881.992730696675
AAAACAACTTCAATTAAAAA	ACCTGCGTCT	B	ppluGFP	0.0	0.0	10.34	1.31	3.68	0.0	0.0	0.0	15.33	C465T:T655A	R170C:I238N	4143.517490344231
AAAACAACTTCAATTAAAAA	TGACAAGGCC	B	ppluGFP	0.0	1.82	2.97	0.0	0.0	0.0	0.0	0.0	4.79	C465T:T655A	R170C:I238N	2376.5107576072432
AAAACAAGAAAAAAAAACAC	AGTTCGGTTT	B	ppluGFP	0.0	0.0	0.0	0.0	0.14	11.43	5.05	0.0	16.62	A27G	I20V	16455.2723641132
AAAACAAGAAAAAAAAACAC	ATCACTCTAC	B	ppluGFP	0.0	0.0	0.0	0.0	0.0	1.95	5.64	0.0	7.59	A27G	I20V	18202.31821351808
AAAACAAGAAAAAAAAACAC	CCTCGAGGTT	B	ppluGFP	0.0	0.0	0.0	0.51	13.78	19.09	4.94	0.0	38.31999999999999	A27G	I20V	13559.484357067087
AAAACAAGAAAAAAAAACAC	GGTTAGTGTC	B	ppluGFP	0.0	0.0	0.0	0.0	9.28	4.81	6.11	0.0	20.2	A27G	I20V	14021.192337297525
AAAACAAGAACAGGAACAAA	CAGGAGCTCT	B	ppluGFP	0.0	1.89	0.0	0.0	0.0	0.0	0.0	0.0	1.89	A13G:A213G:G352A:T376C:C467A:C482G	K15R:N84D:G130D:V138A	1732.4902823537564
AAAACAAGAACAGGAACAAA	CAGTTAAAAG	B	ppluGFP	0.4	0.0	0.0	1.09	1.64	0.0	0.0	0.0	3.13	A13G:A213G:G352A:T376C:C467A:C482G	K15R:N84D:G130D:V138A	7563.942224887935
AAAACAAGACAAAGACAATA	GCGAAGGCGG	B	ppluGFP	0.0	0.0	0.0	0.0	0.0	4.94	0.0	2.63	7.57	C430A:G434T:C447A	P157Q:M158I:L164M	18598.481748818933
AAAACAAGACACACAAAAAC	CCACGATCGG	B	ppluGFP	0.0	0.0	0.0	0.0	3.14	0.39	11.99	0.0	15.52	A432G	M158V	19172.65970990901
AAAACAAGACACACAAAAAC	GCCAGTCGAG	B	ppluGFP	0.04	0.0	0.0	0.0	0.0	10.39	25.38	0.0	35.80999999999999	A432G	M158V	18284.89836974788
AAAACAAGACACACAAAAAC	GCGCTACGTA	B	ppluGFP	0.04	0.0	0.0	0.0	2.59	8.05	9.28	0.0	19.96	A432G	M158V	16885.681585034938
AAAACAAGACACACAAAAAC	TACGAACTCG	B	ppluGFP	0.0	0.0	0.0	0.0	0.0	0.0	5.52	3.62	9.14	A432G	M158V	23733.919994891407
AAAACAAGATAACCCGAAAC	TCCGCTCAGT	B	ppluGFP	0.2	2.33	0.0	0.0	7.09	0.0	0.0	0.0	9.62	A76T:T139C:G318A:T580A	E36V:F57S:A119T:F208Y	8045.850582551447
AAAACAAGATAACCCGAAAC	TTAATGGGGC	B	ppluGFP	0.0	0.0	0.0	0.0	0.0	0.0	0.94	0.0	0.94	A76T:T139C:G318A:T580A	E36V:F57S:A119T:F208Y	20717.929248084907
AAAACAAGCAACAAAAAAAC	CGTTCTCTGC	B	ppluGFP	0.0	0.0	1.44	0.0	0.0	0.0	0.0	0.0	1.44	A646G	K235R	3314.438439328597
AAAACAAGCAACAAAAAAAC	TGCCGCCGGT	B	ppluGFP	0.0	0.0	0.0	0.0	5.05	16.88	1.53	0.0	23.46	A646G	K235R	14115.904357511612
AAAACAAGCAACTACACACA	AAGTCGTGCA	B	ppluGFP	0.0	0.0	0.0	0.0	11.05	0.0	1.18	0.0	12.23	T195C:C202A:T655C	Y76H:S78Y:I238T	11394.175375989078
AAAACAAGCAACTACACACA	GGCTTAACCA	B	ppluGFP	0.0	0.0	0.0	0.22	5.18	2.6	1.18	0.0	9.18	T195C:C202A:T655C	Y76H:S78Y:I238T	12074.116851066192
AAAACAAGCAACTACACACA	GTACAGAACG	B	ppluGFP	0.0	0.0	0.0	0.0	6.0	2.99	0.0	0.0	8.99	T195C:C202A:T655C	Y76H:S78Y:I238T	12036.74672169147
AAAACAAGCAACTACACACA	TAATGTAAGA	B	ppluGFP	0.0	0.0	0.0	1.89	0.0	0.0	0.0	0.0	1.89	T195C:C202A:T655C	Y76H:S78Y:I238T	6000.922811263899
AAAACAAGCACCAAATGCCT	GCGCGGGTTC	B	ppluGFP	1.2	0.0	0.0	0.0	7.37	2.08	0.0	0.0	10.65	T10C:T38A:G174T:T424A:A628T	M14T:G69C:L155*:E229V	10409.978034572358
AAAACAAGCATCCCGAAACA	ACTTTTCCGG	B	ppluGFP	0.0	0.0	0.0	0.0	3.27	0.0	0.0	0.0	3.27	G92T:T201C:A211G:A390T:T498C:C587T:T630C	Q41H:S78P:E81G:K143*:S181P:Y230H	10058.948822616836
AAAACAAGCATCCCGAAACA	ATAGTGACAT	B	ppluGFP	0.0	0.0	0.0	0.0	0.0	0.13	4.47	0.0	4.6	G92T:T201C:A211G:A390T:T498C:C587T:T630C	Q41H:S78P:E81G:K143*:S181P:Y230H	19416.035952400463
AAAACAAGCATCCCGAAACA	ATTTGGTTGT	B	ppluGFP	0.0	0.0	0.0	0.95	0.0	0.0	0.0	0.0	0.95	G92T:T201C:A211G:A390T:T498C:C587T:T630C	Q41H:S78P:E81G:K143*:S181P:Y230H	6000.922811263899
AAAACAAGCATCCCGAAACA	CTAGTTCTGC	B	ppluGFP	0.0	0.0	0.0	0.0	0.0	5.84	0.0	0.0	5.84	G92T:T201C:A211G:A390T:T498C:C587T:T630C	Q41H:S78P:E81G:K143*:S181P:Y230H	14881.992730696675
AAAACAAGCATCCCGAAACA	CTCCGTCATA	B	ppluGFP	0.92	0.0	0.0	0.0	0.0	0.0	0.0	0.0	0.92	G92T:T201C:A211G:A390T:T498C:C587T:T630C	Q41H:S78P:E81G:K143*:S181P:Y230H	590.0
AAAACAAGCATCCCGAAACA	GCTGGACCGG	B	ppluGFP	3.91	0.0	0.0	0.0	0.14	0.0	0.0	0.0	4.05	G92T:T201C:A211G:A390T:T498C:C587T:T630C	Q41H:S78P:E81G:K143*:S181P:Y230H	590.0
AAAACAAGCATCCCGAAACA	TAAGTAGAAG	B	ppluGFP	0.56	0.0	0.0	0.0	3.0	0.0	0.59	0.0	4.15	G92T:T201C:A211G:A390T:T498C:C587T:T630C	Q41H:S78P:E81G:K143*:S181P:Y230H	10041.288231220047
AAAACAAGCATCCCGAAACA	TGTTCTCCTC	B	ppluGFP	2.64	0.0	0.0	0.0	0.0	0.78	0.0	0.0	3.42	G92T:T201C:A211G:A390T:T498C:C587T:T630C	Q41H:S78P:E81G:K143*:S181P:Y230H	590.0
[truncated: 471,974 more rows]
